# Supplementary material for: Wnt/Beta-catenin/Esrrb signalling controls the tissue-scale reorganization and maintenance of the pluripotent lineage during murine embryonic diapause
Source: Nat Commun. 2020 Oct 30;11:5499. doi: 10.1038/s41467-020-19353-0 (PMC7603494; doi:10.1038/s41467-020-19353-0)
Supplement: Supplementary file 4 — Supplementary Data 1 [file 41467_2020_19353_MOESM4_ESM.xlsx]

## Sheet: CH vs DMSO
Supplementary Data 1. Gene expression levels in wild-type E14 ES cells grown in 3D culture for 48 h in the presence of CH or DMSO.
gene_name	gene_symbol	baseMean	log2FoldChange	lfcSE	stat	pvalue	padj
ENSMUSG00000044681	Cnpy1	3911.35	6.54388	0.211092	26.2628	5.09882e-152	1.00829e-147
ENSMUSG00000062327	T	3873.53	10.1581	0.35434	25.8454	2.74005e-147	2.70922e-143
ENSMUSG00000081683	Fzd10	1627.59	5.50971	0.183322	24.5999	1.26686e-133	8.35071e-130
ENSMUSG00000005892	Trh	16073.8	5.50147	0.18747	24.0116	2.10163e-127	1.03899e-123
ENSMUSG00000044221	Grsf1	11819.9	3.31762	0.0987727	23.4641	9.48112e-122	3.74978e-118
ENSMUSG00000092035	Peg10	5514.73	3.91445	0.127263	22.9009	4.54851e-116	1.49911e-112
ENSMUSG00000042988	Notum	1181.99	5.53089	0.213449	21.227	5.37673e-100	1.51893e-96
ENSMUSG00000020173	Cobl	3788.12	3.71013	0.128577	21.0779	1.26895e-98	3.13669e-95
ENSMUSG00000025969	Nrp2	1845.81	6.39937	0.262152	20.5964	2.95803e-94	6.49944e-91
ENSMUSG00000027070	Lrp2	2511.87	-4.44126	0.169888	-20.256	3.14348e-91	6.21623e-88
ENSMUSG00000034520	Gjc1	2049.48	3.16507	0.107403	20.1583	2.27639e-90	4.09232e-87
ENSMUSG00000071856	Mcc	646.779	6.39527	0.268079	20.1257	4.39678e-90	7.24553e-87
ENSMUSG00000053062	Jam2	2456.3	6.85538	0.305711	19.1533	9.07915e-82	1.38108e-78
ENSMUSG00000030170	Wnt5b	565.308	4.70129	0.193489	19.1292	1.44229e-81	2.03723e-78
ENSMUSG00000035226	Rims4	313.86	-5.16153	0.218208	-19.0714	4.36781e-81	5.75823e-78
ENSMUSG00000029471	Camkk2	1439.89	3.76641	0.145899	18.9611	3.57637e-80	4.42017e-77
ENSMUSG00000021359	Tfap2a	405.878	4.20722	0.175096	18.317	6.06122e-75	7.05063e-72
ENSMUSG00000020902	Ntn1	5599.31	6.70077	0.311589	18.2958	8.93666e-75	9.81792e-72
ENSMUSG00000028645	Slc2a1	18785	-2.44214	0.0792769	-18.1912	6.06233e-74	6.30961e-71
ENSMUSG00000028766	Alpl	5364.31	5.24155	0.23554	18.0077	1.69387e-72	1.67481e-69
ENSMUSG00000026398	Nr5a2	2634.17	5.25727	0.243067	17.5148	1.10491e-68	1.04045e-65
ENSMUSG00000016262	Sertad4	336.493	-4.47617	0.199546	-17.4203	5.7828e-68	5.19795e-65
ENSMUSG00000041359	Tcl1	1312.52	4.73606	0.218442	17.1032	1.40476e-65	1.20779e-62
ENSMUSG00000025056	Nr0b1	1583.93	4.65042	0.213525	17.096	1.59007e-65	1.31015e-62
ENSMUSG00000031955	Bcar1	3391.13	-2.70302	0.102525	-16.6108	5.81833e-62	4.6023e-59
ENSMUSG00000062591	Tubb4a	254.293	-5.73588	0.285703	-16.5763	1.03482e-61	7.87058e-59
ENSMUSG00000051257	Trap1a	3443.43	2.49878	0.0907719	16.5115	3.0338e-61	2.22198e-58
ENSMUSG00000034255	Arhgap27	363.405	-3.59662	0.158585	-16.3736	2.95006e-60	2.08348e-57
ENSMUSG00000024867	Pip5k1b	451.899	3.65828	0.16354	16.2546	2.07189e-59	1.41282e-56
ENSMUSG00000033209	Ttc28	1468.94	4.17487	0.195423	16.2461	2.38004e-59	1.56884e-56
ENSMUSG00000042367	Gjb3	2431.07	3.91386	0.182143	15.9976	1.32739e-57	8.46745e-55
ENSMUSG00000021756	Il6st	4099.98	2.16891	0.0749681	15.5921	8.24039e-55	5.09231e-52
ENSMUSG00000018604	Tbx3	2392.62	4.71415	0.238537	15.5705	1.15507e-54	6.92168e-52
ENSMUSG00000000142	Axin2	2999.3	4.62636	0.233437	15.5347	2.02162e-54	1.17581e-51
ENSMUSG00000031168	Ebp	1153.98	2.56773	0.101142	15.5002	3.45772e-54	1.95361e-51
ENSMUSG00000079471	Gm7325	662.978	4.69704	0.238741	15.4856	4.34303e-54	2.38565e-51
ENSMUSG00000030413	Pglyrp1	1027.5	9.66617	0.561171	15.443	8.41001e-54	4.49481e-51
ENSMUSG00000068735	Trp53i11	1114.4	-4.59068	0.234528	-15.3102	6.532e-53	3.39922e-50
ENSMUSG00000024354	Slc23a1	257.575	-4.09944	0.202851	-15.2794	1.04884e-52	5.31816e-50
ENSMUSG00000051176	Zfp42	10954.2	3.20063	0.144647	15.2138	2.86498e-52	1.41637e-49
ENSMUSG00000061887	Ssbp3	3765.42	-2.08316	0.071592	-15.1296	1.0336e-51	4.98522e-49
ENSMUSG00000056498	Tmem154	456.548	-3.98332	0.19764	-15.0947	1.75465e-51	8.26146e-49
ENSMUSG00000027947	Il6ra	406.156	3.96999	0.199304	14.9018	3.20828e-50	1.47543e-47
ENSMUSG00000027347	Rasgrp1	892.38	4.05524	0.207395	14.7315	4.04572e-49	1.81827e-46
ENSMUSG00000066652	Lefty2	2507.99	5.76517	0.328179	14.52	9.04497e-48	3.97476e-45
ENSMUSG00000028849	Map7d1	1936.63	-2.43003	0.0988711	-14.4636	2.05854e-47	8.84949e-45
ENSMUSG00000024538	Ppic	2373.06	2.99291	0.137835	14.4587	2.21085e-47	9.30203e-45
ENSMUSG00000017943	Gdap1l1	225.195	-4.74968	0.259488	-14.4503	2.49527e-47	1.028e-44
ENSMUSG00000042102	Dmgdh	596.768	7.531	0.456111	14.3189	1.66784e-46	6.73093e-44
ENSMUSG00000022099	Dmtn	2645.51	2.88856	0.132734	14.2281	6.13016e-46	2.42448e-43
ENSMUSG00000075304	Sp5	2471.59	12.3037	0.795842	14.2034	8.72731e-46	3.38397e-43
ENSMUSG00000030041	M1ap	992.633	3.46344	0.17368	14.1838	1.15433e-45	4.38978e-43
ENSMUSG00000026235	Epha4	1582.56	4.53063	0.250401	14.0999	3.80387e-45	1.41927e-42
ENSMUSG00000038932	Tcfl5	706.162	-3.4349	0.175289	-13.8908	7.19941e-44	2.63645e-41
ENSMUSG00000074923	Pak6	292.611	-4.54155	0.257169	-13.7713	3.79333e-43	1.36387e-40
ENSMUSG00000020634	Ubxn2a	3357.98	2.28614	0.0936843	13.7285	6.85812e-43	2.42177e-40
ENSMUSG00000029646	Cdx2	455.396	9.52424	0.625578	13.6262	2.7981e-42	9.70743e-40
ENSMUSG00000039202	Abhd2	3205.83	1.99853	0.0735215	13.5814	5.15966e-42	1.75918e-39
ENSMUSG00000025608	Podxl	4656.68	-3.37075	0.175004	-13.5469	8.26875e-42	2.77143e-39
ENSMUSG00000020728	Cep112	608.506	3.58255	0.190901	13.5282	1.06563e-41	3.51215e-39
ENSMUSG00000039838	Slc45a1	478.012	-3.5754	0.191776	-13.4292	4.07823e-41	1.32208e-38
ENSMUSG00000024206	Rfx2	1352.59	2.91672	0.143369	13.3692	9.15716e-41	2.92069e-38
ENSMUSG00000004113	Cacna1b	478.087	-3.6271	0.199075	-13.1965	9.18857e-40	2.88419e-37
ENSMUSG00000055555	4930502E18Rik	235.593	4.18123	0.241272	13.1853	1.06671e-39	3.29597e-37
ENSMUSG00000021953	Tdh	15101.4	3.18537	0.166418	13.1318	2.16402e-39	6.58361e-37
ENSMUSG00000020023	Tmcc3	553.31	-4.00283	0.22882	-13.1231	2.42696e-39	7.27167e-37
ENSMUSG00000025856	Pdgfa	2649.35	3.76099	0.211487	13.0552	5.93838e-39	1.75271e-36
ENSMUSG00000026185	Igfbp5	1014.73	-5.85133	0.374075	-12.9689	1.83664e-38	5.34112e-36
ENSMUSG00000070880	Gad1	478.141	8.36464	0.568302	12.959	2.0893e-38	5.98782e-36
ENSMUSG00000060180	Myh13	473.512	6.62569	0.434263	12.9546	2.21391e-38	6.25429e-36
ENSMUSG00000035158	Mitf	909.68	3.73168	0.211537	12.9135	3.77971e-38	1.05273e-35
ENSMUSG00000048612	Myof	1337.98	3.48378	0.194308	12.7827	2.0487e-37	5.54973e-35
ENSMUSG00000058966	Fam57b	320.284	-4.74707	0.293122	-12.7833	2.03236e-37	5.54973e-35
ENSMUSG00000075585	6330403L08Rik	230.957	4.082	0.241152	12.7803	2.11288e-37	5.64626e-35
ENSMUSG00000028919	Arhgef19	237.513	-3.87738	0.226612	-12.6974	6.11242e-37	1.59613e-34
ENSMUSG00000033788	Dysf	116.115	-4.1194	0.245677	-12.6971	6.1343e-37	1.59613e-34
ENSMUSG00000022629	Kif21a	1196.33	-3.92863	0.235261	-12.4484	1.42642e-35	3.66331e-33
ENSMUSG00000058755	Osm	528.905	6.5853	0.450248	12.405	2.45638e-35	6.22756e-33
ENSMUSG00000049532	Sall2	1808.07	-5.89927	0.397555	-12.3235	6.76811e-35	1.69417e-32
ENSMUSG00000054196	Cthrc1	196.576	-3.86967	0.235147	-12.2037	2.9706e-34	7.34295e-32
ENSMUSG00000030523	Trpm1	519.922	6.74707	0.471648	12.1851	3.73323e-34	9.11415e-32
ENSMUSG00000028601	Echdc2	2074.03	2.57156	0.129386	12.1463	6.00474e-34	1.44809e-31
ENSMUSG00000022203	Efs	838.179	-2.94398	0.16023	-12.1324	7.11255e-34	1.69459e-31
ENSMUSG00000021209	Ppp4r4	715.152	3.85638	0.235726	12.1174	8.5426e-34	2.01107e-31
ENSMUSG00000068245	Phf11d	1033.95	4.1564	0.261321	12.0787	1.36924e-33	3.1855e-31
ENSMUSG00000044033	Ccdc141	2022.49	2.80111	0.149682	12.0329	2.38653e-33	5.48764e-31
ENSMUSG00000022965	Ifngr2	229.377	3.00911	0.167208	12.0157	2.94012e-33	6.68286e-31
ENSMUSG00000039959	Hip1	2357.03	-2.40839	0.118985	-11.8367	2.5215e-32	5.66622e-30
ENSMUSG00000025880	Smad7	1270.21	3.58327	0.21869	11.8125	3.36442e-32	7.47545e-30
ENSMUSG00000038980	Rbbp8nl	142.44	-6.07338	0.432002	-11.7439	7.59361e-32	1.66849e-29
ENSMUSG00000022263	Trio	2530.69	-3.38764	0.203957	-11.7066	1.17915e-31	2.56239e-29
ENSMUSG00000031169	Porcn	331.582	3.94991	0.253253	11.6481	2.34696e-31	5.04469e-29
ENSMUSG00000054263	Lifr	1459.21	2.16558	0.100358	11.6142	3.49213e-31	7.42547e-29
ENSMUSG00000027500	Stmn2	5109.82	2.98931	0.171444	11.6033	3.96651e-31	8.34444e-29
ENSMUSG00000038437	Mllt6	5366.78	2.58278	0.136848	11.5659	6.13107e-31	1.27623e-28
ENSMUSG00000057262	Gm10020	210.385	6.14576	0.445455	11.5517	7.23647e-31	1.49064e-28
ENSMUSG00000018924	Alox15	783.143	4.77629	0.32762	11.5264	9.70688e-31	1.9789e-28
ENSMUSG00000042414	Prdm14	539.213	5.4632	0.387319	11.5233	1.00685e-30	2.03167e-28
ENSMUSG00000026121	Sema4c	666.437	-3.27777	0.198054	-11.5007	1.30776e-30	2.61223e-28
ENSMUSG00000001604	Tcea3	2026.08	2.63475	0.142488	11.4729	1.80566e-30	3.57069e-28
ENSMUSG00000037111	Setd7	865.211	-2.77343	0.154699	-11.4638	2.0059e-30	3.9274e-28
ENSMUSG00000091387	Gcnt4	114.349	4.52388	0.307757	11.4502	2.34539e-30	4.54707e-28
ENSMUSG00000078779	Zfp59	1365.59	2.1246	0.0982805	11.4427	2.55712e-30	4.90943e-28
ENSMUSG00000022900	Ildr1	1961.02	2.39515	0.122145	11.4221	3.24469e-30	6.16959e-28
ENSMUSG00000031012	Cask	1531.26	2.32584	0.116108	11.4191	3.35724e-30	6.26494e-28
ENSMUSG00000034573	Ptpn13	2484.02	-2.9696	0.172484	-11.4191	3.3582e-30	6.26494e-28
ENSMUSG00000030672	Mylpf	590.559	3.33602	0.207698	11.2472	2.39011e-29	4.41723e-27
ENSMUSG00000028836	Slc30a2	1667.17	3.40108	0.213788	11.2311	2.86779e-29	5.25098e-27
ENSMUSG00000022048	Dpysl2	205.561	-3.28708	0.203837	-11.2202	3.24657e-29	5.88999e-27
ENSMUSG00000034645	Zyg11a	968.179	3.96371	0.264439	11.2075	3.74561e-29	6.73359e-27
ENSMUSG00000021453	Gadd45g	432.571	-3.57915	0.23043	-11.1928	4.42483e-29	7.88298e-27
ENSMUSG00000027356	Fermt1	121.205	-3.6406	0.236773	-11.1525	6.96363e-29	1.22952e-26
ENSMUSG00000053613	Notumos	225.628	4.99721	0.358471	11.1507	7.10412e-29	1.24322e-26
ENSMUSG00000096883	Shisa8	128.079	-3.71551	0.244347	-11.1133	1.08046e-28	1.87422e-26
ENSMUSG00000067889	Sptbn2	650.297	-3.03515	0.183406	-11.0965	1.30514e-28	2.24428e-26
ENSMUSG00000029055	Plch2	198.22	-5.22618	0.381473	-11.0786	1.59394e-28	2.71725e-26
ENSMUSG00000042155	Klhl23	413.47	-3.12103	0.193386	-10.9679	5.45316e-28	9.21678e-26
ENSMUSG00000023942	Slc29a1	4265.62	3.88459	0.263538	10.9456	6.97313e-28	1.16859e-25
ENSMUSG00000074637	Sox2	9274.44	2.00084	0.0919689	10.8824	1.39829e-27	2.32364e-25
ENSMUSG00000037833	Sh2d4b	386.396	6.45662	0.50647	10.7738	4.57571e-27	7.54038e-25
ENSMUSG00000038526	Car14	172.065	-3.63151	0.245344	-10.7258	7.69861e-27	1.25818e-24
ENSMUSG00000032816	Igdcc4	1427.58	-3.0114	0.187799	-10.7103	9.10191e-27	1.47533e-24
ENSMUSG00000043782	Ccdc64b	135.748	-4.7184	0.347371	-10.7044	9.70373e-27	1.56009e-24
ENSMUSG00000028488	Sh3gl2	2461.01	2.23369	0.11539	10.6915	1.11562e-26	1.77914e-24
ENSMUSG00000051851	Cxx1c	114.313	5.61278	0.432093	10.6754	1.32642e-26	2.0984e-24
ENSMUSG00000042388	Dlgap3	2044.38	2.70635	0.160461	10.634	2.06988e-26	3.24857e-24
ENSMUSG00000040146	Rgl3	184.72	-7.17879	0.581431	-10.6269	2.23502e-26	3.48013e-24
ENSMUSG00000022610	Mapk12	591.073	-4.54007	0.334382	-10.5869	3.42745e-26	5.29514e-24
ENSMUSG00000032517	Mobp	324.759	7.96413	0.660862	10.538	5.77371e-26	8.85078e-24
ENSMUSG00000025082	Vwa2	107.12	-3.81343	0.267785	-10.5063	8.08024e-26	1.22913e-23
ENSMUSG00000032420	Nt5e	250.385	6.14662	0.490206	10.4989	8.73957e-26	1.31927e-23
ENSMUSG00000024502	Jakmip2	168.037	-7.44914	0.614553	-10.494	9.20113e-26	1.37843e-23
ENSMUSG00000030671	Pde3b	498.311	-2.66956	0.1595	-10.4674	1.21883e-25	1.81221e-23
ENSMUSG00000022032	Scara5	106.698	3.7323	0.261848	10.4347	1.7221e-25	2.54138e-23
ENSMUSG00000047250	Ptgs1	184.741	7.51191	0.625701	10.4074	2.29467e-25	3.36126e-23
ENSMUSG00000025161	Slc16a3	5615.78	-3.46039	0.236813	-10.3896	2.7661e-25	4.02203e-23
ENSMUSG00000029603	Dtx1	1370.28	-2.40239	0.135245	-10.3693	3.41966e-25	4.93604e-23
ENSMUSG00000090071	Cdk5r2	158.1	-4.95147	0.381495	-10.3578	3.85574e-25	5.52517e-23
ENSMUSG00000024851	Pitpnm1	376.557	-2.72594	0.1668	-10.3473	4.30338e-25	6.12225e-23
ENSMUSG00000031383	Dusp9	1417.46	-3.54484	0.246106	-10.3404	4.62507e-25	6.51862e-23
ENSMUSG00000055148	Klf2	3631.48	3.09222	0.202343	10.3399	4.64791e-25	6.51862e-23
ENSMUSG00000020674	Pxdn	1302.91	-3.33981	0.226516	-10.3296	5.17848e-25	7.21157e-23
ENSMUSG00000045287	Rtn4rl1	272.98	-5.31647	0.418816	-10.3064	6.59485e-25	9.1198e-23
ENSMUSG00000028786	Tmem54	234.606	-8.05655	0.685749	-10.2903	7.79464e-25	1.07041e-22
ENSMUSG00000045179	Sox3	857.882	-4.17153	0.308542	-10.2791	8.75683e-25	1.19425e-22
ENSMUSG00000024209	1700061G19Rik	687.962	3.36326	0.230037	10.2734	9.28575e-25	1.25771e-22
ENSMUSG00000045312	Lhfpl2	335.982	3.12478	0.206948	10.2672	9.89954e-25	1.33172e-22
ENSMUSG00000050288	Fzd2	985.325	-2.33458	0.130292	-10.243	1.27257e-24	1.70034e-22
ENSMUSG00000099474	1700097N02Rik	819.703	3.03957	0.199152	10.2413	1.29512e-24	1.71886e-22
ENSMUSG00000027525	Phactr3	81.0902	-5.25168	0.415786	-10.2256	1.52214e-24	2.00668e-22
ENSMUSG00000068876	Cgn	1409.3	-2.9983	0.19545	-10.2241	1.54711e-24	2.0261e-22
ENSMUSG00000036913	Trim67	175.794	7.40796	0.62805	10.203	1.92332e-24	2.50222e-22
ENSMUSG00000028909	Ptpru	183.946	-3.80213	0.275042	-10.188	2.24305e-24	2.8991e-22
ENSMUSG00000068699	Flnc	1056.76	-3.83974	0.280995	-10.106	5.19458e-24	6.67031e-22
ENSMUSG00000043003	Rasef	101.058	-4.80812	0.376843	-10.1053	5.23211e-24	6.67516e-22
ENSMUSG00000026207	Speg	576.781	-3.81863	0.279473	-10.0855	6.40213e-24	8.11552e-22
ENSMUSG00000097651	4930461G14Rik	149.959	3.50805	0.249076	10.0694	7.54373e-24	9.50174e-22
ENSMUSG00000044647	Csrnp3	665.968	3.08117	0.20698	10.0549	8.73785e-24	1.09361e-21
ENSMUSG00000037428	Vgf	133.675	-3.61817	0.260416	-10.0538	8.83953e-24	1.09938e-21
ENSMUSG00000064308	2410137M14Rik	186.111	4.64056	0.362142	10.0529	8.92464e-24	1.10303e-21
ENSMUSG00000021130	Galnt16	101.292	-5.3717	0.435012	-10.0496	9.22337e-24	1.13287e-21
ENSMUSG00000034227	Foxj1	176.93	-3.21305	0.220623	-10.0309	1.11479e-23	1.36081e-21
ENSMUSG00000048528	Nkx1-2	1593.43	7.61622	0.661337	10.0043	1.45922e-23	1.77031e-21
ENSMUSG00000031326	Cdx4	100.168	7.57016	0.65805	9.98428	1.78592e-23	2.15345e-21
ENSMUSG00000040907	Atp1a3	460.768	-3.08017	0.209184	-9.94421	2.67294e-23	3.20348e-21
ENSMUSG00000000627	Sema4f	189.033	3.23543	0.227005	9.84748	7.02848e-23	8.37279e-21
ENSMUSG00000033998	Kcnk1	1099.47	-3.93149	0.298098	-9.83401	8.03538e-23	9.51495e-21
ENSMUSG00000054667	Irs4	141.571	-4.70341	0.376858	-9.82705	8.61077e-23	1.01356e-20
ENSMUSG00000097767	Miat	253.985	-7.56601	0.668652	-9.81978	9.25435e-23	1.08287e-20
ENSMUSG00000019817	Plagl1	652.253	4.36617	0.343794	9.79124	1.22778e-22	1.4282e-20
ENSMUSG00000003032	Klf4	3484.55	4.1307	0.320057	9.78172	1.34904e-22	1.56008e-20
ENSMUSG00000052713	Zfp608	627.407	-3.64062	0.270997	-9.74408	1.95537e-22	2.2481e-20
ENSMUSG00000052026	Slc6a7	207.503	5.10775	0.421811	9.73836	2.06865e-22	2.3646e-20
ENSMUSG00000035245	Eogt	481.525	2.72303	0.17714	9.72693	2.31476e-22	2.63071e-20
ENSMUSG00000038793	Lefty1	1655.75	5.17551	0.430741	9.69378	3.20452e-22	3.62111e-20
ENSMUSG00000024063	Lbh	176.555	-4.64832	0.37691	-9.67956	3.68287e-22	4.138e-20
ENSMUSG00000001986	Gria3	96.0814	-2.94061	0.201318	-9.63948	5.44609e-22	6.08454e-20
ENSMUSG00000037455	Slc18b1	820.206	3.2263	0.231951	9.59812	8.14128e-22	9.04459e-20
ENSMUSG00000000486	Sept1	5566.54	2.19103	0.124229	9.58736	9.03663e-22	9.9832e-20
ENSMUSG00000027239	Mdk	3820.35	-1.93822	0.0995152	-9.42792	4.18301e-21	4.5955e-19
ENSMUSG00000037171	Nodal	1790.23	2.78218	0.189094	9.42481	4.30873e-21	4.70747e-19
ENSMUSG00000003534	Ddr1	1765.24	-2.9402	0.207429	-9.35355	8.47563e-21	9.20909e-19
ENSMUSG00000008734	Gprc5b	377.479	-2.23721	0.132396	-9.34479	9.20722e-21	9.94933e-19
ENSMUSG00000055874	Foxi3	357.826	-2.37329	0.147168	-9.33145	1.04433e-20	1.12237e-18
ENSMUSG00000022101	Fgf17	179.706	3.27943	0.244761	9.31288	1.24413e-20	1.32987e-18
ENSMUSG00000060548	Tnfrsf19	1284.44	3.27793	0.245432	9.2813	1.67421e-20	1.77997e-18
ENSMUSG00000057182	Scn3a	149.573	4.09827	0.334495	9.26253	1.9965e-20	2.11127e-18
ENSMUSG00000083534	H2-M6-ps	473.461	3.99247	0.323438	9.25206	2.20199e-20	2.31619e-18
ENSMUSG00000027221	Chst1	135.499	-6.07165	0.550097	-9.21956	2.98331e-20	3.12143e-18
ENSMUSG00000001507	Itga3	641.537	-3.82885	0.30768	-9.19416	3.77942e-20	3.93358e-18
ENSMUSG00000046323	Dppa3	446.513	3.7013	0.293965	9.1892	3.95784e-20	4.09771e-18
ENSMUSG00000068551	Zfp467	516.89	-3.01325	0.220042	-9.14938	5.72592e-20	5.89739e-18
ENSMUSG00000000805	Car4	714.405	-8.81082	0.854736	-9.13829	6.34491e-20	6.50107e-18
ENSMUSG00000024619	Cdx1	270.562	12.1796	1.22419	9.1323	6.70589e-20	6.83551e-18
ENSMUSG00000027220	Syt13	274.149	-4.4734	0.380992	-9.11674	7.74204e-20	7.85122e-18
ENSMUSG00000054871	Tmem158	119.885	-3.47048	0.271087	-9.11326	7.99462e-20	8.066e-18
ENSMUSG00000022548	Apod	345.824	4.07075	0.337543	9.09735	9.25654e-20	9.28231e-18
ENSMUSG00000062444	Ap3b2	1848.17	4.02485	0.332514	9.09691	9.29405e-20	9.28231e-18
ENSMUSG00000021636	Marveld2	223.797	-2.41011	0.155237	-9.0836	1.05039e-19	1.04379e-17
ENSMUSG00000064125	Prr36	147.133	-3.61111	0.287501	-9.08208	1.06518e-19	1.0532e-17
ENSMUSG00000020875	Hoxb9	64.0583	4.70381	0.410661	9.01913	1.89582e-19	1.86516e-17
ENSMUSG00000038718	Pbx3	367.128	-2.61432	0.179434	-8.99676	2.32486e-19	2.27594e-17
ENSMUSG00000022947	Cbr3	1716.52	-2.22626	0.136652	-8.97361	2.86959e-19	2.79538e-17
ENSMUSG00000029826	Zc3hav1	1871.29	2.58631	0.177232	8.95045	3.54025e-19	3.43179e-17
ENSMUSG00000023043	Krt18	1584.87	-5.99467	0.559548	-8.92625	4.40691e-19	4.25106e-17
ENSMUSG00000040270	Bach2	280.855	3.549	0.285763	8.91996	4.66467e-19	4.47786e-17
ENSMUSG00000040009	Gnaz	189.485	-2.64199	0.184567	-8.89645	5.7661e-19	5.50844e-17
ENSMUSG00000069805	Fbp1	252.474	-3.20627	0.248611	-8.87438	7.03237e-19	6.68583e-17
ENSMUSG00000011589	Fsd1	393.245	-2.29406	0.146303	-8.84508	9.14661e-19	8.65427e-17
ENSMUSG00000090125	Pou3f1	2069.99	-6.24705	0.593731	-8.83742	9.79559e-19	9.22418e-17
ENSMUSG00000044254	Pcsk9	1181.66	-2.98656	0.224977	-8.83007	1.04613e-18	9.80439e-17
ENSMUSG00000028871	Rspo1	118.782	-3.87488	0.326161	-8.81429	1.20444e-18	1.12311e-16
ENSMUSG00000095440	Fignl2	90.8739	-5.13624	0.469292	-8.8138	1.20972e-18	1.12311e-16
ENSMUSG00000040268	Plekha1	5961.77	-2.2159	0.138537	-8.77676	1.68256e-18	1.5548e-16
ENSMUSG00000031284	Pak3	125.628	-3.02377	0.234118	-8.64423	5.41692e-18	4.9823e-16
ENSMUSG00000046318	Ccbe1	191.196	5.01974	0.466125	8.62374	6.47995e-18	5.93245e-16
ENSMUSG00000041992	Rapgef5	613.832	-2.5616	0.181122	-8.62183	6.58946e-18	6.00491e-16
ENSMUSG00000032246	Calml4	247.972	-2.98844	0.230792	-8.61573	6.94983e-18	6.30426e-16
ENSMUSG00000052534	Pbx1	1188.74	-2.36025	0.158166	-8.60013	7.96224e-18	7.18965e-16
ENSMUSG00000024817	Uhrf2	2734.44	1.58802	0.0685042	8.58373	9.18475e-18	8.25584e-16
ENSMUSG00000026748	Plxdc2	341.32	-3.13134	0.248334	-8.58256	9.27878e-18	8.30262e-16
ENSMUSG00000042686	Jph1	361.704	-2.3741	0.160244	-8.57508	9.90218e-18	8.82052e-16
ENSMUSG00000026509	Capn2	327.588	-3.4114	0.283378	-8.50951	1.74674e-17	1.54896e-15
ENSMUSG00000006649	Nphs1	533.471	3.48999	0.292963	8.49932	1.90705e-17	1.68357e-15
ENSMUSG00000046844	Vat1l	57.5773	-4.94686	0.464939	-8.48898	2.08456e-17	1.8321e-15
ENSMUSG00000031217	Efnb1	90.7024	4.51997	0.416949	8.44221	3.11405e-17	2.72479e-15
ENSMUSG00000029844	Hoxa1	75.2284	6.46071	0.646955	8.44064	3.15616e-17	2.74947e-15
ENSMUSG00000031343	Gabra3	61.437	-3.31466	0.27505	-8.41543	3.91451e-17	3.39515e-15
ENSMUSG00000015243	Abca1	453.945	2.55017	0.184706	8.39263	4.7538e-17	4.10508e-15
ENSMUSG00000011256	Adam19	3171.34	3.18212	0.261884	8.33239	7.92267e-17	6.81177e-15
ENSMUSG00000003657	Calb2	996.731	4.54252	0.426577	8.30453	1.00217e-16	8.57919e-15
ENSMUSG00000004044	Ptrf	1281.66	2.0451	0.125871	8.30294	1.01566e-16	8.65719e-15
ENSMUSG00000006356	Crip2	1525.97	-2.00346	0.121667	-8.24758	1.61629e-16	1.37176e-14
ENSMUSG00000038486	Sv2a	265.328	-2.9079	0.231452	-8.24318	1.67688e-16	1.41711e-14
ENSMUSG00000025959	Klf7	550.222	-2.23431	0.149914	-8.23347	1.81872e-16	1.53043e-14
ENSMUSG00000029121	Crmp1	2182.93	-3.61811	0.318336	-8.22438	1.96207e-16	1.64407e-14
ENSMUSG00000027376	Prom2	79.7699	-6.96632	0.726431	-8.21319	2.15384e-16	1.79714e-14
ENSMUSG00000000202	Btbd17	99.2969	-7.44095	0.786259	-8.19189	2.57148e-16	2.1366e-14
ENSMUSG00000028445	Enho	68.0405	-3.13305	0.260771	-8.17978	2.84353e-16	2.35275e-14
ENSMUSG00000060730	Gm10086	75.9575	3.83274	0.346546	8.1742	2.97826e-16	2.45232e-14
ENSMUSG00000110489	RP23-264J18.2	93.9755	4.21369	0.39317	8.17378	2.98867e-16	2.45232e-14
ENSMUSG00000023484	Prph	102.316	-5.09073	0.500552	-8.17244	3.02212e-16	2.46952e-14
ENSMUSG00000021752	Kctd6	1033.01	2.31378	0.160782	8.17123	3.05273e-16	2.48427e-14
ENSMUSG00000022490	Ppp1r1a	305.588	-3.40054	0.295122	-8.13408	4.15075e-16	3.36398e-14
ENSMUSG00000009376	Met	267.845	-2.56774	0.192778	-8.13234	4.21086e-16	3.39876e-14
ENSMUSG00000046879	Irgm1	420.776	4.40087	0.418302	8.13018	4.28657e-16	3.44581e-14
ENSMUSG00000028943	Espn	483.635	-2.99335	0.24571	-8.11263	4.95373e-16	3.96599e-14
ENSMUSG00000049866	Arl4c	2103.96	-3.05492	0.253837	-8.09543	5.70614e-16	4.54995e-14
ENSMUSG00000021255	Esrrb	10704	4.37746	0.417241	8.09474	5.73874e-16	4.55757e-14
ENSMUSG00000032999	Nlrp4f	247.601	2.24847	0.154245	8.09408	5.76982e-16	4.56393e-14
ENSMUSG00000042428	Mgat3	408.237	-2.19106	0.14724	-8.0892	6.00578e-16	4.73164e-14
ENSMUSG00000042118	Bhmt2	157.08	5.05568	0.502137	8.07685	6.64606e-16	5.21531e-14
ENSMUSG00000062661	Ncs1	495.005	-2.72904	0.214117	-8.07522	6.7356e-16	5.26468e-14
ENSMUSG00000030897	Cnga4	113.932	7.39821	0.794293	8.05523	7.93307e-16	6.17623e-14
ENSMUSG00000026380	Tfcp2l1	10687	4.08694	0.383279	8.05404	8.01048e-16	6.21205e-14
ENSMUSG00000006731	B4galnt1	135.193	-3.55362	0.317441	-8.04437	8.6688e-16	6.69631e-14
ENSMUSG00000012282	Wnt8a	176.785	5.25424	0.530904	8.01319	1.11772e-15	8.60032e-14
ENSMUSG00000076431	Sox4	534.659	-2.84615	0.232069	-7.95517	1.78893e-15	1.37117e-13
ENSMUSG00000022483	Col2a1	160.878	-2.80599	0.227036	-7.95465	1.79633e-15	1.37152e-13
ENSMUSG00000027276	Jag1	1165.77	2.39437	0.17564	7.93878	2.04173e-15	1.5529e-13
ENSMUSG00000040663	Clcf1	52.606	-4.39443	0.427815	-7.93435	2.11607e-15	1.60327e-13
ENSMUSG00000075023	Accsl	407.208	3.43911	0.307482	7.93254	2.14707e-15	1.62055e-13
ENSMUSG00000005503	Evx1	146.561	10.8327	1.24241	7.91423	2.48795e-15	1.87069e-13
ENSMUSG00000074365	Crxos	596.43	3.86757	0.36268	7.90663	2.64457e-15	1.98092e-13
ENSMUSG00000030688	Stard10	299.875	-3.13686	0.270836	-7.88988	3.02478e-15	2.25717e-13
ENSMUSG00000034891	Sncb	80.1022	-6.21843	0.662247	-7.87988	3.27684e-15	2.43607e-13
ENSMUSG00000073433	Arhgdig	236.52	-2.22919	0.156553	-7.8516	4.10765e-15	3.04228e-13
ENSMUSG00000046410	Kcnk6	106.872	-2.64058	0.209133	-7.84467	4.34099e-15	3.2031e-13
ENSMUSG00000043681	Fam25c	390.021	2.87937	0.239854	7.83544	4.672e-15	3.43452e-13
ENSMUSG00000002983	Relb	1138.95	2.41535	0.181062	7.81698	5.41071e-15	3.96285e-13
ENSMUSG00000028785	Hpca	73.6613	-3.64532	0.338485	-7.81517	5.4888e-15	4.00521e-13
ENSMUSG00000030339	Ltbr	188.153	-2.64825	0.211057	-7.80949	5.74197e-15	4.17454e-13
ENSMUSG00000006777	Krt23	74.4287	10.8228	1.26026	7.79425	6.47923e-15	4.69329e-13
ENSMUSG00000001901	Kcnh6	132.57	-3.91428	0.374305	-7.78585	6.92476e-15	4.9977e-13
ENSMUSG00000030256	Bhlhe41	219.884	-3.93626	0.378275	-7.76222	8.34536e-15	6.00107e-13
ENSMUSG00000061603	Akap6	86.9488	5.26907	0.550162	7.75966	8.51542e-15	6.10117e-13
ENSMUSG00000034675	Dbn1	1008.28	-3.18124	0.28123	-7.75607	8.76021e-15	6.2539e-13
ENSMUSG00000039116	Adgrg6	123.798	6.32266	0.687608	7.74083	9.87688e-15	7.02573e-13
ENSMUSG00000050473	Slc35d3	293.281	-5.78547	0.620026	-7.71818	1.17998e-14	8.36351e-13
ENSMUSG00000000632	Sez6	94.0638	-6.84376	0.757761	-7.71187	1.23987e-14	8.73343e-13
ENSMUSG00000048251	Bcl11b	124.883	-3.10717	0.273241	-7.71175	1.24101e-14	8.73343e-13
ENSMUSG00000031647	Mfap3l	283.669	-3.64903	0.344077	-7.69895	1.37187e-14	9.62011e-13
ENSMUSG00000001763	Tspan33	104.723	-2.64235	0.213439	-7.6947	1.41827e-14	9.91038e-13
ENSMUSG00000032839	Trpc1	140.781	-2.83429	0.238441	-7.69285	1.4389e-14	1.00191e-12
ENSMUSG00000024238	Zeb1	184.217	4.58899	0.466882	7.68715	1.50449e-14	1.04385e-12
ENSMUSG00000024883	Rin1	243.108	-3.00449	0.260773	-7.68671	1.50969e-14	1.04385e-12
ENSMUSG00000001300	Efnb2	386.303	-2.51705	0.19752	-7.6805	1.58466e-14	1.09187e-12
ENSMUSG00000018845	Unc45b	84.2845	-3.09449	0.273189	-7.66682	1.76313e-14	1.21062e-12
ENSMUSG00000001227	Sema6b	141.576	-3.22854	0.291254	-7.65154	1.98581e-14	1.3588e-12
ENSMUSG00000051375	Pcdh1	1132.03	-3.46269	0.322379	-7.63914	2.18679e-14	1.49116e-12
ENSMUSG00000001870	Ltbp1	375.93	-2.25382	0.164442	-7.62465	2.44695e-14	1.66283e-12
ENSMUSG00000031788	Kifc3	260.667	2.61445	0.211994	7.61553	2.62605e-14	1.77843e-12
ENSMUSG00000078624	Olfr613	113.553	3.89095	0.380203	7.60369	2.87796e-14	1.94238e-12
ENSMUSG00000027030	Stk39	950.278	-3.13591	0.281109	-7.59815	3.00389e-14	2.02047e-12
ENSMUSG00000044017	Adgrd1	441.311	2.88537	0.248403	7.58995	3.20032e-14	2.1453e-12
ENSMUSG00000040693	Slco4c1	347.393	3.40046	0.31629	7.58941	3.21353e-14	2.14688e-12
ENSMUSG00000030536	Iqgap1	10140.3	-1.68235	0.0899482	-7.58606	3.29789e-14	2.19582e-12
ENSMUSG00000055373	Fut9	1143.64	1.99439	0.131493	7.5623	3.96006e-14	2.62786e-12
ENSMUSG00000046152	Fut10	425.139	2.73126	0.229017	7.55952	4.04572e-14	2.67573e-12
ENSMUSG00000031734	Irx3	39.6218	-5.81118	0.637121	-7.55144	4.30472e-14	2.83753e-12
ENSMUSG00000037960	Card19	634.566	-2.37554	0.182787	-7.52538	5.25672e-14	3.45355e-12
ENSMUSG00000005397	Nid1	3303.98	2.57698	0.209723	7.51934	5.50546e-14	3.60498e-12
ENSMUSG00000030117	Gdf3	2761.2	1.6142	0.0818803	7.50117	6.32493e-14	4.11433e-12
ENSMUSG00000048562	Sp8	425.771	4.90581	0.520692	7.50119	6.32423e-14	4.11433e-12
ENSMUSG00000048402	Gli2	1594.11	2.08302	0.144425	7.49888	6.43664e-14	4.17326e-12
ENSMUSG00000039831	Arhgap29	758.709	-2.5483	0.206676	-7.49141	6.8137e-14	4.4033e-12
ENSMUSG00000006457	Actn3	202.905	-2.65328	0.221242	-7.47275	7.85384e-14	5.05895e-12
ENSMUSG00000024013	Fgd2	77.6028	-3.63777	0.353227	-7.46765	8.16399e-14	5.24165e-12
ENSMUSG00000035513	Ntng2	49.768	-4.16249	0.424661	-7.4471	9.54178e-14	6.10643e-12
ENSMUSG00000027199	Gatm	101.189	-3.18291	0.29336	-7.44107	9.98746e-14	6.37104e-12
ENSMUSG00000037138	Aff3	522.651	-2.7929	0.241007	-7.43919	1.01305e-13	6.44152e-12
ENSMUSG00000008461	Fut1	473.99	-2.36669	0.183808	-7.43541	1.04248e-13	6.60736e-12
ENSMUSG00000063296	Tmem117	94.0772	4.29523	0.444189	7.41853	1.18427e-13	7.48208e-12
ENSMUSG00000061322	Dnaic1	85.0791	-3.27608	0.30707	-7.41227	1.2416e-13	7.81931e-12
ENSMUSG00000023092	Fhl1	2365.84	2.56277	0.21085	7.41172	1.24669e-13	7.82646e-12
ENSMUSG00000028661	Epha8	68.9008	-4.0735	0.41481	-7.40943	1.26847e-13	7.93796e-12
ENSMUSG00000067071	Hes6	2485.86	-2.99057	0.268968	-7.40077	1.35402e-13	8.44661e-12
ENSMUSG00000066129	Kndc1	504.507	-2.85417	0.250995	-7.38726	1.49885e-13	9.32069e-12
ENSMUSG00000018909	Arrb1	938.265	-3.20084	0.298091	-7.38314	1.54599e-13	9.58366e-12
ENSMUSG00000057751	Megf6	115.657	-3.10174	0.284928	-7.37639	1.62633e-13	1.00502e-11
ENSMUSG00000039126	Prune2	932.557	2.03876	0.140852	7.37484	1.6454e-13	1.01364e-11
ENSMUSG00000055945	Prr18	28.9599	4.21643	0.437476	7.35225	1.94899e-13	1.19693e-11
ENSMUSG00000039982	Dtx4	664.403	-3.01412	0.274196	-7.34556	2.04907e-13	1.2545e-11
ENSMUSG00000028949	Smarcd3	264.201	3.07651	0.283234	7.33142	2.2772e-13	1.38986e-11
ENSMUSG00000029287	Tgfbr3	451.739	3.74652	0.375258	7.31902	2.49791e-13	1.51988e-11
ENSMUSG00000042272	Sestd1	887.754	-2.11071	0.15184	-7.315	2.57377e-13	1.56124e-11
ENSMUSG00000011267	Zfp296	1212.73	2.15833	0.158525	7.30692	2.73333e-13	1.65296e-11
ENSMUSG00000046314	Stxbp6	294.816	-3.20334	0.302028	-7.29512	2.98386e-13	1.79896e-11
ENSMUSG00000013921	Clip3	498.838	-1.87281	0.119935	-7.2774	3.40311e-13	2.04548e-11
ENSMUSG00000049550	Clip1	765.202	-2.89208	0.260113	-7.27405	3.48854e-13	2.09048e-11
ENSMUSG00000032207	Lipc	84.0303	3.76785	0.380588	7.27256	3.52733e-13	2.10734e-11
ENSMUSG00000030862	Cpxm2	67.8293	4.26837	0.449678	7.26824	3.642e-13	2.16929e-11
ENSMUSG00000051043	Gprc5c	600.32	-3.19969	0.3027	-7.2669	3.67824e-13	2.1843e-11
ENSMUSG00000031760	Mt3	139.178	-3.3385	0.322069	-7.26087	3.84617e-13	2.27719e-11
ENSMUSG00000018865	Sult4a1	348.377	-2.32532	0.182755	-7.2519	4.10957e-13	2.42587e-11
ENSMUSG00000055102	Zfp819	501.809	3.18431	0.301716	7.23964	4.49866e-13	2.64765e-11
ENSMUSG00000038143	Stox2	242.274	-2.56734	0.216735	-7.23161	4.7729e-13	2.80072e-11
ENSMUSG00000044042	Fmn1	382.207	-2.57875	0.218591	-7.22238	5.10857e-13	2.98881e-11
ENSMUSG00000042766	Trim46	103.931	-3.61201	0.362042	-7.21467	5.4065e-13	3.15379e-11
ENSMUSG00000045932	Ifit2	146.85	-2.45498	0.203249	-7.15861	8.14972e-13	4.74002e-11
ENSMUSG00000006445	Epha2	4496.52	2.7626	0.246365	7.15442	8.40268e-13	4.87281e-11
ENSMUSG00000041075	Fzd7	4473.96	-2.23111	0.172257	-7.14697	8.87174e-13	5.12979e-11
ENSMUSG00000024180	Tmem8	2058.97	2.14553	0.161077	7.11169	1.14628e-12	6.60864e-11
ENSMUSG00000020661	Dnmt3a	8548.71	-2.13447	0.160524	-7.06732	1.5795e-12	9.07982e-11
ENSMUSG00000014602	Kif1a	1796.31	-5.55228	0.645982	-7.04706	1.82735e-12	1.04742e-10
ENSMUSG00000048988	Elfn1	115.29	-8.589	1.07716	-7.04536	1.84982e-12	1.05467e-10
ENSMUSG00000111149	RP23-255F14.8	59.5415	4.58943	0.509478	7.0453	1.85068e-12	1.05467e-10
ENSMUSG00000089855	Gm15662	32.0395	-9.65161	1.22855	-7.04215	1.89294e-12	1.07566e-10
ENSMUSG00000000792	Slc5a5	372.609	-3.96523	0.421624	-7.03289	2.02298e-12	1.14519e-10
ENSMUSG00000003410	Elavl3	211.721	-4.36272	0.47816	-7.03262	2.02689e-12	1.14519e-10
ENSMUSG00000021728	Emb	5680.76	-2.24526	0.177176	-7.02836	2.08973e-12	1.17733e-10
ENSMUSG00000036218	Pdzrn4	318.671	3.91127	0.414491	7.02372	2.16033e-12	1.21365e-10
ENSMUSG00000025401	Myo1a	169.436	3.2379	0.318808	7.0196	2.22509e-12	1.24649e-10
ENSMUSG00000002249	Tead3	230.232	-3.43543	0.347099	-7.01652	2.27458e-12	1.27062e-10
ENSMUSG00000043391	2510009E07Rik	112.774	5.55929	0.650689	7.00686	2.43732e-12	1.35769e-10
ENSMUSG00000006143	Upk3bl	41.0576	-5.59699	0.656316	-7.00423	2.48353e-12	1.37954e-10
ENSMUSG00000008398	Elk3	295.497	2.81423	0.259081	7.00255	2.51345e-12	1.39225e-10
ENSMUSG00000033220	Rac2	121.734	3.28538	0.327411	6.98017	2.9483e-12	1.62857e-10
ENSMUSG00000004951	Hspb1	4529.54	2.08663	0.156306	6.95196	3.60242e-12	1.98434e-10
ENSMUSG00000021062	Rab15	1248.43	-3.67906	0.385552	-6.94865	3.68804e-12	2.02586e-10
ENSMUSG00000057914	Cacnb2	37.7915	-4.75434	0.54169	-6.93078	4.18533e-12	2.29266e-10
ENSMUSG00000025328	Padi3	191.684	-3.87624	0.415124	-6.92862	4.24952e-12	2.31499e-10
ENSMUSG00000092335	Zfp977	293.589	2.86392	0.269006	6.92892	4.24061e-12	2.31499e-10
ENSMUSG00000028709	Mob3c	212.482	2.69079	0.244168	6.92472	4.36842e-12	2.37323e-10
ENSMUSG00000044813	Shb	1264.12	-2.45225	0.209867	-6.91983	4.522e-12	2.44993e-10
ENSMUSG00000022454	Nell2	54.001	-4.47349	0.5025	-6.91243	4.76412e-12	2.57406e-10
ENSMUSG00000038418	Egr1	1557.16	2.48348	0.214691	6.90987	4.85101e-12	2.61386e-10
ENSMUSG00000051401	Kctd16	59.2258	-3.82675	0.409454	-6.90371	5.06616e-12	2.72237e-10
ENSMUSG00000027296	Itpka	319.38	2.57513	0.229086	6.87574	6.16678e-12	3.30483e-10
ENSMUSG00000044734	Serpinb1a	141.588	4.66028	0.533036	6.86685	6.56343e-12	3.50789e-10
ENSMUSG00000030329	Pianp	174.671	-2.9433	0.283291	-6.85973	6.89889e-12	3.67724e-10
ENSMUSG00000027456	Sdcbp2	87.8287	2.3336	0.194792	6.84628	7.57975e-12	4.02929e-10
ENSMUSG00000026418	Tnni1	78.0203	2.83543	0.268437	6.83747	8.06049e-12	4.27336e-10
ENSMUSG00000038765	Lmx1b	36.4774	-6.03547	0.736915	-6.83318	8.3052e-12	4.39132e-10
ENSMUSG00000040213	Kyat3	746.109	2.44665	0.212356	6.81239	9.59881e-12	5.06177e-10
ENSMUSG00000031925	Maml2	177.696	3.17156	0.319235	6.80239	1.029e-11	5.41185e-10
ENSMUSG00000023393	Slc17a9	1215.15	2.10579	0.162666	6.79788	1.06173e-11	5.56918e-10
ENSMUSG00000083307	AA414768	80.7493	2.87688	0.276264	6.79381	1.09211e-11	5.71333e-10
ENSMUSG00000046532	Ar	114.665	-3.9466	0.43398	-6.78972	1.12352e-11	5.86217e-10
ENSMUSG00000039616	Mocos	264.714	-4.0434	0.448687	-6.7829	1.1779e-11	6.12972e-10
ENSMUSG00000038156	Spon1	77.1568	-3.70983	0.399826	-6.77752	1.2226e-11	6.34566e-10
ENSMUSG00000032854	Ugt8a	192.044	-2.68013	0.248373	-6.76453	1.3374e-11	6.92331e-10
ENSMUSG00000019944	Rhobtb1	37.9751	-5.07056	0.601846	-6.76345	1.34742e-11	6.957e-10
ENSMUSG00000045053	Kcng3	47.921	-4.02558	0.447471	-6.76152	1.36549e-11	7.03192e-10
ENSMUSG00000037185	Krt80	44.5002	-9.42545	1.24887	-6.74644	1.5152e-11	7.78261e-10
ENSMUSG00000047632	Fgfbp3	71.8724	-3.44387	0.362488	-6.74192	1.56307e-11	8.00772e-10
ENSMUSG00000037913	Tmem156	57.6455	5.32416	0.641503	6.74067	1.57654e-11	8.05583e-10
ENSMUSG00000026930	Gpsm1	268.214	-2.12406	0.167204	-6.72269	1.78399e-11	9.09235e-10
ENSMUSG00000061517	Sox21	181.426	3.95247	0.439372	6.71976	1.82029e-11	9.25353e-10
ENSMUSG00000028487	Bnc2	482.678	2.23952	0.184525	6.71734	1.85069e-11	9.38395e-10
ENSMUSG00000053024	Cntn2	320.086	-3.44781	0.364639	-6.71299	1.90682e-11	9.64381e-10
ENSMUSG00000073409	H2-Q6	86.3684	-3.24402	0.334659	-6.70539	2.0087e-11	1.01332e-09
ENSMUSG00000057554	Lgals8	378.289	2.83074	0.273142	6.70251	2.04868e-11	1.03086e-09
ENSMUSG00000030064	Frmd4b	863.339	2.82311	0.272089	6.7004	2.07855e-11	1.04059e-09
ENSMUSG00000031502	Col4a1	321.481	-2.60108	0.238941	-6.70074	2.07373e-11	1.04059e-09
ENSMUSG00000033965	Slc16a2	117.772	-3.66461	0.397894	-6.69678	2.13059e-11	1.06395e-09
ENSMUSG00000001761	Smo	1178.49	-2.1298	0.168795	-6.69329	2.1821e-11	1.08693e-09
ENSMUSG00000079042	Apela	876.673	1.91611	0.136892	6.69224	2.19785e-11	1.09202e-09
ENSMUSG00000048029	Eno4	101.017	2.48025	0.221217	6.6914	2.21044e-11	1.09553e-09
ENSMUSG00000068747	Sort1	1661.53	-3.08803	0.312379	-6.68429	2.32046e-11	1.14718e-09
ENSMUSG00000056220	Pla2g4a	99.6921	-3.17941	0.326184	-6.68153	2.36466e-11	1.16611e-09
ENSMUSG00000013698	Pea15a	569.89	-2.04023	0.15604	-6.66642	2.62113e-11	1.28938e-09
ENSMUSG00000047013	Fbxo41	82.1183	-2.86067	0.279219	-6.66384	2.66765e-11	1.309e-09
ENSMUSG00000025104	Hdgfrp3	217.895	-2.53926	0.231045	-6.66216	2.69836e-11	1.32079e-09
ENSMUSG00000059883	Irak4	185.982	2.34814	0.202883	6.64491	3.03408e-11	1.48145e-09
ENSMUSG00000026247	Ecel1	31.9968	-4.13622	0.472384	-6.63914	3.15529e-11	1.53685e-09
ENSMUSG00000036155	Mgat5	747.26	2.46435	0.220813	6.63164	3.31972e-11	1.61296e-09
ENSMUSG00000028402	Mpdz	431.723	-2.05452	0.159134	-6.62661	3.43491e-11	1.66484e-09
ENSMUSG00000024459	H2-M5	770.909	2.98186	0.29955	6.61612	3.68753e-11	1.78291e-09
ENSMUSG00000022805	Maats1	173.232	2.25743	0.19013	6.6135	3.75339e-11	1.81032e-09
ENSMUSG00000049109	Themis	29.578	4.36511	0.512994	6.55975	5.38986e-11	2.5933e-09
ENSMUSG00000090981	Olfr718-ps1	1788.96	3.36062	0.36047	6.54873	5.80272e-11	2.78517e-09
ENSMUSG00000052160	Pld4	110.253	-3.00816	0.306687	-6.54791	5.83493e-11	2.79385e-09
ENSMUSG00000009216	Fam163b	101.851	-2.58954	0.242778	-6.54731	5.8582e-11	2.79821e-09
ENSMUSG00000029135	Fosl2	326.546	-2.93721	0.296473	-6.53419	6.39565e-11	3.04757e-09
ENSMUSG00000039714	Cplx3	32.2209	-5.16647	0.637699	-6.53361	6.42051e-11	3.05206e-09
ENSMUSG00000061577	Adgrg5	56.8959	5.6318	0.70943	6.5289	6.62524e-11	3.14183e-09
ENSMUSG00000034648	Lrrn1	123.497	-2.74671	0.26778	-6.52294	6.89412e-11	3.26151e-09
ENSMUSG00000001555	Fkbp10	584.41	-2.43092	0.219697	-6.51318	7.35758e-11	3.47246e-09
ENSMUSG00000049382	Krt8	860.948	-3.65183	0.407593	-6.50606	7.71459e-11	3.63228e-09
ENSMUSG00000036377	C530008M17Rik	137.727	-2.60791	0.247312	-6.50153	7.95055e-11	3.73449e-09
ENSMUSG00000038679	Trps1	505.151	2.22404	0.188476	6.49443	8.33502e-11	3.90581e-09
ENSMUSG00000016529	Il10	47.4728	-4.79637	0.584842	-6.49128	8.51105e-11	3.97887e-09
ENSMUSG00000034903	Cobll1	97.8022	-2.64246	0.253225	-6.48619	8.80343e-11	4.10585e-09
ENSMUSG00000025511	Tspan4	524.616	-1.84249	0.129939	-6.48378	8.94508e-11	4.16209e-09
ENSMUSG00000097768	2310043M15Rik	286.312	2.69154	0.260952	6.48219	9.03979e-11	4.19629e-09
ENSMUSG00000040387	Klhl32	54.1264	2.7074	0.264032	6.46662	1.00218e-10	4.64126e-09
ENSMUSG00000020799	Tekt1	147.891	2.55791	0.240958	6.46549	1.00969e-10	4.66508e-09
ENSMUSG00000040752	Myh6	150.438	-2.82689	0.283415	-6.44601	1.1483e-10	5.29317e-09
ENSMUSG00000024678	Ms4a4d	61.3974	-4.21755	0.499524	-6.44123	1.18507e-10	5.44993e-09
ENSMUSG00000021281	Tnfaip2	81.1429	-3.43283	0.377761	-6.44015	1.19355e-10	5.47623e-09
ENSMUSG00000104802	Gm5869	113.191	-2.14346	0.177818	-6.43053	1.27157e-10	5.82066e-09
ENSMUSG00000023828	Slc22a3	111.465	-8.0476	1.09844	-6.416	1.39899e-10	6.38913e-09
ENSMUSG00000020793	Galr2	148.917	-3.20847	0.345199	-6.39766	1.57779e-10	7.18914e-09
ENSMUSG00000013236	Ptprs	3964.81	-1.83031	0.129793	-6.39722	1.58236e-10	7.19337e-09
ENSMUSG00000033737	Fndc3c1	380.209	-2.06831	0.167304	-6.38544	1.70904e-10	7.75146e-09
ENSMUSG00000025219	Fgf8	63.1116	5.03603	0.633178	6.37425	1.83866e-10	8.32026e-09
ENSMUSG00000074622	Mafb	34.2606	-3.89229	0.454026	-6.37032	1.88633e-10	8.51646e-09
ENSMUSG00000004359	Spic	192.219	4.39275	0.533441	6.36012	2.01599e-10	9.08112e-09
ENSMUSG00000056724	Nbeal2	743.707	-1.73391	0.115552	-6.35131	2.13491e-10	9.59497e-09
ENSMUSG00000031304	Il2rg	142.854	2.48572	0.233954	6.35046	2.1467e-10	9.62606e-09
ENSMUSG00000022306	Zfpm2	74.1753	5.46769	0.70427	6.34371	2.24295e-10	1.00217e-08
ENSMUSG00000063672	Nkx6-3	101.688	8.79352	1.22857	6.34357	2.24507e-10	1.00217e-08
ENSMUSG00000071547	Nt5dc2	4412.57	-2.11394	0.175625	-6.34272	2.25745e-10	1.00543e-08
ENSMUSG00000026896	Ifih1	24.2735	4.91133	0.616733	6.34201	2.26789e-10	1.00781e-08
ENSMUSG00000057337	Chst3	112.371	-3.10684	0.332325	-6.33971	2.30198e-10	1.02067e-08
ENSMUSG00000039092	Sptlc3	43.2356	7.64277	1.04802	6.33843	2.32117e-10	1.02687e-08
ENSMUSG00000026452	Syt2	37.8452	-4.76826	0.595668	-6.3261	2.51438e-10	1.10986e-08
ENSMUSG00000040972	Igsf21	44.0533	-5.05639	0.64133	-6.32496	2.53297e-10	1.11558e-08
ENSMUSG00000091490	Triml2	3258.53	1.59312	0.0938016	6.32313	2.56313e-10	1.12635e-08
ENSMUSG00000023906	Cldn6	2446.47	-2.74326	0.276658	-6.30112	2.95493e-10	1.29565e-08
ENSMUSG00000034282	Evpl	185.417	-2.43085	0.227101	-6.30053	2.96638e-10	1.29779e-08
ENSMUSG00000001435	Col18a1	11073.4	-1.76826	0.121948	-6.29989	2.9785e-10	1.30022e-08
ENSMUSG00000040717	Il17rd	2699.26	2.23936	0.196859	6.29567	3.06068e-10	1.33315e-08
ENSMUSG00000053046	Brsk2	81.4878	-3.339	0.372406	-6.28078	3.36878e-10	1.46413e-08
ENSMUSG00000030772	Dkk3	299.309	2.65514	0.263692	6.27679	3.4563e-10	1.49887e-08
ENSMUSG00000023495	Pcbp4	5443.13	-1.43925	0.070049	-6.27058	3.5971e-10	1.55651e-08
ENSMUSG00000038521	C1s1	123.745	2.26906	0.202612	6.26349	3.76448e-10	1.62538e-08
ENSMUSG00000024981	Acsl5	1271.7	-2.11474	0.178012	-6.26215	3.79702e-10	1.63586e-08
ENSMUSG00000001349	Cnn1	135.951	-5.38611	0.701328	-6.25401	4.00039e-10	1.71973e-08
ENSMUSG00000071658	Gng3	621.33	-2.11034	0.177821	-6.24414	4.26128e-10	1.82791e-08
ENSMUSG00000028150	Rorc	30.1157	-4.16651	0.507609	-6.23808	4.42977e-10	1.89608e-08
ENSMUSG00000070637	Gm694	46.0298	8.55587	1.21194	6.23454	4.53096e-10	1.9352e-08
ENSMUSG00000046982	Tshz1	41.7649	4.52828	0.566725	6.22573	4.79311e-10	2.04275e-08
ENSMUSG00000046733	Gprc5a	280.96	4.2267	0.5191	6.21596	5.10132e-10	2.16943e-08
ENSMUSG00000073598	1700066B19Rik	55.5766	3.57959	0.415099	6.21439	5.15234e-10	2.18643e-08
ENSMUSG00000037568	Vash2	176.064	-2.86946	0.300948	-6.21191	5.23445e-10	2.21652e-08
ENSMUSG00000042104	Uggt2	79.0658	-2.5888	0.256204	-6.20132	5.5991e-10	2.36586e-08
ENSMUSG00000064294	Aox3	78.684	5.97947	0.803218	6.1994	5.66801e-10	2.38987e-08
ENSMUSG00000021536	Adcy2	56.1097	3.54207	0.410131	6.19819	5.71151e-10	2.40309e-08
ENSMUSG00000042514	Klhl14	81.5174	-5.34197	0.704272	-6.16518	7.04028e-10	2.95587e-08
ENSMUSG00000049090	Zadh2	139.668	2.79694	0.291643	6.16143	7.20916e-10	3.02036e-08
ENSMUSG00000031162	Gata1	32.6404	-4.0324	0.492628	-6.15555	7.48165e-10	3.1279e-08
ENSMUSG00000024409	Psors1c2	203.492	-3.45367	0.398641	-6.15509	7.5037e-10	3.1305e-08
ENSMUSG00000027860	Vangl1	1472.14	2.36118	0.221296	6.15097	7.70119e-10	3.20613e-08
ENSMUSG00000038319	Kcnh2	370.816	-1.82558	0.134318	-6.14644	7.9242e-10	3.29204e-08
ENSMUSG00000028464	Tpm2	426.427	-2.40438	0.22866	-6.14176	8.16115e-10	3.38337e-08
ENSMUSG00000068923	Syt11	316.326	-2.75513	0.285852	-6.13998	8.25324e-10	3.41439e-08
ENSMUSG00000006411	Nectin4	78.8927	-3.27914	0.371801	-6.13	8.78789e-10	3.62702e-08
ENSMUSG00000074445	Sprr2a3	15.5768	8.73118	1.26126	6.12971	8.8039e-10	3.62702e-08
ENSMUSG00000052301	Doc2a	256.85	-3.7048	0.441351	-6.12845	8.87392e-10	3.64827e-08
ENSMUSG00000039954	Stk32a	62.6451	-3.70543	0.441509	-6.12769	8.91618e-10	3.65804e-08
ENSMUSG00000037843	Vstm2l	31.3791	-4.38473	0.553697	-6.11296	9.7799e-10	4.00409e-08
ENSMUSG00000029337	Fgf5	1026.36	-7.04683	0.989532	-6.1108	9.9132e-10	4.05028e-08
ENSMUSG00000035413	Tmem98	351.464	-2.04069	0.170433	-6.10617	1.02052e-09	4.16099e-08
ENSMUSG00000030674	Qprt	397.307	-2.24751	0.20463	-6.09639	1.08488e-09	4.41428e-08
ENSMUSG00000062760	1810041L15Rik	32.4206	-6.31803	0.873334	-6.08934	1.13379e-09	4.60385e-08
ENSMUSG00000029304	Spp1	10371.2	2.27122	0.210826	6.02973	1.64239e-09	6.65537e-08
ENSMUSG00000022425	Enpp2	968.703	-2.63255	0.270811	-6.02838	1.65609e-09	6.69719e-08
ENSMUSG00000039062	Anpep	157.116	-2.26068	0.209176	-6.02688	1.67154e-09	6.74587e-08
ENSMUSG00000046709	Mapk10	29.2802	-4.28696	0.546075	-6.01925	1.75231e-09	7.05741e-08
ENSMUSG00000032186	Tmod2	217.588	-2.47831	0.245698	-6.01681	1.77892e-09	7.15003e-08
ENSMUSG00000046598	Bdh1	2084.45	2.44106	0.239876	6.00754	1.88362e-09	7.55551e-08
ENSMUSG00000053930	Shisa6	36.0203	-5.81181	0.801676	-6.00218	1.94681e-09	7.79314e-08
ENSMUSG00000086126	Evx1os	31.7439	8.66067	1.27849	5.99195	2.07337e-09	8.283e-08
ENSMUSG00000006641	Slc5a6	1146.9	1.8936	0.149338	5.98375	2.18051e-09	8.69348e-08
ENSMUSG00000108446	Gm44997	55.6858	3.19156	0.366787	5.97502	2.30068e-09	9.15413e-08
ENSMUSG00000067219	Nipal1	51.9697	5.76491	0.797825	5.97237	2.33828e-09	9.28503e-08
ENSMUSG00000040629	Mael	528.229	-1.87188	0.146358	-5.95716	2.56657e-09	1.01711e-07
ENSMUSG00000010660	Plcd1	86.716	-3.30331	0.386928	-5.95282	2.63563e-09	1.04239e-07
ENSMUSG00000031504	Rab20	43.2745	-4.16318	0.532332	-5.94212	2.81353e-09	1.11053e-07
ENSMUSG00000021848	Otx2	2756.48	-3.15859	0.363619	-5.9364	2.91351e-09	1.1477e-07
ENSMUSG00000049511	Htr1b	293.066	3.957	0.498622	5.93034	3.02315e-09	1.18852e-07
ENSMUSG00000033768	Nrxn2	270.963	-2.43963	0.243757	-5.90603	3.50448e-09	1.37502e-07
ENSMUSG00000022358	Fbxo32	46.0785	-3.52374	0.427637	-5.9016	3.6e-09	1.4097e-07
ENSMUSG00000025978	Rftn2	59.2994	3.14536	0.36407	5.89272	3.79883e-09	1.48375e-07
ENSMUSG00000030800	Prss8	535.542	-3.56063	0.434583	-5.89217	3.81161e-09	1.48375e-07
ENSMUSG00000033295	Ptprf	10985.9	-2.22684	0.208211	-5.89232	3.80804e-09	1.48375e-07
ENSMUSG00000020312	Shc2	321.818	-2.00148	0.170448	-5.8756	4.21327e-09	1.63688e-07
ENSMUSG00000029861	Fam131b	114.828	-3.88637	0.491805	-5.86893	4.38607e-09	1.70068e-07
ENSMUSG00000037353	Letmd1	207.821	2.30691	0.222896	5.86331	4.53721e-09	1.75584e-07
ENSMUSG00000052316	Lrrc15	124.199	4.42171	0.584346	5.85563	4.75214e-09	1.83542e-07
ENSMUSG00000002603	Tgfb1	233.38	2.94787	0.332799	5.85299	4.82806e-09	1.86111e-07
ENSMUSG00000037003	Tns2	378.2	-1.95012	0.162408	-5.85017	4.91079e-09	1.88932e-07
ENSMUSG00000004885	Crabp2	490.047	-2.89982	0.32507	-5.84435	5.08541e-09	1.95051e-07
ENSMUSG00000022595	Lypd2	33.4773	-8.54799	1.29153	-5.84422	5.08958e-09	1.95051e-07
ENSMUSG00000056155	Nanos3	28.16	5.88626	0.83643	5.8418	5.16387e-09	1.97515e-07
ENSMUSG00000028327	Stra6l	82.7944	3.69948	0.46278	5.83318	5.43807e-09	2.07602e-07
ENSMUSG00000040007	Bahd1	1300.04	-2.46728	0.25204	-5.8216	5.82868e-09	2.22085e-07
ENSMUSG00000075394	Hoxc4	98.3723	8.07929	1.21675	5.81819	5.94871e-09	2.26223e-07
ENSMUSG00000066894	Vsig10	672.393	-2.65157	0.284388	-5.80745	6.34301e-09	2.40293e-07
ENSMUSG00000090374	Gm17232	75.6436	2.69078	0.291138	5.80748	6.34207e-09	2.40293e-07
ENSMUSG00000037166	Ppp1r14a	133.098	-2.94493	0.334978	-5.80615	6.39245e-09	2.41242e-07
ENSMUSG00000051998	Lax1	36.0893	4.3725	0.580822	5.80642	6.38211e-09	2.41242e-07
ENSMUSG00000037108	Zcwpw1	688.719	-2.09652	0.189194	-5.79577	6.80093e-09	2.56168e-07
ENSMUSG00000078706	Gm53	292.132	3.43838	0.421294	5.78783	7.13028e-09	2.68063e-07
ENSMUSG00000031651	Triml1	1834.79	2.46813	0.253726	5.7863	7.19556e-09	2.70004e-07
ENSMUSG00000010080	Epn3	28.4727	-5.64146	0.8031	-5.77943	7.49532e-09	2.80719e-07
ENSMUSG00000055717	Slain1	675.893	-1.7716	0.133674	-5.77226	7.82161e-09	2.92386e-07
ENSMUSG00000071665	Foxr2	179.74	-2.04099	0.180615	-5.76358	8.23465e-09	3.07246e-07
ENSMUSG00000071064	Zfp827	257.207	2.72208	0.298822	5.76287	8.26939e-09	3.07961e-07
ENSMUSG00000022199	Slc22a17	254.129	-1.91826	0.159549	-5.75535	8.64646e-09	3.21398e-07
ENSMUSG00000070327	Rnf213	1171.33	-2.2927	0.224686	-5.75336	8.74845e-09	3.24579e-07
ENSMUSG00000038457	Tmem255b	20.0839	-8.20276	1.25279	-5.74937	8.95755e-09	3.31715e-07
ENSMUSG00000051490	Foxd4	23.2596	-5.88979	0.851577	-5.74204	9.35417e-09	3.45755e-07
ENSMUSG00000072591	5930412G12Rik	50.8853	3.72254	0.476262	5.71648	1.08753e-08	4.01228e-07
ENSMUSG00000034382	AI661453	214.852	-2.46957	0.257408	-5.70911	1.1357e-08	4.18222e-07
ENSMUSG00000031805	Jak3	1791.86	1.89119	0.156373	5.69911	1.20431e-08	4.42662e-07
ENSMUSG00000022562	Oplah	345.425	1.80392	0.141152	5.69546	1.23039e-08	4.51411e-07
ENSMUSG00000091345	Col6a5	93.0426	4.56433	0.62603	5.69355	1.24428e-08	4.55661e-07
ENSMUSG00000020734	Grin2c	41.0367	-4.22902	0.567339	-5.69152	1.25915e-08	4.60252e-07
ENSMUSG00000017607	Tns4	27.2525	3.59133	0.455988	5.68289	1.32436e-08	4.83197e-07
ENSMUSG00000030683	Sez6l2	106.613	-2.04374	0.183724	-5.68103	1.33889e-08	4.87598e-07
ENSMUSG00000042129	Rassf4	45.0757	-4.47169	0.611278	-5.6794	1.35171e-08	4.91363e-07
ENSMUSG00000035964	Tmem59l	81.3232	-3.65354	0.46741	-5.67711	1.36989e-08	4.97056e-07
ENSMUSG00000040276	Pacsin1	52.5568	-2.89681	0.334232	-5.67512	1.38594e-08	5.01959e-07
ENSMUSG00000034684	Sema3f	115.042	-3.02626	0.357742	-5.66403	1.47859e-08	5.34537e-07
ENSMUSG00000050394	Armcx6	166.906	-1.94429	0.166863	-5.65909	1.52181e-08	5.49156e-07
ENSMUSG00000049047	Armcx3	176.658	-2.82636	0.322787	-5.6581	1.53058e-08	5.51314e-07
ENSMUSG00000034701	Neurod1	144.297	-2.47062	0.260209	-5.65169	1.58882e-08	5.71253e-07
ENSMUSG00000044164	Rnf182	45.1393	4.67127	0.650016	5.64797	1.62354e-08	5.81622e-07
ENSMUSG00000053158	Fes	98.3473	-3.02824	0.359097	-5.64816	1.62177e-08	5.81622e-07
ENSMUSG00000032661	Oas3	93.1942	-4.70937	0.658426	-5.6337	1.7638e-08	6.30727e-07
ENSMUSG00000074505	Fat3	28.6167	-4.10438	0.551081	-5.63326	1.76836e-08	6.31215e-07
ENSMUSG00000070304	Scn2b	148.463	3.06153	0.366065	5.63161	1.78539e-08	6.36147e-07
ENSMUSG00000021638	Ocln	401.668	-2.9677	0.350107	-5.62028	1.90643e-08	6.78052e-07
ENSMUSG00000063594	Gng8	46.5608	-4.39133	0.603481	-5.61961	1.91384e-08	6.79465e-07
ENSMUSG00000031278	Acsl4	4397.2	-1.86741	0.15442	-5.61722	1.9405e-08	6.87695e-07
ENSMUSG00000070476	Fam217b	93.7179	-3.50276	0.445955	-5.61213	1.99853e-08	7.05996e-07
ENSMUSG00000105039	Gm42637	47.0697	-4.86677	0.68901	-5.61206	1.99928e-08	7.05996e-07
ENSMUSG00000043110	Lrrn4	301.713	-3.82292	0.503381	-5.60791	2.04781e-08	7.21842e-07
ENSMUSG00000046721	Rpl14-ps1	210.64	1.85677	0.152798	5.60717	2.05657e-08	7.23643e-07
ENSMUSG00000027314	Dll4	17.8192	-4.76784	0.672566	-5.60219	2.11657e-08	7.43433e-07
ENSMUSG00000109509	Rps12-ps4	132.075	2.02773	0.183497	5.60081	2.13355e-08	7.48068e-07
ENSMUSG00000097076	Platr7	265.744	2.84345	0.329242	5.59909	2.15481e-08	7.54183e-07
ENSMUSG00000043168	4930426D05Rik	40.1844	-5.3034	0.770073	-5.5883	2.29302e-08	8.01139e-07
ENSMUSG00000006958	Chrd	132.126	-2.19313	0.213555	-5.58697	2.31061e-08	8.05861e-07
ENSMUSG00000019848	Popdc3	27.9158	2.9179	0.343695	5.58022	2.40209e-08	8.35775e-07
ENSMUSG00000046312	AI464131	713.138	2.3421	0.240519	5.58003	2.40484e-08	8.35775e-07
ENSMUSG00000070331	Qrich2	41.9633	-3.02506	0.364474	-5.55611	2.75855e-08	9.57025e-07
ENSMUSG00000006576	Slc4a3	330	-2.23126	0.222059	-5.54476	2.94363e-08	1.01945e-06
ENSMUSG00000060613	Cyp2c70	41.1119	7.79637	1.22711	5.53853	3.05023e-08	1.05452e-06
ENSMUSG00000078954	Arhgap8	463.723	-3.45079	0.442539	-5.53803	3.05888e-08	1.05566e-06
ENSMUSG00000026946	Nmi	54.9173	2.70816	0.308764	5.53227	3.16118e-08	1.08906e-06
ENSMUSG00000039883	Lrrc17	37.2563	-3.84137	0.513733	-5.53083	3.18724e-08	1.09613e-06
ENSMUSG00000027171	Prrg4	688.543	-1.59284	0.107221	-5.52911	3.2186e-08	1.105e-06
ENSMUSG00000106968	C78283	295.032	2.742	0.315203	5.52661	3.26474e-08	1.1189e-06
ENSMUSG00000013367	Iglon5	37.6822	-3.03799	0.369202	-5.51997	3.39063e-08	1.16003e-06
ENSMUSG00000030956	Fam53b	1574.56	1.52874	0.0957942	5.51959	3.39794e-08	1.16052e-06
ENSMUSG00000024451	Arap3	105.686	-2.91774	0.348223	-5.5072	3.64584e-08	1.2409e-06
ENSMUSG00000031099	Smarca1	635.436	-1.70645	0.128276	-5.50729	3.64409e-08	1.2409e-06
ENSMUSG00000030930	Chst15	200.264	2.55242	0.282199	5.50115	3.77323e-08	1.28206e-06
ENSMUSG00000022652	Morc1	3372.82	1.97197	0.176723	5.49993	3.79935e-08	1.28872e-06
ENSMUSG00000054013	Tmem179	77.1704	-2.30656	0.237855	-5.49312	3.94897e-08	1.33717e-06
ENSMUSG00000039208	Metrnl	32.1317	-3.96114	0.539172	-5.49201	3.97392e-08	1.34332e-06
ENSMUSG00000028717	Tal1	36.4774	-5.21094	0.766784	-5.49169	3.98112e-08	1.34346e-06
ENSMUSG00000004891	Nes	1151.94	-1.95066	0.173169	-5.48981	4.02371e-08	1.35552e-06
ENSMUSG00000067206	Lrrc66	12.1729	7.80728	1.24044	5.48781	4.06954e-08	1.36862e-06
ENSMUSG00000003418	St8sia6	183.406	3.10472	0.383665	5.48583	4.11543e-08	1.38171e-06
ENSMUSG00000020953	Coch	35.6695	-3.82726	0.51624	-5.47664	4.33487e-08	1.45291e-06
ENSMUSG00000041552	Ptchd1	23.0609	-4.38043	0.618898	-5.46202	4.70745e-08	1.57513e-06
ENSMUSG00000039043	Arpin	95.3919	-2.68741	0.309019	-5.46053	4.74707e-08	1.5857e-06
ENSMUSG00000032334	Loxl1	78.872	-3.89146	0.530351	-5.45199	4.98105e-08	1.66105e-06
ENSMUSG00000073988	Ttpa	287.884	1.91569	0.168207	5.44381	5.21525e-08	1.73622e-06
ENSMUSG00000052942	Glis3	512.707	3.38976	0.439123	5.44213	5.26462e-08	1.74971e-06
ENSMUSG00000001504	Irx2	248.391	2.21713	0.223745	5.43982	5.33346e-08	1.76665e-06
ENSMUSG00000091705	H2-Q2	105.522	-4.31697	0.609741	-5.43997	5.32908e-08	1.76665e-06
ENSMUSG00000001166	Oas1c	65.0732	-3.21074	0.406903	-5.43309	5.53875e-08	1.83158e-06
ENSMUSG00000064215	Ifi27	42.2755	3.23153	0.411077	5.42851	5.68279e-08	1.87608e-06
ENSMUSG00000060240	Cend1	45.1043	-4.77794	0.696023	-5.42789	5.70255e-08	1.87947e-06
ENSMUSG00000051397	Tacstd2	16.8552	-7.76934	1.24789	-5.42465	5.80692e-08	1.91068e-06
ENSMUSG00000078956	Gm14221	39.1505	7.65687	1.22887	5.41704	6.0593e-08	1.99041e-06
ENSMUSG00000022180	Slc7a8	140.187	-2.98558	0.367099	-5.40884	6.34351e-08	2.08031e-06
ENSMUSG00000042002	Foxn4	163.202	-2.96074	0.36261	-5.40731	6.39794e-08	2.09469e-06
ENSMUSG00000038670	Mybpc2	78.0039	-2.22645	0.226846	-5.40655	6.42501e-08	2.10007e-06
ENSMUSG00000025757	Hspa4l	336.142	-2.27399	0.235848	-5.40175	6.59934e-08	2.1535e-06
ENSMUSG00000022208	Jph4	576.074	-4.84452	0.712877	-5.39296	6.93078e-08	2.25793e-06
ENSMUSG00000019647	Sema6a	441.879	-2.98877	0.368867	-5.39157	6.98432e-08	2.27163e-06
ENSMUSG00000013584	Aldh1a2	70.5582	3.30404	0.427417	5.39061	7.02194e-08	2.28011e-06
ENSMUSG00000044072	Eml6	60.712	2.63011	0.302561	5.38769	7.13672e-08	2.31358e-06
ENSMUSG00000018973	Hoxb1	17.4932	7.9306	1.28922	5.37582	7.62348e-08	2.46734e-06
ENSMUSG00000037143	Cfap61	161.193	4.36081	0.625836	5.37011	7.86902e-08	2.54265e-06
ENSMUSG00000014932	Yes1	2794.66	1.76994	0.143479	5.36625	8.03884e-08	2.59328e-06
ENSMUSG00000060594	Layn	38.0467	-2.88909	0.352403	-5.36061	8.29413e-08	2.67128e-06
ENSMUSG00000053395	Cacng8	54.2727	-2.84474	0.344534	-5.35431	8.58829e-08	2.76152e-06
ENSMUSG00000009900	Wnt3a	20.01	7.01699	1.12462	5.35022	8.78483e-08	2.82013e-06
ENSMUSG00000069806	Cacng7	509	-2.07023	0.200276	-5.34375	9.10426e-08	2.91794e-06
ENSMUSG00000089804	Gm16136	29.4476	-3.27178	0.425231	-5.34247	9.16882e-08	2.93387e-06
ENSMUSG00000083022	Rps15a-ps6	156.441	1.8753	0.163848	5.34213	9.18589e-08	2.93459e-06
ENSMUSG00000034171	Faah	105.181	-2.42411	0.266665	-5.34043	9.27271e-08	2.95755e-06
ENSMUSG00000043088	Il17re	20.2758	-5.31111	0.807862	-5.33644	9.47881e-08	3.01841e-06
ENSMUSG00000020886	Dlg4	225.944	-2.3812	0.259301	-5.32663	1.00052e-07	3.18092e-06
ENSMUSG00000026204	Ptprn	445.891	-2.31979	0.247882	-5.32426	1.01366e-07	3.21235e-06
ENSMUSG00000050671	Ism2	164.064	4.734	0.701294	5.32444	1.01264e-07	3.21235e-06
ENSMUSG00000040412	5330417C22Rik	29.1415	-3.18612	0.411002	-5.31901	1.04333e-07	3.30111e-06
ENSMUSG00000062296	Trank1	74.2953	-3.60237	0.489429	-5.31715	1.05407e-07	3.32976e-06
ENSMUSG00000022885	St6gal1	410.944	-1.99896	0.188202	-5.3079	1.10897e-07	3.4976e-06
ENSMUSG00000069682	Gm10275	22.495	-2.91735	0.361913	-5.29783	1.17185e-07	3.69002e-06
ENSMUSG00000028047	Thbs3	306.38	-1.91648	0.173214	-5.29105	1.21616e-07	3.82347e-06
ENSMUSG00000041073	Nacad	24.2122	-3.39038	0.45355	-5.27037	1.36146e-07	4.27348e-06
ENSMUSG00000032846	Zswim6	294.508	-2.09066	0.207044	-5.26778	1.38083e-07	4.32741e-06
ENSMUSG00000041556	Fbxo2	156.309	-2.66371	0.315866	-5.26714	1.38564e-07	4.3356e-06
ENSMUSG00000027861	Casq2	79.9197	5.51377	0.857527	5.26371	1.41178e-07	4.41042e-06
ENSMUSG00000095115	Itpripl2	58.3243	-2.70004	0.323359	-5.25745	1.46064e-07	4.55586e-06
ENSMUSG00000029675	Eln	20.8368	-4.05929	0.581997	-5.25653	1.46798e-07	4.57156e-06
ENSMUSG00000024544	Ldlrad4	64.2532	2.76128	0.335854	5.24419	1.56971e-07	4.88066e-06
ENSMUSG00000022150	Dab2	69.8557	-2.14341	0.218053	-5.24374	1.57351e-07	4.88479e-06
ENSMUSG00000047261	Gap43	47.1815	-4.10262	0.592371	-5.23763	1.62651e-07	5.04143e-06
ENSMUSG00000022747	St3gal6	81.5526	3.29538	0.43875	5.23164	1.68015e-07	5.19953e-06
ENSMUSG00000086563	Platr15	723.024	3.04663	0.39189	5.22246	1.76561e-07	5.45545e-06
ENSMUSG00000032899	Styk1	21.1336	4.14669	0.602872	5.2195	1.79408e-07	5.53476e-06
ENSMUSG00000037336	Mfsd2b	44.2908	2.66035	0.318352	5.21547	1.83351e-07	5.64763e-06
ENSMUSG00000037995	Igsf9	1872.86	-2.18609	0.227562	-5.21217	1.86642e-07	5.74003e-06
ENSMUSG00000034958	Atcay	95.3116	-3.24849	0.43194	-5.20556	1.93413e-07	5.93904e-06
ENSMUSG00000028194	Ddah1	947.339	2.77787	0.341867	5.20047	1.9878e-07	6.09439e-06
ENSMUSG00000030934	Oat	4366.52	1.41914	0.0807847	5.1883	2.12221e-07	6.49639e-06
ENSMUSG00000026980	Ly75	5855.64	2.34354	0.259156	5.1843	2.16832e-07	6.62728e-06
ENSMUSG00000084762	Platr3	206.855	2.45437	0.28063	5.18253	2.18901e-07	6.68018e-06
ENSMUSG00000047409	Ctdspl	62.0138	-2.27718	0.246887	-5.17315	2.30183e-07	7.01368e-06
ENSMUSG00000028876	Epha10	52.6934	-3.38479	0.461272	-5.17002	2.34063e-07	7.12091e-06
ENSMUSG00000041729	Coro2b	353.847	-2.96768	0.380842	-5.16666	2.38308e-07	7.23893e-06
ENSMUSG00000021493	Pdlim7	1474.49	-2.60785	0.311227	-5.16616	2.38951e-07	7.24734e-06
ENSMUSG00000026442	Nfasc	351.106	-2.33597	0.258768	-5.16282	2.4326e-07	7.35544e-06
ENSMUSG00000030350	Prmt8	23.3399	-4.73974	0.724329	-5.16304	2.4297e-07	7.35544e-06
ENSMUSG00000025194	Abcc2	109.711	2.17248	0.227127	5.16221	2.44048e-07	7.36801e-06
ENSMUSG00000057228	Aadat	43.3962	-4.67465	0.713045	-5.15346	2.5572e-07	7.70864e-06
ENSMUSG00000036167	Pphln1	3474.18	-1.86148	0.167292	-5.14954	2.61122e-07	7.85949e-06
ENSMUSG00000085992	Gm11515	24.148	-5.87199	0.94712	-5.14401	2.68933e-07	8.08229e-06
ENSMUSG00000038239	Hrc	48.2478	-4.7152	0.722955	-5.1389	2.76345e-07	8.29245e-06
ENSMUSG00000030283	St8sia1	270.719	3.90923	0.566485	5.13558	2.8127e-07	8.42743e-06
ENSMUSG00000038872	Zfhx3	974.592	-2.0868	0.211883	-5.12926	2.90879e-07	8.70216e-06
ENSMUSG00000045136	Tubb2b	5008.06	1.5462	0.106514	5.12799	2.92851e-07	8.74794e-06
ENSMUSG00000007946	Phox2a	43.3362	-3.1013	0.410337	-5.12091	3.04072e-07	9.0694e-06
ENSMUSG00000034486	Gbx2	282.689	3.10643	0.41143	5.11977	3.05911e-07	9.11052e-06
ENSMUSG00000028164	Manba	2167.42	2.35322	0.264398	5.11811	3.08605e-07	9.17693e-06
ENSMUSG00000029223	Uchl1	1862.82	-2.41325	0.276377	-5.11347	3.16288e-07	9.37721e-06
ENSMUSG00000032269	Htr3a	24.622	-4.12625	0.611361	-5.1136	3.16083e-07	9.37721e-06
ENSMUSG00000021702	Thbs4	51.3992	-4.1407	0.614455	-5.11135	3.19861e-07	9.46893e-06
ENSMUSG00000039106	Htr5a	52.9794	7.88166	1.34705	5.1087	3.24382e-07	9.58842e-06
ENSMUSG00000031932	Gpr83	28.4937	6.45921	1.06895	5.10706	3.27213e-07	9.65768e-06
ENSMUSG00000046636	Gm7729	12.5975	-5.26955	0.83863	-5.09111	3.55983e-07	1.04911e-05
ENSMUSG00000031026	Trim66	236.981	-1.99824	0.196406	-5.08252	3.72451e-07	1.09601e-05
ENSMUSG00000031737	Irx5	17.608	-6.06791	0.997242	-5.08192	3.73637e-07	1.09787e-05
ENSMUSG00000081434	Gm14165	126.122	-2.02503	0.20246	-5.06286	4.13007e-07	1.21175e-05
ENSMUSG00000026463	Atp2b4	178.049	1.8987	0.17752	5.06255	4.13675e-07	1.21192e-05
ENSMUSG00000030060	Hmces	2629.74	2.2617	0.24942	5.05852	4.2252e-07	1.23599e-05
ENSMUSG00000021061	Sptb	825.923	-2.30065	0.257183	-5.05729	4.25246e-07	1.24213e-05
ENSMUSG00000069170	Adgrv1	263.92	-1.95073	0.188177	-5.05235	4.36409e-07	1.27286e-05
ENSMUSG00000037129	Tmprss13	48.192	-4.76139	0.745193	-5.04753	4.47551e-07	1.30343e-05
ENSMUSG00000056648	Hoxb8	11.8563	7.30778	1.24984	5.04685	4.49146e-07	1.30616e-05
ENSMUSG00000074415	2610203C20Rik	18.8224	7.18184	1.22508	5.04608	4.50974e-07	1.30955e-05
ENSMUSG00000054720	Lrrc8c	90.2821	-3.36546	0.46911	-5.04244	4.59626e-07	1.33271e-05
ENSMUSG00000032796	Lama1	1839.28	2.65756	0.329388	5.03225	4.84757e-07	1.40352e-05
ENSMUSG00000038045	Sult6b1	278.001	1.95848	0.190836	5.02255	5.09904e-07	1.47417e-05
ENSMUSG00000060461	Dppa5a	24994.9	1.96517	0.192311	5.01878	5.20001e-07	1.50117e-05
ENSMUSG00000042215	Bag2	140.825	-2.08635	0.216627	-5.01484	5.30771e-07	1.53003e-05
ENSMUSG00000014813	Stc1	132.686	-4.69149	0.736309	-5.01351	5.34471e-07	1.53845e-05
ENSMUSG00000015501	Hivep2	127.955	-2.29858	0.259469	-5.00476	5.59318e-07	1.60763e-05
ENSMUSG00000059493	Nhs	186.692	-1.90419	0.180768	-5.00194	5.67548e-07	1.62892e-05
ENSMUSG00000006205	Htra1	48.3538	-2.37943	0.275949	-4.99884	5.76766e-07	1.65298e-05
ENSMUSG00000097326	A330048O09Rik	26.7287	4.98454	0.79743	4.99673	5.8312e-07	1.66877e-05
ENSMUSG00000034957	Cebpa	21.8979	-3.87634	0.576	-4.99364	5.92507e-07	1.69318e-05
ENSMUSG00000028270	Gbp2	349.507	3.03766	0.408329	4.99025	6.03022e-07	1.72074e-05
ENSMUSG00000042826	Fgf11	343.79	-2.02689	0.205796	-4.98984	6.04309e-07	1.72193e-05
ENSMUSG00000047631	Apof	56.6552	2.8457	0.370023	4.98806	6.09872e-07	1.73528e-05
ENSMUSG00000087283	Gm13580	78.7647	3.53936	0.509244	4.98653	6.14736e-07	1.74661e-05
ENSMUSG00000051111	Sv2c	43.9711	-3.17834	0.437714	-4.97664	6.46991e-07	1.83562e-05
ENSMUSG00000029348	Asphd2	55.9527	-3.14003	0.430347	-4.9728	6.59926e-07	1.86696e-05
ENSMUSG00000037016	Frem2	1385.47	1.9953	0.200147	4.97283	6.59821e-07	1.86696e-05
ENSMUSG00000091542	Gm17167	1280.82	3.36231	0.475556	4.96747	6.78319e-07	1.91625e-05
ENSMUSG00000086171	Pcsk2os1	26.8279	-4.55633	0.716155	-4.96587	6.83943e-07	1.92938e-05
ENSMUSG00000019947	Arid5b	2482.23	1.56596	0.113999	4.96461	6.88375e-07	1.93912e-05
ENSMUSG00000038331	Satb2	141.794	2.95942	0.395481	4.95454	7.25013e-07	2.03942e-05
ENSMUSG00000038390	Gpr162	111.584	-2.36184	0.275056	-4.95112	7.37866e-07	2.07263e-05
ENSMUSG00000052951	C130021I20Rik	7.97046	-7.61753	1.33742	-4.948	7.49814e-07	2.1032e-05
ENSMUSG00000039278	Pcsk1n	106.628	-3.30659	0.46621	-4.94753	7.51613e-07	2.10526e-05
ENSMUSG00000029026	Trp73	518.015	-1.93071	0.188161	-4.94632	7.56285e-07	2.11535e-05
ENSMUSG00000025189	Cnnm1	32.5476	-2.9921	0.403188	-4.94088	7.77703e-07	2.17219e-05
ENSMUSG00000028137	Celf3	22.1175	-3.44221	0.494419	-4.93954	7.83051e-07	2.18404e-05
ENSMUSG00000007594	Hapln4	200.864	-3.81776	0.57131	-4.9321	8.13513e-07	2.26581e-05
ENSMUSG00000035021	Baz1a	390.151	-1.77341	0.156949	-4.92776	8.31784e-07	2.31343e-05
ENSMUSG00000031428	Zcchc18	167.091	-2.23257	0.250226	-4.92582	8.40092e-07	2.33326e-05
ENSMUSG00000054555	Adam12	16.8214	4.33054	0.67746	4.91621	8.82342e-07	2.44717e-05
ENSMUSG00000052013	Btla	241.602	5.31553	0.879493	4.90683	9.25588e-07	2.56352e-05
ENSMUSG00000032327	Stra6	37.3888	-4.9783	0.810889	-4.9061	9.29031e-07	2.56945e-05
ENSMUSG00000050666	Vstm4	16.6885	-4.82795	0.781536	-4.89798	9.68264e-07	2.67422e-05
ENSMUSG00000034607	Pof1b	34.4194	3.57626	0.527242	4.8863	1.02749e-06	2.83384e-05
ENSMUSG00000034780	B3galt1	35.394	-3.12192	0.434726	-4.88105	1.05525e-06	2.90633e-05
ENSMUSG00000022683	Pla2g10	332.22	-1.96965	0.198747	-4.87884	1.06712e-06	2.93496e-05
ENSMUSG00000097134	1110002J07Rik	26.4938	3.71565	0.557313	4.87276	1.10053e-06	3.02262e-05
ENSMUSG00000084883	Ccdc85c	666.901	-1.66248	0.136044	-4.86956	1.11848e-06	3.06768e-05
ENSMUSG00000074063	Osgin1	52.0602	-3.03985	0.419096	-4.86727	1.13153e-06	3.09917e-05
ENSMUSG00000098894	Gm27234	67.3835	4.00291	0.618325	4.85653	1.1946e-06	3.2674e-05
ENSMUSG00000029512	Ulk1	6480.28	1.80605	0.166018	4.85521	1.20257e-06	3.28464e-05
ENSMUSG00000034686	Prr7	114.098	-2.30031	0.268138	-4.84942	1.23821e-06	3.37732e-05
ENSMUSG00000025318	Jph3	116.18	-2.25876	0.259967	-4.842	1.28538e-06	3.50115e-05
ENSMUSG00000041741	Pde3a	23.7554	-3.92239	0.603791	-4.84007	1.29793e-06	3.53048e-05
ENSMUSG00000026365	Cfh	33.2281	7.01551	1.24342	4.83789	1.31222e-06	3.56443e-05
ENSMUSG00000045608	Dbx2	35.8883	-3.62985	0.543768	-4.83634	1.32253e-06	3.58753e-05
ENSMUSG00000031325	4930519F16Rik	51.732	3.01076	0.416572	4.82693	1.38656e-06	3.75605e-05
ENSMUSG00000056812	St8sia3	64.5841	-3.30966	0.478799	-4.82386	1.40804e-06	3.80902e-05
ENSMUSG00000025743	Sdc3	50.2038	-2.41312	0.29332	-4.81766	1.45255e-06	3.92406e-05
ENSMUSG00000002100	Mybpc3	73.8623	2.6961	0.352492	4.81173	1.49631e-06	4.03677e-05
ENSMUSG00000079363	Gbp4	94.215	3.11457	0.439817	4.80785	1.52562e-06	4.11024e-05
ENSMUSG00000036915	Kirrel2	306.039	3.38714	0.497701	4.79634	1.61593e-06	4.34762e-05
ENSMUSG00000044646	Zbtb7c	21.8016	-3.69901	0.563274	-4.79164	1.6542e-06	4.44453e-05
ENSMUSG00000038910	Plcl2	547.951	1.83976	0.175284	4.79085	1.6608e-06	4.45621e-05
ENSMUSG00000034730	Adgrb1	186.676	-1.78625	0.164176	-4.78908	1.67545e-06	4.48942e-05
ENSMUSG00000039457	Ppl	211.907	-3.09799	0.438477	-4.78473	1.71215e-06	4.58156e-05
ENSMUSG00000045092	S1pr1	91.9847	4.32339	0.694765	4.78347	1.72295e-06	4.60424e-05
ENSMUSG00000049848	Ceacam19	19.6447	-3.82035	0.590135	-4.77916	1.76032e-06	4.69775e-05
ENSMUSG00000032470	Mras	238.304	3.9172	0.610466	4.77864	1.76484e-06	4.70347e-05
ENSMUSG00000058159	T2	28.6323	5.38499	0.917898	4.7772	1.77749e-06	4.7308e-05
ENSMUSG00000018169	Mfng	74.1171	-2.20553	0.252526	-4.77389	1.80705e-06	4.80302e-05
ENSMUSG00000022510	Trp63	17.0696	6.57478	1.16926	4.76778	1.86266e-06	4.94417e-05
ENSMUSG00000025555	Farp1	405.079	-2.25221	0.26386	-4.74574	2.07749e-06	5.50702e-05
ENSMUSG00000022658	Tagln3	72.0492	2.1084	0.233762	4.74156	2.12083e-06	5.61437e-05
ENSMUSG00000039476	Prrx2	18.7125	-4.93703	0.830891	-4.73832	2.15502e-06	5.69726e-05
ENSMUSG00000044629	Cnrip1	22.9223	-3.34907	0.496137	-4.73471	2.19363e-06	5.7916e-05
ENSMUSG00000025790	Slco3a1	25.5508	-3.04371	0.431886	-4.73206	2.22252e-06	5.86004e-05
ENSMUSG00000050138	Kcnk12	14.9099	-4.17907	0.673647	-4.71919	2.36787e-06	6.23497e-05
ENSMUSG00000092569	Gm20544	38.6455	3.86972	0.609243	4.7103	2.47354e-06	6.50454e-05
ENSMUSG00000037762	Slc16a9	306.938	2.61288	0.342509	4.70901	2.48922e-06	6.53708e-05
ENSMUSG00000035969	Rusc2	314.865	2.59667	0.339382	4.70463	2.54327e-06	6.67018e-05
ENSMUSG00000027603	Ggt7	45.6011	-2.37428	0.292421	-4.69964	2.60615e-06	6.81738e-05
ENSMUSG00000051339	2900026A02Rik	458.639	-1.82278	0.175074	-4.69963	2.60629e-06	6.81738e-05
ENSMUSG00000039835	Nhsl1	634.881	2.33645	0.284492	4.69769	2.63121e-06	6.87346e-05
ENSMUSG00000042684	Npl	117.722	3.68548	0.572563	4.69028	2.72835e-06	7.11783e-05
ENSMUSG00000022512	Cldn1	19.0575	-4.5919	0.767114	-4.68236	2.83594e-06	7.38876e-05
ENSMUSG00000030303	Far2	126.398	-1.85665	0.18318	-4.67655	2.9174e-06	7.59099e-05
ENSMUSG00000075122	Cd80	244.792	1.97928	0.209633	4.6714	2.9916e-06	7.77383e-05
ENSMUSG00000083907	Plk-ps1	91.2181	3.08347	0.446331	4.668	3.04144e-06	7.89298e-05
ENSMUSG00000024697	Gna14	160.305	2.46938	0.315009	4.66455	3.09286e-06	8.01591e-05
ENSMUSG00000028019	Pdgfc	404.922	2.17484	0.251968	4.66265	3.12168e-06	8.08001e-05
ENSMUSG00000026497	Mixl1	24.0664	4.24941	0.697101	4.66132	3.14193e-06	8.12178e-05
ENSMUSG00000087193	Gm14820	116.28	3.77773	0.596268	4.65853	3.18473e-06	8.22168e-05
ENSMUSG00000040127	Sdr9c7	21.5364	6.86767	1.2602	4.65614	3.22198e-06	8.29619e-05
ENSMUSG00000105440	Gm43673	372.222	3.17001	0.466044	4.65623	3.22055e-06	8.29619e-05
ENSMUSG00000030123	Plxnd1	107.367	-2.44326	0.310168	-4.65315	3.269e-06	8.4063e-05
ENSMUSG00000085022	Gm5860	45.4959	3.83694	0.610095	4.64999	3.31946e-06	8.52499e-05
ENSMUSG00000084822	Myadml2os	34.9929	6.03638	1.08374	4.64723	3.36418e-06	8.62863e-05
ENSMUSG00000037716	Ccdc33	13.345	-4.88964	0.837563	-4.64399	3.41741e-06	8.75381e-05
ENSMUSG00000054083	Capn12	18.6819	-3.53606	0.546635	-4.6394	3.49427e-06	8.93909e-05
ENSMUSG00000073538	E330020D12Rik	111.793	3.25366	0.485977	4.63739	3.52836e-06	9.01464e-05
ENSMUSG00000089993	Gm5822	40.7902	-2.2797	0.276136	-4.63431	3.58128e-06	9.13804e-05
ENSMUSG00000061411	Nol4l	225.734	-2.48212	0.320407	-4.62574	3.73271e-06	9.51216e-05
ENSMUSG00000008496	Pou2f2	35.4065	-2.83348	0.396473	-4.62447	3.75552e-06	9.55797e-05
ENSMUSG00000025854	Fam20c	59.1096	-2.26892	0.274575	-4.6214	3.81154e-06	9.68807e-05
ENSMUSG00000001672	Marveld3	203.419	-2.7742	0.385785	-4.59894	4.24649e-06	0.000107798
ENSMUSG00000024011	Pi16	17.3579	-4.6792	0.800073	-4.59858	4.25387e-06	0.000107846
ENSMUSG00000031595	Pdgfrl	61.7962	3.07091	0.450407	4.59787	4.26839e-06	0.000108076
ENSMUSG00000007888	Crlf1	94.0036	-2.80769	0.39351	-4.59377	4.35314e-06	0.000110081
ENSMUSG00000024186	Rgs11	317.449	-2.38433	0.301713	-4.58824	4.47006e-06	0.000112749
ENSMUSG00000026208	Des	239.62	-2.42465	0.310494	-4.58833	4.46799e-06	0.000112749
ENSMUSG00000068117	Mei1	22.7738	-3.64249	0.575982	-4.5878	4.47937e-06	0.00011284
ENSMUSG00000079560	Hoxa3	7.11722	7.55167	1.42824	4.58724	4.49149e-06	0.000113002
ENSMUSG00000086742	Gm16201	12.6	-7.2598	1.36645	-4.58109	4.62568e-06	0.00011623
ENSMUSG00000041134	Cyyr1	93.058	-2.19464	0.260875	-4.57936	4.66397e-06	0.000117043
ENSMUSG00000022893	Adamts1	60.4681	-2.56987	0.342844	-4.57896	4.67299e-06	0.000117121
ENSMUSG00000008601	Rab25	566.1	-3.87498	0.628576	-4.5738	4.78955e-06	0.00011989
ENSMUSG00000041261	Car8	96.0948	3.51193	0.549297	4.57299	4.80808e-06	0.000120202
ENSMUSG00000050211	Pla2g4e	250.648	3.00985	0.439661	4.57136	4.84558e-06	0.000120987
ENSMUSG00000025876	Unc5a	36.13	-2.94684	0.426906	-4.56035	5.10676e-06	0.000127347
ENSMUSG00000000416	Cttnbp2	151.388	2.6868	0.370226	4.55615	5.21008e-06	0.00012976
ENSMUSG00000028525	Pde4b	138.718	-2.29839	0.285021	-4.55541	5.22837e-06	0.000130052
ENSMUSG00000073403	Gm10499	174.595	2.17111	0.257472	4.54849	5.40321e-06	0.000134232
ENSMUSG00000047531	Rtp2	23.8141	3.7978	0.616585	4.53757	5.69071e-06	0.000141197
ENSMUSG00000073987	Ggh	242.546	2.02573	0.226217	4.53429	5.77976e-06	0.000143226
ENSMUSG00000020227	Irak3	687.183	2.20011	0.264959	4.52943	5.91425e-06	0.000146376
ENSMUSG00000031937	Vstm5	51.9451	-4.05036	0.67415	-4.52474	6.04689e-06	0.000149348
ENSMUSG00000057963	Itpk1	2046.31	1.79636	0.176005	4.52465	6.04944e-06	0.000149348
ENSMUSG00000049107	Ntf3	16.0801	-4.20014	0.707376	-4.52396	6.06938e-06	0.000149653
ENSMUSG00000021708	Rasgrf2	16.7228	-4.53587	0.781898	-4.52217	6.12102e-06	0.000150739
ENSMUSG00000023909	Paqr4	102.301	-2.20364	0.26623	-4.52107	6.15288e-06	0.000151335
ENSMUSG00000049288	Lix1l	109.967	2.57322	0.34804	4.52024	6.1771e-06	0.000151742
ENSMUSG00000028246	Faxc	113.298	-1.93519	0.206963	-4.51865	6.2234e-06	0.00015269
ENSMUSG00000079396	Gm3411	33.4975	-3.01854	0.446766	-4.51812	6.2392e-06	0.000152788
ENSMUSG00000110803	RP24-89C4.5	15.0899	6.83821	1.29221	4.51799	6.24285e-06	0.000152788
ENSMUSG00000027229	Terb2	65.4322	-2.14411	0.253454	-4.51408	6.35915e-06	0.000155441
ENSMUSG00000074918	Inafm2	56.6345	-3.36885	0.524847	-4.51342	6.37895e-06	0.000155733
ENSMUSG00000045201	Lrrc3b	41.7255	-2.98114	0.438986	-4.51298	6.39234e-06	0.000155867
ENSMUSG00000042436	Mfap4	67.3011	-2.53231	0.339916	-4.50792	6.54666e-06	0.000159434
ENSMUSG00000046402	Rbp1	388.637	2.21965	0.270999	4.50058	6.77691e-06	0.000164838
ENSMUSG00000053617	Sh3pxd2a	2168	2.42869	0.317465	4.50031	6.78529e-06	0.000164839
ENSMUSG00000009687	Fxyd5	28.8637	-2.8311	0.407207	-4.49673	6.90068e-06	0.000167437
ENSMUSG00000017978	Cadps2	59.2449	2.47276	0.328117	4.48852	7.172e-06	0.000173807
ENSMUSG00000045330	4933402E13Rik	115.476	3.00917	0.447791	4.48684	7.2287e-06	0.000174966
ENSMUSG00000035172	Plekhh3	356.173	-1.62474	0.139462	-4.47966	7.47617e-06	0.000180735
ENSMUSG00000026193	Fn1	29295.5	1.76188	0.1701	4.47901	7.49906e-06	0.000181067
ENSMUSG00000027016	Zfp385b	57.6489	2.57106	0.351105	4.47463	7.65453e-06	0.000184595
ENSMUSG00000042734	Ttc9	90.1163	-2.24721	0.27889	-4.47203	7.74799e-06	0.000186622
ENSMUSG00000001663	Gstt1	110.671	-3.19003	0.490167	-4.46792	7.89839e-06	0.000190013
ENSMUSG00000032373	Car12	117.459	-2.71381	0.383992	-4.46313	8.07703e-06	0.000194074
ENSMUSG00000022061	Nkx3-1	71.7258	-2.21075	0.271428	-4.46067	8.17033e-06	0.000196078
ENSMUSG00000109718	Trim61	19.4015	3.56539	0.575668	4.45636	8.33613e-06	0.000199814
ENSMUSG00000039529	Atp8b1	24.146	-3.63822	0.592323	-4.45402	8.42781e-06	0.000201767
ENSMUSG00000054679	Srsf12	129.623	2.70392	0.382732	4.45199	8.50765e-06	0.000203433
ENSMUSG00000106928	Gm43860	157.22	3.08038	0.467496	4.45006	8.58471e-06	0.000205027
ENSMUSG00000028528	Dnajc6	953.043	2.53397	0.344798	4.44889	8.63145e-06	0.000205895
ENSMUSG00000067144	Slc22a7	86.5302	-2.69228	0.380648	-4.44579	8.757e-06	0.000208638
ENSMUSG00000021367	Edn1	18.0975	6.95927	1.34052	4.44549	8.76924e-06	0.000208678
ENSMUSG00000003518	Dusp3	349.542	-2.08415	0.244017	-4.44293	8.87438e-06	0.000210927
ENSMUSG00000034156	Bzrap1	137.701	-2.18105	0.265948	-4.44089	8.95877e-06	0.000212677
ENSMUSG00000034832	Tet3	565.494	-2.03704	0.233546	-4.44043	8.97811e-06	0.00021288
ENSMUSG00000056895	Hist3h2ba	16.8138	-4.73463	0.841832	-4.43631	9.15121e-06	0.000216725
ENSMUSG00000043518	Rai2	7.17063	-7.04762	1.36456	-4.43192	9.33971e-06	0.000220924
ENSMUSG00000024164	C3	22.06	-3.90432	0.656652	-4.42291	9.73781e-06	0.000230066
ENSMUSG00000022040	Ephx2	2725.43	2.00087	0.22635	4.4218	9.78823e-06	0.000230981
ENSMUSG00000030946	Lhpp	2401.15	1.81693	0.185015	4.41545	1.00798e-05	0.000237578
ENSMUSG00000038602	Slc35f1	42.9209	-2.55904	0.353365	-4.41199	1.02423e-05	0.000241122
ENSMUSG00000031202	Rab39b	91.6125	-2.16388	0.263916	-4.41004	1.03352e-05	0.000243017
ENSMUSG00000000861	Bcl11a	555.027	-2.73607	0.393806	-4.40844	1.04118e-05	0.000244529
ENSMUSG00000028148	Them5	83.9327	2.16324	0.263994	4.40631	1.05147e-05	0.000246653
ENSMUSG00000028841	Cnksr1	100.113	-2.62811	0.369923	-4.40123	1.0764e-05	0.000252202
ENSMUSG00000024008	Cpne5	343.65	1.66612	0.151558	4.39516	1.10691e-05	0.000259042
ENSMUSG00000073406	H2-Bl	451.41	-1.71676	0.1631	-4.39461	1.10972e-05	0.000259393
ENSMUSG00000028373	Astn2	16.268	-4.62963	0.826052	-4.39394	1.11312e-05	0.000259587
ENSMUSG00000097814	Panct2	372.546	1.61625	0.140249	4.39394	1.11317e-05	0.000259587
ENSMUSG00000029061	Mmp23	76.8024	-2.50429	0.342619	-4.39057	1.13055e-05	0.000263328
ENSMUSG00000036959	Bcorl1	440.344	-1.96192	0.219196	-4.38838	1.14198e-05	0.000265679
ENSMUSG00000050234	Gja4	37.857	3.39232	0.545183	4.3881	1.14344e-05	0.000265706
ENSMUSG00000041926	Rnpep	733.79	-1.57346	0.130781	-4.38489	1.16042e-05	0.000269334
ENSMUSG00000047344	Lancl3	18.474	-4.36042	0.766713	-4.3829	1.17111e-05	0.000271496
ENSMUSG00000029484	Anxa3	267.766	2.88942	0.431118	4.38262	1.17263e-05	0.000271531
ENSMUSG00000024659	Anxa1	94.9911	3.24703	0.513533	4.37562	1.21087e-05	0.000280059
ENSMUSG00000039323	Igfbp2	7707.37	-1.82685	0.189083	-4.37296	1.22571e-05	0.000283158
ENSMUSG00000032262	Elovl4	158.607	-1.76499	0.174965	-4.37223	1.22984e-05	0.000283781
ENSMUSG00000033578	Tmem35a	21.3382	-4.4594	0.791295	-4.37181	1.23218e-05	0.000283991
ENSMUSG00000025105	Bnc1	15.4575	-6.56985	1.27482	-4.36912	1.24748e-05	0.000287182
ENSMUSG00000048899	Rimkla	141.117	-1.94579	0.216769	-4.36313	1.28214e-05	0.000294818
ENSMUSG00000051029	Serpinb1b	13.4447	6.64475	1.29582	4.35612	1.32385e-05	0.000304056
ENSMUSG00000039236	Isg20	30.2937	2.92538	0.442115	4.35494	1.33104e-05	0.000305352
ENSMUSG00000054517	Trim65	46.4334	-2.6209	0.372291	-4.35385	1.33764e-05	0.000306511
ENSMUSG00000024940	Ltbp3	53.0064	-2.67736	0.38557	-4.35034	1.35925e-05	0.000311102
ENSMUSG00000040061	Plcb2	25.1062	-3.23461	0.513747	-4.34964	1.36363e-05	0.000311744
ENSMUSG00000082765	Gm14411	69.0607	3.55337	0.587262	4.34792	1.37437e-05	0.000313836
ENSMUSG00000036292	Gramd1c	58.1196	-2.46359	0.336678	-4.34713	1.37928e-05	0.000314595
ENSMUSG00000002847	Pla1a	588.846	2.55399	0.358337	4.33666	1.44661e-05	0.00032957
ENSMUSG00000074652	Myh7b	1465.7	2.32809	0.306302	4.33588	1.45176e-05	0.000330363
ENSMUSG00000021464	Ror2	817.109	2.86161	0.429602	4.33334	1.46863e-05	0.000333818
ENSMUSG00000056708	Ier5	340.872	-2.16556	0.269289	-4.32828	1.50277e-05	0.000341186
ENSMUSG00000040296	Ddx58	2076.84	2.60659	0.371243	4.3276	1.50743e-05	0.000341852
ENSMUSG00000111115	RP23-363G20.1	7.82352	6.61543	1.29849	4.32458	1.52824e-05	0.000346172
ENSMUSG00000057615	Ldoc1	17.8569	-3.88042	0.666851	-4.31943	1.5643e-05	0.000353937
ENSMUSG00000030790	Adm	174.286	-4.9649	0.918949	-4.31461	1.59888e-05	0.000361347
ENSMUSG00000037638	Zbtb42	23.3573	-3.56649	0.595021	-4.31327	1.60854e-05	0.000363116
ENSMUSG00000001700	Gramd3	396.379	-1.54749	0.127044	-4.30947	1.63649e-05	0.000369004
ENSMUSG00000090958	Lrrc32	10.2814	-4.52104	0.817227	-4.30852	1.64348e-05	0.000370157
ENSMUSG00000078137	Ankrd63	7.32163	-6.61328	1.30346	-4.30644	1.65907e-05	0.000373243
ENSMUSG00000054027	Nt5dc3	978.155	1.62326	0.144807	4.30409	1.67672e-05	0.000376787
ENSMUSG00000108735	Gm44638	8.64823	-4.78191	0.879027	-4.30238	1.6897e-05	0.000379271
ENSMUSG00000007480	Mc5r	10.7646	6.36323	1.24675	4.30177	1.69441e-05	0.000379468
ENSMUSG00000029082	Bst1	26.5498	5.5882	1.06653	4.30199	1.69272e-05	0.000379468
ENSMUSG00000024033	Rsph1	198.369	-2.20751	0.280813	-4.30007	1.70747e-05	0.00038196
ENSMUSG00000078952	Lncenc1	8725.05	1.7285	0.169446	4.29931	1.71333e-05	0.000382838
ENSMUSG00000058441	Panx2	21.7924	-2.95807	0.456235	-4.29182	1.77218e-05	0.000395541
ENSMUSG00000036782	Klhl13	2449.36	1.6431	0.149895	4.2903	1.78431e-05	0.000397799
ENSMUSG00000054074	Skida1	190.325	-1.91003	0.21227	-4.28716	1.8097e-05	0.000403004
ENSMUSG00000043342	Hoxd9	10.8906	8.1247	1.6621	4.28658	1.81449e-05	0.000403616
ENSMUSG00000045532	C1ql1	59.6245	-2.6396	0.382615	-4.28525	1.82538e-05	0.000405582
ENSMUSG00000020102	Slc16a7	20.4567	-3.66512	0.622028	-4.28457	1.83094e-05	0.000406362
ENSMUSG00000027478	Dnmt3b	41087.6	-2.00982	0.236021	-4.27852	1.88142e-05	0.00041668
ENSMUSG00000059246	Foxb1	21.3609	3.54518	0.594879	4.27849	1.88164e-05	0.00041668
ENSMUSG00000019880	Rspo3	11.6833	3.88656	0.674827	4.27749	1.89016e-05	0.000418097
ENSMUSG00000023959	Clic5	50.4007	-4.50661	0.82043	-4.27411	1.91905e-05	0.000424015
ENSMUSG00000038567	Cyp24a1	26.2568	-5.9714	1.16322	-4.27383	1.92147e-05	0.000424074
ENSMUSG00000017950	Hnf4a	24.1362	3.95162	0.691611	4.26774	1.9746e-05	0.000435315
ENSMUSG00000038552	Fndc4	242.883	-1.87841	0.205984	-4.26446	2.0039e-05	0.000441281
ENSMUSG00000021365	Nedd9	39.4215	3.18917	0.51362	4.26225	2.02382e-05	0.000444679
ENSMUSG00000037446	Tulp1	72.2896	-2.80924	0.424459	-4.26246	2.02186e-05	0.000444679
ENSMUSG00000029168	Dpysl5	1134.92	-1.66774	0.156698	-4.26129	2.03252e-05	0.000446095
ENSMUSG00000078302	Foxd1	15.5818	3.85009	0.669188	4.25903	2.05318e-05	0.00045013
ENSMUSG00000020059	Sycp3	719.887	-2.18539	0.278349	-4.25865	2.05664e-05	0.000450389
ENSMUSG00000053897	Slc39a8	48.0377	-2.87118	0.439841	-4.25422	2.09781e-05	0.000458895
ENSMUSG00000033022	Cdo1	582.331	3.68034	0.630464	4.25138	2.12454e-05	0.00046423
ENSMUSG00000022790	Igsf11	38.554	-2.97209	0.464141	-4.2489	2.14825e-05	0.000468601
ENSMUSG00000028581	Laptm5	2481.79	1.79815	0.187854	4.24879	2.14929e-05	0.000468601
ENSMUSG00000085912	Trp53cor1	105.454	2.5657	0.368973	4.24341	2.20153e-05	0.000479462
ENSMUSG00000039193	Nlrc4	320.76	4.02676	0.713453	4.24241	2.21132e-05	0.000481066
ENSMUSG00000060445	Sycp2	128.488	-2.27426	0.300425	-4.24154	2.2199e-05	0.000482401
ENSMUSG00000105112	Gm42778	25.0157	3.13527	0.503708	4.2391	2.24414e-05	0.000487133
ENSMUSG00000045027	Prss22	14.6885	-6.30911	1.25488	-4.23079	2.32874e-05	0.000504944
ENSMUSG00000046378	Asphd1	28.1279	-2.67056	0.395131	-4.22787	2.35917e-05	0.00051098
ENSMUSG00000057093	Zfp607b	400.725	1.97868	0.231649	4.22484	2.39107e-05	0.000517324
ENSMUSG00000042510	AA986860	136.445	3.36108	0.558917	4.22438	2.39594e-05	0.000517812
ENSMUSG00000041439	Mfsd6	198.253	-2.27165	0.301126	-4.22297	2.41101e-05	0.000520499
ENSMUSG00000039891	Txlnb	157.02	2.40229	0.332156	4.22178	2.4238e-05	0.00052269
ENSMUSG00000019590	Cyb561	446.273	-1.77952	0.184683	-4.22087	2.43363e-05	0.000524238
ENSMUSG00000031778	Cx3cl1	104.721	2.28405	0.304507	4.21683	2.47759e-05	0.000532561
ENSMUSG00000032860	P2ry2	38.874	-2.55778	0.369419	-4.21683	2.47766e-05	0.000532561
ENSMUSG00000040253	Gbp7	52.9689	2.58508	0.375959	4.21609	2.4858e-05	0.000533731
ENSMUSG00000035105	Egln3	1289.59	-2.68414	0.399529	-4.21531	2.4943e-05	0.000534976
ENSMUSG00000052957	Gas1	133.265	-1.86617	0.205499	-4.21498	2.49803e-05	0.000535195
ENSMUSG00000010086	Rnf112	5.93079	-6.47386	1.29993	-4.21089	2.54368e-05	0.000544387
ENSMUSG00000086712	AI427809	36.145	5.58714	1.09	4.20838	2.57211e-05	0.000549876
ENSMUSG00000037362	Nov	28.4406	-3.55218	0.607986	-4.19776	2.69562e-05	0.000575658
ENSMUSG00000031883	Car7	48.6176	-2.90064	0.453515	-4.19091	2.77844e-05	0.000592064
ENSMUSG00000070576	Mn1	34.6038	-3.0414	0.487089	-4.19102	2.77701e-05	0.000592064
ENSMUSG00000025576	Rbfox3	62.7025	-2.86589	0.445468	-4.18862	2.80659e-05	0.000597419
ENSMUSG00000049604	Hoxb13	10.6169	6.63419	1.34574	4.1867	2.83044e-05	0.00060185
ENSMUSG00000097929	Tunar	72.5758	-2.47789	0.353272	-4.18343	2.8714e-05	0.000609903
ENSMUSG00000054753	AU018091	2182.45	1.96796	0.231461	4.18194	2.89038e-05	0.000613275
ENSMUSG00000027074	Slc43a3	114.134	-2.09918	0.262918	-4.18069	2.90624e-05	0.000615979
ENSMUSG00000023861	Mpc1	323.735	1.71316	0.170747	4.1767	2.9577e-05	0.000624982
ENSMUSG00000040152	Thbs1	288.305	-4.64042	0.87161	-4.17666	2.95819e-05	0.000624982
ENSMUSG00000086108	Gm5602	25.9754	-2.90538	0.456174	-4.17688	2.95534e-05	0.000624982
ENSMUSG00000072825	Cep170b	2758.26	-2.05876	0.253686	-4.17349	2.99969e-05	0.000633072
ENSMUSG00000003378	Grik5	534.373	-2.48096	0.355209	-4.16927	3.0558e-05	0.000643196
ENSMUSG00000023964	Calcr	107.075	-3.60725	0.625405	-4.1689	3.06067e-05	0.000643196
ENSMUSG00000034755	Pcdh11x	10.7719	5.68113	1.12276	4.16931	3.05526e-05	0.000643196
ENSMUSG00000047496	Rnf152	31.8905	-3.31222	0.554626	-4.16896	3.05991e-05	0.000643196
ENSMUSG00000041583	Obox6	30.081	6.30511	1.27327	4.16653	3.09275e-05	0.000649247
ENSMUSG00000034330	Plcg2	3394.26	-2.62701	0.39076	-4.16371	3.13114e-05	0.00065661
ENSMUSG00000085998	AW822252	22.6475	2.69832	0.408266	4.15984	3.18476e-05	0.000667146
ENSMUSG00000055745	Ldoc1l	255.078	-1.89602	0.215484	-4.15817	3.2081e-05	0.000671325
ENSMUSG00000020717	Pecam1	1452.49	1.72746	0.17496	4.15787	3.21231e-05	0.000671495
ENSMUSG00000030849	Fgfr2	383.358	-2.87626	0.451779	-4.15305	3.28067e-05	0.000685062
ENSMUSG00000033826	Dnah8	6730.16	2.22451	0.295222	4.14777	3.35732e-05	0.000700327
ENSMUSG00000024313	Mep1b	53.8734	4.60914	0.871172	4.14286	3.43002e-05	0.000714739
ENSMUSG00000045827	Serpinb9	45.7858	2.23376	0.297989	4.14028	3.46884e-05	0.000722066
ENSMUSG00000053965	Pde5a	262.588	-1.73284	0.177064	-4.13886	3.49034e-05	0.000725777
ENSMUSG00000064263	Platr26	29.1869	3.42537	0.587889	4.12557	3.69823e-05	0.000768199
ENSMUSG00000035486	Plk5	115.338	-2.46617	0.355842	-4.12028	3.78408e-05	0.000785206
ENSMUSG00000022816	Fstl1	2188.08	2.11718	0.271489	4.11499	3.8719e-05	0.000802587
ENSMUSG00000039745	Htatip2	125.723	-1.80344	0.195349	-4.11283	3.90838e-05	0.000809301
ENSMUSG00000072875	Gpr27	130.497	-2.23056	0.299636	-4.10687	4.01058e-05	0.000829593
ENSMUSG00000027966	Col11a1	51.1011	2.33043	0.324625	4.09838	4.16056e-05	0.000859719
ENSMUSG00000055003	Lrtm2	114.831	-5.10954	1.00373	-4.09426	4.23513e-05	0.000874213
ENSMUSG00000051455	Meioc	249.123	-1.91612	0.22386	-4.09236	4.27008e-05	0.000880509
ENSMUSG00000046280	She	78.4816	2.88591	0.460952	4.09133	4.28907e-05	0.000883503
ENSMUSG00000025551	Fgf14	17.2558	-4.05601	0.747299	-4.0894	4.32489e-05	0.000889955
ENSMUSG00000019785	Clvs2	47.1528	-2.67035	0.408665	-4.08734	4.36356e-05	0.000896979
ENSMUSG00000084941	Gm11944	45.2236	2.26687	0.310104	4.0853	4.40208e-05	0.000903958
ENSMUSG00000005672	Kit	3294.68	2.5478	0.379035	4.08353	4.43559e-05	0.000909895
ENSMUSG00000102918	Pcdhgc3	215.741	1.76743	0.188093	4.08004	4.50279e-05	0.000922723
ENSMUSG00000034579	Pla2g3	15.0459	-6.13277	1.25871	-4.07781	4.5462e-05	0.000930653
ENSMUSG00000021767	Kat6b	6291.05	1.41302	0.101397	4.07332	4.63468e-05	0.000947784
ENSMUSG00000041000	Trim62	83.1854	-2.41149	0.346963	-4.06811	4.73959e-05	0.000968237
ENSMUSG00000054065	Pkp3	175.567	-2.37128	0.337238	-4.06622	4.77824e-05	0.000975126
ENSMUSG00000026994	Galnt3	639.576	-2.09599	0.269606	-4.06517	4.79983e-05	0.000978521
ENSMUSG00000040204	2810417H13Rik	2435.72	-1.73854	0.181697	-4.06468	4.80993e-05	0.000979571
ENSMUSG00000026728	Vim	5893.01	1.95655	0.235349	4.06439	4.81581e-05	0.000979759
ENSMUSG00000027533	Fabp5	806.05	-1.68947	0.169857	-4.05915	4.92525e-05	0.00100093
ENSMUSG00000086645	Gm15743	24.1402	4.42442	0.843676	4.05892	4.92999e-05	0.00100093
ENSMUSG00000032338	Hcn4	77.8145	-2.91697	0.472943	-4.05327	5.05058e-05	0.00102436
ENSMUSG00000027999	Pla2g12a	689.522	-1.51371	0.126806	-4.05117	5.09612e-05	0.00103254
ENSMUSG00000026737	Pip4k2a	538.135	-1.45279	0.111842	-4.04849	5.15499e-05	0.0010434
ENSMUSG00000046731	Kctd11	63.7596	-2.55821	0.384917	-4.04817	5.16197e-05	0.00104374
ENSMUSG00000026433	Rab29	154.156	2.37468	0.339709	4.04664	5.19572e-05	0.00104949
ENSMUSG00000060212	Pcnx2	27.4452	-3.67713	0.661984	-4.0441	5.25253e-05	0.00105989
ENSMUSG00000024670	Cd6	20.3127	-2.93868	0.479444	-4.0436	5.26356e-05	0.00106103
ENSMUSG00000025977	Boll	51.3113	-2.22313	0.302803	-4.03937	5.35941e-05	0.00107925
ENSMUSG00000014773	Dll1	310.7	-2.26849	0.314549	-4.03271	5.51362e-05	0.00110917
ENSMUSG00000069227	Gprin1	32.2524	-4.57815	0.887788	-4.03041	5.56797e-05	0.00111897
ENSMUSG00000073600	Prob1	415.677	-2.09197	0.271181	-4.02671	5.65637e-05	0.00113558
ENSMUSG00000024868	Dkk1	27.7195	3.64425	0.658556	4.01523	5.93888e-05	0.00118988
ENSMUSG00000055789	E330017A01Rik	6.72939	6.20859	1.29719	4.01528	5.93762e-05	0.00118988
ENSMUSG00000042638	Gucy2c	12.7032	-5.66487	1.16194	-4.01473	5.95131e-05	0.00119117
ENSMUSG00000026972	Arrdc1	675.128	-2.15889	0.288831	-4.01237	6.01133e-05	0.00120196
ENSMUSG00000042073	Abhd14b	112.127	-2.44343	0.360033	-4.00916	6.09358e-05	0.00121718
ENSMUSG00000073408	Dpcr1	10.6441	-6.06316	1.26585	-3.99982	6.33899e-05	0.00126492
ENSMUSG00000052396	Mogat2	167.683	2.9727	0.493228	3.99957	6.34564e-05	0.00126497
ENSMUSG00000023781	Hes7	9.61448	3.84342	0.711286	3.99758	6.39934e-05	0.00127439
ENSMUSG00000105954	Gm42793	38.8372	2.87094	0.46832	3.995	6.46939e-05	0.00128704
ENSMUSG00000051379	Flrt3	263.67	2.07647	0.269559	3.99345	6.51186e-05	0.00129419
ENSMUSG00000015981	Stk32c	17.6838	-3.19694	0.550357	-3.99185	6.55611e-05	0.00130168
ENSMUSG00000006360	Crip1	501.798	-1.74566	0.18685	-3.99067	6.58859e-05	0.00130679
ENSMUSG00000021403	Serpinb9b	226.814	3.2793	0.571191	3.99044	6.59508e-05	0.00130679
ENSMUSG00000028023	Pitx2	204.524	3.79691	0.7013	3.98818	6.65822e-05	0.00131798
ENSMUSG00000027339	Rassf2	316.279	-1.87303	0.219332	-3.98041	6.87955e-05	0.00136043
ENSMUSG00000079481	Nhsl2	187.345	-2.41009	0.354746	-3.97494	7.03973e-05	0.00139072
ENSMUSG00000031530	Dusp4	2405.5	-1.87413	0.21997	-3.97388	7.07111e-05	0.00139552
ENSMUSG00000058665	En1	15.9711	4.98926	1.00399	3.9734	7.08527e-05	0.00139692
ENSMUSG00000103032	Gm37121	7.42609	6.30605	1.33718	3.96809	7.24525e-05	0.00142704
ENSMUSG00000036853	Mcoln3	73.0468	-5.63229	1.16819	-3.96537	7.3281e-05	0.00144192
ENSMUSG00000102343	Gm37381	172.216	2.89413	0.477756	3.96464	7.35082e-05	0.00144496
ENSMUSG00000090722	Gm8378	26.0646	-2.63035	0.411661	-3.96042	7.48175e-05	0.00146923
ENSMUSG00000002341	Ncan	189.773	-2.57416	0.397639	-3.95876	7.53391e-05	0.00147801
ENSMUSG00000021589	Rhobtb3	1014.12	-1.42965	0.108591	-3.95655	7.60394e-05	0.00149027
ENSMUSG00000052572	Dlg2	8.0214	-6.20308	1.31703	-3.95063	7.79458e-05	0.00152461
ENSMUSG00000091549	Gm6548	1005.5	1.32299	0.0817516	3.95082	7.78855e-05	0.00152461
ENSMUSG00000044667	Plppr4	13.0702	-3.70441	0.684941	-3.94839	7.86798e-05	0.00153744
ENSMUSG00000027610	Gss	1666.65	1.71932	0.182443	3.94271	8.05677e-05	0.00157278
ENSMUSG00000074596	Spint3	10.9782	-5.92522	1.24973	-3.94104	8.11284e-05	0.00158216
ENSMUSG00000035498	Cdcp1	212.1	-1.83911	0.21302	-3.93912	8.17822e-05	0.00159334
ENSMUSG00000053007	9430076C15Rik	46.3037	-2.42915	0.363259	-3.93423	8.34631e-05	0.00162449
ENSMUSG00000044199	S1pr4	90.1636	2.13716	0.289074	3.9338	8.36134e-05	0.00162582
ENSMUSG00000035491	Fthl17a	11.2472	-3.64079	0.672244	-3.92831	8.55432e-05	0.00166171
ENSMUSG00000038236	Hoxa7	5.0748	6.28371	1.34607	3.92527	8.66316e-05	0.00168082
ENSMUSG00000103711	Tstd1	45.7216	-2.13026	0.287958	-3.92509	8.66974e-05	0.00168082
ENSMUSG00000022864	D16Ertd472e	421.43	1.55082	0.140486	3.92079	8.8261e-05	0.00170946
ENSMUSG00000049872	Fam26e	130.17	1.72975	0.186396	3.91502	9.03969e-05	0.00174912
ENSMUSG00000025283	Sat1	2059.73	2.1833	0.302593	3.91055	9.20874e-05	0.00178009
ENSMUSG00000030222	Rerg	281.087	2.86504	0.477209	3.90822	9.2979e-05	0.00179557
ENSMUSG00000024565	Sall3	1426.77	3.6204	0.670703	3.90695	9.34698e-05	0.00180328
ENSMUSG00000050379	Sept6	777.094	-1.70972	0.181668	-3.90666	9.35805e-05	0.00180366
ENSMUSG00000037463	Fbxo27	226.336	-1.83919	0.215185	-3.89984	9.62562e-05	0.00185342
ENSMUSG00000026447	Pik3c2b	207.235	2.39329	0.357462	3.89775	9.70919e-05	0.0018677
ENSMUSG00000029154	Cwh43	7.57025	5.99174	1.28114	3.89633	9.76602e-05	0.0018768
ENSMUSG00000032493	Prss44	19.2287	-3.03631	0.522769	-3.89523	9.81038e-05	0.0018835
ENSMUSG00000101549	Gm29630	15.7346	6.13154	1.31798	3.89348	9.88164e-05	0.00189534
ENSMUSG00000030428	Ttyh1	766.175	1.93149	0.239271	3.89305	9.89922e-05	0.00189687
ENSMUSG00000040666	Sh3bgr	32.495	3.48093	0.637889	3.88928	0.000100544	0.00192474
ENSMUSG00000028545	Bend5	154.11	-1.65451	0.168323	-3.88842	0.000100899	0.00192968
ENSMUSG00000029602	Rasal1	220.177	-1.84749	0.218084	-3.88606	0.000101883	0.0019466
ENSMUSG00000090213	Tmem189	969.793	-1.35451	0.0912959	-3.88304	0.000103157	0.00196905
ENSMUSG00000025534	Gusb	882.235	-1.41359	0.10654	-3.88204	0.000103582	0.00197526
ENSMUSG00000043388	Tmem130	53.3465	-2.39285	0.359087	-3.87886	0.000104947	0.00199935
ENSMUSG00000058297	Spock2	465.04	-2.39245	0.359214	-3.87637	0.000106025	0.00201795
ENSMUSG00000042246	Tmc7	259.236	-2.57593	0.406674	-3.87515	0.000106557	0.00202612
ENSMUSG00000044217	Aqp5	12.0954	-4.95172	1.02116	-3.86983	0.000108911	0.00206888
ENSMUSG00000025889	Snca	48.3362	-2.0989	0.28436	-3.86447	0.000111332	0.00211286
ENSMUSG00000049588	Ccdc69	12.849	-6.21911	1.35137	-3.86209	0.000112422	0.00213149
ENSMUSG00000027580	Helz2	83.0728	-2.41266	0.366392	-3.85561	0.000115441	0.00218663
ENSMUSG00000031775	Pllp	16.7164	3.15586	0.559263	3.85482	0.000115817	0.00219165
ENSMUSG00000015652	Steap1	279.35	1.50212	0.130388	3.85096	0.000117656	0.00222433
ENSMUSG00000031028	Tub	307.449	-1.84341	0.219163	-3.84833	0.000118926	0.00224618
ENSMUSG00000109674	Gm45470	129.021	1.94021	0.244543	3.84476	0.00012067	0.00227696
ENSMUSG00000021838	Samd4	62.392	-2.16522	0.303563	-3.83849	0.000123793	0.00233366
ENSMUSG00000086784	Isoc2a	939.163	2.23673	0.322214	3.83821	0.000123933	0.00233407
ENSMUSG00000039059	Hrh3	53.3052	-3.21531	0.577759	-3.83431	0.000125918	0.0023692
ENSMUSG00000047181	Samd14	14.2954	-3.20219	0.574598	-3.83257	0.000126811	0.00238374
ENSMUSG00000019989	Enpp3	1700.3	-1.86714	0.22631	-3.83164	0.000127292	0.00239051
ENSMUSG00000075316	Scn9a	54.4412	-2.44611	0.377679	-3.82894	0.000128698	0.00241461
ENSMUSG00000021337	Scgn	19.6359	-4.21598	0.840067	-3.82825	0.00012906	0.00241911
ENSMUSG00000084856	Gm11528	10.4425	6.11069	1.33676	3.82318	0.000131739	0.00246466
ENSMUSG00000104701	Gm42555	14.888	5.80068	1.25563	3.82331	0.00013167	0.00246466
ENSMUSG00000030730	Atp2a1	62.0834	-2.69142	0.44246	-3.82275	0.00013197	0.00246664
ENSMUSG00000079056	Kcnip3	79.3139	-2.64148	0.430031	-3.81712	0.000135016	0.00252119
ENSMUSG00000045591	Olig3	11.0481	5.30204	1.12763	3.81513	0.00013611	0.00253922
ENSMUSG00000041046	Ramp3	91.1126	-1.96566	0.253146	-3.81465	0.000136377	0.00254181
ENSMUSG00000030108	Slc6a13	8.77665	-5.90917	1.28852	-3.80994	0.000139	0.00258825
ENSMUSG00000035458	Tnni3	180.854	2.4876	0.391066	3.80397	0.000142397	0.00264902
ENSMUSG00000034593	Myo5a	1131.41	-1.86962	0.229118	-3.79552	0.000147335	0.00273829
ENSMUSG00000015766	Eps8	938.712	1.36394	0.0958957	3.79512	0.00014757	0.00274009
ENSMUSG00000063751	Platr8	49.2807	3.28973	0.604662	3.7868	0.000152598	0.00283079
ENSMUSG00000032515	Csrnp1	1008.27	-1.73103	0.193186	-3.78406	0.000154289	0.00285948
ENSMUSG00000080895	Gm11645	17.6246	-3.06397	0.546119	-3.77934	0.000157247	0.00291157
ENSMUSG00000058252	Tcp11x2	19.8228	3.10227	0.556682	3.77643	0.000159091	0.00294296
ENSMUSG00000028125	Abca4	34.3388	-2.96246	0.520325	-3.77161	0.000162197	0.00299761
ENSMUSG00000025557	Slc15a1	160.182	1.9826	0.260619	3.77025	0.000163085	0.0030112
ENSMUSG00000024901	Peli3	178.146	-1.846	0.224503	-3.76832	0.000164352	0.00302896
ENSMUSG00000031503	Col4a2	106.27	-1.86706	0.230086	-3.76839	0.000164302	0.00302896
ENSMUSG00000029601	Iqcd	30.9328	-2.36624	0.362585	-3.76807	0.000164514	0.0030291
ENSMUSG00000048636	A730049H05Rik	47.7044	3.29514	0.609423	3.76608	0.000165829	0.00305049
ENSMUSG00000069727	Zfp975	578.51	1.38025	0.100975	3.76577	0.000166036	0.00305145
ENSMUSG00000017144	Rnd3	811.799	-2.39797	0.371319	-3.76489	0.000166625	0.00305942
ENSMUSG00000037681	Esyt3	114.294	-1.81301	0.216165	-3.76106	0.000169196	0.00310376
ENSMUSG00000111720	RP23-242K3.5	16.8076	5.06308	1.08105	3.75844	0.000170974	0.00313348
ENSMUSG00000025431	Crisp1	35.3159	3.7387	0.730034	3.75147	0.000175799	0.00321892
ENSMUSG00000063760	Rnf217	206.574	-2.12659	0.300371	-3.75064	0.000176381	0.00322658
ENSMUSG00000032232	Cgnl1	1438.44	-2.3605	0.362921	-3.74876	0.000177713	0.00324795
ENSMUSG00000049939	Lrrc4	49.6855	-2.89011	0.5047	-3.74502	0.000180377	0.00329358
ENSMUSG00000090035	Galnt4	120.953	1.73043	0.195131	3.74328	0.000181633	0.00331346
ENSMUSG00000006476	Nsmf	241.029	-2.74076	0.46541	-3.74028	0.000183819	0.00335025
ENSMUSG00000082082	Gm13230	490.918	1.5717	0.152859	3.74004	0.00018399	0.00335028
ENSMUSG00000068037	Mas1	7.835	4.58641	0.959487	3.73785	0.000185604	0.00337656
ENSMUSG00000041912	Tdrkh	151.414	-2.47479	0.394618	-3.73725	0.00018604	0.00338139
ENSMUSG00000015365	Mov10l1	174.393	-1.94846	0.253913	-3.73539	0.000187427	0.00340346
ENSMUSG00000024900	Cpt1a	2332.15	2.99857	0.535359	3.73315	0.000189103	0.00343075
ENSMUSG00000041329	Atp1b2	250.484	-2.76796	0.473712	-3.73213	0.000189865	0.0034414
ENSMUSG00000078794	Dact3	373.061	-2.86275	0.499614	-3.72837	0.000192722	0.00349
ENSMUSG00000050520	Cldn8	4.2138	-6.16225	1.3856	-3.72563	0.000194827	0.0035249
ENSMUSG00000030554	Synm	289.173	-2.29987	0.349445	-3.71982	0.000199369	0.00360376
ENSMUSG00000038648	Creb3l2	1072	1.84865	0.228307	3.71716	0.000201478	0.00363856
ENSMUSG00000071860	2900055J20Rik	16.2207	-3.09605	0.564482	-3.71323	0.00020463	0.00369212
ENSMUSG00000060550	H2-Q7	124.172	-2.38984	0.374464	-3.71154	0.000206001	0.00371347
ENSMUSG00000019987	Arg1	6.78365	5.57144	1.23182	3.71113	0.000206336	0.00371611
ENSMUSG00000051351	Zfp46	218.902	1.5442	0.146725	3.70895	0.000208117	0.00374479
ENSMUSG00000031129	Slc9a9	58.2562	3.08396	0.56198	3.70824	0.000208702	0.00375189
ENSMUSG00000075033	Nxpe3	282.485	-1.64345	0.173605	-3.70642	0.000210212	0.0037756
ENSMUSG00000069516	Lyz2	10.4364	6.12377	1.38287	3.70517	0.000211248	0.00379078
ENSMUSG00000020044	Timp3	130.986	-2.30597	0.352982	-3.69982	0.000215754	0.00386811
ENSMUSG00000048096	Lmod1	38.7755	-3.87043	0.776157	-3.69826	0.000217083	0.00388842
ENSMUSG00000086475	Platr13	284.132	3.68093	0.725047	3.69759	0.000217655	0.00389514
ENSMUSG00000027544	Nfatc2	123.997	-1.84095	0.227592	-3.69501	0.000219875	0.00393131
ENSMUSG00000016150	Tenm1	26.7703	3.69214	0.729085	3.69249	0.000222071	0.00396699
ENSMUSG00000067578	Cbln4	48.4652	-4.65602	0.990224	-3.69212	0.000222392	0.00396913
ENSMUSG00000029151	Slc30a3	62.2241	-2.06476	0.288894	-3.68563	0.000228135	0.00406796
ENSMUSG00000030830	Itgal	73.846	2.04191	0.282931	3.68255	0.000230908	0.00411
ENSMUSG00000045394	Epcam	5909.59	-1.54163	0.147078	-3.68261	0.000230856	0.00411
ENSMUSG00000024411	Aqp4	5.52556	-6.38948	1.46474	-3.67947	0.000233717	0.00415626
ENSMUSG00000110235	Gm5086	7.89965	5.79096	1.30276	3.67753	0.000235501	0.00418421
ENSMUSG00000020695	Mrc2	203.914	-2.63803	0.445866	-3.67381	0.000238958	0.00424182
ENSMUSG00000022342	Kcnv1	5.50183	5.75277	1.29383	3.6734	0.000239344	0.00424486
ENSMUSG00000025400	Tac2	23.9925	4.26429	0.88907	3.67158	0.000241056	0.0042714
ENSMUSG00000027075	Slc43a1	236.876	-1.74574	0.203136	-3.67115	0.000241459	0.00427471
ENSMUSG00000032733	Snx33	57.7941	-2.37129	0.373864	-3.6679	0.000244555	0.00432566
ENSMUSG00000018474	Chd3	763.429	1.97044	0.264608	3.66746	0.000244972	0.00432915
ENSMUSG00000021411	Pxdc1	112.145	-2.02827	0.280505	-3.66576	0.000246607	0.00435241
ENSMUSG00000046623	Gjb4	46.4956	4.93223	1.07273	3.66563	0.000246728	0.00435241
ENSMUSG00000003411	Rab3b	26.4946	-2.51835	0.414339	-3.6645	0.000247818	0.00436774
ENSMUSG00000084803	5830444B04Rik	30.1392	2.78738	0.487985	3.66277	0.000249503	0.00439351
ENSMUSG00000002393	Nr2f6	753.015	-1.57427	0.157008	-3.65756	0.000254626	0.00447975
ENSMUSG00000000120	Ngfr	367.824	2.75454	0.479836	3.65655	0.000255632	0.00449344
ENSMUSG00000031558	Slit2	324.897	2.18714	0.32494	3.65342	0.000258775	0.00454465
ENSMUSG00000024738	Pga5	118.907	3.5052	0.686997	3.6466	0.000265735	0.00466274
ENSMUSG00000023022	Lima1	6384.26	2.04667	0.287311	3.64298	0.000269503	0.0047225
ENSMUSG00000105504	Gbp5	5.45914	6.04091	1.38378	3.64287	0.000269618	0.0047225
ENSMUSG00000030707	Coro1a	105.793	-1.8065	0.221427	-3.64229	0.00027022	0.00472497
ENSMUSG00000048482	Bdnf	148.4	-3.01666	0.553682	-3.64228	0.000270237	0.00472497
ENSMUSG00000022303	Dcstamp	16.7311	6.22514	1.43582	3.63914	0.000273555	0.00477875
ENSMUSG00000035279	Ssc5d	39.0225	-2.08141	0.297332	-3.63706	0.000275766	0.00481313
ENSMUSG00000051147	Nat2	36.088	-2.1352	0.312253	-3.63551	0.000277426	0.00483783
ENSMUSG00000020961	Ston2	788.113	-1.75659	0.208245	-3.63316	0.000279973	0.00487795
ENSMUSG00000024736	Tmem132a	790.268	-1.62188	0.171178	-3.63291	0.000280239	0.00487828
ENSMUSG00000028796	Phc2	862.287	1.3886	0.107028	3.63083	0.000282515	0.00491357
ENSMUSG00000030844	Rgs10	41.298	-2.30807	0.360543	-3.62807	0.000285553	0.00496205
ENSMUSG00000100398	Gm5251	21.4025	3.62032	0.722404	3.62722	0.000286492	0.004974
ENSMUSG00000005043	Sgsh	82.8648	-2.19441	0.32947	-3.62523	0.000288703	0.0050079
ENSMUSG00000043639	Rbm20	49.8526	-2.18489	0.326864	-3.62501	0.000288951	0.0050079
ENSMUSG00000062064	Slc2a7	76.5256	2.2514	0.345433	3.62271	0.000291535	0.00504825
ENSMUSG00000000706	Btn1a1	9.41244	6.11849	1.41353	3.62108	0.000293376	0.00507569
ENSMUSG00000027901	Dennd2d	88.4475	-2.38831	0.383828	-3.61702	0.000298019	0.00514701
ENSMUSG00000075330	A930003A15Rik	4.75164	-6.02133	1.38825	-3.61702	0.000298012	0.00514701
ENSMUSG00000022952	Runx1	31.0895	-3.05472	0.568183	-3.6163	0.000298845	0.00515676
ENSMUSG00000046814	Gchfr	36.0505	-2.82469	0.505024	-3.61307	0.000302592	0.00521558
ENSMUSG00000091243	Vgll3	53.2036	-2.43474	0.397115	-3.61291	0.00030278	0.00521558
ENSMUSG00000044674	Fzd1	72.3645	-2.33649	0.370556	-3.60671	0.0003101	0.00533702
ENSMUSG00000040721	Zfhx2	861.935	1.67331	0.186933	3.60187	0.000315938	0.00543276
ENSMUSG00000029370	Rassf6	104.483	-2.4723	0.408866	-3.60093	0.000317085	0.00544774
ENSMUSG00000004709	Cd244	7.55513	6.74765	1.59814	3.59645	0.000322585	0.00553742
ENSMUSG00000026701	Prdx6	6012.01	-1.42498	0.118254	-3.59382	0.000325866	0.0055889
ENSMUSG00000043336	Filip1l	46.1205	3.01495	0.5612	3.59043	0.000330136	0.00565232
ENSMUSG00000050271	D8Ertd82e	272.42	-2.42732	0.397519	-3.59056	0.000329963	0.00565232
ENSMUSG00000007907	Cabs1	7.14603	5.97945	1.38712	3.58978	0.000330962	0.00566157
ENSMUSG00000074800	Gm4149	148.725	1.66432	0.185826	3.57497	0.000350265	0.00598659
ENSMUSG00000042064	Myo3b	3.73327	5.8096	1.34652	3.57187	0.000354444	0.0060528
ENSMUSG00000028124	Gclm	6195.15	-1.39885	0.111695	-3.57083	0.000355846	0.00607149
ENSMUSG00000024798	Htr7	13.0204	5.81138	1.3487	3.56742	0.000360515	0.00614585
ENSMUSG00000037902	Sirpa	404.29	-1.68113	0.190952	-3.56702	0.000361067	0.00614841
ENSMUSG00000058740	Kcnt1	18.6406	-2.67102	0.468486	-3.56686	0.000361287	0.00614841
ENSMUSG00000022868	Ahsg	63.6168	1.88426	0.24799	3.56572	0.000362858	0.00616983
ENSMUSG00000022039	Adam2	17.6171	-4.30202	0.926839	-3.56267	0.000367098	0.00623657
ENSMUSG00000006200	Rhox6	28.2899	2.48257	0.417163	3.55392	0.000379534	0.00643678
ENSMUSG00000028940	Hes2	8.49261	-6.50533	1.54905	-3.554	0.000379415	0.00643678
ENSMUSG00000011263	Exoc3l2	88.8553	2.77338	0.499051	3.55351	0.000380133	0.00644141
ENSMUSG00000024134	Six2	8.60132	-5.66379	1.31301	-3.55199	0.000382327	0.00646894
ENSMUSG00000034765	Dusp5	219.323	-1.63791	0.179595	-3.55193	0.000382412	0.00646894
ENSMUSG00000027217	Tspan18	82.2405	2.2369	0.348765	3.54652	0.000390349	0.00659757
ENSMUSG00000023827	Agpat4	333.345	-2.02976	0.290392	-3.54608	0.000391	0.00660293
ENSMUSG00000034308	Sdr42e1	57.6754	-1.99808	0.281769	-3.54219	0.000396827	0.00669561
ENSMUSG00000022245	Skor1	21.6869	-3.59906	0.73486	-3.53681	0.000404998	0.00682765
ENSMUSG00000046834	Krt1	6.87951	-5.52939	1.28094	-3.53599	0.000406247	0.00684287
ENSMUSG00000064194	Zfp936	1576.9	2.16277	0.329154	3.53259	0.000411511	0.00692565
ENSMUSG00000097050	Gm9918	24.4449	-2.56102	0.441941	-3.53218	0.000412148	0.00693046
ENSMUSG00000038141	Tmem181a	470.097	-1.53622	0.151893	-3.53024	0.000415176	0.00697545
ENSMUSG00000031283	Chrdl1	14.7188	-3.36346	0.670735	-3.52368	0.000425597	0.0071384
ENSMUSG00000056501	Cebpb	314.704	-1.75681	0.21477	-3.52381	0.00042539	0.0071384
ENSMUSG00000067389	Gm17080	17.6386	3.36735	0.67244	3.52053	0.000430682	0.00721757
ENSMUSG00000026211	Obsl1	702.267	-2.00706	0.286265	-3.51794	0.000434918	0.0072824
ENSMUSG00000067750	Khdc1a	7.35884	5.48797	1.27809	3.51147	0.000445635	0.00745553
ENSMUSG00000039477	Tnrc18	3538.31	1.54919	0.156413	3.51113	0.000446198	0.00745864
ENSMUSG00000024989	Cep55	3162.55	1.77939	0.222195	3.50766	0.000452071	0.00755043
ENSMUSG00000047026	Acsm4	25.4446	5.58356	1.30778	3.50483	0.000456901	0.00762466
ENSMUSG00000016758	Bik	31.6951	-2.63177	0.465865	-3.50266	0.000460634	0.00768047
ENSMUSG00000049555	Tmie	33.0242	-2.63484	0.46678	-3.50239	0.000461107	0.00768188
ENSMUSG00000038244	Mical2	16.8568	-2.73535	0.496031	-3.49846	0.000467955	0.0077894
ENSMUSG00000001864	Aif1l	246.37	-2.11449	0.318755	-3.49638	0.000471616	0.00784375
ENSMUSG00000037679	Inf2	790.977	-1.79861	0.228723	-3.49159	0.000480159	0.00797911
ENSMUSG00000081611	Gm13651	4.7045	-5.86461	1.39661	-3.48316	0.000495532	0.00822765
ENSMUSG00000097393	D030068K23Rik	40.241	-2.21171	0.348318	-3.47874	0.000503782	0.00835762
ENSMUSG00000036687	Tmem184a	105.839	-2.78772	0.514232	-3.47648	0.00050804	0.0084212
ENSMUSG00000057719	Sh3rf2	15.2683	-3.61216	0.752275	-3.47235	0.000515921	0.00854468
ENSMUSG00000042284	Itga1	132.4	3.41703	0.696285	3.47133	0.000517894	0.00857018
ENSMUSG00000064158	Izumo1	56.4983	-1.96053	0.276766	-3.47055	0.000519386	0.00858767
ENSMUSG00000024172	St6gal2	39.6026	-3.64638	0.76301	-3.46834	0.000523683	0.00865148
ENSMUSG00000021583	Erap1	320.352	1.54863	0.158227	3.46735	0.000525611	0.00867609
ENSMUSG00000053963	Stum	5.50899	-5.75302	1.37159	-3.46534	0.000529558	0.00873395
ENSMUSG00000015599	Ttbk1	20.2029	-3.95716	0.854325	-3.4614	0.000537377	0.00885552
ENSMUSG00000023341	Mx2	10.1329	4.1776	0.918854	3.45822	0.000543753	0.00895313
ENSMUSG00000020788	Atp2a3	821.263	-2.33097	0.385134	-3.45587	0.000548524	0.00902417
ENSMUSG00000060499	Rpl10l	1271.4	1.82774	0.239579	3.45498	0.000550326	0.0090463
ENSMUSG00000074657	Kif5a	1365.7	1.39739	0.115081	3.4531	0.000554174	0.00910198
ENSMUSG00000071341	Egr4	12.349	-3.54415	0.73706	-3.45175	0.000556965	0.00914023
ENSMUSG00000001739	Cldn15	54.3667	2.4894	0.431771	3.44952	0.000561581	0.00920835
ENSMUSG00000006517	Mvd	2553.12	-1.35087	0.101727	-3.44918	0.000562299	0.00921247
ENSMUSG00000002997	Prkar2b	325.091	-1.91693	0.265931	-3.448	0.000564764	0.00923756
ENSMUSG00000056458	Mok	237.706	1.79537	0.230676	3.448	0.000564744	0.00923756
ENSMUSG00000030796	Tead2	3651.41	-1.39372	0.114341	-3.44341	0.000574431	0.0093879
ENSMUSG00000107008	Gm2762	46.1538	-3.31694	0.673303	-3.44115	0.000579237	0.00945865
ENSMUSG00000029660	Tex26	23.8061	-3.38312	0.692671	-3.44047	0.000580698	0.00947466
ENSMUSG00000051596	Otop1	110.1	-4.69864	1.07566	-3.43849	0.000584959	0.00953633
ENSMUSG00000085101	Platr16	73.2612	1.89292	0.259894	3.43572	0.00059098	0.00962655
ENSMUSG00000036904	Fzd8	212.007	-2.01887	0.296614	-3.43502	0.000592519	0.00964368
ENSMUSG00000055809	Dnaaf3	350.562	2.39374	0.405807	3.43448	0.000593695	0.00965241
ENSMUSG00000073424	Cyp4f15	14.9316	-2.6276	0.473922	-3.43432	0.000594032	0.00965241
ENSMUSG00000037005	Xpnpep2	48.9267	3.22854	0.64947	3.43132	0.00060066	0.0097521
ENSMUSG00000021587	Pcsk1	186.304	1.80815	0.23575	3.428	0.000608051	0.00986399
ENSMUSG00000038712	Fam63a	2028.57	1.34536	0.100913	3.42237	0.000620787	0.0100624
ENSMUSG00000030302	Atp2b2	18.1177	-3.99604	0.875776	-3.42101	0.000623882	0.0101042
ENSMUSG00000105960	6330410L21Rik	12.3883	5.60452	1.34827	3.41513	0.00063752	0.0103167
ENSMUSG00000039145	Camk1d	1329.84	1.31011	0.0908623	3.41298	0.000642564	0.0103898
ENSMUSG00000034591	Slc41a2	19.9285	-2.97702	0.579965	-3.40885	0.000652362	0.0105396
ENSMUSG00000026126	Ptpn18	27.5104	-2.3981	0.410176	-3.40855	0.000653096	0.0105428
ENSMUSG00000029098	Acox3	871.961	2.5347	0.450816	3.40427	0.000663411	0.0107006
ENSMUSG00000021765	Fst	970.328	2.56857	0.46098	3.40269	0.000667269	0.0107541
ENSMUSG00000041730	Prrxl1	8.27023	-5.29746	1.26393	-3.40007	0.00067369	0.0108487
ENSMUSG00000098403	Gm27415	3.75172	5.51699	1.32881	3.39927	0.000675668	0.0108717
ENSMUSG00000019929	Dcn	17.8184	-3.1047	0.620254	-3.39329	0.000690583	0.0111027
ENSMUSG00000083705	Gm8624	103.049	1.59295	0.174949	3.38925	0.000700829	0.0112582
ENSMUSG00000027996	Sfrp2	598.43	-1.46439	0.137099	-3.38726	0.000705955	0.0113314
ENSMUSG00000050989	Selenon	218.798	-2.64853	0.48684	-3.38618	0.000708724	0.0113666
ENSMUSG00000030310	Slc6a1	45.691	4.40663	1.00639	3.385	0.00071179	0.0114065
ENSMUSG00000030110	Ret	31.824	-2.11557	0.329925	-3.38129	0.000721453	0.011552
ENSMUSG00000073805	Fam196a	30.1913	2.41343	0.418335	3.37871	0.000728265	0.0116516
ENSMUSG00000022619	Mapk8ip2	895.744	-1.85717	0.253727	-3.37832	0.000729307	0.0116589
ENSMUSG00000091957	Rps2-ps10	210.148	1.59264	0.175589	3.37515	0.000737757	0.0117844
ENSMUSG00000046329	Slc25a23	720.95	-1.82889	0.245628	-3.37457	0.00073931	0.0117997
ENSMUSG00000072235	Tuba1a	3853.05	-1.92433	0.273943	-3.37419	0.000740346	0.0118067
ENSMUSG00000027254	Map1a	851.896	-3.14714	0.636891	-3.37128	0.000748195	0.0119223
ENSMUSG00000020175	Rab36	35.2912	-2.55215	0.46046	-3.37086	0.000749335	0.0119308
ENSMUSG00000085549	1700047F07Rik	3.44578	6.26192	1.56132	3.37017	0.000751228	0.0119514
ENSMUSG00000044345	Marveld1	390.298	-1.69409	0.205993	-3.36949	0.00075307	0.011971
ENSMUSG00000056071	S100a9	12.5731	6.3738	1.59697	3.36501	0.000765421	0.0121478
ENSMUSG00000085412	Halr1	4.4732	6.34446	1.58821	3.36507	0.000765233	0.0121478
ENSMUSG00000094628	Gm3252	5.74662	-5.43679	1.31961	-3.36221	0.000773219	0.0122618
ENSMUSG00000074916	Chst14	143.603	-2.05611	0.314206	-3.3612	0.000776034	0.0122965
ENSMUSG00000004038	Gstm3	474.604	2.65907	0.493742	3.36019	0.000778875	0.0123218
ENSMUSG00000104299	Gm9924	4.42339	-5.62098	1.37515	-3.36035	0.000778449	0.0123218
ENSMUSG00000037535	1700021A07Rik	7.05654	5.40161	1.31061	3.35845	0.000783812	0.01239
ENSMUSG00000032537	Ephb1	56.8202	-3.08176	0.620109	-3.35709	0.000787686	0.0124413
ENSMUSG00000074280	Gm6166	189.993	-1.75321	0.224546	-3.35436	0.000795481	0.0125544
ENSMUSG00000020542	Myocd	6.15932	-5.43338	1.32235	-3.35267	0.000800371	0.0126215
ENSMUSG00000047085	Lrrc4b	13.3179	-4.55493	1.06087	-3.35096	0.000805307	0.0126892
ENSMUSG00000028555	Ttc39a	99.1155	-2.74882	0.522122	-3.34945	0.000809724	0.0127486
ENSMUSG00000004098	Col5a3	52.0603	-2.20286	0.359248	-3.34828	0.000813155	0.0127925
ENSMUSG00000028571	Cyp2j13	63.3539	-2.04305	0.311709	-3.34623	0.000819191	0.0128772
ENSMUSG00000011305	Plin5	39.4378	-2.09793	0.328241	-3.34489	0.000823154	0.0129292
ENSMUSG00000027570	Col9a3	77.7283	-2.69072	0.506183	-3.34014	0.000837357	0.0131418
ENSMUSG00000034416	Pkd1l2	32.0585	4.12408	0.935473	3.33957	0.000839087	0.0131586
ENSMUSG00000108084	Gm7932	84.2199	2.50312	0.450616	3.3357	0.000850855	0.0133325
ENSMUSG00000016349	Eef1a2	17.6761	-3.72396	0.81691	-3.33446	0.000854641	0.0133707
ENSMUSG00000083642	Gm13148	27.1818	2.29803	0.389268	3.33455	0.000854389	0.0133707
ENSMUSG00000068270	Shroom4	440.816	-1.71553	0.214609	-3.33414	0.000855648	0.0133758
ENSMUSG00000007457	2310003L06Rik	18.4152	5.25007	1.27529	3.33263	0.000860294	0.0134272
ENSMUSG00000075302	Erich2	7.48542	4.76244	1.12894	3.33273	0.000859972	0.0134272
ENSMUSG00000029596	Sdsl	4.23584	-5.89751	1.47102	-3.32933	0.000870545	0.0135765
ENSMUSG00000029095	Ablim2	72.0379	3.76174	0.829746	3.32841	0.000873435	0.0136109
ENSMUSG00000063060	Sox7	23.4041	-2.54628	0.464655	-3.32781	0.000875311	0.0136293
ENSMUSG00000019900	Rfx6	6.68503	-5.77803	1.43649	-3.32618	0.000880456	0.0136922
ENSMUSG00000061353	Cxcl12	614.194	-2.43978	0.432875	-3.32609	0.000880732	0.0136922
ENSMUSG00000027577	Chrna4	40.1195	-2.26948	0.381749	-3.32543	0.000882826	0.0137138
ENSMUSG00000037989	Wnk2	224.494	-2.60863	0.4838	-3.325	0.000884198	0.0137138
ENSMUSG00000038253	Hoxa5	4.35367	6.8781	1.76809	3.32456	0.000885592	0.0137138
ENSMUSG00000050315	Synpo2	128.156	-1.95295	0.28664	-3.32457	0.000885554	0.0137138
ENSMUSG00000052921	Arhgef15	189.664	-2.02449	0.308136	-3.3248	0.000884809	0.0137138
ENSMUSG00000046997	Spsb4	35.0251	-2.72463	0.519749	-3.3182	0.000906007	0.014019
ENSMUSG00000004933	Matk	58.6887	-1.9269	0.279362	-3.31792	0.000906907	0.014022
ENSMUSG00000054034	Tceal5	37.9334	-2.30218	0.392595	-3.31686	0.00091036	0.0140644
ENSMUSG00000097303	3110083C13Rik	12.3336	-3.35395	0.710185	-3.31455	0.000917895	0.0141697
ENSMUSG00000034586	Hid1	59.8886	-2.08268	0.326763	-3.31333	0.000921907	0.0142205
ENSMUSG00000048534	Amica1	7.30641	5.77754	1.44357	3.30954	0.0009345	0.0144035
ENSMUSG00000022894	Adamts5	6.77026	-5.65554	1.40715	-3.30849	0.000937989	0.0144461
ENSMUSG00000034205	Loxl2	151.699	-2.40827	0.425709	-3.30807	0.000939418	0.0144568
ENSMUSG00000097154	Gm26510	12.0658	3.72538	0.825183	3.30276	0.000957371	0.0147216
ENSMUSG00000048583	Igf2	48.9648	-2.35854	0.411522	-3.30126	0.000962525	0.0147894
ENSMUSG00000028028	Alpk1	23.9687	-3.41596	0.73245	-3.29847	0.000972146	0.0149256
ENSMUSG00000090100	Ttbk2	355.812	1.49372	0.149763	3.29663	0.000978511	0.0150117
ENSMUSG00000041842	Fhdc1	48.085	-2.34012	0.406651	-3.29551	0.000982448	0.0150604
ENSMUSG00000016624	Phf21b	347.312	-1.77307	0.234868	-3.29151	0.000996494	0.0152639
ENSMUSG00000058028	Zscan5b	46.4453	2.81754	0.552544	3.28941	0.00100398	0.0153666
ENSMUSG00000058183	Mmel1	75.7747	-2.48909	0.452883	-3.28802	0.00100894	0.0154306
ENSMUSG00000029923	Rab19	59.574	-2.24614	0.379061	-3.28745	0.00101099	0.01545
ENSMUSG00000027381	Bcl2l11	1390.98	-1.51689	0.157261	-3.28685	0.00101314	0.0154709
ENSMUSG00000050328	Hoxc12	45.3067	5.49715	1.36855	3.28608	0.00101593	0.0155016
ENSMUSG00000026514	Cnih3	4.47292	-5.41297	1.34376	-3.28403	0.00102333	0.0155904
ENSMUSG00000063704	Mapk15	77.5287	2.23822	0.377026	3.28417	0.00102285	0.0155904
ENSMUSG00000030200	Bcl2l14	277.836	-1.4304	0.131193	-3.28062	0.00103581	0.0157684
ENSMUSG00000031662	Snx20	49.3063	2.72798	0.526873	3.27969	0.0010392	0.0158078
ENSMUSG00000085501	Gm11772	26.2557	-2.60668	0.489993	-3.27898	0.00104184	0.0158359
ENSMUSG00000046618	Olfml2a	12.7822	-2.88915	0.576642	-3.27612	0.00105243	0.0159845
ENSMUSG00000070644	Etnk2	199.099	1.74147	0.226516	3.27336	0.00106277	0.0161291
ENSMUSG00000074575	Kcng1	24.5707	-4.16792	0.96821	-3.27194	0.00106813	0.016198
ENSMUSG00000030098	Grip2	66.6909	-1.93242	0.285008	-3.27158	0.0010695	0.0162064
ENSMUSG00000040249	Lrp1	1248.88	-1.58237	0.178112	-3.26969	0.00107665	0.0163023
ENSMUSG00000029032	Arhgef16	433.704	-2.44286	0.441755	-3.2662	0.00109002	0.0164921
ENSMUSG00000032120	C2cd2l	175.43	1.57709	0.176811	3.26387	0.001099	0.0166152
ENSMUSG00000004562	Arhgef40	175.665	-1.63679	0.195163	-3.26288	0.00110285	0.0166607
ENSMUSG00000028337	Coro2a	54.25	-3.1685	0.665282	-3.25952	0.00111599	0.0168464
ENSMUSG00000031654	Cbln1	24.7467	-3.34807	0.720422	-3.25929	0.0011169	0.0168472
ENSMUSG00000089762	Ier5l	679.896	-1.33134	0.101739	-3.25673	0.00112703	0.016987
ENSMUSG00000005803	Sqrdl	13.1448	-3.5022	0.769217	-3.25292	0.00114224	0.0172032
ENSMUSG00000028360	Slc44a5	47.321	3.79532	0.859656	3.25167	0.0011473	0.0172531
ENSMUSG00000068335	Dok1	419.684	1.97668	0.300349	3.25183	0.00114665	0.0172531
ENSMUSG00000033187	BC016579	20.5532	-2.59185	0.489634	-3.25111	0.00114956	0.0172739
ENSMUSG00000000402	Egfl6	57.0676	2.22655	0.377406	3.24996	0.00115422	0.0173308
ENSMUSG00000020658	Efr3b	482.287	-2.083	0.333509	-3.2473	0.00116506	0.0174803
ENSMUSG00000040479	Dgkz	2175.66	-1.49435	0.152272	-3.24651	0.00116828	0.0175154
ENSMUSG00000067235	H2-Q10	38.3662	-2.15181	0.355141	-3.24325	0.00118174	0.0177037
ENSMUSG00000027702	Lrrc34	875.095	2.56773	0.484075	3.23861	0.00120113	0.0179806
ENSMUSG00000086588	Gm11729	8.49737	-3.90351	0.896791	-3.23766	0.00120513	0.0180267
ENSMUSG00000032500	Dclk3	72.2611	2.42763	0.441016	3.23713	0.00120739	0.018047
ENSMUSG00000030513	Pcsk6	1369.91	1.53241	0.164608	3.23441	0.00121896	0.0182061
ENSMUSG00000020900	Myh10	3925.58	-1.54642	0.169247	-3.22853	0.0012443	0.0185706
ENSMUSG00000097848	Gm807	46.9074	2.99606	0.618336	3.22811	0.0012461	0.0185835
ENSMUSG00000015468	Notch4	239.213	1.83689	0.259496	3.22505	0.00125952	0.0187694
ENSMUSG00000078497	Zfp978	706.121	1.72577	0.225067	3.22469	0.00126109	0.0187787
ENSMUSG00000050896	Rtn4rl2	15.8583	-4.12202	0.968435	-3.22378	0.0012651	0.0188242
ENSMUSG00000029359	Tesc	11.3059	-3.23643	0.693793	-3.22348	0.00126643	0.0188297
ENSMUSG00000033769	Exoc6b	3485.46	1.49027	0.152131	3.22268	0.00126995	0.018868
ENSMUSG00000010476	Ebf3	6.89973	-4.18616	0.988897	-3.22193	0.0012733	0.0189035
ENSMUSG00000029999	Tgfa	90.5557	-2.25666	0.390145	-3.221	0.00127743	0.0189507
ENSMUSG00000073411	H2-D1	415.182	-1.98645	0.306381	-3.21968	0.00128334	0.0190241
ENSMUSG00000053477	Tcf4	2187.36	1.35612	0.110653	3.21834	0.00128937	0.0190991
ENSMUSG00000062961	Ccdc177	7.86689	-4.42035	1.0636	-3.21584	0.00130063	0.0192515
ENSMUSG00000109991	Gm6284	45.8696	2.06391	0.330968	3.21455	0.00130648	0.0193236
ENSMUSG00000021665	Hexb	2999.35	2.04293	0.324646	3.2125	0.00131585	0.0194477
ENSMUSG00000004791	Pgf	20.8072	-3.06262	0.643123	-3.20719	0.00134036	0.0197951
ENSMUSG00000034796	Cpne7	52.275	-3.04872	0.638989	-3.2062	0.00134503	0.0198492
ENSMUSG00000043157	Arl11	24.1143	3.02651	0.632231	3.20532	0.0013491	0.0198945
ENSMUSG00000028957	Per3	422.06	-1.81141	0.253254	-3.20393	0.00135567	0.0199765
ENSMUSG00000045733	Sprn	8.73232	-3.27129	0.709225	-3.2025	0.00136241	0.0200608
ENSMUSG00000022508	Bcl6	205.755	2.48749	0.464946	3.19927	0.00137774	0.0202715
ENSMUSG00000079388	2610042L04Rik	12.8939	-2.71751	0.537303	-3.19654	0.00139087	0.0204495
ENSMUSG00000062077	Trim54	116.244	-2.19889	0.375116	-3.19606	0.00139318	0.0204681
ENSMUSG00000022382	Wnt7b	6.89659	-4.79151	1.18709	-3.19394	0.00140345	0.0206038
ENSMUSG00000097796	Gm16702	219.963	1.563	0.176343	3.19262	0.00140989	0.020683
ENSMUSG00000046694	Fam46b	132.402	-1.69269	0.217023	-3.19177	0.00141406	0.0207287
ENSMUSG00000040373	Cacng5	15.2053	4.94729	1.23699	3.19105	0.00141756	0.0207646
ENSMUSG00000061462	Obscn	23.8831	-2.60832	0.505123	-3.18402	0.00145247	0.0212602
ENSMUSG00000070570	Slc17a7	43.3316	-2.64006	0.515141	-3.1837	0.00145404	0.0212675
ENSMUSG00000030020	Prickle2	338.196	1.97776	0.307173	3.1831	0.00145708	0.0212962
ENSMUSG00000071176	Arhgef10	184.319	-2.10548	0.347348	-3.18261	0.00145952	0.0213161
ENSMUSG00000039239	Tgfb2	28.6546	3.01563	0.633449	3.18199	0.00146265	0.0213461
ENSMUSG00000073018	Gm1070	132.11	1.84	0.264044	3.18129	0.00146622	0.0213824
ENSMUSG00000019852	Arfgef3	126.95	-2.13735	0.357555	-3.18091	0.00146812	0.0213943
ENSMUSG00000030587	2200002D01Rik	22.3441	-2.70483	0.5362	-3.17948	0.00147541	0.0214847
ENSMUSG00000033615	Cplx1	64.2397	-2.14431	0.360053	-3.17817	0.0014821	0.0215662
ENSMUSG00000061186	Sfmbt2	866.377	1.9052	0.284916	3.17707	0.0014877	0.0216318
ENSMUSG00000045232	Rln3	34.8372	-2.54426	0.486468	-3.17444	0.00150127	0.021813
ENSMUSG00000020000	Moxd1	143.24	-1.91987	0.289796	-3.17418	0.00150259	0.0218162
ENSMUSG00000020007	Il20ra	14.5334	-4.02019	0.951653	-3.17363	0.00150548	0.0218421
ENSMUSG00000024053	Emilin2	27.6756	-2.35023	0.425978	-3.16971	0.00152589	0.022122
ENSMUSG00000044641	Pard6b	1162.6	-1.51633	0.162906	-3.16949	0.00152709	0.0221232
ENSMUSG00000034981	Parm1	47.9387	-2.06864	0.338009	-3.16156	0.00156928	0.0227178
ENSMUSG00000026259	Ngef	34.0106	-2.15446	0.36549	-3.15868	0.00158487	0.0229267
ENSMUSG00000061947	Serpina10	2.52266	5.53182	1.43506	3.15792	0.00158899	0.0229694
ENSMUSG00000098973	Mir6236	60.3987	-3.17793	0.690181	-3.15559	0.00160175	0.0231371
ENSMUSG00000002565	Scin	14.4887	-3.69357	0.85552	-3.14847	0.0016413	0.0236911
ENSMUSG00000024242	Map4k3	2773.03	1.29409	0.0935995	3.14203	0.00167778	0.0241825
ENSMUSG00000058135	Gstm1	2416.15	1.636	0.202418	3.14203	0.0016778	0.0241825
ENSMUSG00000040875	Osbpl10	458.153	-1.81981	0.260975	-3.14135	0.00168168	0.0242209
ENSMUSG00000020811	Wscd1	135.434	-1.63974	0.203735	-3.14005	0.00168921	0.0243116
ENSMUSG00000046093	Hpcal4	19.223	-3.50187	0.797294	-3.13796	0.00170131	0.0244531
ENSMUSG00000110221	Gm36210	36.2922	2.19828	0.38187	3.13792	0.00170151	0.0244531
ENSMUSG00000027932	Slc27a3	759.143	-1.44821	0.142918	-3.13611	0.00171205	0.0245866
ENSMUSG00000056666	Retsat	530.169	2.06374	0.339416	3.13403	0.00172424	0.0247437
ENSMUSG00000024064	Galnt14	12.0559	-3.63105	0.841397	-3.127	0.001766	0.0253246
ENSMUSG00000032181	Scg3	20.6315	-2.42438	0.455652	-3.12602	0.00177192	0.025391
ENSMUSG00000038623	Tm6sf1	18.7943	-2.51359	0.484599	-3.12339	0.00178782	0.0256004
ENSMUSG00000038463	Olfml2b	6.79588	-4.42028	1.09533	-3.12261	0.00179258	0.02565
ENSMUSG00000010529	Gm266	5.53713	-5.54374	1.45553	-3.12171	0.00179804	0.0257095
ENSMUSG00000022321	Cdh10	203.191	-1.66227	0.212325	-3.11914	0.00181383	0.0259068
ENSMUSG00000073421	H2-Ab1	20.7305	-3.97544	0.953963	-3.11903	0.00181446	0.0259068
ENSMUSG00000021381	Barx1	6.4729	-4.55116	1.13967	-3.11596	0.00183348	0.0261558
ENSMUSG00000109936	RP23-145I16.5	5.62925	4.72953	1.19698	3.11579	0.00183454	0.0261558
ENSMUSG00000078963	Hsbp1l1	23.8698	-2.66511	0.534927	-3.11278	0.00185333	0.0264046
ENSMUSG00000031535	Dkk4	3.27231	6.38855	1.73322	3.10899	0.00187731	0.0267189
ENSMUSG00000038936	Sccpdh	2128.41	2.14446	0.368128	3.10886	0.00187809	0.0267189
ENSMUSG00000074768	Bhmt	33.0319	5.09199	1.31707	3.1069	0.00189061	0.0268776
ENSMUSG00000036565	Ttyh3	1389.06	-1.46839	0.150773	-3.10662	0.00189237	0.0268833
ENSMUSG00000078554	Fam229a	4.12647	-5.48016	1.4426	-3.1056	0.00189892	0.026957
ENSMUSG00000088384	Gm24690	6.54053	5.47827	1.44262	3.10425	0.00190759	0.0270607
ENSMUSG00000090691	Gm3667	9.20796	-3.46165	0.793404	-3.10264	0.00191802	0.0271892
ENSMUSG00000032446	Eomes	271.22	-2.09468	0.353105	-3.10016	0.00193415	0.0273981
ENSMUSG00000035557	Krt17	157.557	-2.28167	0.413453	-3.09991	0.00193581	0.027402
ENSMUSG00000071763	4933416I08Rik	5.44559	5.04263	1.30437	3.0993	0.00193981	0.0274391
ENSMUSG00000032717	Mdfi	500.701	-1.51951	0.167842	-3.09524	0.00196653	0.0277971
ENSMUSG00000030307	Slc6a11	9.74974	-4.40304	1.09996	-3.09378	0.00197624	0.0279144
ENSMUSG00000020846	Rflnb	51.7102	-2.55065	0.501563	-3.09163	0.0019906	0.0280944
ENSMUSG00000027238	Frmd5	247.11	-1.76846	0.248575	-3.09145	0.00199182	0.0280944
ENSMUSG00000041607	Mbp	364.579	-1.81421	0.263455	-3.09051	0.00199814	0.0281633
ENSMUSG00000050556	Kcnb1	203.282	-1.81326	0.263862	-3.08215	0.0020551	0.0289456
ENSMUSG00000105044	Gm10416	178.432	1.60901	0.197748	3.07971	0.00207205	0.0291635
ENSMUSG00000009734	Pou6f2	7.79251	4.95157	1.28343	3.07892	0.00207755	0.0292202
ENSMUSG00000040856	Dlk1	26.8814	-2.49793	0.487004	-3.07581	0.00209933	0.0295056
ENSMUSG00000032484	Ngp	5.82447	5.99664	1.62476	3.0753	0.0021029	0.0295347
ENSMUSG00000015957	Wnt11	28.8921	2.47381	0.479374	3.07444	0.00210895	0.0295986
ENSMUSG00000033256	Shf	592.388	1.74763	0.243306	3.07281	0.00212052	0.0297399
ENSMUSG00000025081	Tdrd1	128.545	-1.95316	0.310386	-3.07088	0.00213428	0.0299117
ENSMUSG00000092257	Gm2308	18.1113	-2.27273	0.414676	-3.06922	0.00214617	0.030057
ENSMUSG00000055799	Tcf7l1	3140.23	-1.97031	0.31617	-3.06894	0.0021482	0.0300641
ENSMUSG00000061544	Zfp229	1761.08	1.7982	0.260231	3.06728	0.00216015	0.03021
ENSMUSG00000023232	Serinc2	87.7233	-2.26225	0.411678	-3.06611	0.00216866	0.0303076
ENSMUSG00000027820	Mme	1138.29	2.08549	0.35414	3.06514	0.00217571	0.0303846
ENSMUSG00000068706	Gm10250	7.36842	3.676	0.874904	3.05863	0.00222355	0.0310308
ENSMUSG00000055732	Gm9979	3.08005	5.36732	1.42828	3.05775	0.00223009	0.0311001
ENSMUSG00000025780	Itih5	19.0933	-3.51749	0.823766	-3.05608	0.00224254	0.0312518
ENSMUSG00000041649	Klf8	1376.99	1.33898	0.11094	3.05551	0.00224676	0.0312885
ENSMUSG00000030124	Lag3	44.7097	-2.32962	0.435319	-3.05435	0.00225548	0.0313878
ENSMUSG00000017723	Wfdc2	590.528	-2.13979	0.373217	-3.05394	0.00225855	0.0314084
ENSMUSG00000025572	Tmc6	788.468	1.32155	0.105319	3.05312	0.00226477	0.0314721
ENSMUSG00000054046	Klk13	8.17381	-3.93949	0.962846	-3.05291	0.00226631	0.0314721
ENSMUSG00000107230	Gm19265	31.2074	2.14751	0.375913	3.0526	0.00226872	0.0314834
ENSMUSG00000020407	Upp1	3893.17	1.85003	0.278528	3.05186	0.00227429	0.0315386
ENSMUSG00000085079	Khdc1b	2.80317	6.14372	1.68564	3.0515	0.00227701	0.0315542
ENSMUSG00000075297	H60b	8.72142	4.88114	1.27235	3.05037	0.0022856	0.031629
ENSMUSG00000084989	Crocc2	322.326	-1.74708	0.244903	-3.05051	0.00228455	0.031629
ENSMUSG00000024734	Zp1	6.07072	-4.64659	1.19622	-3.04842	0.00230048	0.0318126
ENSMUSG00000043687	1190005I06Rik	49.1532	-3.04935	0.672653	-3.04668	0.00231388	0.0319755
ENSMUSG00000023224	Serping1	74.1913	-2.82854	0.600455	-3.04526	0.00232482	0.0321043
ENSMUSG00000021416	Eci3	9.58169	2.943	0.638158	3.0447	0.00232909	0.0321408
ENSMUSG00000024420	Zfp521	33.5655	-1.88647	0.291284	-3.0433	0.00233999	0.0322687
ENSMUSG00000055976	Cldn23	3.07529	-5.47511	1.47172	-3.04074	0.00235999	0.0325126
ENSMUSG00000073209	Klf14	8.62164	-3.0496	0.674074	-3.04061	0.00236097	0.0325126
ENSMUSG00000078938	Syce3	33.151	-2.33803	0.440525	-3.03735	0.00238665	0.0328435
ENSMUSG00000022440	C1qtnf6	11.0957	-3.59082	0.853816	-3.03439	0.00241019	0.0331312
ENSMUSG00000047735	Samd9l	58.4754	3.09768	0.691323	3.0343	0.00241091	0.0331312
ENSMUSG00000033214	Slitrk5	66.6947	-3.16031	0.71204	-3.03397	0.00241358	0.0331449
ENSMUSG00000074272	Ceacam1	80.6441	2.10191	0.36333	3.03282	0.00242282	0.0332486
ENSMUSG00000067199	Frat1	26.3825	-2.71199	0.565312	-3.02839	0.00245861	0.0337163
ENSMUSG00000031574	Star	250.162	1.62194	0.205385	3.02818	0.00246033	0.0337165
ENSMUSG00000045534	Kcna5	9.45435	-4.11109	1.02841	-3.02516	0.00248503	0.0340315
ENSMUSG00000106943	Dancr	103.988	1.75434	0.24946	3.02391	0.00249528	0.0341483
ENSMUSG00000076441	Ass1	4287.21	1.54336	0.179768	3.02256	0.00250645	0.0342774
ENSMUSG00000054582	Pabpc1l	9.50999	-3.15075	0.711778	-3.02166	0.00251392	0.0343205
ENSMUSG00000060715	1700019A02Rik	11.4258	-3.12193	0.702209	-3.02179	0.00251284	0.0343205
ENSMUSG00000061877	BC048679	5.94377	5.56711	1.51151	3.02155	0.00251481	0.0343205
ENSMUSG00000064120	Mocs1	691.214	1.23088	0.0764305	3.02074	0.00252161	0.0343895
ENSMUSG00000032501	Trib1	1093.99	-1.63219	0.209355	-3.01973	0.00253003	0.0344806
ENSMUSG00000028600	Podn	64.4628	-2.50834	0.499873	-3.01743	0.00254924	0.0347184
ENSMUSG00000052889	Prkcb	114.329	-2.23771	0.410485	-3.01523	0.00256782	0.0349475
ENSMUSG00000041889	Shisa4	70.6273	-2.84243	0.611276	-3.01407	0.00257768	0.0350576
ENSMUSG00000031409	Tceal6	10.2632	-4.51205	1.16575	-3.0127	0.00258933	0.0351918
ENSMUSG00000034435	Tmem30b	306.703	-2.33085	0.441816	-3.01223	0.0025934	0.0351987
ENSMUSG00000086268	Gm11670	4.27104	5.18135	1.38809	3.01231	0.00259264	0.0351987
ENSMUSG00000034098	Fstl5	8.78138	4.97496	1.32058	3.01	0.00261247	0.0354332
ENSMUSG00000045903	Npas4	4.35943	-6.06859	1.68631	-3.00573	0.00264941	0.0359096
ENSMUSG00000087009	Nphs1os	23.4111	3.5651	0.853708	3.00466	0.00265874	0.0360114
ENSMUSG00000055409	Nell1	8.44125	-3.82196	0.939908	-3.00238	0.00267879	0.036258
ENSMUSG00000029641	Rasl11a	41.1002	-2.80443	0.602322	-2.99579	0.00273737	0.0370257
ENSMUSG00000004558	Ndrg2	671.677	-1.97218	0.324765	-2.99351	0.00275792	0.0372531
ENSMUSG00000055407	Map6	211.462	-1.90904	0.30367	-2.9935	0.00275795	0.0372531
ENSMUSG00000034377	Tulp4	1147.65	-1.38204	0.12768	-2.99213	0.00277035	0.0373949
ENSMUSG00000087616	Gm14257	10.6937	4.34404	1.11851	2.98972	0.00279233	0.0376659
ENSMUSG00000002771	Grin2d	38.1763	-2.03194	0.345191	-2.98947	0.00279457	0.0376706
ENSMUSG00000081123	Gm11469	65.1582	1.92472	0.30951	2.98769	0.00281098	0.0378659
ENSMUSG00000038560	Sp6	5.92792	-4.42489	1.14662	-2.98694	0.00281786	0.0379327
ENSMUSG00000027470	Mylk2	4.28514	-5.18258	1.40092	-2.98559	0.00283033	0.0380747
ENSMUSG00000024497	Pou4f3	36.8539	-2.66607	0.558403	-2.98363	0.00284854	0.0382781
ENSMUSG00000036067	Slc2a6	19.0247	-2.73458	0.581384	-2.98354	0.00284932	0.0382781
ENSMUSG00000049036	Tmem121	321.177	-1.68086	0.228401	-2.98097	0.00287336	0.0385748
ENSMUSG00000013523	Bcas1	177.033	-2.17571	0.394574	-2.9797	0.00288528	0.0387086
ENSMUSG00000097921	Gm26576	4.67457	5.28264	1.43804	2.97811	0.00290034	0.0388842
ENSMUSG00000023032	Slc4a8	243.238	-1.62566	0.210203	-2.97646	0.00291599	0.0390676
ENSMUSG00000028996	Rbp7	28.9297	-2.16079	0.390056	-2.97596	0.00292069	0.0390776
ENSMUSG00000035000	Dpp4	106.319	1.94925	0.31896	2.97608	0.00291961	0.0390776
ENSMUSG00000028104	Polr3gl	125.589	2.04371	0.350756	2.97561	0.00292405	0.0390961
ENSMUSG00000040374	Pex2	433.266	-1.57243	0.192404	-2.97516	0.00292831	0.0391002
ENSMUSG00000048329	Mfsd6l	12.8363	-3.28896	0.769335	-2.97524	0.00292756	0.0391002
ENSMUSG00000048022	Tmem229a	86.8884	-2.25477	0.42189	-2.97417	0.00293786	0.0392011
ENSMUSG00000059325	Hopx	72.8505	-2.11094	0.37363	-2.97336	0.00294557	0.0392776
ENSMUSG00000032184	Lysmd2	135.713	-2.04254	0.351082	-2.9695	0.00298286	0.039748
ENSMUSG00000033039	Micall1	177.34	-2.03385	0.348521	-2.9664	0.00301305	0.0401233
ENSMUSG00000028539	Artn	79.3815	-2.19548	0.403325	-2.96406	0.0030361	0.040403
ENSMUSG00000025592	Dach2	50.1691	1.88369	0.298379	2.96162	0.00306023	0.0406967
ENSMUSG00000007021	Syngr3	77.2347	-1.68432	0.23124	-2.95936	0.00308279	0.0409691
ENSMUSG00000076439	Mog	25.0134	2.3647	0.46126	2.95863	0.00309006	0.0410171
ENSMUSG00000103067	Gm30414	35.2756	2.46987	0.496816	2.95859	0.00309055	0.0410171
ENSMUSG00000018554	Ybx2	504.103	-2.25187	0.423271	-2.95761	0.00310035	0.0411197
ENSMUSG00000025716	Myo3a	8.6519	-3.66452	0.901	-2.95729	0.00310361	0.0411353
ENSMUSG00000024331	Dsc2	165.508	-3.02896	0.686535	-2.95536	0.003123	0.0413646
ENSMUSG00000042821	Snai1	242.748	1.66938	0.2266	2.954	0.00313683	0.0415199
ENSMUSG00000033805	Ephx4	6.57187	-4.50016	1.18633	-2.9504	0.00317364	0.041979
ENSMUSG00000021876	Rnase4	44.2673	2.53108	0.519425	2.94764	0.0032021	0.0423265
ENSMUSG00000033368	Trim69	6.59474	-4.58872	1.21766	-2.94721	0.00320651	0.0423265
ENSMUSG00000037855	Zfp365	749.556	-1.65399	0.221896	-2.94729	0.00320568	0.0423265
ENSMUSG00000056515	Rab31	601.78	-1.28321	0.0960992	-2.94703	0.00320847	0.0423265
ENSMUSG00000041616	Nppa	6.79448	4.87303	1.31577	2.94354	0.00324482	0.0427775
ENSMUSG00000061451	Tmem151a	35.9816	-2.41936	0.482544	-2.9414	0.00326732	0.0430168
ENSMUSG00000097140	Gm26779	27.295	2.12593	0.382764	2.94159	0.00326532	0.0430168
ENSMUSG00000092060	Bend4	2173.97	-1.40584	0.138	-2.94085	0.0032731	0.0430642
ENSMUSG00000025427	Rnf165	307.617	1.4972	0.169265	2.93742	0.0033096	0.0434713
ENSMUSG00000036856	Wnt4	13.8786	-3.02405	0.689082	-2.93732	0.00331063	0.0434713
ENSMUSG00000068323	Slc4a5	1224.69	1.39721	0.13522	2.9375	0.00330873	0.0434713
ENSMUSG00000026315	Serpinb8	19.8741	2.58047	0.538195	2.93662	0.00331813	0.0435343
ENSMUSG00000049122	Frmd3	6.72972	-4.40536	1.15968	-2.93646	0.00331984	0.0435343
ENSMUSG00000024803	Ankrd1	5.06126	4.97807	1.35549	2.9348	0.00333768	0.0437393
ENSMUSG00000024112	Cacna1h	52.8429	-1.81722	0.278518	-2.93418	0.00334432	0.0437973
ENSMUSG00000079679	Vwde	12.0934	-2.99032	0.678546	-2.93322	0.00335471	0.0439043
ENSMUSG00000029070	Mxra8	261.839	-1.44746	0.152614	-2.93199	0.00336796	0.0440486
ENSMUSG00000091764	Zfp964	84.3662	1.95331	0.325468	2.92905	0.00340002	0.0444384
ENSMUSG00000039943	Plcb4	1073.99	1.5753	0.196781	2.92355	0.00346067	0.0452012
ENSMUSG00000038242	Aox4	15.0263	-2.98443	0.679026	-2.92246	0.00347276	0.0453292
ENSMUSG00000074682	Zcchc3	2965.79	-1.25606	0.0876552	-2.92125	0.00348636	0.0454767
ENSMUSG00000022575	Gsdmd	70.2042	2.33685	0.457922	2.91938	0.00350733	0.0457201
ENSMUSG00000023011	Faim2	8.47389	-5.20234	1.43975	-2.9188	0.00351385	0.045775
ENSMUSG00000033033	Calhm2	116.554	1.84603	0.290115	2.91618	0.00354344	0.0461218
ENSMUSG00000091649	Phf11b	4.31663	5.15082	1.42345	2.91603	0.00354514	0.0461218
ENSMUSG00000026765	Lypd6b	83.344	-2.2264	0.420672	-2.91534	0.00355301	0.0461938
ENSMUSG00000032735	Ablim3	18.9468	-3.88677	0.990433	-2.91466	0.00356079	0.0462646
ENSMUSG00000021983	Atp8a2	14.7199	-2.75528	0.602745	-2.91215	0.00358955	0.0466076
ENSMUSG00000063063	Ctnna2	4.27206	-5.11584	1.41699	-2.90464	0.00367672	0.0477081
ENSMUSG00000033882	Rbm46	33.4117	-2.34334	0.462767	-2.90286	0.00369777	0.0479254
ENSMUSG00000050335	Lgals3	153.855	1.9657	0.332677	2.90281	0.00369831	0.0479254
ENSMUSG00000037224	Zfyve28	22.3946	-2.35376	0.467145	-2.89795	0.00375616	0.0486431
ENSMUSG00000030500	Slc17a6	7.64127	-5.24472	1.46521	-2.89701	0.0037674	0.0487567
ENSMUSG00000038859	Baiap2l1	139.746	-1.87324	0.301517	-2.89617	0.00377748	0.0488552
ENSMUSG00000100760	Gm4035	7.93126	3.95391	1.02108	2.89294	0.00381658	0.0493286
ENSMUSG00000092225	Gm2381	1400.29	1.5224	0.180591	2.89272	0.00381921	0.0493304
ENSMUSG00000048503	Tmem136	224.225	1.71894	0.248641	2.89148	0.0038343	0.0494929
ENSMUSG00000086862	Gm13546	4.16974	-4.94718	1.36555	-2.89053	0.00384592	0.0495783
ENSMUSG00000094443	Sgol2b	35.7622	3.3264	0.804823	2.89057	0.00384539	0.0495783
ENSMUSG00000047787	Flrt1	6.24853	-3.86692	0.992783	-2.88776	0.00387999	0.049981
ENSMUSG00000072791	Abcb5	6.44514	4.43614	1.18997	2.88758	0.00388221	0.049981
ENSMUSG00000024873	Cnih2	71.7652	-2.20549	0.417574	-2.88689	0.00389074	0.0500582
ENSMUSG00000028417	Tal2	22.3597	-2.36711	0.473702	-2.88601	0.0039016	0.0501326
ENSMUSG00000033170	Card10	169.297	-2.00892	0.349575	-2.88613	0.00390005	0.0501326
ENSMUSG00000021974	Fgf9	13.1623	-3.22012	0.769928	-2.88354	0.00393233	0.0504947
ENSMUSG00000050423	Ppp1r3g	43.3517	-2.87883	0.652303	-2.88031	0.00397286	0.050982
ENSMUSG00000022861	Dgkg	64.6094	-2.28977	0.448053	-2.87861	0.00399428	0.0511953
ENSMUSG00000038729	Akap2	11.4876	3.5049	0.870184	2.87858	0.00399466	0.0511953
ENSMUSG00000032396	Dis3l	585.484	-1.35774	0.124481	-2.87384	0.00405514	0.0519367
ENSMUSG00000003153	Slc2a3	22789.8	2.05184	0.366125	2.87291	0.00406716	0.052057
ENSMUSG00000041624	Gucy1a2	127.084	1.65281	0.227438	2.87028	0.00410108	0.0524572
ENSMUSG00000065546	Mir196a-1	18.2844	3.39628	0.835542	2.86794	0.00413158	0.0528132
ENSMUSG00000069581	Tspear	12.3275	-3.00624	0.699634	-2.86755	0.00413659	0.0528431
ENSMUSG00000027574	Nkain4	47.49	2.46592	0.511366	2.86668	0.00414808	0.0529556
ENSMUSG00000034829	Nxnl1	7.46292	-4.36304	1.17355	-2.86568	0.00416109	0.0530874
ENSMUSG00000035805	Mlc1	4.49169	-4.80869	1.32957	-2.86461	0.00417526	0.0532339
ENSMUSG00000057215	Platr28	37.6951	2.71143	0.597558	2.86404	0.00418272	0.0532946
ENSMUSG00000087658	Hotairm1	9.23901	3.32646	0.812877	2.86201	0.00420964	0.0536031
ENSMUSG00000032011	Thy1	316.747	-2.38704	0.484774	-2.86121	0.00422032	0.0537045
ENSMUSG00000026432	Avpr1b	3.68787	5.52925	1.5837	2.85993	0.00423741	0.0538873
ENSMUSG00000042751	Nmnat2	401.569	2.02344	0.358265	2.85667	0.00428115	0.0544085
ENSMUSG00000035984	Nme5	13.1102	2.92006	0.672837	2.85368	0.00432165	0.0548622
ENSMUSG00000037541	Shank2	51.5287	-1.91874	0.321955	-2.85362	0.00432239	0.0548622
ENSMUSG00000029205	Chrna9	77.4357	2.82706	0.640769	2.85136	0.00435322	0.0552181
ENSMUSG00000021294	Kif26a	260.626	-1.59656	0.209258	-2.85086	0.00436007	0.0552695
ENSMUSG00000022090	Pdlim2	152.856	-3.54527	0.8931	-2.84993	0.00437295	0.0553972
ENSMUSG00000039201	Tbc1d25	714.677	1.43389	0.152297	2.84897	0.00438615	0.055504
ENSMUSG00000042842	Serpinb6b	11.4156	3.99632	1.05175	2.84891	0.00438699	0.055504
ENSMUSG00000060275	Nrg2	6.95473	-4.50664	1.23099	-2.84864	0.00439059	0.055514
ENSMUSG00000032015	Pou2f3	699.707	1.94717	0.332732	2.84665	0.00441815	0.0558268
ENSMUSG00000048416	Mlf1	64.3849	-1.71262	0.250648	-2.84311	0.00446763	0.056416
ENSMUSG00000029556	Hnf1a	244.199	1.82563	0.290865	2.83852	0.00453235	0.0571967
ENSMUSG00000086940	Gm12746	4.46212	-4.91238	1.38168	-2.83161	0.00463147	0.0583959
ENSMUSG00000109604	Gm45346	5.08714	-5.17135	1.4732	-2.83148	0.00463328	0.0583959
ENSMUSG00000009681	Bcr	1108.38	-1.28777	0.101728	-2.82883	0.00467178	0.0588436
ENSMUSG00000008575	Nfib	636.944	1.48441	0.171278	2.82823	0.00468062	0.0589174
ENSMUSG00000020814	Mxra7	162.364	-1.76813	0.27199	-2.82411	0.00474127	0.0596429
ENSMUSG00000106385	Gm42943	16.4223	2.37335	0.486541	2.82268	0.00476239	0.0598704
ENSMUSG00000102748	Pcdhgb2	13.0463	2.99136	0.706184	2.81989	0.00480404	0.0603557
ENSMUSG00000027224	Duoxa1	8.29583	-4.74212	1.32729	-2.81937	0.00481186	0.0603807
ENSMUSG00000051146	Camk2n2	98.5478	-1.69988	0.248241	-2.81935	0.00481213	0.0603807
ENSMUSG00000028640	Tfap2c	635.595	2.22023	0.43293	2.81855	0.0048241	0.0604925
ENSMUSG00000037747	Phyhipl	191.031	-1.42121	0.149527	-2.81696	0.00484804	0.0607541
ENSMUSG00000053030	Spink2	5.24498	-4.77137	1.3417	-2.8109	0.00494031	0.0618712
ENSMUSG00000032033	Barx2	7.93334	-3.47832	0.88204	-2.80977	0.00495776	0.0620504
ENSMUSG00000049577	Zfpm1	174.79	-2.41409	0.503834	-2.80666	0.00500574	0.0626114
ENSMUSG00000027077	Smtnl1	9.26105	-3.3008	0.820604	-2.8038	0.00505049	0.0631312
ENSMUSG00000085576	Dpy19l2	5.88994	-3.78229	0.992526	-2.80324	0.00505918	0.0631998
ENSMUSG00000104346	Pcdhga3	18.2498	2.5916	0.56802	2.80201	0.00507854	0.0634016
ENSMUSG00000007653	Gabrb2	15.9239	3.187	0.781042	2.8001	0.00510863	0.0637125
ENSMUSG00000085682	Gm14267	75.2188	1.84513	0.30183	2.80002	0.00510989	0.0637125
ENSMUSG00000020120	Plek	5.35053	-4.99047	1.42562	-2.79911	0.00512433	0.0638453
ENSMUSG00000097752	Gm26688	5.66431	4.29282	1.17645	2.79894	0.00512699	0.0638453
ENSMUSG00000054003	Tdrd9	23.035	2.0779	0.385191	2.79835	0.00513647	0.063923
ENSMUSG00000009070	Rsph14	2.16875	-5.29552	1.53599	-2.79657	0.00516477	0.0641219
ENSMUSG00000021508	Cxcl14	17.8302	-3.02129	0.722828	-2.79636	0.00516819	0.0641219
ENSMUSG00000022456	Sept3	304.63	-1.75786	0.271019	-2.79633	0.00516866	0.0641219
ENSMUSG00000097610	A930012L18Rik	2.11682	5.42351	1.58161	2.79684	0.00516049	0.0641219
ENSMUSG00000103292	Gm35048	6.13434	5.09365	1.46359	2.79699	0.00515808	0.0641219
ENSMUSG00000040990	Sh3kbp1	134.635	-1.73886	0.264268	-2.79589	0.00517566	0.0641684
ENSMUSG00000041722	Khdc1c	4.55991	4.848	1.37654	2.79542	0.00518326	0.0642225
ENSMUSG00000024479	Mal2	184.434	-2.61582	0.578099	-2.79505	0.00518915	0.0642551
ENSMUSG00000063952	Brpf3	3531.79	1.40083	0.143423	2.79476	0.00519384	0.0642729
ENSMUSG00000039481	Nrtn	99.396	-1.76071	0.272868	-2.78784	0.00530615	0.0656217
ENSMUSG00000036718	Micall2	78.1975	-2.274	0.457208	-2.78647	0.00532857	0.0658578
ENSMUSG00000031450	Grk1	20.8577	2.27152	0.45639	2.78603	0.00533583	0.0659063
ENSMUSG00000038651	Sycp2l	43.6617	2.24724	0.448025	2.78387	0.00537142	0.0663045
ENSMUSG00000021750	Fam107a	2.15303	-5.24488	1.52502	-2.7835	0.00537765	0.06634
ENSMUSG00000087565	Gm14662	10.9995	-3.05158	0.737682	-2.78112	0.0054172	0.0667862
ENSMUSG00000042596	Tfap2d	2.08567	5.629	1.66533	2.77963	0.00544207	0.0670511
ENSMUSG00000041794	Myrip	10.6923	-2.71382	0.616608	-2.77943	0.00544548	0.0670513
ENSMUSG00000007279	Scube2	29.6695	2.26061	0.45392	2.77716	0.00548366	0.0674793
ENSMUSG00000058589	Anks1b	24.565	-2.3114	0.472256	-2.77689	0.00548819	0.0674931
ENSMUSG00000022012	Enox1	1574.79	2.71799	0.619548	2.77298	0.00555458	0.0682247
ENSMUSG00000032875	Arhgef17	1393.77	-1.41889	0.151055	-2.77309	0.00555268	0.0682247
ENSMUSG00000061728	Btnl7-ps	67.7631	2.33879	0.482877	2.77253	0.00556216	0.0682755
ENSMUSG00000031785	Adgrg1	1025.16	1.71149	0.25675	2.77114	0.005586	0.0685255
ENSMUSG00000000791	Il12rb1	61.0636	-1.77379	0.279319	-2.77027	0.00560107	0.0686678
ENSMUSG00000003541	Ier3	266.629	-2.46602	0.529429	-2.76906	0.00562182	0.0688795
ENSMUSG00000098132	Rassf10	45.7836	-2.38496	0.50021	-2.76875	0.00562724	0.0689032
ENSMUSG00000001420	Tmem79	171.475	-1.43903	0.158687	-2.76662	0.00566415	0.0693104
ENSMUSG00000033355	Rtp4	3.75695	5.06891	1.47082	2.76642	0.00566751	0.0693104
ENSMUSG00000001943	Vsig2	28.895	2.34588	0.487399	2.76135	0.00575637	0.0703537
ENSMUSG00000049892	Rasd1	20.9614	-2.37639	0.498562	-2.76072	0.00576741	0.0704451
ENSMUSG00000020155	Kcnmb1	7.24411	-5.98463	1.80638	-2.75946	0.00578978	0.0706747
ENSMUSG00000025375	Aatk	12.3879	-3.51277	0.910931	-2.75846	0.00580746	0.0708467
ENSMUSG00000035692	Isg15	12.7462	3.23033	0.809515	2.75515	0.00586656	0.0715235
ENSMUSG00000023903	Mmp25	730.46	-3.0742	0.752963	-2.75472	0.00587421	0.0715727
ENSMUSG00000020135	Apc2	54.5252	-2.16282	0.42278	-2.75042	0.00595198	0.0724583
ENSMUSG00000034685	Fam171a2	89.3766	-1.67425	0.245155	-2.75029	0.00595422	0.0724583
ENSMUSG00000097229	Platr23	51.6445	1.95976	0.349122	2.74906	0.00597658	0.0726856
ENSMUSG00000023826	Park2	35.3933	-2.18159	0.430175	-2.74677	0.00601856	0.0731512
ENSMUSG00000043531	Sorcs1	4.76981	-4.60357	1.31314	-2.74423	0.00606532	0.0736743
ENSMUSG00000106721	Gm5442	13.4239	3.86876	1.04648	2.74134	0.00611897	0.0742803
ENSMUSG00000020872	Tac4	9.92523	-3.55963	0.935623	-2.73574	0.00622393	0.0755081
ENSMUSG00000033576	Apol6	105.315	3.18575	0.79924	2.73479	0.00624207	0.0756818
ENSMUSG00000020990	Cdkl1	6.10931	-3.48673	0.909607	-2.73385	0.00625991	0.0758515
ENSMUSG00000029605	Oas1b	17.6581	-2.72272	0.630257	-2.73337	0.00626904	0.0759157
ENSMUSG00000079499	6530402F18Rik	2.72124	-5.48482	1.64284	-2.72992	0.00633496	0.076667
ENSMUSG00000107233	Gm42959	54.1141	1.8737	0.320071	2.72971	0.00633894	0.0766683
ENSMUSG00000021136	Smoc1	637.125	1.4679	0.171521	2.72795	0.00637302	0.0769862
ENSMUSG00000032511	Scn5a	20.3189	-2.64541	0.603138	-2.72809	0.00637027	0.0769862
ENSMUSG00000043843	Tmem145	280.151	-1.68322	0.250616	-2.72615	0.00640774	0.0773584
ENSMUSG00000017400	Stac2	92.4193	-1.75861	0.278312	-2.72575	0.00641561	0.0774061
ENSMUSG00000022485	Hoxc5	2.67584	5.60093	1.68864	2.72464	0.00643714	0.0776185
ENSMUSG00000105941	Gm42809	4.22352	4.66169	1.34725	2.7179	0.00656982	0.0791702
ENSMUSG00000085133	B930095G15Rik	14.3902	-2.64995	0.607302	-2.71685	0.00659067	0.0793731
ENSMUSG00000054385	Ceacam2	3.71157	4.90252	1.43686	2.71601	0.00660735	0.0795255
ENSMUSG00000027210	Meis2	187.469	2.58678	0.584412	2.71518	0.00662393	0.0796765
ENSMUSG00000041886	Macc1	11.8245	-4.23196	1.19251	-2.71021	0.00672405	0.0808316
ENSMUSG00000027669	Gnb4	470.081	1.37232	0.137395	2.70984	0.00673149	0.080872
ENSMUSG00000001946	Esam	21.4629	3.01071	0.74247	2.70813	0.00676626	0.0812403
ENSMUSG00000035697	Hmha1	1037.73	-1.3032	0.112041	-2.7062	0.00680576	0.081665
ENSMUSG00000036790	Slitrk2	6.71197	-3.9042	1.07343	-2.70553	0.00681954	0.0817807
ENSMUSG00000020272	Stk10	708.432	-1.45449	0.168027	-2.70488	0.00683298	0.0818922
ENSMUSG00000034112	Atp2c2	15.5615	-3.19633	0.813796	-2.69888	0.00695741	0.083333
ENSMUSG00000057315	Arhgap24	43.6523	-2.13635	0.42109	-2.69858	0.00696358	0.0833564
ENSMUSG00000031155	Pim2	8621.2	-2.61673	0.599746	-2.69569	0.00702426	0.0840319
ENSMUSG00000056735	A930024E05Rik	110.929	-1.67722	0.251262	-2.69528	0.00703298	0.0840853
ENSMUSG00000060961	Slc4a4	61.9491	-1.73912	0.274306	-2.69451	0.00704916	0.0842278
ENSMUSG00000064337	mt-Rnr1	5309.4	-1.49692	0.184491	-2.69344	0.00707182	0.0844476
ENSMUSG00000026888	Grb14	46.9462	-1.88073	0.327221	-2.69156	0.00711197	0.0848758
ENSMUSG00000004043	Stat5a	362.302	1.96679	0.359342	2.69044	0.00713588	0.0850585
ENSMUSG00000035934	Pknox2	28.0719	-2.01714	0.37804	-2.69058	0.00713288	0.0850585
ENSMUSG00000039860	Srrm3	25.3622	-2.17798	0.438219	-2.68811	0.00718574	0.0856012
ENSMUSG00000062132	Arhgap33os	38.5363	2.00621	0.374754	2.68498	0.00725342	0.0863554
ENSMUSG00000027514	Zbp1	72.3037	2.18499	0.441489	2.68407	0.00727315	0.0864862
ENSMUSG00000031549	Ido2	74.6808	3.388	0.889638	2.68424	0.00726947	0.0864862
ENSMUSG00000004892	Bcan	17.4834	-2.34259	0.500406	-2.68301	0.00729632	0.0867096
ENSMUSG00000026829	Gbgt1	101.136	1.55806	0.208024	2.68269	0.00730316	0.0867388
ENSMUSG00000060402	Chst8	43.226	1.96685	0.360726	2.68028	0.00735602	0.0873141
ENSMUSG00000034910	Pygo1	33.4076	2.47829	0.5518	2.67903	0.00738359	0.0875888
ENSMUSG00000032503	Arpp21	7.03541	-4.34733	1.2505	-2.6768	0.00743293	0.0881212
ENSMUSG00000087292	Gm13832	11.1621	3.90721	1.08634	2.67615	0.00744743	0.0882403
ENSMUSG00000025578	Cbx8	40.2373	-2.51551	0.566863	-2.67351	0.00750619	0.0888831
ENSMUSG00000026617	Bpnt1	1882.02	1.41491	0.155518	2.66792	0.00763226	0.0902679
ENSMUSG00000038721	Hoxb7	5.33973	4.01202	1.12895	2.66798	0.00763082	0.0902679
ENSMUSG00000061082	Plac1	9.95717	2.86561	0.699477	2.66715	0.00764964	0.0904194
ENSMUSG00000104705	4930405N21Rik	12.2096	-2.98874	0.745722	-2.66686	0.00765625	0.0904435
ENSMUSG00000087437	Gm13112	2.88769	-4.6956	1.38656	-2.66531	0.00769169	0.0908079
ENSMUSG00000058620	Adra2b	12.1589	-2.7001	0.63817	-2.66402	0.00772132	0.0911033
ENSMUSG00000090671	Gm5067	3.4849	-5.17451	1.56738	-2.66336	0.00773642	0.091227
ENSMUSG00000016346	Kcnq2	52.6728	-2.38609	0.520595	-2.66252	0.00775581	0.0914012
ENSMUSG00000083805	Gm14848	11.2954	4.41418	1.28295	2.6612	0.0077862	0.0917046
ENSMUSG00000087187	Gm13431	6.3906	4.90361	1.46812	2.65892	0.00783922	0.0922742
ENSMUSG00000107599	Gm43981	4.19656	4.6773	1.38343	2.6581	0.00785825	0.0924431
ENSMUSG00000078922	Tgtp1	7.14909	4.57935	1.3489	2.65354	0.00796533	0.0936471
ENSMUSG00000022262	Dnah5	18.222	-2.15446	0.435349	-2.65179	0.00800659	0.0940762
ENSMUSG00000026227	2810459M11Rik	22.8402	-2.05048	0.396484	-2.64949	0.00806133	0.0946632
ENSMUSG00000100475	Gm29543	4.43413	-4.77718	1.42589	-2.649	0.00807298	0.0947437
ENSMUSG00000044279	Crb3	711.987	-2.07253	0.405007	-2.64816	0.00809305	0.0948852
ENSMUSG00000085715	Tsix	93.2564	1.64343	0.24298	2.6481	0.00809463	0.0948852
ENSMUSG00000058498	Rnf207	101.576	-1.87319	0.32983	-2.64739	0.0081116	0.0950278
ENSMUSG00000000244	Tspan32	41.9417	1.90292	0.341088	2.64719	0.00811645	0.0950283
ENSMUSG00000031216	Stard8	140.399	2.53268	0.579184	2.64628	0.0081383	0.0952277
ENSMUSG00000054793	Cadm4	542.003	2.33878	0.505975	2.64593	0.00814669	0.0952695
ENSMUSG00000020866	Cacna1g	29.9097	-2.83594	0.694231	-2.64457	0.0081795	0.095595
ENSMUSG00000106519	Gm38509	11.3891	3.27596	0.860679	2.64438	0.00818419	0.095595
ENSMUSG00000022421	Nptxr	337.618	-3.36417	0.894348	-2.64346	0.00820633	0.0957971
ENSMUSG00000006587	Snai3	90.308	-2.21233	0.459012	-2.64118	0.0082619	0.096332
ENSMUSG00000041445	Mmrn2	241.646	1.67184	0.254365	2.64125	0.00825996	0.096332
ENSMUSG00000045763	Basp1	429.356	-1.94101	0.356347	-2.64072	0.00827293	0.0964037
ENSMUSG00000019768	Esr1	8.12234	4.40679	1.29065	2.6396	0.00830048	0.0966679
ENSMUSG00000070407	Hs3st3b1	113.149	2.85423	0.702879	2.63804	0.00833856	0.0970542
ENSMUSG00000045326	Fndc7	6.85317	2.99475	0.756206	2.63784	0.00834358	0.0970555
ENSMUSG00000097068	Gm26760	23.3829	2.05946	0.401782	2.6369	0.00836673	0.0972675
ENSMUSG00000022577	Ly6h	7.55719	-3.25606	0.856014	-2.63554	0.00840029	0.0976003
ENSMUSG00000056679	Gpr173	36.4779	-1.92069	0.349401	-2.63506	0.00841227	0.0976821
ENSMUSG00000038400	Pmepa1	257.104	1.89204	0.338623	2.6343	0.008431	0.0977274
ENSMUSG00000060371	Caln1	6.5724	-5.45413	1.69056	-2.6347	0.00842119	0.0977274
ENSMUSG00000087455	5330411J11Rik	8.82482	4.59293	1.36381	2.63449	0.00842638	0.0977274
ENSMUSG00000001655	Hoxc13	127.569	2.4807	0.5623	2.6333	0.00845605	0.0979604
ENSMUSG00000030806	Stx1b	64.2727	-1.78377	0.297739	-2.63242	0.00847794	0.0981565
ENSMUSG00000056600	Olfr90	98.458	1.78072	0.296693	2.63141	0.00850306	0.0983897
ENSMUSG00000045009	Prrt3	109.096	-2.31941	0.501471	-2.63107	0.00851156	0.0984305
ENSMUSG00000020467	Efemp1	133.085	1.51602	0.196191	2.63018	0.00853405	0.0986329
ENSMUSG00000024598	Fbn2	43.9881	-2.05458	0.401105	-2.62919	0.00855875	0.0988606
ENSMUSG00000090534	Gm4675	6.43606	4.41546	1.29938	2.62854	0.00857528	0.0989936
ENSMUSG00000074001	Klhl40	5.01555	-4.24637	1.23679	-2.62483	0.00866918	0.100019
ENSMUSG00000033579	Fa2h	6.49183	-3.92116	1.11363	-2.6231	0.00871346	0.100472
ENSMUSG00000056687	Gm11696	39.6629	1.91787	0.350111	2.62165	0.00875042	0.100804
ENSMUSG00000078695	Cisd3	543.157	1.66983	0.255505	2.62157	0.00875248	0.100804
ENSMUSG00000044229	Nxpe4	68.2363	2.25977	0.480705	2.62068	0.00877546	0.10099
ENSMUSG00000088049	Gm23332	7.15571	3.6007	0.992425	2.62055	0.00877884	0.10099
ENSMUSG00000097339	Gm26671	10.287	2.80915	0.690527	2.61996	0.00879395	0.101105
ENSMUSG00000004040	Stat3	2390.03	1.62578	0.238968	2.61869	0.00882677	0.101423
ENSMUSG00000040724	Kcna2	10.7034	3.69117	1.02903	2.61526	0.00891601	0.102389
ENSMUSG00000087071	Trp73os	4.62864	-4.13417	1.19873	-2.61458	0.00893369	0.102533
ENSMUSG00000032434	Cmtm6	3985.55	1.54907	0.210064	2.61384	0.00895314	0.102696
ENSMUSG00000032012	Nectin1	759.945	-2.16589	0.446116	-2.61343	0.00896385	0.1027
ENSMUSG00000037509	Arhgef4	210.157	-1.52432	0.200619	-2.61352	0.00896158	0.1027
ENSMUSG00000051048	P4ha3	6.62457	-3.31565	0.886383	-2.61247	0.00898897	0.102928
ENSMUSG00000020435	Osbp2	33.1659	3.23474	0.855571	2.61198	0.00900184	0.102956
ENSMUSG00000060572	Mfap2	21.9938	-2.3427	0.514029	-2.61212	0.00899839	0.102956
ENSMUSG00000087651	1500009L16Rik	193.784	-1.49099	0.188055	-2.61091	0.00903011	0.10322
ENSMUSG00000001473	Tubb6	3266.69	-1.5762	0.220831	-2.60925	0.00907417	0.1036
ENSMUSG00000009621	Vav2	1213.86	-1.30247	0.115943	-2.60881	0.00908579	0.1036
ENSMUSG00000024268	Celf4	647.242	1.42129	0.161469	2.60908	0.00907871	0.1036
ENSMUSG00000044062	Plekhd1os	6.25091	-3.5051	0.960187	-2.60897	0.00908155	0.1036
ENSMUSG00000091144	Phf11c	46.5709	1.66026	0.253103	2.60867	0.00908959	0.1036
ENSMUSG00000056054	S100a8	8.7249	5.99062	1.91863	2.60114	0.00929142	0.10584
ENSMUSG00000064329	Scn1a	31.7383	-2.17948	0.453615	-2.60017	0.00931772	0.106078
ENSMUSG00000043079	Synpo	13.4561	2.82704	0.703308	2.59779	0.00938264	0.106741
ENSMUSG00000052584	Serp2	12.7136	-2.57359	0.605777	-2.59764	0.00938677	0.106741
ENSMUSG00000048126	Col6a3	5.74151	-3.65337	1.02159	-2.59729	0.00939636	0.106789
ENSMUSG00000031486	Adgra2	23.34	-2.40428	0.541472	-2.59345	0.00950196	0.107927
ENSMUSG00000022877	Hrg	2.9845	4.9596	1.52767	2.59192	0.00954412	0.108344
ENSMUSG00000001247	Lsr	639.056	-1.48047	0.185392	-2.59164	0.00955186	0.108369
ENSMUSG00000085058	8030453O22Rik	22.4043	2.12647	0.434837	2.59055	0.00958222	0.108652
ENSMUSG00000049154	Fam183b	8.64512	-3.17512	0.840037	-2.58931	0.00961674	0.108981
ENSMUSG00000030249	Abcc9	6.28604	3.46475	0.953415	2.58518	0.00973278	0.110232
ENSMUSG00000091814	Gm8050	9.05423	-2.98492	0.767983	-2.58459	0.0097495	0.110359
ENSMUSG00000020644	Id2	104.092	-2.30845	0.506412	-2.58377	0.00977272	0.110551
ENSMUSG00000063506	Arhgap22	104.829	-1.77692	0.300717	-2.58356	0.00977877	0.110551
ENSMUSG00000099759	1700030C10Rik	190.125	1.90942	0.352024	2.5834	0.00978328	0.110551
ENSMUSG00000108975	Mlnr-ps	4.93715	-4.9129	1.51493	-2.5829	0.00979745	0.110648
ENSMUSG00000103234	Gm37158	743.63	1.48943	0.189556	2.58196	0.00982397	0.110884
ENSMUSG00000028978	Nos3	48.569	-1.95515	0.369962	-2.58176	0.00982988	0.110888
ENSMUSG00000048875	Hdhd1a	7.16709	3.76848	1.07267	2.58093	0.00985358	0.111028
ENSMUSG00000108348	Gm42372	14.4462	-2.43205	0.554833	-2.58105	0.00985006	0.111028
ENSMUSG00000039349	C130074G19Rik	406.602	2.16724	0.452583	2.57907	0.00990677	0.111564
ENSMUSG00000001334	Fndc5	18.5291	-2.43069	0.555147	-2.57713	0.00996236	0.112126
ENSMUSG00000003033	Ap1m1	1162.27	1.3979	0.154474	2.57585	0.00999942	0.112479
ENSMUSG00000097278	Gm26650	10.8404	-2.44717	0.562345	-2.57346	0.0100689	0.113196
ENSMUSG00000028584	Lrrc38	8.46685	-3.30073	0.894552	-2.57194	0.010113	0.113628
ENSMUSG00000066189	Cacng3	8.07815	-3.82307	1.09774	-2.5717	0.0101201	0.113643
ENSMUSG00000099216	Obox8	4.60387	-4.05904	1.18995	-2.57073	0.0101485	0.113897
ENSMUSG00000040797	Iqsec3	5.19464	-3.85506	1.11121	-2.56934	0.0101893	0.11429
ENSMUSG00000049999	Ppp1r3d	11.697	-2.98536	0.77353	-2.56663	0.0102693	0.115122
ENSMUSG00000073568	Arl14epl	447.795	2.18283	0.46123	2.56451	0.0103322	0.115762
ENSMUSG00000024922	Ovol1	24.5172	-3.26921	0.885333	-2.56312	0.0103737	0.116161
ENSMUSG00000010651	Acaa1b	22.4297	-2.06623	0.416057	-2.5627	0.0103863	0.116236
ENSMUSG00000020422	Tns3	5126.13	1.50529	0.197615	2.55697	0.0105588	0.118033
ENSMUSG00000024952	Rps6ka4	351.008	-1.44809	0.175228	-2.55716	0.0105531	0.118033
ENSMUSG00000085873	Ttc39aos1	12.8349	-2.76382	0.690002	-2.55626	0.0105805	0.118209
ENSMUSG00000005148	Klf5	2700.75	1.52221	0.204406	2.55477	0.0106259	0.118649
ENSMUSG00000070858	Gm1673	23.1321	2.18397	0.46373	2.55314	0.0106756	0.119136
ENSMUSG00000015709	Arnt2	349.13	-1.42682	0.167356	-2.55039	0.0107602	0.120004
ENSMUSG00000054072	Iigp1	2.16814	5.71426	1.84857	2.55022	0.0107654	0.120004
ENSMUSG00000005917	Otx1	17.6159	-2.42568	0.559374	-2.5487	0.0108124	0.120396
ENSMUSG00000018569	Cldn7	1335.68	-3.21985	0.870976	-2.54869	0.0108128	0.120396
ENSMUSG00000022240	Ctnnd2	391.134	1.6694	0.26276	2.54756	0.0108478	0.120718
ENSMUSG00000057816	1700007G11Rik	6.87442	-4.43502	1.34853	-2.54723	0.0108582	0.120765
ENSMUSG00000029503	P2rx2	53.5108	1.84499	0.332011	2.54506	0.0109258	0.121449
ENSMUSG00000019312	Grb7	2116.3	-1.35804	0.14079	-2.54304	0.0109893	0.122086
ENSMUSG00000079414	Gm11110	12.0463	-2.61949	0.637455	-2.54055	0.0110679	0.122891
ENSMUSG00000060419	Rps16-ps2	77.0349	1.58876	0.23186	2.53929	0.0111078	0.123264
ENSMUSG00000039252	Lgi2	147.247	-1.99359	0.391441	-2.53828	0.0111399	0.123551
ENSMUSG00000015202	Cnksr3	982.618	-1.45603	0.179912	-2.53473	0.0112535	0.124741
ENSMUSG00000095362	Gm14325	201.975	1.38638	0.152479	2.534	0.0112768	0.124876
ENSMUSG00000097885	5031434O11Rik	14.2951	-3.09526	0.826873	-2.53396	0.0112783	0.124876
ENSMUSG00000058420	Syt17	16.615	-2.46815	0.580276	-2.5301	0.0114032	0.126188
ENSMUSG00000027977	Ndst3	3.80124	-4.6314	1.43577	-2.52925	0.0114308	0.126423
ENSMUSG00000102987	Gm38324	17.2015	2.66118	0.658279	2.52352	0.0116188	0.12843
ENSMUSG00000048216	Gpr85	53.4311	-1.83041	0.329568	-2.51969	0.0117459	0.129762
ENSMUSG00000093661	Eif4e3	71.812	-2.61899	0.643125	-2.51738	0.0118231	0.130543
ENSMUSG00000019982	Myb	1659.62	-1.24193	0.0961305	-2.51668	0.0118466	0.130729
ENSMUSG00000021874	4933413J09Rik	6.25559	2.89463	0.753274	2.51519	0.011897	0.131212
ENSMUSG00000028457	Atp8b5	20.6853	2.14536	0.455656	2.51365	0.011949	0.131712
ENSMUSG00000070990	Foxe1	6.81433	-3.85916	1.13855	-2.51124	0.0120308	0.13254
ENSMUSG00000050777	Tmem37	60.8316	-1.97834	0.38984	-2.50961	0.0120866	0.13308
ENSMUSG00000017817	Jph2	22.2852	-3.49241	0.994172	-2.50702	0.0121754	0.133984
ENSMUSG00000025701	Alox5	70.9747	-2.33883	0.534153	-2.50645	0.012195	0.134125
ENSMUSG00000026602	Nphs2	7.34737	2.88719	0.753155	2.50572	0.0122202	0.134328
ENSMUSG00000079391	Gm2974	13.6526	-2.29936	0.518609	-2.50546	0.0122291	0.13435
ENSMUSG00000038077	Kcna6	4.6586	-4.29786	1.31703	-2.50402	0.0122791	0.134825
ENSMUSG00000053490	Trim60	5.73706	3.4034	0.960527	2.50216	0.0123437	0.135458
ENSMUSG00000040728	Esrp1	3079.94	-1.31498	0.125958	-2.50071	0.0123946	0.135942
ENSMUSG00000036036	Zfp57	9996.81	1.59762	0.239065	2.49982	0.0124255	0.136205
ENSMUSG00000061740	Cyp2d22	9.73431	-2.81568	0.726997	-2.4975	0.0125071	0.137024
ENSMUSG00000050538	B230217C12Rik	168.219	-1.66641	0.266927	-2.49659	0.0125396	0.137303
ENSMUSG00000028813	CK137956	2.32569	-4.95948	1.58823	-2.49302	0.0126661	0.138596
ENSMUSG00000050875	A730017C20Rik	2.57475	4.68578	1.47853	2.49287	0.0126716	0.138596
ENSMUSG00000110529	RP23-314A15.5	6.07389	3.57255	1.03259	2.49136	0.0127254	0.139107
ENSMUSG00000002944	Cd36	4.0128	4.69242	1.48255	2.49059	0.0127532	0.13922
ENSMUSG00000027857	Tshb	3.68993	4.47785	1.39629	2.49078	0.0127462	0.13922
ENSMUSG00000042529	Kcnj12	38.6636	-2.54142	0.618973	-2.49029	0.0127639	0.13922
ENSMUSG00000053137	Mapk11	155.902	-1.70286	0.282227	-2.4904	0.0127598	0.13922
ENSMUSG00000031891	Hsd11b2	15.4067	-2.79839	0.722235	-2.49004	0.0127729	0.139241
ENSMUSG00000023039	Krt7	178.154	-3.65633	1.06692	-2.48972	0.0127844	0.13929
ENSMUSG00000023000	Dhh	4.06358	-4.29477	1.32373	-2.489	0.0128102	0.139494
ENSMUSG00000037759	Ptger2	15.129	2.33437	0.536306	2.48807	0.0128439	0.139784
ENSMUSG00000052302	Tbc1d30	8.24838	-2.8881	0.759339	-2.48651	0.0129005	0.140323
ENSMUSG00000011349	Dmrtc2	72.9593	-2.35283	0.544354	-2.4852	0.0129478	0.14076
ENSMUSG00000029561	Oasl2	95.944	2.00376	0.403975	2.4847	0.012966	0.140881
ENSMUSG00000044156	Hepacam2	3.23096	-4.36176	1.3542	-2.48247	0.0130476	0.14169
ENSMUSG00000087522	Gm371	2.01802	-4.98327	1.60493	-2.48189	0.0130687	0.14184
ENSMUSG00000070366	Plpp4	12.1023	2.38209	0.55694	2.48158	0.0130801	0.141886
ENSMUSG00000032577	Mapkapk3	1736.83	-1.26419	0.1065	-2.48063	0.013115	0.142187
ENSMUSG00000078234	Klhdc7a	175.342	-1.93121	0.375876	-2.47744	0.013233	0.143388
ENSMUSG00000021835	Bmp4	462.73	2.03905	0.419491	2.47692	0.0132522	0.143438
ENSMUSG00000109953	5430430B14Rik	62.9273	2.06104	0.428346	2.47706	0.013247	0.143438
ENSMUSG00000038227	Hoxa9	2.14064	5.75624	1.92085	2.47612	0.013282	0.143604
ENSMUSG00000107502	Gm44065	3.90672	4.04364	1.22911	2.4763	0.0132753	0.143604
ENSMUSG00000001510	Dlx3	7.24457	-3.95743	1.19455	-2.47578	0.0132947	0.143663
ENSMUSG00000022003	Slc25a30	522.818	1.26716	0.107935	2.47521	0.0133159	0.143814
ENSMUSG00000038517	Tbkbp1	333.6	-1.67467	0.272649	-2.47449	0.0133425	0.144022
ENSMUSG00000083763	Gm9050	13.6917	3.06069	0.832965	2.47392	0.0133639	0.144174
ENSMUSG00000027102	Hoxd8	5.39102	5.11499	1.6652	2.47117	0.0134673	0.145211
ENSMUSG00000097483	Gm26806	20.4933	2.11675	0.452087	2.47021	0.0135032	0.145518
ENSMUSG00000085151	1110018N20Rik	7.81514	-3.04343	0.82758	-2.46917	0.0135428	0.145866
ENSMUSG00000097486	Gm17733	2.62408	-4.90548	1.58364	-2.46614	0.0136578	0.147024
ENSMUSG00000097683	Gm26644	9.36445	-3.87424	1.16601	-2.46503	0.0137002	0.1474
ENSMUSG00000021187	Tc2n	38.9292	-2.18488	0.480961	-2.46357	0.0137562	0.147923
ENSMUSG00000060962	Dmkn	39.6347	-2.24954	0.507318	-2.46304	0.0137764	0.148059
ENSMUSG00000107829	Gm43985	2.13192	5.22566	1.71863	2.45874	0.0139427	0.149765
ENSMUSG00000045817	Zfp36l2	3726.98	-1.48053	0.19558	-2.45693	0.0140129	0.150414
ENSMUSG00000085795	Zfp703	49.8075	2.41153	0.574543	2.45679	0.0140184	0.150414
ENSMUSG00000022580	Rhpn1	56.2743	-1.74078	0.301636	-2.45587	0.0140544	0.150555
ENSMUSG00000063568	Jazf1	14.9412	-2.32551	0.539698	-2.45603	0.0140483	0.150555
ENSMUSG00000068452	Duox2	5.13617	-3.54548	1.03648	-2.45589	0.0140536	0.150555
ENSMUSG00000018411	Mapt	158.404	1.9672	0.394211	2.45351	0.0141471	0.151467
ENSMUSG00000027333	Smox	384.193	1.79224	0.323056	2.45234	0.014193	0.151876
ENSMUSG00000059049	Frem1	18.2732	-2.07141	0.437353	-2.44976	0.0142952	0.152887
ENSMUSG00000024261	Syt4	127.674	-1.72494	0.296083	-2.44844	0.0143478	0.153366
ENSMUSG00000034917	Tjp3	1460.35	-2.4446	0.590349	-2.44703	0.014404	0.153884
ENSMUSG00000068740	Celsr2	667.683	-1.62104	0.254526	-2.44	0.0146871	0.156824
ENSMUSG00000060600	Eno3	377.253	-2.04859	0.429874	-2.43929	0.0147161	0.157048
ENSMUSG00000018906	P4ha2	316.26	-1.89379	0.366616	-2.43795	0.014771	0.157477
ENSMUSG00000028007	Snx7	186.556	-1.52265	0.214383	-2.43792	0.0147722	0.157477
ENSMUSG00000069814	Ccdc92b	206.605	-1.41467	0.170167	-2.43682	0.0148169	0.157869
ENSMUSG00000024225	Clps	4.19348	4.43645	1.41047	2.43639	0.0148346	0.157972
ENSMUSG00000076617	Ighm	3.45865	-4.65567	1.50102	-2.43546	0.0148728	0.158124
ENSMUSG00000094462	Gm21028	19.1512	2.7175	0.705173	2.43557	0.0148683	0.158124
ENSMUSG00000102185	5033404E19Rik	20.3627	2.82452	0.749043	2.4358	0.0148588	0.158124
ENSMUSG00000089953	Rnf224	26.9422	-2.22297	0.502416	-2.43418	0.0149255	0.158599
ENSMUSG00000024500	Ppp2r2b	9.19703	-3.19947	0.903914	-2.43327	0.0149631	0.158912
ENSMUSG00000022091	Sorbs3	118.764	-2.17507	0.483385	-2.43093	0.0150603	0.159845
ENSMUSG00000026399	Cd55	392.897	2.27104	0.522898	2.43076	0.0150671	0.159845
ENSMUSG00000026833	Olfm1	270.654	-1.48317	0.19887	-2.42959	0.0151159	0.160278
ENSMUSG00000032265	Fam46a	50.8585	-1.82251	0.338568	-2.42938	0.0151249	0.160286
ENSMUSG00000031509	1700016D06Rik	14.4844	4.16773	1.30441	2.42848	0.0151622	0.160596
ENSMUSG00000043913	Ccdc60	68.7594	-2.0285	0.423624	-2.42787	0.0151878	0.160781
ENSMUSG00000101111	Gm28437	4.29802	4.30025	1.35943	2.42767	0.0151962	0.160783
ENSMUSG00000083007	Gm13623	7.13011	-3.03666	0.83945	-2.42619	0.0152584	0.161356
ENSMUSG00000064065	Ipcef1	5.31778	-3.67592	1.10349	-2.42496	0.0153099	0.161813
ENSMUSG00000032698	Lmo2	57.047	2.30955	0.541055	2.42036	0.0155052	0.163791
ENSMUSG00000105422	Gm6089	5.94328	-4.02006	1.24904	-2.4179	0.0156105	0.164815
ENSMUSG00000009876	Cox4i2	9.32705	-2.72238	0.713657	-2.41346	0.0158018	0.166716
ENSMUSG00000095206	Gm17404	55.0124	1.84096	0.348465	2.41333	0.0158075	0.166716
ENSMUSG00000035200	Chrnb4	69.8915	-1.64237	0.266496	-2.41041	0.0159345	0.167966
ENSMUSG00000045231	BC106179	8.93537	-2.90591	0.791041	-2.40938	0.0159798	0.168354
ENSMUSG00000040943	Tet2	913.412	1.63131	0.262106	2.40862	0.0160131	0.168615
ENSMUSG00000000544	Gpa33	4550.04	1.5477	0.227628	2.40614	0.0161221	0.169672
ENSMUSG00000041696	Rasl12	13.1607	-2.4569	0.605809	-2.40488	0.0161776	0.170067
ENSMUSG00000068617	Efcab1	21.2227	-2.16941	0.486286	-2.40477	0.0161826	0.170067
ENSMUSG00000081255	Gm5380	13.3974	-2.18856	0.494263	-2.40471	0.0161854	0.170067
ENSMUSG00000104435	Gm37422	44.8379	1.68961	0.287162	2.40146	0.0163297	0.171492
ENSMUSG00000047751	Utf1	11961.9	-1.51065	0.21276	-2.40011	0.0163901	0.172035
ENSMUSG00000038781	Stap2	242.528	-1.64212	0.267767	-2.39806	0.0164823	0.172911
ENSMUSG00000005553	Atp4a	51.8441	-2.00329	0.418629	-2.3966	0.0165479	0.173326
ENSMUSG00000029648	Flt1	43.2568	-2.84766	0.770953	-2.3966	0.0165482	0.173326
ENSMUSG00000078238	Gm12854	6.18466	3.37479	0.990783	2.39688	0.0165354	0.173326
ENSMUSG00000038481	Cdk19	771.789	1.32341	0.13502	2.39528	0.0166078	0.173859
ENSMUSG00000020871	Dlx4	3.92083	-4.3049	1.38138	-2.39246	0.0167359	0.175107
ENSMUSG00000032436	Cmtm7	701.403	1.76249	0.318836	2.39148	0.0167805	0.175481
ENSMUSG00000027748	Trpc4	13.6733	-3.68574	1.12323	-2.39108	0.0167989	0.175488
ENSMUSG00000052560	Cpne8	50.2369	-2.17015	0.489363	-2.39117	0.016795	0.175488
ENSMUSG00000006235	Epor	43.7475	-2.37428	0.575205	-2.3892	0.016885	0.176201
ENSMUSG00000110737	RP23-440F7.2	3.44853	-3.99529	1.25366	-2.38923	0.0168836	0.176201
ENSMUSG00000031520	Vegfc	190.445	1.74778	0.313168	2.38778	0.0169504	0.17679
ENSMUSG00000046169	Adamts6	11.4224	-2.72541	0.722836	-2.38699	0.0169868	0.177076
ENSMUSG00000033313	Fbxl8	24.4074	2.37117	0.574627	2.38619	0.0170239	0.177276
ENSMUSG00000055994	Nod2	59.8801	2.42941	0.599026	2.38623	0.0170221	0.177276
ENSMUSG00000028280	Gabrr1	10.0687	2.49806	0.629191	2.38093	0.0172689	0.179733
ENSMUSG00000040272	Accs	148.247	1.47309	0.198871	2.37885	0.0173668	0.180656
ENSMUSG00000046822	Slc39a3	280.751	1.5261	0.221184	2.37855	0.0173809	0.180708
ENSMUSG00000037418	Best1	14.3807	-2.61133	0.678476	-2.37493	0.0175522	0.182358
ENSMUSG00000099498	Gm29283	3.65748	4.3073	1.39277	2.37462	0.0175672	0.182358
ENSMUSG00000110685	RP24-238M4.4	7.26968	2.83133	0.771156	2.37478	0.0175593	0.182358
ENSMUSG00000070823	Gm1043	4.19815	4.21057	1.35276	2.37335	0.0176276	0.182889
ENSMUSG00000084797	Gm14321	6.72733	-3.47751	1.04437	-2.37224	0.0176804	0.18334
ENSMUSG00000066170	E230001N04Rik	17.1741	-2.2321	0.519568	-2.3714	0.0177208	0.183663
ENSMUSG00000096948	Gm4221	3.54674	-4.22626	1.36149	-2.36965	0.017805	0.184438
ENSMUSG00000036169	Sostdc1	8.96049	2.78423	0.753179	2.36893	0.0178395	0.184603
ENSMUSG00000085696	Hoxaas3	2.02089	5.61819	1.94937	2.36907	0.0178328	0.184603
ENSMUSG00000041012	Cmtm8	35.0176	-2.89118	0.799588	-2.3652	0.0180204	0.18628
ENSMUSG00000047992	Fam69c	5.34131	-2.92277	0.812938	-2.36521	0.01802	0.18628
ENSMUSG00000047963	Stbd1	35.4285	-2.02861	0.434953	-2.36489	0.0180357	0.18634
ENSMUSG00000014361	Mertk	194.68	-1.51502	0.21787	-2.36388	0.0180847	0.186749
ENSMUSG00000030231	Plekha5	2106.96	-1.20769	0.0878752	-2.36346	0.0181054	0.186865
ENSMUSG00000006931	P3h4	199.761	-1.78187	0.330949	-2.36252	0.0181511	0.18724
ENSMUSG00000071234	Syndig1l	13.3859	-2.96573	0.832388	-2.36156	0.0181984	0.18763
ENSMUSG00000109770	Gm45465	14.433	2.36348	0.57774	2.36001	0.0182742	0.188313
ENSMUSG00000023067	Cdkn1a	3775.25	1.84358	0.357759	2.35794	0.0183766	0.189269
ENSMUSG00000022324	Matn2	128.976	-1.65075	0.276044	-2.35742	0.0184022	0.189434
ENSMUSG00000003948	Mmd	257.524	2.13056	0.479625	2.35718	0.0184145	0.189463
ENSMUSG00000033316	Galnt9	96.7323	-1.62971	0.267282	-2.35599	0.0184736	0.189907
ENSMUSG00000038068	Rnf144b	100.102	1.56736	0.240853	2.35562	0.0184917	0.189907
ENSMUSG00000056481	Cd248	3.63342	-4.36289	1.42766	-2.35553	0.0184961	0.189907
ENSMUSG00000097870	Gm26868	9.77078	2.82116	0.773031	2.35586	0.0184797	0.189907
ENSMUSG00000023927	Satb1	479.304	-1.93218	0.39595	-2.35429	0.0185581	0.190444
ENSMUSG00000086390	1810019D21Rik	61.2631	-1.7843	0.333233	-2.3536	0.0185926	0.190699
ENSMUSG00000036168	Ccdc38	42.2883	1.97026	0.412446	2.35246	0.0186497	0.191186
ENSMUSG00000071076	Jund	512.775	-1.85628	0.364189	-2.3512	0.0187132	0.191738
ENSMUSG00000045493	Bhlhe23	3.55625	-4.50731	1.49209	-2.35061	0.0187429	0.191942
ENSMUSG00000055675	Kbtbd11	749.534	-1.57141	0.243244	-2.34913	0.0188175	0.192607
ENSMUSG00000074912	Gm14207	5.35282	-3.95241	1.25708	-2.34864	0.0188423	0.19276
ENSMUSG00000030510	Cers3	10.3108	-2.48164	0.631335	-2.34683	0.0189337	0.193495
ENSMUSG00000047586	Nccrp1	8.46093	-3.2722	0.968176	-2.34689	0.0189308	0.193495
ENSMUSG00000020709	Adap2	79.1031	2.06021	0.451805	2.3466	0.0189454	0.193515
ENSMUSG00000056737	Capg	814.653	-1.64509	0.275153	-2.34448	0.0190536	0.19452
ENSMUSG00000055866	Per2	154.682	-1.54757	0.233649	-2.34358	0.0190999	0.194892
ENSMUSG00000048490	Nrip1	702.893	1.52864	0.225829	2.34089	0.0192378	0.196198
ENSMUSG00000044034	Npb	20.0684	2.57932	0.67479	2.34045	0.0192603	0.196326
ENSMUSG00000006574	Slc4a1	5.82245	3.61132	1.11591	2.34009	0.0192789	0.196414
ENSMUSG00000041272	Tox	39.9945	1.90172	0.385735	2.33766	0.0194049	0.197597
ENSMUSG00000050511	Oprd1	5.71873	-3.15207	0.921267	-2.33599	0.0194919	0.19838
ENSMUSG00000037239	Spred3	391.864	-1.9122	0.390547	-2.33571	0.0195064	0.198425
ENSMUSG00000100750	Gm29084	306.359	1.36698	0.157259	2.33362	0.0196156	0.199433
ENSMUSG00000105265	Sox2ot	25.9832	1.92903	0.398547	2.33103	0.0197516	0.200713
ENSMUSG00000078815	Cacng6	122.488	-2.75767	0.754146	-2.33068	0.0197702	0.200799
ENSMUSG00000059408	Mrgprh	2.08525	4.85371	1.65445	2.32931	0.0198429	0.201434
ENSMUSG00000039110	Mycbpap	7.16536	-3.66522	1.14467	-2.32837	0.0198924	0.201833
ENSMUSG00000034040	Wbscr17	15.7403	-2.42189	0.610748	-2.32811	0.019906	0.201867
ENSMUSG00000010021	Kif19a	5.22517	-3.89071	1.24214	-2.3272	0.0199548	0.202258
ENSMUSG00000029298	Gbp9	52.7624	1.62863	0.270149	2.32698	0.0199661	0.20227
ENSMUSG00000102712	Gm37758	70.5794	1.61459	0.264176	2.32645	0.0199945	0.202453
ENSMUSG00000052658	5830454E08Rik	9.11468	-2.98736	0.854578	-2.32555	0.0200427	0.202838
ENSMUSG00000001988	Npas1	22.0732	-1.83427	0.359154	-2.32288	0.0201856	0.204179
ENSMUSG00000093617	4933438K21Rik	77.7905	1.6203	0.267241	2.32113	0.0202801	0.20503
ENSMUSG00000031438	Rnf128	440.859	-1.95374	0.411603	-2.31713	0.0204966	0.207113
ENSMUSG00000022114	Spry2	1943.63	1.34431	0.148609	2.31688	0.0205101	0.207143
ENSMUSG00000074673	Ttll9	19.2195	-2.20687	0.521218	-2.31548	0.0205868	0.207812
ENSMUSG00000009772	Nuak2	225.39	-2.02449	0.44292	-2.31303	0.0207211	0.209061
ENSMUSG00000043017	Ptgir	12.5635	-2.42518	0.616243	-2.31268	0.02074	0.209145
ENSMUSG00000071531	Gprin2	30.8812	-2.09124	0.472382	-2.31007	0.0208843	0.210493
ENSMUSG00000040209	Zfp704	1634.21	1.41553	0.17992	2.30953	0.0209141	0.210686
ENSMUSG00000062184	Hs6st2	337.902	1.56476	0.244611	2.30882	0.0209538	0.210978
ENSMUSG00000012126	Ubxn11	221.707	1.55221	0.239467	2.30598	0.0211116	0.212459
ENSMUSG00000030798	Cd37	20.8093	2.21588	0.527416	2.30536	0.0211463	0.2127
ENSMUSG00000037664	Cdkn1c	345.079	1.84986	0.368708	2.30497	0.0211685	0.212815
ENSMUSG00000033107	Rnf125	272.864	1.63516	0.275766	2.30325	0.021265	0.213671
ENSMUSG00000041708	Mpped1	7.41978	-2.5572	0.676142	-2.30306	0.0212753	0.213671
ENSMUSG00000080829	Gm8545	3.82616	4.33022	1.44674	2.30188	0.0213422	0.214234
ENSMUSG00000105167	Snord43	32.6585	1.70387	0.305829	2.30152	0.0213625	0.214329
ENSMUSG00000105245	Gm43076	3.53148	3.89502	1.25836	2.30063	0.0214128	0.214725
ENSMUSG00000002006	Pdzd4	3708.26	-1.75763	0.329613	-2.29854	0.0215309	0.2158
ENSMUSG00000028005	Gucy1b3	20.1787	-2.22033	0.531309	-2.29683	0.0216282	0.216666
ENSMUSG00000030275	Etnk1	6180.37	1.30186	0.131447	2.29645	0.0216504	0.216778
ENSMUSG00000103749	Pcdhgb5	76.9182	2.11175	0.484512	2.29458	0.0217574	0.217739
ENSMUSG00000047747	Rnf150	17.6985	2.41447	0.616651	2.29379	0.0218025	0.21808
ENSMUSG00000059456	Ptk2b	544.688	-1.56231	0.245174	-2.29352	0.0218183	0.218128
ENSMUSG00000026674	Ddr2	423.7	1.36972	0.161297	2.2922	0.0218942	0.218666
ENSMUSG00000030722	Nfatc2ip	3497.05	1.24027	0.104815	2.29229	0.0218889	0.218666
ENSMUSG00000073414	G6b	30.0468	-2.22007	0.532561	-2.29095	0.0219663	0.219275
ENSMUSG00000023868	Pde10a	44.6715	1.90962	0.397148	2.29037	0.022	0.219403
ENSMUSG00000028399	Ptprd	38.2782	1.97861	0.427275	2.29035	0.0220013	0.219403
ENSMUSG00000062980	Cped1	26.6251	2.78486	0.779598	2.28946	0.0220525	0.219803
ENSMUSG00000030559	Rab38	356.091	1.67214	0.293681	2.28868	0.0220981	0.220146
ENSMUSG00000000126	Wnt9a	17.9545	-2.86287	0.81428	-2.28775	0.022152	0.220571
ENSMUSG00000030353	Tead4	866.286	1.73315	0.32075	2.28574	0.0222697	0.221633
ENSMUSG00000021384	Susd3	20.2889	-2.41274	0.618346	-2.2847	0.0223303	0.222012
ENSMUSG00000085967	Gm12530	5.70224	4.15097	1.37915	2.28473	0.0223288	0.222012
ENSMUSG00000000567	Sox9	10.7479	-2.76985	0.774828	-2.28419	0.0223606	0.222202
ENSMUSG00000025496	Drd4	2.50518	-4.88667	1.70176	-2.28391	0.022377	0.22221
ENSMUSG00000097974	Gm10605	4.76266	-3.3147	1.01353	-2.28379	0.0223839	0.22221
ENSMUSG00000104158	Gm38100	4.76641	3.11381	0.925674	2.28354	0.0223986	0.222244
ENSMUSG00000032038	St3gal4	338.882	1.47255	0.207028	2.28254	0.0224577	0.222718
ENSMUSG00000050558	Prokr2	2.733	-4.86514	1.69563	-2.27948	0.0226386	0.224401
ENSMUSG00000024600	Slc27a6	3.42039	-4.24165	1.42281	-2.27834	0.0227061	0.224956
ENSMUSG00000022286	Grhl2	1250.38	-1.94545	0.415119	-2.27754	0.0227542	0.22532
ENSMUSG00000016356	Col20a1	20.5985	2.63031	0.716379	2.27576	0.0228605	0.226259
[truncated: 25,905 more rows]

## Sheet: CH vs DMSO Counts
Gene	gene_symbol	CH_1	CH_2	CH_3	DMSO_1	DMSO_2	DMSO_3
ENSMUSG00000000001	Gnai3	12.6273	12.6929	12.7736	12.9247	13.0267	13.1598
ENSMUSG00000000003	Pbsn	7.16332	7.16332	7.16332	7.16332	7.16332	7.16332
ENSMUSG00000000028	Cdc45	10.8402	11.1002	11.0745	10.7528	10.8642	10.8155
ENSMUSG00000000031	H19	7.16332	7.4036	7.16332	7.47018	7.67505	7.55753
ENSMUSG00000000037	Scml2	8.79378	8.7639	8.79372	8.45135	8.27947	8.21101
ENSMUSG00000000049	Apoh	7.16332	7.16332	7.16332	7.16332	7.16332	7.16332
ENSMUSG00000000056	Narf	9.75635	9.64948	9.83703	9.83921	10.5204	10.3957
ENSMUSG00000000058	Cav2	7.16332	7.28356	7.16332	7.3805	7.47495	7.55753
ENSMUSG00000000078	Klf6	11.13	10.9499	10.9928	12.3431	11.8558	12.1384
ENSMUSG00000000085	Scmh1	9.46337	9.10393	9.12077	9.31285	8.82445	8.86131
ENSMUSG00000000088	Cox5a	11.7966	11.714	11.7426	11.775	11.6542	11.6417
ENSMUSG00000000093	Tbx2	7.58704	7.45744	7.58238	7.35145	7.36755	7.42658
ENSMUSG00000000094	Tbx4	7.55035	7.91549	7.88419	7.79213	8.2738	8.1561
ENSMUSG00000000103	Zfy2	7.16332	7.28356	7.16332	7.16332	7.2813	7.16332
ENSMUSG00000000120	Ngfr	8.64094	9.48448	9.59408	7.77363	8.07721	8.24093
ENSMUSG00000000125	Wnt3	8.28633	8.10857	7.99292	7.42919	7.88332	7.61805
ENSMUSG00000000126	Wnt9a	7.56912	7.37147	7.35125	8.21069	7.82509	7.59884
ENSMUSG00000000127	Fer	9.98686	9.9308	10.002	10.1135	10.021	9.99838
ENSMUSG00000000131	Xpo6	13.0576	13.0839	13.048	12.5978	12.8233	12.8689
ENSMUSG00000000134	Tfe3	11.9572	12.7812	12.716	12.2138	12.8771	12.9458
ENSMUSG00000000142	Axin2	13.056	12.3126	12.2975	9.02893	8.77951	8.93682
ENSMUSG00000000148	Brat1	9.82914	10.0338	9.99854	10.2223	10.0691	10.1328
ENSMUSG00000000149	Gna12	10.8303	10.9129	10.8354	11.3151	11.2505	11.3563
ENSMUSG00000000154	Slc22a18	9.24489	8.67923	8.66774	9.25113	8.43582	8.35182
ENSMUSG00000000157	Itgb2l	7.33682	7.28356	7.29626	7.16332	7.16332	7.16332
ENSMUSG00000000159	Igsf5	7.40854	7.28356	7.29626	7.16332	7.2813	7.16332
ENSMUSG00000000167	Pih1d2	7.76044	7.82714	7.8225	7.58281	7.72573	7.71912
ENSMUSG00000000168	Dlat	12.0559	11.913	11.9645	12.1433	11.9276	11.9997
ENSMUSG00000000171	Sdhd	11.8889	11.8885	11.9369	12.0015	11.9886	12.0665
ENSMUSG00000000182	Fgf23	7.28604	7.28356	7.16332	7.35145	7.36755	7.39139
ENSMUSG00000000183	Fgf6	7.28604	7.28356	7.16332	7.27199	7.39908	7.29509
ENSMUSG00000000184	Ccnd2	9.92686	9.96353	9.7454	9.80327	9.85998	9.93498
ENSMUSG00000000194	Gpr107	11.3928	11.3795	11.4521	10.8849	10.896	10.9321
ENSMUSG00000000197	Nalcn	7.63663	7.50274	7.62206	7.97327	7.89253	8.00556
ENSMUSG00000000202	Btbd17	7.28604	7.4036	7.35125	8.56212	9.3802	9.98801
ENSMUSG00000000204	Slfn4	7.33682	7.28356	7.16332	7.16332	7.16332	7.16332
ENSMUSG00000000214	Th	7.60421	7.59538	7.5384	7.55403	7.55354	7.70364
ENSMUSG00000000215	Ins2	7.16332	7.16332	7.16332	7.16332	7.16332	7.16332
ENSMUSG00000000216	Scnn1g	7.16332	7.16332	7.29626	7.27199	7.39908	7.29509
ENSMUSG00000000223	Drp2	7.70905	8.02607	7.962	7.59647	7.77202	7.77695
ENSMUSG00000000244	Tspan32	7.93995	7.93365	7.92971	7.62253	7.47495	7.57871
ENSMUSG00000000247	Lhx2	7.37575	7.43189	7.42891	7.6097	7.6333	7.81679
ENSMUSG00000000248	Clec2g	7.16332	7.16332	7.16332	7.16332	7.16332	7.16332
ENSMUSG00000000253	Gmpr	9.00706	8.84626	8.83285	8.66587	8.52804	8.6003
ENSMUSG00000000263	Glra1	7.16332	7.16332	7.16332	7.16332	7.16332	7.3496
ENSMUSG00000000266	Mid2	7.78446	7.50274	7.39341	7.47018	7.53548	7.53512
ENSMUSG00000000275	Trim25	12.1938	12.4657	12.5126	11.7266	11.9534	11.8311
ENSMUSG00000000276	Dgke	10.3644	10.2375	10.1589	10.0337	9.54961	9.42801
ENSMUSG00000000278	Scpep1	12.5722	12.0951	12.1605	12.7158	12.1285	11.9292
ENSMUSG00000000282	Mnt	10.9279	11.2176	11.0117	11.2333	10.9342	11.0132
ENSMUSG00000000290	Itgb2	7.5097	7.57855	7.5143	7.48871	7.66153	7.74878
ENSMUSG00000000295	Hddc2	10.0122	9.88955	9.93398	10.1941	10.2241	10.2382
ENSMUSG00000000296	Tpd52l1	11.1917	10.6072	10.6941	10.9815	10.1872	10.0672
ENSMUSG00000000301	Pemt	8.16291	8.3282	8.34184	8.14073	8.34504	8.31854
ENSMUSG00000000303	Cdh1	13.7037	13.9912	14.0209	14.89	14.7933	14.8263
ENSMUSG00000000305	Cdh4	7.78446	8.63855	8.41321	8.58011	8.99782	9.31025
ENSMUSG00000000308	Ckmt1	9.42977	8.73001	8.88309	9.54898	9.04112	9.10237
ENSMUSG00000000317	Bcl6b	8.24279	8.57459	8.50307	7.97327	8.65298	8.52015
ENSMUSG00000000318	Clec10a	7.40854	7.28356	7.16332	7.16332	7.16332	7.16332
ENSMUSG00000000320	Alox12	8.3566	7.96003	8.06969	8.49475	8.26234	8.298
ENSMUSG00000000325	Arvcf	10.6355	9.91719	9.90053	11.004	10.5327	10.5561
ENSMUSG00000000326	Comt	10.1527	9.44631	9.4837	9.83658	9.48883	9.5998
ENSMUSG00000000339	Rtca	10.5261	10.3589	10.5021	10.482	10.5147	10.5409
ENSMUSG00000000340	Dbt	11.8528	11.3046	11.3653	11.1362	10.8567	10.8422
ENSMUSG00000000346	Dazap2	11.3212	11.285	11.2707	11.6807	11.541	11.4965
ENSMUSG00000000355	Mcts1	10.08	10.0379	10.1241	9.97425	10.1281	10.029
ENSMUSG00000000359	Rem1	7.28604	7.16332	7.16332	7.16332	7.2813	7.29509
ENSMUSG00000000365	Rnf17	12.3081	11.9636	12.0632	11.799	11.7439	11.426
ENSMUSG00000000374	Trappc10	10.3378	10.3456	10.2319	10.7168	10.5764	10.4958
ENSMUSG00000000378	Ccm2	9.85423	9.92174	10.0194	10.0675	10.2404	10.3416
ENSMUSG00000000381	Wap	7.16332	7.16332	7.16332	7.16332	7.16332	7.16332
ENSMUSG00000000384	Tbrg4	12.2407	12.5727	12.5497	12.3709	12.547	12.6813
ENSMUSG00000000385	Tmprss2	8.4887	8.18359	7.86022	7.98699	7.6882	7.82951
ENSMUSG00000000386	Mx1	7.37575	7.16332	7.39341	7.35145	7.16332	7.16332
ENSMUSG00000000392	Fap	7.16332	7.16332	7.16332	7.16332	7.16332	7.29509
ENSMUSG00000000394	Gcg	7.16332	7.16332	7.16332	7.16332	7.16332	7.16332
ENSMUSG00000000399	Ndufa9	11.7355	11.6513	11.6775	11.4742	11.5655	11.5809
ENSMUSG00000000402	Egfl6	8.3566	8.04172	8.17271	7.70363	7.6333	7.59884
ENSMUSG00000000409	Lck	9.55938	10.3411	10.3471	9.39573	9.50081	9.3935
ENSMUSG00000000411	Tssk3	7.37575	7.33332	7.16332	7.40608	7.45191	7.53512
ENSMUSG00000000416	Cttnbp2	8.41686	8.87699	8.95471	7.63501	7.83517	7.97572
ENSMUSG00000000420	Galnt1	12.2542	11.6766	11.7871	11.4356	11.1061	11.1043
ENSMUSG00000000435	Myf5	7.28604	7.16332	7.16332	7.16332	7.2813	7.29509
ENSMUSG00000000439	Mkrn2	10.6665	10.3082	10.3647	10.7439	10.3172	10.228
ENSMUSG00000000440	Pparg	7.16332	7.16332	7.35125	7.16332	7.16332	7.16332
ENSMUSG00000000441	Raf1	11.1206	11.3114	11.37	11.1636	11.2488	11.3256
ENSMUSG00000000486	Sept1	12.3406	12.4449	12.6458	10.5034	10.6293	10.4035
ENSMUSG00000000489	Pdgfb	7.98477	7.76045	7.90733	8.59429	8.45966	8.00556
ENSMUSG00000000530	Acvrl1	7.65201	7.62716	7.62206	7.53879	7.9106	7.63646
ENSMUSG00000000531	Grasp	8.22996	7.91549	7.9514	8.43101	8.36595	8.27701
ENSMUSG00000000532	Acvr1b	11.5849	10.8917	10.8276	10.5212	10.5864	10.4837
ENSMUSG00000000538	Tom1l2	9.65858	9.63087	9.68952	9.59377	9.51858	9.63617
ENSMUSG00000000544	Gpa33	12.4988	12.4763	12.5558	11.5628	10.9055	10.6261
ENSMUSG00000000552	Zfp385a	10.5434	9.80809	9.64944	10.4279	10.3647	10.469
ENSMUSG00000000555	Itga5	10.3541	10.0845	10.0719	11.3655	10.6214	10.4751
ENSMUSG00000000560	Gabra2	7.28604	7.28356	7.35125	7.16332	7.36755	7.16332
ENSMUSG00000000561	Wdr77	11.6753	12.0832	12.0722	11.5982	12.0493	12.1141
ENSMUSG00000000562	Adora3	7.16332	7.16332	7.16332	7.16332	7.16332	7.16332
ENSMUSG00000000563	Atp5f1	13.1487	12.9106	12.9601	12.8993	12.825	12.8475
ENSMUSG00000000567	Sox9	7.4374	7.37147	7.39341	7.50623	7.8451	7.92311
ENSMUSG00000000568	Hnrnpd	13.947	13.9882	13.9992	13.9288	14.0525	14.0082
ENSMUSG00000000579	Dynlt1c	9.81045	9.65318	9.58463	9.71412	9.44603	9.21823
ENSMUSG00000000581	C1d	10.6384	10.7206	10.7578	10.6623	10.7852	10.7744
ENSMUSG00000000594	Gm2a	10.1857	9.30808	9.45004	10.9418	10.1543	9.66281
ENSMUSG00000000600	Krit1	10.8435	10.8764	10.9736	10.7705	10.7899	10.8116
ENSMUSG00000000605	Clcn4	8.26792	8.54341	8.38785	8.17372	8.46904	8.67016
ENSMUSG00000000606	Vmn2r88	7.16332	7.16332	7.16332	7.16332	7.2813	7.16332
ENSMUSG00000000617	Grm6	7.4374	7.72395	7.8094	7.50623	8.62507	8.66044
ENSMUSG00000000627	Sema4f	9.35268	9.02886	9.0187	7.78295	7.87397	7.9121
ENSMUSG00000000628	Hk2	13.0474	13.4641	13.4967	12.8581	13.8833	13.3874
ENSMUSG00000000631	Myo18a	10.5148	9.79984	9.85852	11.7123	10.5233	10.3267
ENSMUSG00000000632	Sez6	7.16332	7.37147	7.42891	9.36993	8.70303	9.07512
ENSMUSG00000000673	Haao	7.5306	7.45744	7.42891	7.27199	7.45191	7.42658
ENSMUSG00000000682	Cd52	7.33682	7.43189	7.46016	7.3805	7.33012	7.39139
ENSMUSG00000000686	Abhd15	7.28604	7.33332	7.16332	7.40608	7.2813	7.29509
ENSMUSG00000000690	Hoxb6	7.16332	7.33332	7.16332	7.16332	7.16332	7.16332
ENSMUSG00000000693	Loxl3	7.95821	8.04943	8.12278	7.65898	7.85486	7.86619
ENSMUSG00000000701	Tcl1b5	7.16332	7.16332	7.16332	7.16332	7.16332	7.16332
ENSMUSG00000000706	Btn1a1	7.97602	7.69816	7.46016	7.16332	7.2813	7.16332
ENSMUSG00000000708	Kat2b	11.5746	11.8847	11.9763	11.3326	11.1852	11.0365
ENSMUSG00000000711	Rab5b	11.1866	10.7925	10.7882	11.0454	10.665	10.5421
ENSMUSG00000000724	Cryba1	7.16332	7.28356	7.16332	7.42919	7.45191	7.55753
ENSMUSG00000000730	Dnmt3l	11.5097	12.7188	12.6458	11.9937	11.4995	11.0611
ENSMUSG00000000731	Aire	9.26564	9.55769	9.84096	10.3074	10.3379	8.74954
ENSMUSG00000000732	Icosl	8.88438	9.53976	9.41281	9.42283	9.27836	8.96725
ENSMUSG00000000738	Spg7	11.372	10.8711	10.9025	11.4284	10.9342	10.9955
ENSMUSG00000000739	Sult5a1	7.81874	7.88734	7.8225	8.00711	8.15217	7.9858
ENSMUSG00000000740	Rpl13	14.9059	14.8746	14.8909	14.7053	14.7181	14.717
ENSMUSG00000000743	Chmp1a	11.1775	11.2541	11.28	11.3216	11.5242	11.6584
ENSMUSG00000000751	Rpa1	13.0253	13.1265	13.154	13.135	13.2866	13.363
ENSMUSG00000000753	Serpinf1	9.24228	9.70384	9.61973	9.96828	10.1788	10.3321
ENSMUSG00000000759	Tubgcp3	10.4318	10.6937	10.6352	10.4175	10.5242	10.6083
ENSMUSG00000000766	Oprm1	7.16332	7.16332	7.16332	7.16332	7.33012	7.29509
ENSMUSG00000000776	Polr3d	10.626	10.9506	10.846	10.4296	10.6727	10.8489
ENSMUSG00000000782	Tcf7	12.4345	12.0855	12.057	12.3626	11.7157	11.4614
ENSMUSG00000000787	Ddx3x	14.9174	14.9051	14.9657	15.1299	14.958	14.9241
ENSMUSG00000000791	Il12rb1	7.6669	7.76045	7.62206	8.05831	8.19665	8.11462
ENSMUSG00000000792	Slc5a5	7.62072	8.19656	8.08778	9.54246	10.2393	10.2526
ENSMUSG00000000794	Kcnn3	7.5097	7.50274	7.48838	7.45042	7.39908	7.53512
ENSMUSG00000000804	Usp32	11.0082	10.8726	10.807	11.1167	10.8125	10.8107
ENSMUSG00000000805	Car4	7.16332	7.48091	7.35125	11.2862	10.4024	10.2922
ENSMUSG00000000811	Txnrd3	9.63543	9.64207	9.61742	9.80596	9.88417	9.72091
ENSMUSG00000000817	Fasl	7.28604	7.37147	7.35125	7.16332	7.2813	7.16332
ENSMUSG00000000823	Zfp512b	10.4416	10.7494	10.5749	11.2662	10.963	11.116
ENSMUSG00000000826	Dnajc5	11.6766	12.1124	12.1196	11.8412	12.3949	12.2688
ENSMUSG00000000827	Tpd52l2	11.7182	11.834	11.8221	11.7629	11.7296	11.8718
ENSMUSG00000000838	Fmr1	12.1287	12.1531	12.2774	12.0489	11.9032	11.8672
ENSMUSG00000000861	Bcl11a	8.07489	8.96159	8.75781	10.0686	10.677	10.5257
ENSMUSG00000000869	Il4	7.68135	7.71122	7.60268	7.48871	7.45191	7.45755
ENSMUSG00000000876	Pxmp4	9.25011	8.94577	8.93524	9.1712	9.08296	9.02952
ENSMUSG00000000881	Dlg3	10.394	10.031	10.1064	11.0268	10.8747	10.9383
ENSMUSG00000000884	Gnb1l	9.70187	9.38916	9.36054	9.39756	9.3086	9.25463
ENSMUSG00000000889	Dbh	7.28604	7.16332	7.16332	7.16332	7.16332	7.16332
ENSMUSG00000000901	Mmp11	10.1038	9.67149	9.68732	10.3895	9.88117	9.96528
ENSMUSG00000000902	Smarcb1	12.079	12.1663	12.1792	12.296	12.2152	12.2852
ENSMUSG00000000903	Vpreb3	7.9212	7.80573	7.90733	7.76416	7.91946	7.9121
ENSMUSG00000000915	Hip1r	9.46116	9.04071	9.01502	10.1049	9.73217	9.73765
ENSMUSG00000000916	Nsun5	10.1216	10.4738	10.5396	10.1114	10.5873	10.4727
ENSMUSG00000000934	Top1mt	9.31113	8.69115	8.47398	9.29917	8.9252	8.88165
ENSMUSG00000000938	Hoxa10	7.33682	7.33332	7.35125	7.16332	7.2813	7.16332
ENSMUSG00000000942	Hoxa4	7.4374	7.37147	7.29626	7.16332	7.16332	7.16332
ENSMUSG00000000948	Gm38393	9.79669	10.5464	10.4485	10.6004	10.9865	10.846
ENSMUSG00000000957	Mmp14	8.52285	8.65091	8.69696	8.72065	8.98897	9.2754
ENSMUSG00000000958	Slc7a7	11.8254	12.5749	12.5541	11.8062	12.0256	12.0454
ENSMUSG00000000959	Oxa1l	11.8725	11.7976	11.7523	11.9696	11.7683	11.7833
ENSMUSG00000000976	Heatr6	10.403	10.843	10.7393	10.5797	10.8865	10.9088
ENSMUSG00000000982	Ccl3	7.37575	7.16332	7.16332	7.16332	7.2813	7.29509
ENSMUSG00000000983	Wfdc18	7.16332	7.16332	7.16332	7.16332	7.16332	7.16332
ENSMUSG00000001014	Icam4	7.16332	7.16332	7.16332	7.16332	7.16332	7.16332
ENSMUSG00000001016	Ilf2	12.6099	12.7311	12.7206	12.4111	12.4998	12.6071
ENSMUSG00000001017	Chtop	12.7261	12.9134	12.9539	12.5506	12.7111	12.8298
ENSMUSG00000001018	Snapin	10.5675	10.3139	10.4073	10.5633	10.4622	10.4591
ENSMUSG00000001020	S100a4	7.16332	7.16332	7.16332	7.16332	7.16332	7.16332
ENSMUSG00000001021	S100a3	7.16332	7.16332	7.16332	7.27199	7.36755	7.42658
ENSMUSG00000001023	S100a5	7.16332	7.16332	7.16332	7.16332	7.16332	7.16332
ENSMUSG00000001025	S100a6	7.76044	7.45744	7.5384	7.79213	7.7608	7.79053
ENSMUSG00000001027	Scn4a	7.48742	7.59538	7.65847	7.50623	7.72573	7.76304
ENSMUSG00000001029	Icam2	7.37575	7.73639	7.75392	7.27199	7.36755	7.45755
ENSMUSG00000001034	Mapk7	10.7398	10.9499	10.8344	11.1419	11.0877	11.1899
ENSMUSG00000001036	Epn2	11.6414	11.34	11.4081	11.2402	10.9728	10.9887
ENSMUSG00000001039	B9d1	9.92844	10.1908	10.0982	9.94779	10.0743	10.1545
ENSMUSG00000001052	Sec24b	11.0038	11.037	11.043	11.4352	11.4763	11.4923
ENSMUSG00000001053	N4bp3	10.5853	10.7662	10.807	10.8533	10.26	10.2309
ENSMUSG00000001054	Rmnd5b	10.7573	10.5676	10.6059	10.421	9.85079	9.80267
ENSMUSG00000001056	Nhp2	12.5326	12.8952	12.9416	13.0718	13.1679	13.3069
ENSMUSG00000001062	Vps9d1	9.42977	9.3665	9.35773	9.31867	9.1755	9.05778
ENSMUSG00000001065	Zfp276	8.94892	9.18271	9.25538	8.75779	8.76889	8.88968
ENSMUSG00000001076	C1ql4	7.5306	7.50274	7.35125	7.27199	7.55354	7.55753
ENSMUSG00000001082	Mfsd10	11.3218	11.6319	11.6103	11.3344	11.4646	11.407
ENSMUSG00000001089	Luzp1	11.5204	11.6611	11.6366	11.6793	11.6671	11.653
ENSMUSG00000001095	Slc13a2	7.16332	7.4036	7.29626	7.31696	7.2813	7.16332
ENSMUSG00000001098	Kctd10	9.90467	10.0886	10.009	10.1664	10.0033	10.1453
ENSMUSG00000001100	Poldip2	12.0389	12.035	12.0074	11.7744	11.5261	11.5842
ENSMUSG00000001103	Sebox	7.33682	7.37147	7.16332	7.16332	7.39908	7.3496
ENSMUSG00000001105	Ift20	10.1339	10.2435	10.2757	9.76498	10.0372	10.0754
ENSMUSG00000001119	Col6a1	7.16332	7.28356	7.29626	7.63501	7.45191	7.45755
ENSMUSG00000001120	Pcbp3	9.48313	9.50317	9.44479	10.072	10.0115	9.93678
ENSMUSG00000001123	Lgals9	9.0865	8.96786	8.9313	8.87645	8.80737	8.70352
ENSMUSG00000001127	Araf	11.3503	11.2267	11.2382	11.4134	11.2322	11.1727
ENSMUSG00000001128	Cfp	8.77861	9.0169	8.87486	8.44732	8.38134	8.38401
ENSMUSG00000001131	Timp1	9.90467	9.62523	9.68512	9.12254	8.88075	8.96349
ENSMUSG00000001134	Uxt	9.2911	9.39365	9.37172	9.50601	9.6332	9.60211
ENSMUSG00000001138	Cnnm3	10.5322	10.6867	10.6274	10.9255	10.9995	10.968
ENSMUSG00000001143	Lman2l	9.94094	10.2792	10.1713	10.0552	10.2838	10.185
ENSMUSG00000001150	Mcm3ap	12.6973	12.5831	12.5899	12.5685	12.5745	12.5271
ENSMUSG00000001151	Pcnt	11.8995	12.2407	12.1392	11.8	11.8725	11.9464
ENSMUSG00000001155	Ftcd	7.37575	7.16332	7.16332	7.3805	7.36755	7.29509
ENSMUSG00000001156	Mxd1	8.81616	8.81116	8.78485	8.75779	8.92831	8.71752
ENSMUSG00000001157	Gmcl1	10.6222	10.7402	10.7568	10.8786	10.8055	10.7734
ENSMUSG00000001158	Snrnp27	10.7167	10.5328	10.4762	10.6941	10.6735	10.5949
ENSMUSG00000001166	Oas1c	7.63663	7.57855	7.60268	8.72379	8.40647	8.21101
ENSMUSG00000001168	Oas1h	7.28604	7.16332	7.29626	7.42919	7.2813	7.3496
ENSMUSG00000001173	Ocrl	11.2416	10.7024	10.7237	10.9454	10.4472	10.4176
ENSMUSG00000001175	Calm1	13.2471	13.6462	13.794	13.5037	13.6217	13.7354
ENSMUSG00000001211	Agpat3	9.87234	9.9694	9.90804	10.5523	10.3444	10.5904
ENSMUSG00000001225	Slc26a3	7.16332	7.16332	7.16332	7.27199	7.16332	7.16332
ENSMUSG00000001227	Sema6b	7.80753	7.82714	8.03226	9.08593	9.33366	9.2842
ENSMUSG00000001228	Uhrf1	13.704	14.1228	14.1725	14.2308	14.017	13.9903
ENSMUSG00000001229	Dpp9	10.9325	11.4138	11.3964	11.5037	11.9205	11.9586
ENSMUSG00000001240	Ramp2	8.52285	8.3393	8.32829	8.76083	8.58395	8.62576
ENSMUSG00000001247	Lsr	9.44106	9.37561	9.21521	10.1633	10.4321	10.6522
ENSMUSG00000001248	Gramd1a	11.0364	10.3928	10.402	11.067	10.425	10.3853
ENSMUSG00000001249	Hpn	9.1244	8.24052	8.13131	10.421	9.6775	9.68462
ENSMUSG00000001260	Gabrg1	7.16332	7.16332	7.16332	7.16332	7.33012	7.16332
ENSMUSG00000001270	Ckb	12.2053	12.287	12.4084	11.6818	10.3357	10.2922
ENSMUSG00000001280	Sp1	12.4923	12.7232	12.7131	12.6324	12.6734	12.5578
ENSMUSG00000001281	Itgb7	8.3734	8.71463	8.81995	8.07668	8.12568	8.05284
ENSMUSG00000001285	Myg1	10.5168	10.8703	10.77	10.4399	10.6752	10.7665
ENSMUSG00000001288	Rarg	11.2428	11.8466	11.8157	12.548	12.5707	12.5985
ENSMUSG00000001289	Pfdn5	11.2699	11.1088	11.1885	11.0035	11.0574	11.0382
ENSMUSG00000001300	Efnb2	8.37894	8.69115	8.60168	10.2942	9.92987	10.0819
ENSMUSG00000001305	Rrp15	11.7213	11.9466	12.0257	11.221	11.6768	11.7516
ENSMUSG00000001313	Rnd2	9.32349	9.0169	8.92736	9.68649	9.56485	9.76444
ENSMUSG00000001323	Srr	8.32211	8.45384	8.38785	8.0137	8.11893	8.12308
ENSMUSG00000001333	Sync	7.81874	7.81653	7.724	7.65898	7.53548	7.68768
ENSMUSG00000001334	Fndc5	7.58704	7.45744	7.42891	8.05209	7.88332	7.85419
ENSMUSG00000001348	Acp5	7.85121	7.80573	7.92971	8.19503	8.68786	8.28406
ENSMUSG00000001349	Cnn1	7.55035	7.52323	7.5143	10.036	8.71427	8.78508
ENSMUSG00000001366	Fbxo9	8.93561	9.51138	9.57032	9.23265	9.62779	9.68678
ENSMUSG00000001376	Vps50	10.9994	11.3752	11.4357	11.0126	11.1181	11.1995
ENSMUSG00000001380	Hars	11.7911	11.7997	11.8172	11.8157	11.9718	12.0702
ENSMUSG00000001383	Zmat2	11.7898	11.9618	11.9207	11.8358	12.089	12.1319
ENSMUSG00000001403	Ube2c	12.5245	12.9431	12.9351	12.7038	12.904	12.9761
ENSMUSG00000001415	Smg5	12.7474	12.828	12.7261	12.826	12.4317	12.5584
ENSMUSG00000001416	Cct3	14.877	14.6938	14.7616	14.4671	14.7068	14.7664
ENSMUSG00000001418	Glmp	11.6386	11.1601	11.1148	10.9066	10.5709	10.5444
ENSMUSG00000001419	Mef2d	10.6422	10.8248	10.7226	11.6522	10.9285	10.7625
ENSMUSG00000001420	Tmem79	8.21695	8.27067	8.33509	8.95893	8.80046	9.01153
ENSMUSG00000001424	Snd1	12.9759	13.0217	12.9776	12.7816	12.7101	12.7702
ENSMUSG00000001435	Col18a1	12.4008	12.7239	12.6431	14.5772	14.1648	14.1675
ENSMUSG00000001436	Slc19a1	10.1366	10.486	10.3661	10.2607	10.4127	10.4189
ENSMUSG00000001440	Kpnb1	14.8105	15.3107	15.2838	15.0694	15.3594	15.446
ENSMUSG00000001441	Npepps	12.5949	12.5434	12.6414	12.5775	12.5202	12.4957
ENSMUSG00000001444	Tbx21	7.28604	7.16332	7.29626	7.27199	7.42684	7.65415
ENSMUSG00000001445	Mrpl10	10.9021	10.9492	10.9824	11.0431	11.1636	11.2258
ENSMUSG00000001467	Cyp51	12.3765	12.3242	12.2746	12.6166	12.6337	12.7578
ENSMUSG00000001472	Tcf25	12.6216	12.8574	12.8275	12.8472	13.0695	13.0484
ENSMUSG00000001473	Tubb6	11.4795	10.9774	10.998	12.861	12.4432	12.5469
ENSMUSG00000001482	Def8	11.0662	11.3266	11.2477	11.31	11.3146	11.4335
ENSMUSG00000001493	Meox1	7.16332	7.16332	7.16332	7.16332	7.33012	7.16332
ENSMUSG00000001494	Sost	7.16332	7.28356	7.16332	7.16332	7.16332	7.3496
ENSMUSG00000001496	Nkx2-1	7.16332	7.28356	7.29626	7.16332	7.33012	7.42658
ENSMUSG00000001497	Pax9	7.4374	7.4036	7.39341	7.16332	7.42684	7.29509
ENSMUSG00000001504	Irx2	9.35988	9.17743	9.21521	8.0706	8.30183	8.21101
ENSMUSG00000001506	Col1a1	7.28604	7.33332	7.35125	7.45042	7.53548	7.48553
ENSMUSG00000001507	Itga3	8.45852	8.14349	8.13131	10.8379	10.2984	10.469
ENSMUSG00000001508	Sgca	7.28604	7.16332	7.16332	7.3805	7.2813	7.16332
ENSMUSG00000001510	Dlx3	7.37575	7.16332	7.16332	7.55403	7.77202	7.59884
ENSMUSG00000001517	Foxm1	11.3771	11.5928	11.5599	11.496	11.3962	11.5215
ENSMUSG00000001518	Itfg2	10.2925	10.5657	10.4985	10.1434	10.5156	10.6183
ENSMUSG00000001520	Nrip2	8.09022	8.18359	8.09667	7.95929	7.7608	7.68768
ENSMUSG00000001521	Tulp3	11.5081	11.3539	11.2842	11.597	11.2591	11.3283
ENSMUSG00000001524	Gtf2h4	10.8671	10.7612	10.8208	11.2022	11.0443	11.0828
ENSMUSG00000001525	Tubb5	15.7431	16.0496	16.0805	16.1276	16.2469	16.2841
ENSMUSG00000001542	Ell2	10.947	10.8841	10.9988	10.6674	10.624	10.679
ENSMUSG00000001552	Jup	12.0859	12.1328	12.2556	13.0615	12.4693	12.4816
ENSMUSG00000001555	Fkbp10	8.88088	8.87023	8.94696	10.5766	10.5459	10.6272
ENSMUSG00000001558	Klhl10	7.73535	7.59538	7.5143	7.84442	7.72573	7.81679
ENSMUSG00000001566	Mnx1	7.40854	7.43189	7.48838	7.50623	7.73767	7.73415
ENSMUSG00000001569	Nom1	11.0443	11.5043	11.5364	11.1513	11.6853	11.7646
ENSMUSG00000001576	Ergic1	11.5357	11.1857	11.26	11.9067	11.4136	11.333
ENSMUSG00000001583	Tnk1	9.61583	9.18796	9.19624	10.0675	10.017	9.95466
ENSMUSG00000001588	Acap1	10.6222	10.2411	10.2245	10.0473	9.42935	9.21515
ENSMUSG00000001604	Tcea3	11.6762	12.0895	11.9636	9.84445	9.64575	9.64288
ENSMUSG00000001622	Csn3	7.28604	7.28356	7.16332	7.27199	7.47495	7.29509
ENSMUSG00000001627	Ifrd1	11.2254	11.641	11.7219	11.3156	11.7083	11.7466
ENSMUSG00000001630	Stk38l	10.2395	10.3093	10.2928	9.93559	10.0305	9.94932
ENSMUSG00000001632	Brpf1	11.2668	11.5788	11.5429	11.3516	11.468	11.5168
ENSMUSG00000001642	Akr1b3	11.8373	12.5964	12.6348	11.1523	11.7099	12.0572
ENSMUSG00000001655	Hoxc13	8.52285	7.80573	7.88419	7.64715	7.60318	7.45755
ENSMUSG00000001656	Hoxc11	7.33682	7.33332	7.29626	7.16332	7.16332	7.16332
ENSMUSG00000001657	Hoxc8	7.40854	7.28356	7.16332	7.16332	7.16332	7.16332
ENSMUSG00000001661	Hoxc6	7.28604	7.33332	7.42891	7.16332	7.2813	7.29509
ENSMUSG00000001663	Gstt1	7.99341	7.79473	7.65847	9.43174	8.83121	8.81957
ENSMUSG00000001665	Gstt3	8.42216	8.3113	8.32829	9.07427	8.54989	8.65064
ENSMUSG00000001666	Ddt	10.1298	9.87082	9.93948	10.1581	9.88417	10.0705
ENSMUSG00000001670	Tat	7.16332	7.16332	7.16332	7.16332	7.16332	7.16332
ENSMUSG00000001672	Marveld3	8.36783	7.92463	7.9514	9.51605	9.38671	9.39887
ENSMUSG00000001674	Ddx18	12.1189	12.5812	12.591	11.9116	12.5357	12.6315
ENSMUSG00000001687	Ubl3	11.4626	11.8586	11.9088	11.2368	11.565	11.7912
ENSMUSG00000001700	Gramd3	8.98478	9.08131	9.07253	10.028	9.98529	10.2454
ENSMUSG00000001707	Eef1e1	11.427	11.5449	11.6828	11.5202	11.5512	11.4995
ENSMUSG00000001729	Akt1	10.5085	10.3377	10.2481	11.1161	10.9335	11.0972
ENSMUSG00000001739	Cldn15	8.50347	8.68322	8.31454	7.9378	7.66153	7.55753
ENSMUSG00000001741	Il16	7.48742	7.4036	7.48838	7.31696	7.2813	7.3496
ENSMUSG00000001750	Tcirg1	9.80359	9.40701	9.3061	9.96468	9.39535	9.40954
ENSMUSG00000001751	Naglu	8.65378	8.1503	8.01284	8.9486	8.38134	8.26274
ENSMUSG00000001755	Coasy	10.4749	10.4573	10.4849	10.7705	10.6761	10.6843
ENSMUSG00000001761	Smo	10.0018	9.71446	9.60112	11.4504	11.4918	11.6786
ENSMUSG00000001763	Tspan33	7.91164	7.86789	7.87231	8.78786	8.86118	8.99328
ENSMUSG00000001767	Crnkl1	11.4039	11.5844	11.6087	11.2762	11.5949	11.6759
ENSMUSG00000001768	Rin2	9.89827	9.26927	9.40198	9.13376	9.00951	8.94066
ENSMUSG00000001773	Folh1	7.40854	7.48091	7.5143	7.59647	7.83517	7.71912
ENSMUSG00000001774	Chordc1	11.7381	12.1927	12.2795	11.2843	11.8233	11.9163
ENSMUSG00000001783	Rtcb	12.6206	12.6866	12.6557	12.3729	12.5275	12.5509
ENSMUSG00000001785	Pwp1	11.6315	11.9029	11.9632	11.7683	12.0768	12.1631
ENSMUSG00000001786	Fbxo7	10.0701	10.0211	9.9504	10.0995	10.0964	10.0374
ENSMUSG00000001794	Capns1	12.2185	11.9872	12.0512	12.1436	11.9072	11.8532
ENSMUSG00000001802	Lrp3	8.8272	8.82532	8.74405	9.03378	9.0211	9.23656
ENSMUSG00000001804	Dsg4	7.16332	7.16332	7.16332	7.16332	7.16332	7.16332
ENSMUSG00000001815	Evx2	7.16332	7.16332	7.16332	7.16332	7.16332	7.16332
ENSMUSG00000001819	Hoxd13	7.4374	7.16332	7.29626	7.35145	7.74935	7.71912
ENSMUSG00000001823	Hoxd12	7.16332	7.16332	7.16332	7.16332	7.16332	7.16332
ENSMUSG00000001827	Folr1	8.73189	8.78595	9.00394	8.55849	8.35555	8.32529
ENSMUSG00000001829	Clpb	11.7962	11.6823	11.6683	11.8629	11.607	11.668
ENSMUSG00000001833	Sept7	12.2245	12.1847	12.2915	12.3097	12.3083	12.36
ENSMUSG00000001844	Zdhhc4	9.92686	10.1244	10.176	9.83789	9.87816	9.84564
ENSMUSG00000001847	Rac1	12.0054	12.2025	12.3096	12.392	12.5682	12.6797
ENSMUSG00000001855	Nup214	11.8516	12.337	12.2434	11.854	12.1217	12.1807
ENSMUSG00000001864	Aif1l	8.44826	8.47817	8.07879	8.99443	9.5028	9.7746
ENSMUSG00000001865	Cpa3	7.16332	7.16332	7.16332	7.16332	7.16332	7.16332
ENSMUSG00000001870	Ltbp1	8.77096	8.61764	8.57518	10.187	9.90204	10.0868
ENSMUSG00000001891	Ugp2	10.0716	9.88022	9.95222	9.94048	9.95999	10.007
ENSMUSG00000001901	Kcnh6	7.6669	7.72395	7.69229	8.73005	9.26653	9.21823
ENSMUSG00000001909	Trmt1	12.0058	12.344	12.3533	11.9986	12.0401	12.069
ENSMUSG00000001910	Nacc1	12.9896	13.3465	13.2779	13.3769	13.4316	13.5886
ENSMUSG00000001911	Nfix	7.58704	7.79473	7.46016	7.31696	7.67505	7.45755
ENSMUSG00000001918	Slc1a5	12.4973	12.8213	12.8348	12.5642	12.6203	12.6472
ENSMUSG00000001924	Uba1	14.8657	14.8734	14.8269	14.5009	14.5164	14.5497
ENSMUSG00000001930	Vwf	8.85255	7.83758	8.00295	8.97681	8.11893	7.93395
ENSMUSG00000001942	Siae	9.81216	9.57929	9.59408	9.72416	9.51662	9.42801
ENSMUSG00000001943	Vsig2	7.88211	8.06462	8.24264	7.63501	7.55354	7.51122
ENSMUSG00000001946	Esam	7.58704	8.38249	8.30759	7.35145	7.55354	7.61805
ENSMUSG00000001948	Spa17	7.69539	7.74855	7.70839	7.86902	7.88332	7.82951
ENSMUSG00000001962	Fam50a	11.2178	10.8055	10.8001	11.1497	10.8148	10.7902
ENSMUSG00000001964	Emd	11.7003	11.5679	11.5721	12.2915	11.9759	12.0516
ENSMUSG00000001983	Taco1	9.31856	9.43551	9.43951	9.22434	9.43563	9.39619
ENSMUSG00000001985	Grik3	12.469	12.1518	12.0787	11.8956	11.2574	11.5707
ENSMUSG00000001986	Gria3	7.88211	7.81653	7.84789	8.98187	8.99782	8.90164
ENSMUSG00000001988	Npas1	7.58704	7.54259	7.60268	7.97327	7.90163	7.93395
ENSMUSG00000001995	Sipa1l2	12.0014	11.1179	11.0948	12.0455	11.5033	11.4416
ENSMUSG00000001998	Ap4e1	10.2743	10.2327	10.3361	10.2103	10.3952	10.48
ENSMUSG00000001999	Blvra	9.36941	9.09832	9.08651	9.26935	8.9252	9.13234
ENSMUSG00000002006	Pdzd4	10.2065	11.527	11.5287	12.5985	12.8554	13.0361
ENSMUSG00000002007	Srpk3	7.4374	7.48091	7.35125	7.40608	7.33012	7.45755
ENSMUSG00000002010	Idh3g	12.381	12.2437	12.2936	12.2736	12.1621	12.1012
ENSMUSG00000002012	Pnck	8.31624	7.74855	7.69229	7.93049	7.45191	7.45755
ENSMUSG00000002014	Ssr4	11.146	10.9557	11.0203	10.7894	10.8048	10.7555
ENSMUSG00000002015	Bcap31	12.04	11.9758	12.0487	11.4215	11.3009	11.2678
ENSMUSG00000002017	Fam98a	10.9876	11.4508	11.4261	11.0795	11.4222	11.419
ENSMUSG00000002020	Ltbp2	7.6669	7.52323	7.5143	8.30872	7.85486	7.65415
ENSMUSG00000002028	Kmt2a	11.2582	11.6114	11.3294	11.5401	11.3009	11.4428
ENSMUSG00000002031	Ift46	11.1367	10.8031	10.7434	10.8761	10.671	10.6769
ENSMUSG00000002032	Tmem25	7.72236	7.54259	7.67567	7.76416	7.77202	7.77695
ENSMUSG00000002033	Cd3g	7.16332	7.16332	7.16332	7.27199	7.16332	7.16332
ENSMUSG00000002043	Trappc6a	10.2039	9.54975	9.63352	9.95264	9.5028	9.46673
ENSMUSG00000002052	Supt6	12.92	13.1302	13.0277	13.7078	13.4779	13.5588
ENSMUSG00000002055	Spag5	12.1944	12.0726	12.0445	11.8783	11.599	11.5197
ENSMUSG00000002057	Foxn1	7.37575	7.28356	7.35125	7.27199	7.16332	7.3496
ENSMUSG00000002058	Unc119	10.0559	9.91871	9.80716	10.2441	9.95572	10.007
ENSMUSG00000002059	Rab34	10.4578	10.632	10.6474	10.8793	10.6778	10.6555
ENSMUSG00000002064	Sdf2	10.3963	10.395	10.3526	10.5797	10.3931	10.3643
ENSMUSG00000002068	Ccne1	11.2128	11.8606	11.8872	12.261	12.7916	12.9562
ENSMUSG00000002076	Hsf2bp	11.376	11.1185	11.2535	11.1734	11.0351	10.7229
ENSMUSG00000002083	Bbc3	10.5393	10.5666	10.5655	11.3133	11.0807	11.078
ENSMUSG00000002100	Mybpc3	7.98477	8.2883	8.39425	7.59647	7.6185	7.55753
ENSMUSG00000002102	Psmc3	12.7743	13.0705	13.0474	12.7267	13.0375	13.11
ENSMUSG00000002103	Acp2	10.1474	10.1257	10.1305	10.0563	9.84309	9.95288
ENSMUSG00000002104	Rapsn	7.99341	7.65684	7.8094	7.81883	7.6185	7.67121
ENSMUSG00000002105	Slc39a13	9.16954	8.74896	8.85404	8.85702	8.58813	8.51459
ENSMUSG00000002107	Celf2	9.75457	9.28152	9.24315	9.55547	9.33366	9.2754
ENSMUSG00000002108	Nr1h3	7.68135	7.93365	7.73916	7.56868	7.83517	7.95514
ENSMUSG00000002109	Ddb2	9.45894	9.22162	9.18343	9.66576	9.33366	9.1776
ENSMUSG00000002111	Spi1	7.60421	7.56098	7.56102	7.76416	7.97853	7.86619
ENSMUSG00000002129	Sf3a1	12.7653	13.3624	13.3009	12.9879	13.4151	13.4962
ENSMUSG00000002147	Stat6	10.2193	9.66602	9.72845	10.6869	10.3106	10.0206
ENSMUSG00000002190	Clgn	8.50347	8.64269	8.77141	7.9522	8.00246	8.22609
ENSMUSG00000002204	Napsa	8.16291	8.09418	8.06969	7.91563	7.5873	7.65415
ENSMUSG00000002205	Vrk3	10.2129	10.3467	10.3661	10.6977	10.5289	10.5503
ENSMUSG00000002210	Smg9	9.84258	10.1335	9.99503	9.95988	10.1028	10.1187
ENSMUSG00000002221	Paxip1	12.0601	12.2095	12.2926	11.8075	12.0382	12.1153
ENSMUSG00000002222	Rmnd5a	11.9213	11.9393	11.9802	12.1616	12.1064	12.0389
ENSMUSG00000002227	Mov10	12.4996	12.2821	12.3543	11.7266	10.7048	10.1955
ENSMUSG00000002228	Ppm1j	9.33085	9.39141	9.53142	9.44236	8.6291	8.42131
ENSMUSG00000002233	Rhoc	9.28352	8.7676	8.84561	10.6171	9.59112	9.47434
ENSMUSG00000002240	Prr27	7.16332	7.16332	7.16332	7.16332	7.16332	7.16332
ENSMUSG00000002249	Tead3	8.04331	7.98548	7.89586	10.1027	9.21071	9.23656
ENSMUSG00000002250	Ppard	10.9531	10.4829	10.5167	10.359	10.4311	10.351
ENSMUSG00000002257	Def6	10.5373	10.7188	10.7537	10.5123	10.5022	10.429
ENSMUSG00000002265	Peg3	12.1598	11.8794	11.4771	12.1939	12.5689	12.6904
ENSMUSG00000002266	Zim1	8.07489	7.72395	7.65847	7.63501	7.71352	7.70364
ENSMUSG00000002274	Metrn	7.68135	7.79473	7.70839	7.84442	7.86449	7.9121
ENSMUSG00000002279	Lmf1	9.57168	9.27908	9.27351	9.73554	9.3063	9.23048
ENSMUSG00000002280	Narfl	9.73301	9.97524	9.97557	9.71556	9.8338	9.92048
ENSMUSG00000002289	Angptl4	9.22911	9.49282	9.64491	8.9144	9.32233	9.31025
ENSMUSG00000002297	Dbf4	12.3307	12.4291	12.4423	12.6383	12.4062	12.4734
ENSMUSG00000002307	Daxx	11.3474	11.8356	11.8308	11.6543	11.8009	11.8902
ENSMUSG00000002308	Cd320	10.4992	10.4111	10.4396	10.1232	10.2714	10.351
ENSMUSG00000002319	Ipo4	11.9252	12.2821	12.2022	11.9039	12.0464	12.238
ENSMUSG00000002320	Tm9sf1	10.6241	10.8256	10.7771	10.4339	10.4769	10.6305
ENSMUSG00000002324	Rec8	10.978	9.23433	9.08998	9.62026	8.85127	8.70352
ENSMUSG00000002325	Irf9	9.80702	9.80645	9.76837	9.26331	8.98897	9.02952
ENSMUSG00000002326	Gmpr2	10.2816	10.2327	10.2786	10.3859	10.204	10.355
ENSMUSG00000002329	Mdp1	10.6241	10.5913	10.5655	10.4313	10.5374	10.5538
ENSMUSG00000002332	Dhrs1	10.1607	9.81793	9.90053	9.6432	9.49882	9.42276
ENSMUSG00000002341	Ncan	7.88211	8.2941	8.01284	8.72379	9.53612	9.37454
ENSMUSG00000002342	Tmem161a	10.4707	10.2838	10.2757	10.1466	10.0519	9.98106
ENSMUSG00000002343	Armc6	9.50904	9.93681	9.91922	10.0552	10.0019	10.2044
ENSMUSG00000002345	Borcs8	9.53863	9.7932	9.7475	9.65227	9.90056	10.0689
ENSMUSG00000002346	Slc25a42	9.93627	9.32471	9.3293	9.27136	8.89041	8.87761
ENSMUSG00000002365	Snx9	9.28858	9.62711	9.6562	9.86007	9.89611	9.90951
ENSMUSG00000002372	Ranbp3	12.005	12.2372	12.1613	12.1693	12.2608	12.4123
ENSMUSG00000002379	Ndufa11	10.9154	10.9659	10.9595	10.9424	10.9285	10.9767
ENSMUSG00000002384	Bmp8b	7.72236	7.65684	7.39341	7.58281	7.71352	7.86619
ENSMUSG00000002393	Nr2f6	9.33329	9.55174	9.49643	10.7487	10.5214	10.6769
ENSMUSG00000002395	Use1	11.3041	11.3638	11.3546	11.0801	11.0941	11.086
ENSMUSG00000002396	Ocel1	8.77096	9.01088	8.98524	9.17337	9.20324	9.23959
ENSMUSG00000002409	Dyrk1b	9.04741	8.88706	8.94696	9.19699	8.99193	9.14218
ENSMUSG00000002413	Braf	10.9478	10.7728	10.562	11.4258	11.0897	11.0595
ENSMUSG00000002416	Ndufb2	8.79754	8.74896	8.74405	8.74554	8.83793	8.86131
ENSMUSG00000002428	Hltf	10.9906	11.4793	11.5617	11.261	11.466	11.3986
ENSMUSG00000002455	Prpf6	12.1203	12.3517	12.3657	12.0563	12.3579	12.3919
ENSMUSG00000002458	Rgs19	9.31856	9.7544	9.84488	9.79108	10.0899	10.1124
ENSMUSG00000002459	Rgs20	7.37575	7.50274	7.5143	7.52289	7.60318	7.73415
ENSMUSG00000002475	Abhd3	7.82975	7.81653	7.67567	7.9522	7.83517	7.93395
ENSMUSG00000002477	Snrpd1	11.9405	11.9946	12.0303	12.183	12.217	12.2153
ENSMUSG00000002486	Tchp	9.98234	10.2266	10.1353	9.50433	9.95002	10.0273
ENSMUSG00000002489	Tiam1	10.2669	10.1554	10.1943	10.1381	10.4402	10.587
ENSMUSG00000002496	Tsc2	12.0619	12.2993	12.2546	12.0015	12.1636	12.2109
ENSMUSG00000002500	Rpl3l	7.69539	7.64224	7.75392	7.80116	7.73767	7.48553
ENSMUSG00000002504	Slc9a3r2	9.05654	8.98956	9.11399	9.55223	9.36927	9.45651
ENSMUSG00000002524	Puf60	12.6041	12.7477	12.7485	12.8279	12.767	12.8289
ENSMUSG00000002546	Golga2	10.8759	10.8216	10.7226	10.7631	10.5736	10.4739
ENSMUSG00000002550	Uck1	10.0458	10.0791	9.93948	10.4053	10.4602	10.5847
ENSMUSG00000002565	Scin	7.28604	7.33332	7.35125	7.47018	7.82509	7.85419
ENSMUSG00000002578	Ikzf4	8.8345	8.92975	8.88718	8.58367	8.6291	8.67016
ENSMUSG00000002580	Mien1	9.30615	9.05245	8.95857	9.26935	9.20574	9.14544
ENSMUSG00000002588	Pon1	7.28604	7.28356	7.16332	7.16332	7.16332	7.16332
ENSMUSG00000002602	Axl	8.32794	8.65091	8.64783	8.05209	8.01799	7.77695
ENSMUSG00000002603	Tgfb1	9.03822	9.66602	9.47344	7.87702	8.01027	8.22609
ENSMUSG00000002608	Ccdc97	10.6506	10.7843	10.6715	10.6373	10.6871	10.6348
ENSMUSG00000002617	Zfp40	8.98478	8.64681	8.66774	8.85141	8.69167	8.61055
ENSMUSG00000002625	Akap8l	10.9379	10.9455	10.9893	11.3165	11.2258	11.1066
ENSMUSG00000002633	Shh	7.28604	7.16332	7.16332	7.27199	7.16332	7.16332
ENSMUSG00000002635	Pdcd2l	10.7113	10.5454	10.5632	10.5188	10.3615	10.2978
ENSMUSG00000002658	Gtf2f1	11.7625	11.9264	11.8423	11.7496	11.9312	11.963
ENSMUSG00000002660	Clpp	11.2266	11.3356	11.3599	11.1739	11.4227	11.5769
ENSMUSG00000002661	Alkbh7	9.78454	9.68956	9.839	9.61252	9.58926	9.70821
ENSMUSG00000002664	Pspn	7.40854	7.57855	7.46016	7.35145	7.53548	7.45755
ENSMUSG00000002668	Dennd1c	8.67068	8.31697	8.30059	8.87645	8.3711	8.1879
ENSMUSG00000002679	Med6	10.5127	10.7359	10.6715	10.5115	10.7189	10.7454
ENSMUSG00000002688	Prkd1	8.14887	7.97709	7.97245	8.4186	8.49668	8.61565
ENSMUSG00000002699	Lcp2	7.16332	7.28356	7.16332	7.27199	7.36755	7.3496
ENSMUSG00000002718	Cse1l	13.4042	13.4857	13.5511	13.5103	13.5919	13.6812
ENSMUSG00000002728	Naa20	11.1566	11.2977	11.3964	11.1606	11.3549	11.3845
ENSMUSG00000002731	Prkra	9.78279	9.06985	9.06902	10.0348	9.71193	9.73557
ENSMUSG00000002732	Fkbp7	8.36783	8.11567	8.16459	8.17372	7.86449	7.86619
ENSMUSG00000002733	Plekha3	10.0211	10.2033	10.3647	10.2193	10.1605	10.2236
ENSMUSG00000002741	Ykt6	12.0025	11.9722	11.9583	11.928	11.9817	12.0393
ENSMUSG00000002748	Baz1b	12.7884	13.2616	13.1934	12.6868	12.9388	12.9844
ENSMUSG00000002763	Pex6	10.4802	10.3534	10.2857	10.5196	10.5828	10.7883
ENSMUSG00000002767	Mrpl2	11.759	11.6998	11.7041	11.6822	11.6145	11.6368
ENSMUSG00000002768	Mea1	10.8492	10.8649	10.7476	11.1977	11.2454	11.3491
ENSMUSG00000002769	Gnmt	8.48373	7.88734	7.79602	9.25317	8.71799	8.67979
ENSMUSG00000002771	Grin2d	7.72236	7.62716	7.69229	8.10055	8.15217	8.32529
ENSMUSG00000002778	Kdelr1	11.2741	11.0008	10.9797	10.8444	10.3847	10.5006
ENSMUSG00000002781	Tmem143	9.76522	9.51548	9.59878	9.95747	9.95002	9.7624
ENSMUSG00000002791	Pdxk-ps	7.37575	7.62716	7.5384	7.52289	7.36755	7.29509
ENSMUSG00000002797	Ggct	9.07758	9.06118	9.10032	9.1712	9.44395	9.5648
ENSMUSG00000002799	Jag2	9.86907	9.74064	9.63123	10.7665	10.6761	10.6083
ENSMUSG00000002803	Btbd6	9.40225	9.35503	9.24928	9.86007	9.75542	9.84564
ENSMUSG00000002804	Nudt14	9.66811	9.29124	9.20576	10.3149	10.1884	10.1515
ENSMUSG00000002808	Epdr1	9.55732	9.40257	9.48114	9.95264	10.0197	10.0948
ENSMUSG00000002812	Flii	11.4017	11.1404	11.022	11.5349	11.246	11.265
ENSMUSG00000002814	Top3a	10.8044	10.7334	10.6898	10.5123	10.2725	10.3722
ENSMUSG00000002820	Atg4d	10.3985	10.0953	10.1112	10.2895	10.1117	10.09
ENSMUSG00000002825	Qtrt1	11.207	10.9521	10.9586	10.4365	10.3732	10.5018
ENSMUSG00000002831	Plin4	7.62072	7.62716	7.35125	7.63501	7.6185	7.53512
ENSMUSG00000002833	Hdgfrp2	12.216	12.2149	12.1632	12.3911	12.1944	12.2688
ENSMUSG00000002835	Chaf1a	11.8159	12.0987	11.9234	12.0907	12.1997	12.2469
ENSMUSG00000002844	Adprh	12.5786	11.6558	11.7841	11.2523	10.4779	10.4086
ENSMUSG00000002845	Tmem39a	10.9832	11.1101	11.1338	10.5412	10.737	10.8824
ENSMUSG00000002846	Timmdc1	9.99886	9.71093	9.76006	9.83789	9.77341	9.65398
ENSMUSG00000002847	Pla1a	10.1257	9.51343	9.68732	8.708	8.22109	8.06196
ENSMUSG00000002870	Mcm2	13.8007	14.0434	14.055	14.172	14.2419	14.2688
ENSMUSG00000002871	Tpra1	9.60393	9.39141	9.4289	9.56676	9.3975	9.43584
ENSMUSG00000002881	Nab1	9.28352	8.85659	8.85823	9.14045	8.85788	8.83645
ENSMUSG00000002885	Adgre5	8.34524	8.31697	8.2648	8.12944	8.29072	8.24093
ENSMUSG00000002897	Il17ra	8.79378	8.70295	8.62243	8.42275	8.62507	8.74048
ENSMUSG00000002900	Lamb1	12.7698	12.1179	12.0023	12.6799	11.9021	11.9407
ENSMUSG00000002908	Kcnn1	7.74804	7.76045	7.84789	8.261	8.11212	8.11462
ENSMUSG00000002910	Arrdc2	8.78242	8.95212	8.89532	9.51938	9.72209	9.44104
ENSMUSG00000002930	Ppp1r17	7.16332	7.16332	7.16332	7.16332	7.16332	7.16332
ENSMUSG00000002944	Cd36	7.33682	7.84784	7.65847	7.16332	7.2813	7.29509
ENSMUSG00000002948	Map2k7	10.2694	10.4839	10.3361	10.2203	10.4107	10.3996
ENSMUSG00000002949	Timm44	11.6711	11.5598	11.474	11.4314	11.3422	11.3039
ENSMUSG00000002957	Ap2a2	12.4921	12.3873	12.4517	12.637	12.4039	12.4025
ENSMUSG00000002963	Pnkp	10.3354	10.0953	10.0851	10.2183	10.0439	9.98975
ENSMUSG00000002968	Med25	12.4837	12.559	12.5862	12.764	12.7191	12.7435
ENSMUSG00000002980	Bcam	11.4039	10.652	10.8315	12.4998	11.4453	11.4724
ENSMUSG00000002981	Clptm1	12.1257	12.1515	12.1474	11.796	11.7008	11.8344
ENSMUSG00000002983	Relb	10.8195	10.7653	10.806	9.30505	8.88075	8.9056
ENSMUSG00000002984	Tomm40	12.5502	13.0258	13.0027	12.3413	12.7167	12.8279
ENSMUSG00000002985	Apoe	14.5587	13.9126	14.0205	14.4361	12.6361	12.659
ENSMUSG00000002992	Apoc2	7.16332	7.16332	7.16332	7.16332	7.16332	7.16332
ENSMUSG00000002996	Hbp1	11.3294	11.0883	11.0818	11.903	11.5605	11.512
ENSMUSG00000002997	Prkar2b	8.85255	8.73763	8.44405	10.1232	9.56485	9.84564
ENSMUSG00000003031	Cdkn1b	11.4642	11.3665	11.4158	11.3872	11.4013	11.1454
ENSMUSG00000003032	Klf4	11.892	10.9594	11.2361	8.77292	8.42125	8.36482
ENSMUSG00000003033	Ap1m1	10.5495	10.7958	10.8584	9.53919	9.59669	9.81845
ENSMUSG00000003037	Rab8a	11.0082	11.3627	11.3918	11.0686	11.2949	11.4428
ENSMUSG00000003038	Hmgn2	11.8275	12.5635	12.5406	12.3253	12.8035	12.9436
ENSMUSG00000003039	Fam32a	10.8998	11.3967	11.3546	11.1764	11.6452	11.8235
ENSMUSG00000003051	Elf3	10.4208	9.54177	9.59643	10.1941	9.91676	9.36359
ENSMUSG00000003053	Cyp2c29	7.28604	7.28356	7.16332	7.16332	7.2813	7.16332
ENSMUSG00000003062	Stard3nl	10.9508	10.8795	10.9524	10.8811	10.8202	10.8952
ENSMUSG00000003068	Stk11	11.6447	11.9319	11.9445	11.9159	12.0867	12.118
ENSMUSG00000003070	Efna2	8.29239	8.48296	8.18873	8.0887	8.37623	8.51459
ENSMUSG00000003072	Atp5d	12.1754	12.0971	12.1279	12.2629	12.1816	12.2586
ENSMUSG00000003099	Ppp5c	12.2245	12.3838	12.3888	12.6199	12.7464	12.7965
ENSMUSG00000003119	Cdk12	11.4067	12.1641	12.021	11.647	12.1307	12.2091
ENSMUSG00000003123	Lipe	8.4431	8.42388	8.46806	8.54383	8.5412	8.61565
ENSMUSG00000003131	Pafah1b2	11.4993	11.5684	11.7271	11.6714	11.7731	11.7461
ENSMUSG00000003134	Tbc1d8	9.69444	8.87023	8.82857	9.66427	9.05241	8.89767
ENSMUSG00000003135	Cnot11	11.1801	11.4523	11.3673	11.052	11.2804	11.4108
ENSMUSG00000003153	Slc2a3	15.5213	14.4942	14.588	13.0944	13.4462	11.8072
ENSMUSG00000003154	Foxj2	8.55126	8.45875	8.55351	8.94079	8.82105	8.62576
ENSMUSG00000003161	Sri	10.0167	9.63835	9.72631	9.90838	9.43354	9.38541
ENSMUSG00000003166	Dgcr2	11.0662	11.0723	11.1525	11.0953	11.0587	11.1614
ENSMUSG00000003184	Irf3	9.9595	10.0926	10.0055	10.0257	9.90056	9.99838
ENSMUSG00000003190	Bcl2l12	9.25271	9.22417	9.33217	9.3455	9.38888	9.35531
ENSMUSG00000003198	Zfp959	8.94892	9.28152	9.24928	8.65592	9.00951	9.03309
ENSMUSG00000003199	Mpnd	11.2576	10.6902	10.6844	11.7196	11.2397	11.2685
ENSMUSG00000003200	Sh3gl1	11.523	11.7293	11.6656	11.4335	11.5415	11.6155
ENSMUSG00000003206	Ebi3	7.48742	7.65684	7.65847	7.55403	7.6185	7.53512
ENSMUSG00000003208	Ccdc94	9.14435	9.5297	9.46309	9.29523	9.55915	9.60899
ENSMUSG00000003226	Ranbp2	13.0716	13.4837	13.4453	13.0269	13.2636	13.3327
ENSMUSG00000003227	Edar	7.95821	7.54259	7.48838	7.56868	7.45191	7.39139
ENSMUSG00000003228	Grk5	8.16985	8.52517	8.4501	8.22098	8.54989	8.75853
ENSMUSG00000003233	Dvl3	10.4929	10.5551	10.5419	10.6454	10.4512	10.5549
ENSMUSG00000003234	Abcf3	10.8671	10.8501	10.7424	10.7335	10.7435	10.7413
ENSMUSG00000003235	Eif2b5	12.5957	12.6825	12.6888	12.5825	12.733	12.7618
ENSMUSG00000003269	Cyth2	10.8027	11.3238	11.2455	11.0023	11.3597	11.4589
ENSMUSG00000003271	Sult2b1	8.1127	8.04943	8.13975	7.94503	7.91946	7.9858
ENSMUSG00000003273	Car11	8.12735	7.92463	7.88419	8.02671	8.11212	8.17214
ENSMUSG00000003279	Dlgap1	8.29239	8.57019	8.74866	7.9522	8.05552	8.17214
ENSMUSG00000003282	Plag1	9.96562	9.61389	9.60346	9.89204	9.52054	9.35254
ENSMUSG00000003283	Hck	8.00196	7.86789	7.91861	7.78295	7.86449	7.74878
ENSMUSG00000003299	Mrpl4	11.0314	11.1198	11.1626	10.9424	10.9377	11.0374
ENSMUSG00000003308	Keap1	10.5454	10.5885	10.6671	10.1092	10.2995	10.274
ENSMUSG00000003309	Ap1m2	11.1506	10.3116	10.5009	11.4651	11.1678	11.2608
ENSMUSG00000003316	Glg1	12.4244	12.6349	12.6012	12.1365	12.4115	12.2727
ENSMUSG00000003341	Atp8b3	7.87197	7.76045	7.8094	8.21585	8.30734	8.17214
ENSMUSG00000003344	Btbd2	11.7529	11.43	11.4789	12.3032	11.9173	11.8892
ENSMUSG00000003345	Csnk1g2	12.1407	12.4624	12.462	12.6233	12.6781	12.8155
ENSMUSG00000003346	Abhd17a	10.5833	11.2821	11.1243	11.0936	11.5265	11.5865
ENSMUSG00000003348	Mob3a	9.05654	9.0955	9.22147	9.05538	8.85127	8.73135
ENSMUSG00000003352	Cacnb3	9.75457	10.0601	9.93398	10.784	10.7468	10.5881
ENSMUSG00000003354	Ccdc65	7.5097	7.62716	7.56102	7.40608	7.42684	7.51122
ENSMUSG00000003355	Fkbp11	9.12152	9.08416	9.01134	8.77292	9.06917	9.08541
ENSMUSG00000003360	Ddx23	12.5155	12.9277	12.8622	12.4795	12.8263	12.9464
ENSMUSG00000003363	Pld3	11.1152	10.4449	10.4267	11.1283	10.4492	10.4763
ENSMUSG00000003378	Grik5	9.18607	8.77498	8.65783	10.8282	10.427	10.571
ENSMUSG00000003379	Cd79a	7.76044	7.50274	7.56102	8.06448	7.9106	7.9121
ENSMUSG00000003380	Rabac1	11.3047	10.7941	10.8011	11.4705	11.0723	11.0073
ENSMUSG00000003382	Etv3	10.4578	10.3545	10.4498	10.1444	10.0453	10.1281
ENSMUSG00000003402	Prkcsh	12.284	12.3509	12.3228	12.1642	12.0823	12.1438
ENSMUSG00000003410	Elavl3	7.5097	7.82714	7.78232	8.86538	9.70682	9.68028
ENSMUSG00000003411	Rab3b	7.5306	7.50274	7.5384	8.10055	7.88332	8.04361
ENSMUSG00000003418	St8sia6	9.11286	8.60063	8.70653	7.59647	7.86449	7.79053
ENSMUSG00000003420	Fcgrt	8.01041	7.71122	7.60268	8.19503	7.91946	7.79053
ENSMUSG00000003421	Nosip	11.2341	11.3973	11.3512	11.37	11.7012	11.6912
ENSMUSG00000003423	Pih1d1	10.6959	10.7744	10.6638	10.8138	10.6178	10.7126
ENSMUSG00000003429	Rps11	14.1438	14.2357	14.2136	14.0389	14.0955	14.072
ENSMUSG00000003435	Supt5	12.7119	13.0023	12.8932	12.89	12.8669	12.9261
ENSMUSG00000003436	Dll3	8.98799	9.26434	8.86658	9.26331	9.54577	9.33297
ENSMUSG00000003437	Paf1	11.2976	11.5712	11.464	11.5357	11.7818	11.7838
ENSMUSG00000003438	Timm50	11.5442	11.7148	11.7333	11.7703	11.7202	11.8406
ENSMUSG00000003444	Med29	9.67	10.014	9.91736	9.80057	10.1419	10.2768
ENSMUSG00000003452	Bicd1	9.08353	9.43117	9.43156	9.36806	9.81816	9.93137
ENSMUSG00000003458	Ncstn	11.0228	11.0609	11.0907	10.9261	10.8887	10.9585
ENSMUSG00000003464	Pex19	11.4679	11.3714	11.3485	11.4275	11.4202	11.4171
ENSMUSG00000003469	Phyhip	8.31033	8.29987	8.31454	8.65925	8.79003	8.91348
ENSMUSG00000003476	Crhr2	7.58704	7.43189	7.58238	7.69284	7.6882	7.8038
ENSMUSG00000003477	Inmt	7.16332	7.16332	7.16332	7.16332	7.16332	7.16332
ENSMUSG00000003484	Cyp4f18	7.28604	7.16332	7.16332	7.16332	7.36755	7.29509
ENSMUSG00000003500	Impdh1	10.5302	10.9652	10.8698	10.28	10.85	10.9043
ENSMUSG00000003505	Psg18	7.16332	7.16332	7.16332	7.16332	7.16332	7.16332
ENSMUSG00000003518	Dusp3	8.85255	8.55241	8.48571	10.2343	9.75377	9.67157
ENSMUSG00000003526	Prodh	10.3284	10.3853	10.3526	10.1982	9.9614	10.1699
ENSMUSG00000003527	Dgcr14	10.4241	10.4036	10.3954	10.4711	10.4097	10.5618
ENSMUSG00000003528	Slc25a1	12.2342	12.0517	12.0198	12.239	12.1148	12.0621
ENSMUSG00000003531	Dgcr6	10.2961	10.0407	10.009	9.95021	9.67051	9.83599
ENSMUSG00000003534	Ddr1	9.32594	9.70916	9.64036	12.1696	11.8651	11.9699
ENSMUSG00000003541	Ier3	8.01041	8.3056	8.2648	8.43101	10.2147	8.95593
ENSMUSG00000003545	Fosb	8.45852	8.11567	8.04178	8.87093	7.8451	7.84197
ENSMUSG00000003546	Klc4	9.64898	9.63087	9.74961	9.11802	8.93761	8.83645
ENSMUSG00000003549	Ercc1	9.95025	9.98106	9.98622	9.42104	9.7305	9.86852
ENSMUSG00000003555	Cyp17a1	7.16332	7.16332	7.16332	7.27199	7.16332	7.16332
ENSMUSG00000003559	As3mt	9.87561	9.43551	9.44479	9.97663	9.81816	9.6584
ENSMUSG00000003573	Homer3	9.56144	9.77141	9.8624	9.96588	9.54192	9.40954
ENSMUSG00000003575	Crtc1	9.31856	9.68596	9.5607	9.60162	9.7587	9.91318
ENSMUSG00000003581	Rnf215	8.96535	9.03776	8.9313	8.61176	8.68404	8.59514
ENSMUSG00000003585	Sec14l2	8.91197	8.84626	8.82427	8.62554	8.5585	8.51459
ENSMUSG00000003604	Aven	9.85754	10.1883	10.208	9.68942	9.92551	10.1313
ENSMUSG00000003617	Cp	7.33682	7.33332	7.29626	7.27199	7.36755	7.29509
ENSMUSG00000003623	Crot	11.1898	11.2374	11.2147	10.4644	10.4321	10.5444
ENSMUSG00000003644	Rps6ka1	12.2373	12.2661	12.2919	12.6741	12.5251	12.4996
ENSMUSG00000003657	Calb2	11.5478	10.2674	10.3526	8.06448	8.239	8.08872
ENSMUSG00000003660	Snrnp200	13.5966	13.9861	14.0046	13.7591	13.949	14.0414
ENSMUSG00000003662	Ciao1	10.6279	10.7291	10.7247	10.4611	10.7164	10.7115
ENSMUSG00000003665	Has1	7.16332	7.28356	7.16332	7.16332	7.16332	7.16332
ENSMUSG00000003680	Taf6l	10.4492	10.4584	10.5264	10.2684	10.2906	10.4252
ENSMUSG00000003721	Insig2	9.74023	9.60246	9.70262	9.47026	9.54577	9.42538
ENSMUSG00000003731	Kpna6	12.0741	11.9466	11.953	12.0731	12.0196	11.9849
ENSMUSG00000003746	Man1a	8.31624	8.19656	8.20447	8.55849	8.51472	8.60544
ENSMUSG00000003752	Itpkc	9.21582	8.90366	9.06195	9.15592	9.09931	9.18709
ENSMUSG00000003762	Coq8b	9.41608	9.05827	8.98146	9.61097	9.17295	9.16804
ENSMUSG00000003778	Brd8	12.5078	12.5857	12.5183	12.4336	12.2323	12.1941
ENSMUSG00000003779	Kif20a	12.3902	12.5611	12.5939	12.2434	12.3726	12.4837
ENSMUSG00000003808	Farsa	11.9845	12.1283	12.1227	12.0324	12.2904	12.3075
ENSMUSG00000003809	Gcdh	10.8719	10.5657	10.5702	10.4569	10.3106	10.2469
ENSMUSG00000003810	Mast2	11.4045	11.4174	11.3812	11.4331	11.1502	11.0868
ENSMUSG00000003812	Dnase2a	9.88375	9.55174	9.55344	9.61252	9.3314	9.24261
ENSMUSG00000003813	Rad23a	11.5301	11.3233	11.3322	11.158	11.0197	10.9801
ENSMUSG00000003814	Calr	13.8096	14.2172	14.1074	14.0853	14.127	14.28
ENSMUSG00000003824	Syce2	10.4802	10.4313	10.5419	11.0681	11.1612	10.9356
ENSMUSG00000003847	Nfat5	10.5474	10.6796	10.5107	10.6535	10.5204	10.4763
ENSMUSG00000003848	Nob1	11.6803	12.102	12.0705	11.4972	11.816	11.9101
ENSMUSG00000003849	Nqo1	10.4546	10.6717	10.8325	10.0153	9.91676	10.2324
ENSMUSG00000003863	Ppfia3	8.57895	8.85659	8.89532	9.08128	9.1101	8.91348
ENSMUSG00000003865	Gys1	11.0892	11.2357	11.2643	11.1972	12.0562	11.5007
ENSMUSG00000003868	Ruvbl2	13.1297	13.1563	13.1076	13.3781	13.5403	13.4953
ENSMUSG00000003872	Lin7b	7.72236	7.71122	7.58238	7.55403	7.66153	7.71912
ENSMUSG00000003873	Bax	12.1858	12.3437	12.2372	12.115	12.3102	12.3832
ENSMUSG00000003882	Il7r	7.16332	7.16332	7.16332	7.16332	7.16332	7.16332
ENSMUSG00000003923	Tfam	11.7394	11.9622	12.0353	11.8499	12.1035	12.14
ENSMUSG00000003929	Zfp81	10.1175	10.1165	10.0501	9.8857	9.80869	9.73765
ENSMUSG00000003934	Efnb3	8.9017	8.58334	8.55897	8.118	8.20895	8.26274
ENSMUSG00000003948	Mmd	9.7111	9.22672	9.14089	8.69198	8.09135	7.94462
ENSMUSG00000003949	Hlf	8.47372	9.00179	8.93916	8.10641	8.59645	8.49204
ENSMUSG00000003955	Fam162a	10.599	10.5396	10.6518	10.8308	11.4739	10.8029
ENSMUSG00000003970	Rpl8	15.9562	15.8741	15.8665	15.8904	15.8321	15.8067
ENSMUSG00000003974	Grm3	7.40854	7.28356	7.39341	7.16332	7.2813	7.16332
ENSMUSG00000003992	Ssbp2	8.31624	8.52976	8.45612	9.35495	8.82783	8.92521
ENSMUSG00000004018	Fancl	10.5535	10.5011	10.4923	10.1285	10.2894	10.2852
ENSMUSG00000004031	Brinp2	7.88211	8.05706	7.9514	7.78295	8.25656	8.33864
ENSMUSG00000004032	Gstm5	8.72392	8.06462	7.9514	8.78191	8.35031	8.48058
ENSMUSG00000004035	Gstm7	9.16399	8.55241	8.58053	9.31674	8.88398	8.92521
ENSMUSG00000004038	Gstm3	10.6241	9.51752	9.47086	8.73627	8.25074	8.21101
ENSMUSG00000004040	Stat3	11.7231	11.2242	11.3281	10.4097	10.1079	9.57891
ENSMUSG00000004043	Stat5a	9.76875	9.30329	9.33789	8.74862	8.24489	8.1879
ENSMUSG00000004044	Ptrf	10.9417	10.6256	10.8315	9.21599	9.36045	9.25164
ENSMUSG00000004054	Map3k11	10.4707	10.7042	10.6274	10.4062	10.3216	10.5756
ENSMUSG00000004056	Akt2	11.9711	11.7956	11.7308	11.2767	11.3157	11.3011
ENSMUSG00000004069	Dnaja3	11.578	11.6793	11.7136	11.7666	11.7402	11.7339
ENSMUSG00000004070	Hmox2	10.0196	9.888	9.95584	10.0586	9.93565	10.0053
ENSMUSG00000004071	Cdip1	11.2509	11.177	11.022	10.8508	10.9228	10.9436
ENSMUSG00000004085	Zak	10.2129	9.93981	9.89488	10.5204	10.3551	10.3682
ENSMUSG00000004096	Cwc15	11.415	11.6392	11.6288	11.3806	11.6624	11.6786
ENSMUSG00000004098	Col5a3	7.80753	7.69816	7.65847	8.5139	8.21504	8.27701
ENSMUSG00000004099	Dnmt1	13.498	13.7234	13.7207	13.8448	13.7968	13.8114
ENSMUSG00000004100	Ppan	12.4135	13.079	13.0336	12.4904	12.8582	12.9567
ENSMUSG00000004105	Angptl2	8.1127	7.71122	7.70839	8.47131	7.85486	7.71912
ENSMUSG00000004110	Cacna1e	7.63663	7.78353	7.62206	7.55403	7.60318	7.59884
ENSMUSG00000004113	Cacna1b	8.26792	8.44891	8.28644	10.6834	10.4432	10.5618
ENSMUSG00000004127	Trmt10a	10.326	10.5415	10.576	10.2838	10.315	10.2626
ENSMUSG00000004151	Etv1	8.8668	10.0979	10.0736	9.12028	9.63859	9.90215
ENSMUSG00000004187	Kifc2	9.70372	9.90651	9.80917	10.1685	10.0886	10.1622
ENSMUSG00000004207	Psap	13.4215	12.7273	12.7199	13.4782	12.8375	12.7456
ENSMUSG00000004221	Ikbkg	10.2206	10.2375	10.2714	10.4027	10.354	10.244
ENSMUSG00000004231	Pax2	7.16332	7.28356	7.16332	7.16332	7.45191	7.42658
ENSMUSG00000004233	Wars2	8.95552	9.22162	9.06902	9.16468	9.13929	9.12243
ENSMUSG00000004263	Atn1	8.33374	8.58334	8.47986	8.26588	8.34504	8.32529
ENSMUSG00000004264	Phb2	13.3846	13.6981	13.7012	13.4138	13.6918	13.804
ENSMUSG00000004266	Ptpn6	10.7547	10.9061	10.8469	10.5277	10.5882	10.6641
ENSMUSG00000004267	Eno2	8.59253	8.15706	8.18873	9.33024	8.8872	8.72676
ENSMUSG00000004268	Emg1	12.0076	12.415	12.366	12.0709	12.4627	12.4913
ENSMUSG00000004270	Lpcat3	11.3393	11.0425	11.0109	10.477	10.268	10.281
ENSMUSG00000004285	Atp6v1f	11.4144	11.0804	11.1076	11.6474	11.4792	11.5126
ENSMUSG00000004296	Il12b	7.16332	7.16332	7.16332	7.16332	7.16332	7.16332
ENSMUSG00000004317	Clcn5	10.3872	9.90344	9.72418	10.8986	10.4291	10.5858
ENSMUSG00000004319	Clcn3	11.8725	11.7752	11.8476	11.531	12.3343	11.9368
ENSMUSG00000004328	Hif3a	9.47219	9.42462	9.28545	10.251	10.2737	10.1344
ENSMUSG00000004341	Gpx6	8.19707	7.89685	7.91861	7.87702	7.86449	7.79053
ENSMUSG00000004344	Gpx5	7.16332	7.16332	7.16332	7.16332	7.16332	7.16332
ENSMUSG00000004347	Pde1c	7.56912	7.28356	7.29626	7.6097	7.66153	7.71912
ENSMUSG00000004356	Utp20	12.6075	13.2992	13.2574	12.5123	13.1428	13.3006
ENSMUSG00000004359	Spic	7.8921	8.43897	8.46211	7.48871	7.2813	7.42658
ENSMUSG00000004360	9330159F19Rik	7.84057	7.87768	7.84789	7.78295	7.79382	8.00556
ENSMUSG00000004364	Cul3	12.1552	12.276	12.3859	12.1634	12.345	12.4278
ENSMUSG00000004366	Sst	7.16332	7.16332	7.16332	7.16332	7.2813	7.16332
ENSMUSG00000004371	Il11	7.63663	7.43189	7.5143	7.58281	7.55354	7.45755
ENSMUSG00000004383	Large1	9.49615	9.52767	9.58936	9.36806	9.3802	9.46418
ENSMUSG00000004393	Ddx56	11.7182	12.0326	11.9763	11.9364	12.2452	12.3409
ENSMUSG00000004394	Tmed4	10.7883	10.3511	10.4447	10.7069	10.5032	10.5102
ENSMUSG00000004415	Col26a1	10.1148	9.30089	9.3061	9.6432	9.49683	9.28127
ENSMUSG00000004446	Bid	11.5602	11.674	11.6876	10.9691	11.0331	11.1011
ENSMUSG00000004451	Ralb	10.4152	9.87709	9.92477	11.2176	10.6837	10.6436
ENSMUSG00000004455	Ppp1cc	13.1175	13.4723	13.5785	13.0374	13.3503	13.3798
ENSMUSG00000004460	Dnajb11	11.1859	11.5314	11.5352	11.0812	11.4448	11.5916
ENSMUSG00000004462	Tbccd1	9.97173	10.0993	10.1048	9.99552	10.1419	10.1515
ENSMUSG00000004473	Clec11a	7.82975	7.56098	7.5143	7.94503	7.64763	7.61805
ENSMUSG00000004500	Zfp324	8.58349	8.60917	8.60691	8.58011	8.797	8.92521
ENSMUSG00000004508	Gab2	8.06711	7.68477	7.64063	8.07668	7.81485	7.87797
ENSMUSG00000004530	Coro1c	11.8316	12.0859	12.1466	12.5474	12.6126	12.6477
ENSMUSG00000004535	Tax1bp1	12.261	12.2502	12.4495	12.0931	12.1858	12.2139
ENSMUSG00000004540	Psg17	7.16332	7.16332	7.16332	7.16332	7.16332	7.16332
ENSMUSG00000004542	Psg19	7.16332	7.16332	7.16332	7.16332	7.16332	7.16332
ENSMUSG00000004552	Ctse	7.28604	7.16332	7.16332	7.16332	7.16332	7.16332
ENSMUSG00000004558	Ndrg2	9.27843	8.89373	8.95857	10.6506	10.5727	10.0001
ENSMUSG00000004561	Mettl17	9.73482	10.2033	10.1112	10.1275	10.4502	10.4328
ENSMUSG00000004562	Arhgef40	8.38444	8.35572	8.15639	8.95893	9.0496	9.24563
ENSMUSG00000004565	Pnpla6	12.1751	12.3343	12.3121	12.1606	12.1926	12.3676
ENSMUSG00000004567	Mcoln1	10.7746	10.5695	10.4472	10.6035	10.1456	10.153
ENSMUSG00000004568	Arhgef18	11.9054	11.7895	11.8538	12.4505	11.8718	11.9047
ENSMUSG00000004591	Pkn2	12.1992	12.3509	12.4032	12.0755	12.0675	12.0673
ENSMUSG00000004609	Cd33	7.28604	7.37147	7.29626	7.27199	7.2813	7.39139
ENSMUSG00000004610	Etfb	9.05351	8.97098	9.10376	8.8792	8.85458	8.80676
ENSMUSG00000004612	Nkg7	7.16332	7.16332	7.16332	7.16332	7.16332	7.16332
ENSMUSG00000004613	Lim2	7.16332	7.16332	7.16332	7.16332	7.16332	7.16332
ENSMUSG00000004626	Stxbp2	11.5452	11.079	11.0228	11.83	11.4116	11.3431
ENSMUSG00000004630	Pcp2	7.28604	7.28356	7.16332	7.45042	7.36755	7.29509
ENSMUSG00000004631	Sgce	10.2218	9.32942	9.20576	9.50264	8.46904	8.40903
ENSMUSG00000004633	Chn2	7.94914	7.80573	7.724	8.02023	8.17151	8.29105
ENSMUSG00000004637	Wwox	10.0211	9.35963	9.42623	9.53426	8.83121	8.66044
ENSMUSG00000004642	Slbp	11.903	12.0872	12.1061	12.2322	12.311	12.4047
ENSMUSG00000004651	Tyr	7.55035	7.71122	7.56102	7.55403	7.57078	7.57871
ENSMUSG00000004654	Ghrhr	7.16332	7.16332	7.16332	7.16332	7.16332	7.16332
ENSMUSG00000004655	Aqp1	7.16332	7.28356	7.16332	7.16332	7.2813	7.16332
ENSMUSG00000004661	Arid3b	12.4323	12.5323	12.3862	12.116	11.7567	11.8819
ENSMUSG00000004665	Cnn2	10.524	9.27173	9.11739	12.5764	10.7131	10.7932
ENSMUSG00000004667	Polr2e	12.5891	12.5063	12.4956	12.2769	12.3895	12.4155
ENSMUSG00000004668	Abca13	7.28604	7.65684	7.48838	7.42919	7.66153	7.70364
ENSMUSG00000004677	Myo9b	11.6716	11.7015	11.5922	11.9584	11.7845	11.8828
ENSMUSG00000004698	Hdac9	7.72236	7.90624	7.87231	8.18975	8.21504	8.35834
ENSMUSG00000004707	Ly9	7.16332	7.33332	7.16332	7.16332	7.16332	7.16332
ENSMUSG00000004709	Cd244	7.40854	7.83758	7.724	7.16332	7.16332	7.16332
ENSMUSG00000004730	Adgre1	7.16332	7.16332	7.16332	7.16332	7.16332	7.16332
ENSMUSG00000004748	Mtfp1	9.41608	9.71093	9.59878	9.08593	9.04112	9.16162
ENSMUSG00000004768	Rab23	10.8061	10.8579	10.929	10.7019	10.8923	10.8943
ENSMUSG00000004771	Rab11a	10.6923	10.2838	10.3981	11.0598	10.8739	10.8479
ENSMUSG00000004788	Eif2b2	10.9913	11.3812	11.3924	10.9207	11.1672	11.3121
ENSMUSG00000004789	Dlst	12.0779	12.0782	12.066	12.3883	12.4581	12.5192
ENSMUSG00000004791	Pgf	7.40854	7.48091	7.46016	8.25116	7.86449	7.73415
ENSMUSG00000004798	Ulk2	8.9751	8.57019	8.48571	9.42104	8.87426	8.81104
ENSMUSG00000004814	Ccl24	7.16332	7.16332	7.16332	7.16332	7.16332	7.16332
ENSMUSG00000004815	Dgkq	9.37415	9.34577	9.34359	9.4857	9.48883	9.37454
ENSMUSG00000004821	Tmed11	7.16332	7.16332	7.16332	7.16332	7.16332	7.16332
ENSMUSG00000004837	Grap	7.28604	7.4036	7.42891	7.16332	7.16332	7.16332
ENSMUSG00000004842	Pou1f1	7.33682	7.4036	7.16332	7.35145	7.33012	7.16332
ENSMUSG00000004843	Chmp2b	10.7625	10.3842	10.4383	10.5341	10.3336	10.4035
ENSMUSG00000004846	Plod3	10.7113	10.8311	10.8584	10.8648	10.9804	10.975
ENSMUSG00000004849	Ap1s1	10.8517	10.5866	10.576	10.7617	10.4848	10.5607
ENSMUSG00000004864	Mapk13	9.7599	8.90366	8.77141	10.414	9.8213	9.62717
ENSMUSG00000004865	Srpk1	12.5186	12.6274	12.6055	12.7109	12.8422	12.8995
ENSMUSG00000004872	Pax3	7.48742	7.33332	7.39341	7.27199	7.16332	7.29509
ENSMUSG00000004880	Lbr	13.0299	13.2394	13.337	13.2849	13.3267	13.3548
ENSMUSG00000004885	Crabp2	8.33374	9.1668	8.87486	11.1335	10.6151	10.8638
ENSMUSG00000004891	Nes	9.60592	10.0155	9.5607	11.5452	11.2089	11.2149
ENSMUSG00000004892	Bcan	7.46347	7.54259	7.42891	7.75452	7.9106	7.9655
ENSMUSG00000004894	Hapln2	7.16332	7.16332	7.16332	7.27199	7.39908	7.3496
ENSMUSG00000004895	Prcc	11.479	11.7263	11.6737	11.4878	11.5312	11.5443
ENSMUSG00000004896	Rrnad1	9.74203	9.91262	9.76422	10.0002	9.85233	9.69754
ENSMUSG00000004897	Hdgf	14.5934	14.708	14.6382	15.0632	14.934	14.9594
ENSMUSG00000004902	Slc25a18	7.74804	7.64224	7.56102	7.47018	7.42684	7.55753
ENSMUSG00000004929	Thop1	12.1353	12.3889	12.4375	12.7569	12.8127	12.8945
ENSMUSG00000004931	Apba3	11.0471	11.2746	11.2287	10.7019	10.9504	10.9427
ENSMUSG00000004933	Matk	7.87197	7.69816	7.64063	8.21585	8.27947	8.35834
ENSMUSG00000004934	Pias4	11.5362	11.3411	11.3646	11.5158	11.2077	11.2394
ENSMUSG00000004936	Map2k1	12.0098	12.1757	12.31	12.0624	12.5301	12.3382
ENSMUSG00000004937	Sgta	11.9329	11.8241	11.7831	11.8679	11.7563	11.9019
ENSMUSG00000004939	Nmrk2	7.16332	7.16332	7.29626	7.27199	7.33012	7.29509
ENSMUSG00000004945	Tmem242	10.4163	10.6081	10.5348	10.1747	10.3508	10.4176
ENSMUSG00000004947	Dtx2	10.3401	10.5724	10.507	10.6513	10.737	10.7892
ENSMUSG00000004948	Zp3	8.05132	8.96473	8.91544	7.89273	8.15217	8.27701
ENSMUSG00000004951	Hspb1	12.4685	12.287	12.3654	10.4952	10.6658	10.3456
ENSMUSG00000004952	Rasa4	9.64898	9.33411	9.29139	8.75779	8.95598	8.73593
ENSMUSG00000004961	Syt5	8.13459	7.83758	7.91861	8.29937	8.20895	8.29105
ENSMUSG00000004980	Hnrnpa2b1	15.2048	15.5597	15.5827	15.4454	15.6023	15.6191
ENSMUSG00000004988	Fxyd4	7.58704	7.54259	7.48838	7.35145	7.45191	7.29509
ENSMUSG00000004994	Ccdc130	9.32594	9.06118	9.00022	9.23884	9.06917	9.0079
ENSMUSG00000004996	Mri1	10.1974	10.1439	10.1031	10.1168	10.0224	10.0001
ENSMUSG00000005034	Prkacb	11.316	11.35	11.3793	11.7924	11.9981	12.0988
ENSMUSG00000005043	Sgsh	7.98477	7.69816	7.58238	8.47918	8.42125	8.469
ENSMUSG00000005045	Chd5	9.26821	9.37788	9.26145	10.4569	9.94286	9.9688
ENSMUSG00000005054	Cstb	12.0396	11.4153	11.5488	12.556	11.9506	11.7853
ENSMUSG00000005057	Sh2b2	8.14887	8.26471	8.34184	8.52146	8.97409	8.85308
ENSMUSG00000005069	Pex5	11.4259	11.6351	11.5985	11.1188	11.0056	11.0578
ENSMUSG00000005078	Jkamp	9.86578	9.74236	9.82913	9.76498	9.84618	9.78469
ENSMUSG00000005087	Cd44	8.32794	7.74855	7.88419	8.27557	8.37623	8.31854
ENSMUSG00000005089	Slc1a2	7.28604	7.28356	7.16332	7.31696	7.55354	7.39139
ENSMUSG00000005102	Eif2ak4	10.7041	10.6025	10.5644	10.8353	10.4867	10.5221
ENSMUSG00000005103	Wdr1	11.7581	11.7516	11.7518	12.6943	12.3039	12.5005
ENSMUSG00000005107	Slc2a9	7.40854	7.28356	7.16332	7.31696	7.16332	7.3496
ENSMUSG00000005124	Wisp1	7.55035	7.97709	7.84789	7.31696	7.53548	7.63646
ENSMUSG00000005125	Ndrg1	9.20777	9.98685	9.87011	9.25926	11.1906	9.08541
ENSMUSG00000005131	4930550C14Rik	7.93064	7.671	7.724	8.0887	7.73767	7.82951
ENSMUSG00000005142	Man2b1	11.9252	11.4196	11.5287	12.0618	11.4268	11.3175
ENSMUSG00000005148	Klf5	11.6661	11.6993	11.7083	10.7391	10.1896	10.0932
ENSMUSG00000005150	Wdr83	9.96409	10.0818	10.0468	9.80596	9.87213	9.79869
ENSMUSG00000005161	Prdx2	12.4555	12.469	12.4324	12.825	12.7814	12.9235
ENSMUSG00000005198	Polr2a	13.1384	13.8611	13.7079	13.3733	13.7858	13.8165
ENSMUSG00000005202	Shbg	7.16332	7.16332	7.16332	7.16332	7.16332	7.16332
ENSMUSG00000005204	Senp3	12.6805	12.8389	12.8714	12.5959	12.7389	12.7233
ENSMUSG00000005220	Corin	7.40854	7.33332	7.42891	7.35145	7.2813	7.16332
ENSMUSG00000005225	Plekha8	10.5814	10.3196	10.3375	10.1757	10.1344	10.2251
ENSMUSG00000005232	G6pc2	7.16332	7.16332	7.16332	7.16332	7.16332	7.16332
ENSMUSG00000005233	Spc25	11.1911	10.9271	11.0859	11.3771	11.2235	11.2629
ENSMUSG00000005237	Dnah2	7.95821	7.79473	7.724	8.05209	7.66153	7.74878
ENSMUSG00000005251	Ripk4	9.92372	9.4782	9.47858	10.8673	10.5118	10.5054
ENSMUSG00000005262	Ufd1l	10.7407	10.9659	10.8997	10.6042	10.8264	10.9844
ENSMUSG00000005267	Zfp287	7.60421	7.90624	7.90733	7.94503	8.35031	8.52015
ENSMUSG00000005268	Prlr	7.63663	7.96003	8.03226	7.90045	8.40149	8.40903
ENSMUSG00000005299	Letm1	11.3878	11.4575	11.3653	11.281	11.4985	11.6562
ENSMUSG00000005312	Ubqln1	12.8818	12.6746	12.7831	13.3484	13.3374	13.4292
ENSMUSG00000005320	Fgfr4	7.84057	7.62716	7.69229	8.10641	7.9106	7.9655
ENSMUSG00000005338	Cadm3	7.56912	7.68477	7.73916	7.67053	8.03322	8.14796
ENSMUSG00000005339	Fcer1a	7.16332	7.16332	7.16332	7.16332	7.16332	7.16332
ENSMUSG00000005354	Txn2	11.6844	11.8017	11.7318	11.6782	11.7049	11.8467
ENSMUSG00000005355	Casp14	7.6669	7.45744	7.62206	7.67053	7.64763	7.67121
ENSMUSG00000005357	Slc1a6	7.8921	7.73639	7.58238	7.96631	7.80442	7.94462
ENSMUSG00000005360	Slc1a3	9.29362	9.57148	9.59643	10.4695	10.4045	10.4824
ENSMUSG00000005362	Crbn	10.3575	10.3411	10.3566	10.3112	10.3795	10.3116
ENSMUSG00000005364	Il5ra	7.16332	7.28356	7.35125	7.31696	7.16332	7.3496
ENSMUSG00000005370	Msh6	13.9654	14.1273	14.1837	14.2236	14.2384	14.1495
ENSMUSG00000005371	Fbxo11	11.7464	11.7781	11.8225	11.5413	11.4313	11.4657
ENSMUSG00000005373	Mlxipl	8.5132	8.15706	8.14811	8.8626	8.64508	8.65555
ENSMUSG00000005374	Tbl2	10.9286	11.0473	11.1377	11.1698	11.7978	11.3695
ENSMUSG00000005378	Wbscr22	11.0314	11.1876	11.0875	11.1092	11.16	11.2351
ENSMUSG00000005397	Nid1	10.9884	10.824	11.0228	9.31285	8.97109	8.82804
ENSMUSG00000005410	Mcm5	13.7563	14.1679	14.2015	13.7892	14.0777	14.1315
ENSMUSG00000005413	Hmox1	11.6239	11.6351	11.5709	12.0293	12.0784	12.1246
ENSMUSG00000005417	Mprip	12.1443	11.9502	11.9148	12.1436	12.0339	12.1035
ENSMUSG00000005442	Cic	11.9413	12.0739	11.9654	12.1693	12.0966	12.0834
ENSMUSG00000005447	Pafah1b3	10.7327	10.5695	10.5336	11.0017	11.184	11.1019
ENSMUSG00000005465	Il27ra	7.56912	7.48091	7.42891	7.59647	7.78302	7.71912
ENSMUSG00000005469	Prkaca	10.5434	10.3343	10.3862	11.0414	10.9547	11.0668
ENSMUSG00000005470	Asf1b	10.1079	10.6256	10.6952	10.0852	10.5882	10.5386
ENSMUSG00000005474	Myl10	7.28604	7.16332	7.16332	7.16332	7.16332	7.16332
ENSMUSG00000005481	Ddx39	12.606	13.0383	13.0766	12.974	13.131	13.1926
ENSMUSG00000005483	Dnajb1	11.1762	11.5483	11.5113	10.8424	11.3157	11.2636
ENSMUSG00000005493	Msh4	8.05132	8.01009	7.92971	8.04582	7.82509	7.82951
ENSMUSG00000005501	Usp40	10.0371	10.0379	9.9303	9.86652	9.81816	9.79471
ENSMUSG00000005503	Evx1	9.84258	9.85501	9.7538	7.16332	7.16332	7.29509
ENSMUSG00000005505	Kbtbd4	8.69966	8.50662	8.63774	8.64252	8.74372	8.81104
ENSMUSG00000005506	Celf1	13.1511	13.4812	13.4636	13.303	13.4155	13.4215
ENSMUSG00000005510	Ndufs3	11.1287	11.1231	11.1641	11.1012	11.1906	11.2178
ENSMUSG00000005514	Por	11.1775	11.3909	11.3579	11.322	11.5322	11.532
ENSMUSG00000005533	Igf1r	10.6289	10.2131	10.1651	11.2225	10.6381	10.7115
ENSMUSG00000005534	Insr	9.58184	9.442	9.22147	9.38657	9.4167	9.48191
ENSMUSG00000005540	Fcer2a	7.5306	7.48091	7.35125	7.31696	7.33012	7.3496
ENSMUSG00000005547	Cyp2a5	7.28604	7.37147	7.16332	7.16332	7.16332	7.16332
ENSMUSG00000005553	Atp4a	7.93995	7.68477	7.62206	8.49475	8.33975	8.18005
ENSMUSG00000005566	Trim28	15.064	15.6933	15.7266	15.3187	15.6314	15.6891
ENSMUSG00000005575	Ube2m	11.0599	11.4326	11.4845	11.4923	11.6937	11.8354
ENSMUSG00000005580	Adcy9	8.37894	8.31697	8.27207	8.40604	8.13903	8.298
ENSMUSG00000005583	Mef2c	7.5306	7.64224	7.60268	7.27199	7.45191	7.48553
ENSMUSG00000005609	Ctr9	11.6376	11.9245	11.9485	11.695	12.117	12.2189
ENSMUSG00000005610	Eif4g2	14.9753	15.7861	15.835	15.074	15.8129	15.9263
ENSMUSG00000005611	Mrvi1	7.16332	7.16332	7.16332	7.35145	7.16332	7.16332
ENSMUSG00000005615	Pcyt1a	10.4589	10.4428	10.5784	10.4762	10.3422	10.4665
ENSMUSG00000005621	Zfp592	10.6106	10.6928	10.6105	10.9182	10.9185	11.0676
ENSMUSG00000005625	Psmd4	12.4088	12.5885	12.5573	12.4841	12.6115	12.6348
ENSMUSG00000005628	Tmod4	7.70905	7.54259	7.56102	7.52289	7.33012	7.39139
ENSMUSG00000005640	Insrr	7.28604	7.45744	7.39341	7.45042	7.72573	7.67121
ENSMUSG00000005649	Cabp5	7.16332	7.28356	7.16332	7.16332	7.16332	7.16332
ENSMUSG00000005656	Snx6	11.268	11.0582	11.2499	10.8955	10.5782	10.5174
ENSMUSG00000005667	Mthfd2	13.0992	13.1766	13.1967	13.309	13.4516	13.5202
ENSMUSG00000005672	Kit	11.5829	10.7653	11.1172	9.62795	9.01242	8.97847
ENSMUSG00000005674	Tomm40l	8.96208	8.74896	8.72075	9.01917	8.95598	8.96725
ENSMUSG00000005677	Nr1i3	7.33682	7.37147	7.29626	7.35145	7.16332	7.29509
ENSMUSG00000005681	Apoa2	7.28604	7.16332	7.16332	7.31696	7.33012	7.16332
ENSMUSG00000005682	Pan2	12.1105	11.9557	11.8722	12.0511	11.7329	11.6297
ENSMUSG00000005683	Cs	13.3356	13.3441	13.3522	13.6076	13.6566	13.5834
ENSMUSG00000005686	Ampd3	8.32794	7.89685	8.11417	8.84859	8.69167	8.7807
ENSMUSG00000005687	Bcas2	13.0815	12.9464	13.0302	12.5764	12.5251	12.6426
ENSMUSG00000005696	Sh2d1a	7.33682	7.28356	7.16332	7.16332	7.16332	7.3496
ENSMUSG00000005698	Ctcf	12.4228	12.7042	12.7133	12.7226	12.8671	12.9556
ENSMUSG00000005699	Pard6a	8.58349	8.70295	8.62756	8.88742	8.96205	8.95213
ENSMUSG00000005705	Agrp	7.33682	7.16332	7.39341	7.3805	7.47495	7.3496
ENSMUSG00000005716	Pvalb	7.16332	7.16332	7.16332	7.35145	7.16332	7.16332
ENSMUSG00000005718	Tfap4	10.4781	11.0723	11.043	10.788	10.9589	10.987
ENSMUSG00000005732	Ranbp1	13.6411	13.8172	13.8791	13.7744	13.9757	14.0476
ENSMUSG00000005763	Cd247	7.28604	7.37147	7.16332	7.3805	7.2813	7.16332
ENSMUSG00000005774	Rfx5	9.98083	9.51138	9.45528	9.90337	9.66524	9.54335
ENSMUSG00000005779	Psmb4	13.2125	13.2568	13.228	12.8668	13.207	13.2682
ENSMUSG00000005800	Mmp8	7.16332	7.4036	7.46016	7.16332	7.16332	7.16332
ENSMUSG00000005802	Slc30a4	8.8345	8.37187	8.55897	9.04102	8.82105	8.9445
ENSMUSG00000005803	Sqrdl	7.37575	7.37147	7.16332	7.67053	7.7608	7.81679
ENSMUSG00000005804	Bloc1s6	10.0996	10.0435	10.208	10.4201	10.4107	10.5185
ENSMUSG00000005813	Metap1	11.5582	11.7508	11.7771	11.7897	11.9624	11.9883
ENSMUSG00000005823	Gpr108	9.99736	9.88022	9.82913	9.67172	9.49083	9.42276
ENSMUSG00000005824	Tnfsf14	7.16332	7.16332	7.16332	7.16332	7.16332	7.16332
ENSMUSG00000005836	Gata6	7.46347	7.56098	7.39341	7.77363	7.53548	7.61805
ENSMUSG00000005846	Rsl1d1	13.3713	13.6141	13.7177	13.5486	13.7258	13.8362
ENSMUSG00000005864	Cnga2	7.16332	7.16332	7.16332	7.16332	7.16332	7.29509
ENSMUSG00000005871	Apc	12.2435	12.1512	12.0383	12.1197	11.8475	11.8321
ENSMUSG00000005873	Reep5	10.3224	9.57539	9.51404	10.78	10.1066	10.2029
ENSMUSG00000005881	Ergic3	11.4276	11.2488	11.2877	11.4642	11.2625	11.3636
ENSMUSG00000005882	Uqcc1	10.4383	10.4707	10.4396	10.5633	10.5681	10.6392
ENSMUSG00000005883	Spo11	7.69539	7.64224	7.64063	7.27199	7.42684	7.53512
ENSMUSG00000005886	Ncoa2	11.285	11.2781	11.2714	11.4517	11.3723	11.3851
ENSMUSG00000005891	Prl4a1	7.16332	7.16332	7.16332	7.16332	7.16332	7.16332
ENSMUSG00000005892	Trh	14.7072	14.9799	14.9551	9.7327	9.81028	10.0121
ENSMUSG00000005893	Nr2c2	10.3141	10.4344	10.5204	10.0619	10.1092	10.0441
ENSMUSG00000005897	Nr2c1	9.38594	9.33177	9.36054	9.90713	9.6931	9.70821
ENSMUSG00000005899	Smpd4	12.0534	12.4583	12.4356	12.1764	12.5017	12.5443
ENSMUSG00000005907	Pex1	10.17	9.91262	9.93214	9.68502	9.51071	9.4994
ENSMUSG00000005917	Otx1	7.40854	7.37147	7.58238	7.69284	7.88332	7.9655
ENSMUSG00000005936	Kctd20	12.2515	12.3754	12.41	12.4133	12.4006	12.467
ENSMUSG00000005947	Itgae	8.18357	8.12969	8.25008	8.05209	7.97038	8.05284
ENSMUSG00000005949	Ctns	9.80874	9.80645	9.72418	9.39938	9.41033	9.31025
ENSMUSG00000005950	P2rx5	8.01041	7.92463	8.01284	7.77363	7.73767	7.63646
ENSMUSG00000005951	Shpk	8.16291	7.85794	7.8225	7.91563	7.78302	7.79053
ENSMUSG00000005952	Trpv1	7.16332	7.16332	7.16332	7.16332	7.16332	7.16332
ENSMUSG00000005958	Ephb3	10.9333	10.4981	10.576	11.4215	10.6829	10.4727
ENSMUSG00000005968	Tuft1	9.02274	8.51594	8.48571	9.29326	8.64508	8.69409
ENSMUSG00000005973	Rcn1	11.2428	11.0459	11.1572	11.4056	11.2223	11.4159
ENSMUSG00000005980	Dnase1	8.00196	8.67121	8.36182	7.86902	8.5412	8.71287
ENSMUSG00000005981	Trap1	13.3182	13.073	13.1322	13.3016	13.0744	12.9838
ENSMUSG00000005982	Naa60	10.3906	10.7085	10.6195	9.95143	10.3594	10.4035
ENSMUSG00000005983	1700037C18Rik	7.60421	7.79473	7.79602	8.0706	7.85486	8.02482
ENSMUSG00000005986	Ankrd13d	8.74768	8.70295	8.66774	9.16031	9.04395	8.98219
ENSMUSG00000005994	Tyrp1	7.16332	7.16332	7.16332	7.16332	7.16332	7.29509
ENSMUSG00000006005	Tpr	13.7726	14.1183	14.097	13.45	13.9193	13.9276
ENSMUSG00000006007	Pdc	7.28604	7.16332	7.16332	7.16332	7.16332	7.16332
ENSMUSG00000006010	BC003331	9.86907	9.83901	9.82714	10.1695	10.1848	10.0155
ENSMUSG00000006014	Prg4	7.70905	7.80573	7.65847	7.53879	7.66153	7.59884
ENSMUSG00000006019	Dhx34	10.2026	9.94429	10.002	10.4253	10.2657	10.3226
ENSMUSG00000006021	Kptn	9.4478	9.38466	9.30317	9.43706	9.38671	9.2695
ENSMUSG00000006024	Napa	12.0838	11.9915	11.975	11.8511	11.896	12.0203
ENSMUSG00000006050	Sra1	11.2153	10.9535	10.9604	11.3114	11.2247	11.1011
ENSMUSG00000006056	Calcoco2	8.00196	7.84784	7.83533	7.67053	7.51648	7.51122
ENSMUSG00000006057	Atp5g1	12.1861	12.4457	12.4692	12.0447	12.2563	12.3597
ENSMUSG00000006058	Snf8	10.8103	10.9046	10.8344	10.6631	10.8776	10.9356
ENSMUSG00000006095	Tbcb	10.8377	10.9308	10.9893	11.016	11.1876	11.2622
ENSMUSG00000006127	Inpp5k	10.0954	9.9998	10.0636	10.0405	9.83845	9.73973
ENSMUSG00000006134	Crkl	11.6688	11.6324	11.6634	11.5601	11.5963	11.6428
ENSMUSG00000006143	Upk3bl	7.33682	7.28356	7.39341	8.46735	8.19043	8.40283
ENSMUSG00000006154	Eps8l1	7.5306	7.50274	7.5384	7.9378	7.73767	7.53512
ENSMUSG00000006169	Clint1	11.9911	12.1003	12.159	11.9349	12.1107	12.2102
ENSMUSG00000006179	Prss16	7.82975	7.89685	7.9514	7.67053	8.30734	8.20337
ENSMUSG00000006191	Cdkal1	10.0018	10.0559	10.1015	9.74542	9.75047	9.76444
ENSMUSG00000006200	Rhox6	7.99341	8.02607	8.04178	7.52289	7.55354	7.51122
ENSMUSG00000006204	5430419D17Rik	7.28604	7.16332	7.16332	7.31696	7.2813	7.3496
ENSMUSG00000006205	Htra1	7.68135	7.671	7.73916	8.39758	8.30183	8.35182
ENSMUSG00000006215	Zbtb17	10.6384	10.4239	10.47	10.3463	10.1678	10.1729
ENSMUSG00000006216	Clcnkb	7.65201	7.57855	7.70839	7.74472	7.64763	7.73415
ENSMUSG00000006218	Fam131c	7.46347	7.56098	7.5143	7.65898	7.66153	7.57871
ENSMUSG00000006219	Fblim1	11.2898	11.3999	11.469	10.6388	10.1739	10.2512
ENSMUSG00000006221	Hspb7	7.4374	7.37147	7.29626	7.16332	7.16332	7.16332
ENSMUSG00000006235	Epor	7.58704	7.68477	7.67567	7.68181	8.49213	8.38401
ENSMUSG00000006241	Ccdc159	8.24279	7.88734	7.88419	8.10641	8.2738	8.11462
ENSMUSG00000006262	Mob1b	10.7738	10.7868	10.7414	10.2529	10.3117	10.2382
ENSMUSG00000006269	Atp6v1b1	7.28604	7.16332	7.29626	7.35145	7.33012	7.39139
ENSMUSG00000006270	Vax1	7.37575	7.28356	7.16332	7.27199	7.16332	7.29509
ENSMUSG00000006273	Atp6v1b2	12.9763	12.7399	12.737	12.8398	12.4827	12.5224
ENSMUSG00000006276	Eps15l1	11.3555	11.4748	11.4139	11.1539	11.1496	11.1712
ENSMUSG00000006281	Tep1	10.8394	10.2579	10.2289	10.7411	10.0599	10.0018
ENSMUSG00000006288	Ttc5	11.4556	11.172	11.1314	11.6065	11.2843	11.272
ENSMUSG00000006289	Osgep	11.4133	11.0629	11.0075	11.4943	11.2838	11.2351
ENSMUSG00000006299	Aamp	12.3466	12.5194	12.3901	12.1772	12.2679	12.3462
ENSMUSG00000006301	Tmbim1	10.6591	10.0859	9.98622	10.314	9.82287	9.62717
ENSMUSG00000006304	Arpc2	12.474	12.2153	12.2785	12.3817	12.3671	12.3816
ENSMUSG00000006307	Kmt2b	12.2864	12.6299	12.4828	12.6559	12.6491	12.7969
ENSMUSG00000006310	Zbtb32	8.68319	9.148	9.12752	9.04102	9.01532	8.92909
ENSMUSG00000006311	Etv2	7.55035	7.81653	7.62206	7.48871	7.82509	7.9121
ENSMUSG00000006313	Upk1a	8.02703	8.3113	8.25747	7.81006	7.81485	7.67121
ENSMUSG00000006315	Tmem147	11.1199	11.0037	11.1283	10.5951	10.7435	10.7555
ENSMUSG00000006333	Rps9	14.8251	14.9611	14.9283	14.5843	14.6718	14.7367
ENSMUSG00000006335	Tfpt	9.6624	9.90804	9.86818	9.55061	9.76689	9.80465
ENSMUSG00000006342	Susd2	9.87398	8.60063	8.62756	8.94079	7.9282	7.87797
ENSMUSG00000006344	Ggt5	7.4374	7.43189	7.29626	7.3805	7.39908	7.51122
ENSMUSG00000006345	Ggt1	8.50347	7.87768	7.9514	8.42689	8.2738	8.45728
ENSMUSG00000006356	Crip2	9.72392	9.8942	9.88541	11.2993	11.4956	11.6685
ENSMUSG00000006360	Crip1	8.64952	8.78958	8.88718	10.0428	9.7455	9.78469
ENSMUSG00000006362	Cbfa2t3	7.5306	7.57855	7.5143	7.82748	7.88332	7.79053
ENSMUSG00000006369	Fbln1	12.4154	11.5177	11.6199	11.2294	10.2782	10.355
ENSMUSG00000006373	Pgrmc1	12.2683	12.4723	12.583	12.3602	12.3975	12.4136
ENSMUSG00000006378	Gcat	12.3677	12.1186	12.2085	12.1313	12.0588	12.0702
ENSMUSG00000006386	Tek	8.78622	8.61764	8.70176	9.42462	9.61507	9.47939
ENSMUSG00000006389	Mpl	7.16332	7.37147	7.29626	7.31696	7.16332	7.16332
ENSMUSG00000006390	Elovl1	9.44331	9.2165	9.22147	9.95867	9.67924	9.87041
ENSMUSG00000006392	Med8	10.8622	11.2036	11.2686	11.1492	11.542	11.6254
ENSMUSG00000006395	Hyi	8.52763	8.1503	8.11417	8.88742	8.39147	8.41519
ENSMUSG00000006398	Cdc20	13.0094	13.2294	13.2563	13.5947	13.5705	13.6027
ENSMUSG00000006403	Adamts4	7.84057	7.86789	7.8225	8.16286	7.96214	8.00556
ENSMUSG00000006411	Nectin4	7.85121	7.54259	7.5384	8.73937	8.66473	8.62071
ENSMUSG00000006412	Pfdn2	11.4034	11.3687	11.3573	11.6038	11.5024	11.5019
ENSMUSG00000006418	Rnf114	11.8677	11.8097	11.8245	11.8387	11.8426	11.9323
ENSMUSG00000006423	C330007P06Rik	10.5033	10.1908	10.1959	10.2636	10.0115	10.0819
ENSMUSG00000006435	Neurl1a	10.6553	10.4313	10.2334	9.72844	9.51268	9.36908
ENSMUSG00000006442	Srm	12.3717	13.2398	13.1678	12.7608	13.3187	13.4326
ENSMUSG00000006445	Epha2	12.6358	13.1925	13.1921	10.3617	10.9575	10.077
ENSMUSG00000006456	Rbm14	11.3428	11.7144	11.7801	11.5105	11.7711	11.8211
ENSMUSG00000006457	Actn3	8.1127	8.06462	8.09667	9.46853	9.22796	9.25762
ENSMUSG00000006462	A530013C23Rik	7.16332	7.28356	7.16332	7.27199	7.2813	7.16332
ENSMUSG00000006463	Zdhhc24	8.88438	8.82532	8.9234	9.41566	9.37146	9.33859
ENSMUSG00000006464	Bbs1	8.9751	8.71463	8.68244	8.78191	8.76533	8.7082
ENSMUSG00000006469	Slc34a3	8.02703	7.69816	7.69229	8.45135	8.38641	8.18005
ENSMUSG00000006471	Ndor1	11.006	11.4717	11.4081	11.1466	11.3443	11.4184
ENSMUSG00000006476	Nsmf	8.51803	8.07212	7.94064	9.83921	9.53224	9.47939
ENSMUSG00000006488	Prl7a1	7.16332	7.16332	7.16332	7.16332	7.16332	7.16332
ENSMUSG00000006490	Prl8a9	7.16332	7.16332	7.16332	7.16332	7.16332	7.16332
ENSMUSG00000006494	Pdk1	13.8756	13.5589	13.6944	13.2115	13.157	12.7286
ENSMUSG00000006498	Ptbp1	14.2656	14.613	14.6608	14.4025	14.594	14.5924
ENSMUSG00000006517	Mvd	10.8887	10.9382	10.7861	11.9149	12.0922	12.248
ENSMUSG00000006519	Cyba	9.9487	9.01088	8.86241	10.7005	9.3086	9.24261
ENSMUSG00000006522	Itih3	7.16332	7.16332	7.16332	7.16332	7.16332	7.3496
ENSMUSG00000006526	Tmem110	9.88537	9.81957	9.76214	10.006	9.81816	9.9223
ENSMUSG00000006527	Sfmbt1	9.37415	9.56755	9.5607	9.57635	9.68792	9.84756
ENSMUSG00000006529	Itih1	7.28604	7.16332	7.16332	7.16332	7.16332	7.16332
ENSMUSG00000006538	Ihh	7.4374	7.59538	7.5143	7.31696	7.53548	7.45755
ENSMUSG00000006542	Prkag3	7.37575	7.16332	7.16332	7.52289	7.36755	7.29509
ENSMUSG00000006546	Cryba2	7.37575	7.16332	7.16332	7.27199	7.2813	7.39139
ENSMUSG00000006567	Atp7b	8.35094	8.07212	8.09667	8.76387	8.79003	8.74954
ENSMUSG00000006570	Defb2	7.16332	7.16332	7.16332	7.16332	7.16332	7.16332
ENSMUSG00000006574	Slc4a1	7.4374	7.64224	7.60268	7.31696	7.2813	7.16332
ENSMUSG00000006575	Rundc3a	9.08353	9.83094	9.83111	9.16031	9.18818	9.12243
ENSMUSG00000006576	Slc4a3	8.85613	8.52057	8.35521	9.93068	9.93565	9.98628
ENSMUSG00000006585	Cdt1	12.474	12.9746	12.968	12.9132	12.9282	12.8606
ENSMUSG00000006586	Runx1t1	8.05926	8.23437	8.22756	8.06448	8.61697	8.58995
ENSMUSG00000006587	Snai3	8.09778	7.72395	7.70839	8.97427	8.50122	8.31854
ENSMUSG00000006589	Aprt	11.6343	11.7793	11.7911	12.1754	12.2032	12.2716
ENSMUSG00000006599	Gtf2h1	12.0845	12.0174	12.0848	11.7907	11.7959	11.8915
ENSMUSG00000006611	Hfe	7.37575	7.33332	7.39341	7.50623	7.51648	7.53512
ENSMUSG00000006638	Abhd1	7.8921	7.74855	7.79602	7.62253	7.60318	7.42658
ENSMUSG00000006641	Slc5a6	11.0112	10.9455	10.8904	9.53426	9.45016	9.46418
ENSMUSG00000006642	Tcf23	7.28604	7.28356	7.16332	7.35145	7.47495	7.3496
ENSMUSG00000006649	Nphs1	8.99756	9.74409	9.66516	7.83601	8.09833	7.82951
ENSMUSG00000006651	Aplp1	9.73663	9.97232	10.0003	9.22017	9.36927	9.04019
ENSMUSG00000006673	Qrich1	12.1407	12.271	12.2714	12.2866	12.1813	12.299
ENSMUSG00000006675	P4htm	8.3566	8.10141	8.0605	8.44326	8.27947	8.2699
ENSMUSG00000006676	Usp19	12.4605	12.7488	12.7503	12.698	12.8398	12.9833
ENSMUSG00000006678	Pola1	12.3143	12.4881	12.5689	12.3649	12.427	12.3194
ENSMUSG00000006699	Cdc42	13.3953	13.2718	13.3959	13.6972	13.5943	13.6487
ENSMUSG00000006705	Pknox1	10.1987	10.5396	10.6584	10.0797	10.2725	10.2353
ENSMUSG00000006711	D130043K22Rik	7.33682	7.43189	7.39341	7.27199	7.2813	7.53512
ENSMUSG00000006715	Gmnn	11.5473	11.8516	11.949	11.778	11.8528	11.8537
ENSMUSG00000006717	Acot13	10.2332	9.24692	9.237	10.1518	9.01242	8.86541
ENSMUSG00000006720	Zfp184	9.45003	9.2318	9.27051	9.34739	9.43354	9.6451
ENSMUSG00000006724	Cyp27b1	7.58704	7.72395	7.64063	7.3805	7.53548	7.51122
ENSMUSG00000006728	Cdk4	13.9609	13.994	13.9857	13.8556	14.0038	14.1334
ENSMUSG00000006731	B4galnt1	7.81874	7.69816	7.62206	8.81717	8.91581	9.15194
ENSMUSG00000006732	Mettl1	10.3506	10.519	10.4935	9.85228	10.086	10.2207
ENSMUSG00000006736	Tspan31	10.7185	10.7274	10.6994	10.4433	10.3858	10.4466
ENSMUSG00000006740	Kif5b	12.9306	13.0872	13.2603	13.2887	13.2923	13.3042
ENSMUSG00000006763	Saal1	10.4696	10.3511	10.4447	10.5388	10.5855	10.5162
ENSMUSG00000006764	Tph2	7.37575	7.4036	7.29626	7.3805	7.2813	7.39139
ENSMUSG00000006777	Krt23	8.9017	9.21136	9.36054	7.16332	7.16332	7.16332
ENSMUSG00000006782	Cnp	9.5879	9.39588	9.33503	8.8026	9.01242	9.18077
ENSMUSG00000006784	Ttc25	8.39536	7.82714	7.8225	8.46735	8.2271	8.1561
ENSMUSG00000006800	Sulf2	12.7681	12.6174	12.6035	12.3071	11.979	11.9712
ENSMUSG00000006818	Sod2	11.7685	11.8617	12.0299	11.6099	11.5522	11.4651
ENSMUSG00000006850	Tmco6	10.1093	9.44846	9.38831	10.8774	10.1444	10.0018
ENSMUSG00000006906	Stambp	8.34524	8.31697	8.32144	8.84294	8.6802	8.65555
ENSMUSG00000006920	Ezh1	11.207	10.7402	10.7639	11.3007	10.4974	10.3669
ENSMUSG00000006930	Hap1	10.972	10.5847	10.7931	9.98964	9.6775	9.53129
ENSMUSG00000006931	P3h4	8.62358	8.12271	8.18873	9.37735	9.14453	9.13234
ENSMUSG00000006932	Ctnnb1	14.4075	14.1526	14.1817	14.5362	14.3697	14.3589
ENSMUSG00000006941	Eif1b	10.1352	10.2827	10.2728	10.2923	10.7313	10.8
ENSMUSG00000006948	Klk4	7.16332	7.16332	7.16332	7.3805	7.2813	7.3496
ENSMUSG00000006958	Chrd	7.97602	7.88734	7.84789	8.61867	8.72171	8.75853
ENSMUSG00000006998	Psmd2	13.8516	13.8698	13.8748	13.8432	13.9532	14.0146
ENSMUSG00000007021	Syngr3	7.98477	7.78353	7.84789	8.4186	8.47834	8.34526
ENSMUSG00000007029	Vars	13.8988	13.8102	13.8103	14.2595	14.0936	14.0934
ENSMUSG00000007030	Vwa7	7.55035	7.43189	7.46016	7.55403	7.66153	7.65415
ENSMUSG00000007033	Hspa1l	7.68135	7.72395	7.65847	7.53879	7.49637	7.53512
ENSMUSG00000007034	Slc44a4	8.8668	8.95212	8.87898	9.19273	8.77244	8.59514
ENSMUSG00000007035	Msh5	8.67487	7.82714	7.79602	8.8401	8.29072	8.01525
ENSMUSG00000007036	Abhd16a	10.0063	9.92628	9.8835	9.86523	9.70852	9.66939
ENSMUSG00000007038	Neu1	10.4781	9.54377	9.58463	10.9436	10.0224	9.85713
ENSMUSG00000007039	Ddah2	11.0816	10.0832	10.1526	10.8165	10.3952	10.2669
ENSMUSG00000007041	Clic1	11.0119	10.3162	10.343	11.8987	11.4899	11.3961
ENSMUSG00000007050	Lsm2	10.9005	11.4269	11.4055	11.2586	11.4816	11.5031
ENSMUSG00000007080	Pole	12.3146	12.5436	12.4664	12.2929	12.2326	12.2914
ENSMUSG00000007097	Atp1a2	8.68733	7.85794	7.73916	8.43511	7.6882	7.57871
ENSMUSG00000007107	Atp1a4	7.40854	7.45744	7.39341	7.47018	7.16332	7.16332
ENSMUSG00000007122	Casq1	7.37575	7.45744	7.48838	7.6097	7.60318	7.61805
ENSMUSG00000007207	Stx1a	9.05351	9.25938	9.11059	9.16249	9.1261	9.07167
ENSMUSG00000007209	Ceacam9	7.16332	7.45744	7.29626	7.35145	7.33012	7.53512
ENSMUSG00000007216	Zfp775	9.45672	9.34809	9.36054	9.59534	9.49083	9.5648
ENSMUSG00000007279	Scube2	8.06711	7.89685	7.99292	7.3805	7.57078	7.65415
ENSMUSG00000007338	Mrpl49	10.9554	11.2688	11.2976	11.1309	11.5733	11.6308
ENSMUSG00000007379	Dennd2c	11.4308	11.458	11.575	10.4459	10.6284	10.4714
ENSMUSG00000007411	Mark3	11.9455	12.0202	12.0282	11.855	12.0132	12.1261
ENSMUSG00000007415	Gatad1	11.2484	11.1015	11.1525	11.8795	11.7923	11.8897
ENSMUSG00000007440	Pcdha11	7.16332	7.16332	7.16332	7.16332	7.16332	7.16332
ENSMUSG00000007457	2310003L06Rik	7.46347	7.81653	7.89586	7.16332	7.33012	7.16332
ENSMUSG00000007458	M6pr	12.5042	12.4385	12.4413	12.309	11.9967	12.0454
ENSMUSG00000007476	Lrrc8a	8.63229	8.89705	8.83712	8.7175	8.79003	8.97847
ENSMUSG00000007480	Mc5r	7.6669	7.54259	7.65847	7.16332	7.16332	7.16332
ENSMUSG00000007564	Ppp2r1a	13.4134	13.415	13.3744	13.5582	13.4899	13.5171
ENSMUSG00000007570	Fance	10.237	10.278	10.3941	10.8698	10.8218	10.7126
ENSMUSG00000007589	Tinf2	11.4017	11.1601	11.2035	11.4596	11.1828	11.2373
ENSMUSG00000007591	Tssk4	7.40854	7.43189	7.42891	7.35145	7.33012	7.3496
ENSMUSG00000007594	Hapln4	8.08259	7.64224	7.58238	9.57156	9.42935	9.14544
ENSMUSG00000007603	Dus3l	11.3515	11.9957	11.9676	11.2571	11.7194	11.7819
ENSMUSG00000007610	Gtpbp3	10.3816	10.7325	10.6374	10.4927	10.963	11.0554
ENSMUSG00000007613	Tgfbr1	10.7994	11.2845	11.3619	10.3261	10.425	10.5687
ENSMUSG00000007617	Homer1	10.2129	10.3287	10.3237	10.1016	10.6787	10.2612
ENSMUSG00000007646	Rad51c	9.64512	9.58899	9.71128	10.1674	9.95145	9.98975
ENSMUSG00000007653	Gabrb2	7.55035	7.76045	7.79602	7.27199	7.36755	7.39139
ENSMUSG00000007655	Cav1	7.28604	7.37147	7.16332	7.27199	7.39908	7.29509
ENSMUSG00000007656	Arpp19	12.052	12.0108	12.0864	11.8209	11.9967	12.0511
ENSMUSG00000007659	Bcl2l1	10.284	10.3896	10.3292	11.0724	10.9441	11.1027
ENSMUSG00000007670	Khsrp	12.643	13.1094	13.0222	12.9923	13.1736	13.2091
ENSMUSG00000007682	Dio2	7.16332	7.16332	7.16332	7.16332	7.16332	7.16332
ENSMUSG00000007721	Ccdc124	10.934	11.2541	11.1801	11.1299	11.4368	11.5162
ENSMUSG00000007739	Cct4	14.3129	14.1573	14.2571	14.429	14.3139	14.2662
ENSMUSG00000007777	0610009B22Rik	9.57168	9.49697	9.58225	9.98729	9.90647	9.84179
ENSMUSG00000007783	Cpt1c	10.684	10.2399	10.1636	11.1941	10.9278	10.9015
ENSMUSG00000007805	Twist2	7.16332	7.16332	7.16332	7.16332	7.16332	7.39139
ENSMUSG00000007812	Zfp655	11.7407	11.3539	11.4439	11.48	11.1386	11.2112
ENSMUSG00000007815	Rhoa	13.1457	12.987	13.0438	12.9987	12.8347	12.855
ENSMUSG00000007817	Zmiz1	8.84175	9.63648	9.43156	9.91461	10.831	10.3643
ENSMUSG00000007827	Ankrd26	10.4653	10.559	10.576	9.95264	9.92114	9.83405
ENSMUSG00000007833	Aldh16a1	11.2558	11.0315	10.9163	11.079	10.7056	10.7063
ENSMUSG00000007836	Hnrnpa0	13.7647	14.1284	14.1379	13.9338	14.18	14.2645
ENSMUSG00000007837	Prrg2	8.80875	8.6951	8.60168	8.68875	8.67249	8.65064
ENSMUSG00000007850	Hnrnph1	14.1633	14.7086	14.6601	13.9933	14.4396	14.4947
ENSMUSG00000007867	Ift43	9.57778	9.00179	9.02601	9.73837	9.4167	9.40954
ENSMUSG00000007872	Id3	10.3201	10.9845	11.053	10.5009	10.7123	10.8796
ENSMUSG00000007877	Tcap	7.37575	7.45744	7.42891	7.27199	7.16332	7.16332
ENSMUSG00000007880	Arid1a	12.6468	13.4125	13.2572	13.5077	13.6703	13.8703
ENSMUSG00000007888	Crlf1	7.65201	7.62716	7.62206	8.47525	8.35031	8.298
ENSMUSG00000007891	Ctsd	11.7021	11.3063	11.2397	12.0299	11.5004	11.4929
ENSMUSG00000007892	Rplp1	15.6792	15.6442	15.5928	15.3252	15.3594	15.4539
ENSMUSG00000007907	Cabs1	7.46347	7.56098	7.65847	7.16332	7.16332	7.16332
ENSMUSG00000007908	Hmgcll1	8.20375	8.06462	8.02261	8.38475	8.58395	8.63578
ENSMUSG00000007944	Ttc9b	7.5097	7.56098	7.58238	7.31696	7.47495	7.45755
ENSMUSG00000007946	Phox2a	7.70905	7.52323	7.42891	8.2055	8.46904	8.32529
ENSMUSG00000007950	Abhd8	8.93895	8.93939	8.92736	9.2552	9.49483	9.70608
ENSMUSG00000007987	Ift22	8.83813	9.26681	9.20259	8.8626	9.06082	9.16483
ENSMUSG00000007989	Fzd3	8.54658	8.56577	8.52578	8.6952	8.95294	9.03309
ENSMUSG00000008028	1700008O03Rik	8.00196	7.94255	7.86022	8.05831	7.74935	7.68768
ENSMUSG00000008035	Mid1ip1	11.0249	11.3277	11.4048	11.8559	11.6832	11.6995
ENSMUSG00000008036	Ap2s1	11.2172	11.2011	11.2557	11.2829	11.2893	11.4291
ENSMUSG00000008090	Fgfrl1	8.98478	8.45875	8.5644	8.97934	8.871	9.02952
ENSMUSG00000008129	4930432K21Rik	8.62794	8.14349	8.10547	8.98187	8.35031	8.11462
ENSMUSG00000008136	Fhl2	7.58704	7.62716	7.60268	7.64715	7.70101	7.59884
ENSMUSG00000008140	Emc10	11.7577	11.6531	11.6791	11.5593	11.4743	11.6204
ENSMUSG00000008153	Clstn3	9.6643	10.1244	10.1031	10.1081	10.2759	10.3735
ENSMUSG00000008167	Fbxw9	10.5833	10.3276	10.332	10.2742	10.3314	10.2697
ENSMUSG00000008193	Spib	7.79611	7.73639	7.62206	8.10055	7.9282	7.82951
ENSMUSG00000008200	Fnbp4	12.6732	12.5964	12.5509	12.5508	12.4976	12.4281
ENSMUSG00000008206	Cers4	10.2694	10.0926	10.0802	10.7273	10.5533	10.5066
ENSMUSG00000008226	Scrn3	10.1897	9.70562	9.85658	9.98492	10.0292	9.92048
ENSMUSG00000008301	Phax	11.1152	11.3627	11.3315	11.1033	11.4601	11.6044
ENSMUSG00000008305	Tle1	9.80874	10.0463	10.0055	10.1839	10.1605	10.2221
ENSMUSG00000008307	1700109H08Rik	8.55126	8.45875	8.34855	8.07668	7.90163	7.84197
ENSMUSG00000008318	Relt	9.0656	8.77864	8.64279	8.85702	8.82783	8.75404
ENSMUSG00000008333	Snrpb2	11.5392	11.636	11.7615	11.6293	11.7806	11.8249
ENSMUSG00000008348	Ubc	10.4459	10.4143	10.1573	9.95021	10.1256	10.2338
ENSMUSG00000008373	Prpf31	11.6507	12.1597	12.0726	11.6308	12.1485	12.237
ENSMUSG00000008384	Sertad1	9.46116	9.42243	9.30902	9.61252	9.56864	9.36633
ENSMUSG00000008393	Carhsp1	10.9463	11.0405	10.9217	11.9024	11.8869	11.9376
ENSMUSG00000008398	Elk3	9.62566	9.23938	9.41011	8.27074	7.9282	8.03427
ENSMUSG00000008429	Herpud2	10.3713	10.4789	10.3661	10.6156	10.4769	10.5561
ENSMUSG00000008435	Rdh13	10.0912	10.2483	10.3111	10.4105	10.2123	10.2338
ENSMUSG00000008438	Adam21	7.28604	7.50274	7.42891	7.31696	7.36755	7.3496
ENSMUSG00000008450	Nutf2	11.385	11.5914	11.5417	11.5162	11.6726	11.7078
ENSMUSG00000008461	Fut1	8.92891	8.73001	8.82427	10.5452	10.4432	10.2669
ENSMUSG00000008475	Arpc5	11.2982	11.308	11.4184	11.662	11.4433	11.5786
ENSMUSG00000008482	Rnf151	7.40854	7.45744	7.5384	7.16332	7.2813	7.39139
ENSMUSG00000008489	Elavl2	10.85	10.6761	10.6919	10.1839	10.186	10.1774
ENSMUSG00000008496	Pou2f2	7.5097	7.54259	7.69229	8.28038	8.10526	8.3966
ENSMUSG00000008540	Mgst1	8.66648	8.08689	8.18076	8.48309	8.32907	8.23354
ENSMUSG00000008575	Nfib	9.75278	10.1618	10.2004	9.07661	9.07746	9.0079
ENSMUSG00000008590	Htr3b	7.16332	7.16332	7.16332	7.16332	7.16332	7.16332
ENSMUSG00000008601	Rab25	8.63229	7.98548	7.9514	10.8263	10.4361	10.3892
ENSMUSG00000008604	Ubqln4	12.7367	12.8724	12.8171	13.1216	13.1447	13.2638
ENSMUSG00000008658	Rbfox1	7.33682	7.43189	7.35125	7.42919	7.80442	7.84197
ENSMUSG00000008668	Rps18	15.1175	14.9622	15.0313	14.713	14.6166	14.5657
ENSMUSG00000008682	Rpl10	14.5647	14.6967	14.7241	14.2689	14.3886	14.3754
ENSMUSG00000008683	Rps15a	14.3664	14.3494	14.4529	14.0756	14.1278	14.012
ENSMUSG00000008690	Ncaph2	12.9584	12.8292	12.8453	12.9256	12.9397	12.7877
ENSMUSG00000008730	Hipk1	11.1077	11.4692	11.4665	11.576	11.8858	12.0921
ENSMUSG00000008734	Gprc5b	8.44826	8.37719	8.45612	9.78152	9.64932	9.55531
ENSMUSG00000008763	Man1a2	10.685	11.1166	11.1212	10.1674	10.7123	10.6917
ENSMUSG00000008789	Ceacam5	7.16332	7.28356	7.16332	7.27199	7.2813	7.16332
ENSMUSG00000008813	Tppp2	7.16332	7.16332	7.16332	7.16332	7.16332	7.16332
ENSMUSG00000008822	Acyp1	9.91423	9.51752	9.49135	9.84445	9.46862	9.40688
ENSMUSG00000008843	Cldn13	7.33682	7.16332	7.16332	7.16332	7.2813	7.29509
ENSMUSG00000008845	Cd163	7.16332	7.16332	7.16332	7.16332	7.2813	7.16332
ENSMUSG00000008855	Hdac5	10.7292	10.2885	10.2742	11.0509	10.4382	10.4751
ENSMUSG00000008859	Rala	10.841	10.6902	10.7476	10.7196	10.6718	10.6501
ENSMUSG00000008874	Clec3a	7.16332	7.16332	7.16332	7.16332	7.16332	7.16332
ENSMUSG00000008892	Vdac3	12.293	12.1698	12.2546	12.3771	12.4659	12.4468
ENSMUSG00000008932	Slc1a7	7.5097	7.671	7.5384	7.52289	7.57078	7.3496
ENSMUSG00000008958	Vps72	11.3059	11.3057	11.1855	11.18	11.1811	11.2516
ENSMUSG00000008976	Gabpa	12.2765	12.2327	12.3954	11.9614	12.0309	11.9712
ENSMUSG00000008999	Bmp7	9.22647	8.43897	8.41945	9.32447	8.84795	8.53119
ENSMUSG00000009013	Dynll1	12.6265	13.0753	13.1289	12.619	13.343	13.2978
ENSMUSG00000009030	Pdcl	10.7832	10.9924	11.0464	11.1502	11.2177	11.1439
ENSMUSG00000009035	Tmem184b	10.5189	10.1833	10.1161	10.1189	9.90794	9.82822
ENSMUSG00000009047	Gm5965	7.16332	7.16332	7.16332	7.16332	7.16332	7.16332
ENSMUSG00000009070	Rsph14	7.16332	7.16332	7.16332	7.50623	7.45191	7.53512
ENSMUSG00000009073	Nf2	12.4402	12.6744	12.716	12.464	12.3329	12.3234
ENSMUSG00000009075	Cabp7	8.20375	8.19656	8.13131	7.98699	8.12568	8.31854
ENSMUSG00000009076	Zmat5	9.23176	9.2165	9.24008	8.88742	8.80392	8.81957
ENSMUSG00000009079	Ewsr1	13.8102	13.8878	13.8039	13.9457	13.8636	13.7451
ENSMUSG00000009090	Ap1b1	11.683	11.8794	11.8731	11.8679	11.933	12.036
ENSMUSG00000009092	Derl3	8.01877	8.3226	8.30759	8.67573	9.06082	8.93682
ENSMUSG00000009093	Gstt4	7.37575	7.16332	7.16332	7.40608	7.36755	7.39139
ENSMUSG00000009097	Tbx1	7.28604	7.28356	7.16332	7.27199	7.47495	7.48553
ENSMUSG00000009108	Gnat2	7.95821	7.92463	7.8094	8.30872	8.11212	8.16416
ENSMUSG00000009112	Bcl2l13	11.4045	11.3097	11.2621	11.3868	11.3634	11.4291
ENSMUSG00000009114	2610028H24Rik	7.37575	7.37147	7.29626	7.58281	7.42684	7.59884
ENSMUSG00000009115	Spatc1l	7.16332	7.4036	7.39341	7.16332	7.39908	7.16332
ENSMUSG00000009145	Dqx1	8.90513	8.3393	8.33509	8.6048	8.30183	8.21101
ENSMUSG00000009185	Ccl8	7.16332	7.16332	7.16332	7.16332	7.16332	7.16332
ENSMUSG00000009207	Lnpk1	10.0225	9.99118	10.1353	10.1809	10.006	10.0474
ENSMUSG00000009210	Prr29	7.16332	7.16332	7.16332	7.27199	7.16332	7.16332
ENSMUSG00000009214	Tmem8c	7.16332	7.33332	7.16332	7.27199	7.33012	7.16332
ENSMUSG00000009216	Fam163b	7.86168	7.98548	7.79602	8.73005	8.90318	8.94832
ENSMUSG00000009246	Trpm5	7.98477	8.02607	8.02261	8.41443	8.09833	7.95514
ENSMUSG00000009248	Ascl2	8.67904	8.73383	8.79372	9.3148	9.85845	9.16483
ENSMUSG00000009281	Rarres2	7.28604	7.28356	7.29626	7.16332	7.39908	7.16332
ENSMUSG00000009291	Pttg1ip	11.3023	10.9881	11.0279	11.3298	10.9413	10.8242
ENSMUSG00000009292	Trpm2	7.73535	8.04172	7.78232	7.76416	8.07005	8.01525
ENSMUSG00000009293	Ube2g2	10.3459	10.5819	10.5514	10.3131	10.4331	10.4727
ENSMUSG00000009350	Mpo	7.40854	7.33332	7.39341	7.31696	7.33012	7.16332
ENSMUSG00000009356	Lpo	7.80753	8.14349	7.98276	8.363	8.36595	8.55293
ENSMUSG00000009376	Met	8.37894	8.15706	8.36182	9.86265	9.49283	9.65398
ENSMUSG00000009378	Slc16a12	7.84057	7.52323	7.46016	7.40608	7.33012	7.16332
ENSMUSG00000009394	Syn2	7.33682	7.28356	7.16332	7.63501	7.16332	7.16332
ENSMUSG00000009406	Elk1	10.0687	10.1309	9.99854	10.4018	10.1066	10.0273
ENSMUSG00000009418	Nav1	10.5735	11.0824	10.8858	11.0703	11.0801	11.0772
ENSMUSG00000009470	Tnpo1	13.9178	14.0314	14.062	13.8616	13.929	13.9241
ENSMUSG00000009471	Myod1	7.28604	7.33332	7.42891	7.3805	7.6333	7.67121
ENSMUSG00000009487	Otog	7.16332	7.16332	7.16332	7.40608	7.33012	7.3496
ENSMUSG00000009535	Rnmt	12.2585	12.3343	12.4006	12.3998	12.5286	12.5954
ENSMUSG00000009545	Kcnq1	7.48742	7.16332	7.29626	7.52289	7.36755	7.29509
ENSMUSG00000009549	Srp14	11.0436	10.8618	10.8698	10.9364	11.1422	11.1515
ENSMUSG00000009551	6330409D20Rik	7.37575	7.16332	7.16332	7.27199	7.2813	7.29509
ENSMUSG00000009555	Cdk9	11.9733	12.0772	12.1314	11.7466	11.9043	11.9341
ENSMUSG00000009563	Tor2a	10.3342	9.66967	9.73907	10.2421	9.89462	9.80068
ENSMUSG00000009566	Fpgs	11.1717	11.3583	11.4139	11.442	11.5846	11.6226
ENSMUSG00000009569	Mkl2	10.3272	10.4645	10.3403	10.6306	10.4552	10.5078
ENSMUSG00000009575	Cbx5	13.6722	13.7883	13.7311	13.9016	13.7832	13.7102
ENSMUSG00000009580	Odam	7.16332	7.16332	7.16332	7.16332	7.16332	7.16332
ENSMUSG00000009585	Apobec3	10.9994	11.2664	11.3859	11.0058	11.4343	11.0307
ENSMUSG00000009588	St6galnac1	7.16332	7.16332	7.16332	7.16332	7.16332	7.16332
ENSMUSG00000009596	Taf7l	9.1612	8.52976	8.44405	8.66587	8.66083	8.69881
ENSMUSG00000009614	Sardh	7.16332	7.16332	7.35125	7.16332	7.16332	7.16332
ENSMUSG00000009621	Vav2	10.123	10.1682	10.0349	11.3275	11.0436	11.1965
ENSMUSG00000009628	Tex15	10.9076	9.92023	9.84292	9.56996	9.21071	9.1776
ENSMUSG00000009630	Ppp2cb	11.5367	11.4487	11.4363	11.4865	11.4049	11.4989
ENSMUSG00000009633	G0s2	10.0786	10.0642	9.95403	10.1275	10.2276	10.2626
ENSMUSG00000009640	Dmap1	10.7211	10.6393	10.7111	10.679	10.6956	10.6833
ENSMUSG00000009646	Pla2g12b	7.4374	7.16332	7.16332	7.16332	7.2813	7.16332
ENSMUSG00000009647	Mcu	10.2558	9.81466	9.96484	10.5444	10.0546	10.1187
ENSMUSG00000009654	Oit3	7.16332	7.16332	7.29626	7.16332	7.16332	7.16332
ENSMUSG00000009670	Tex11	8.81985	8.61764	8.74866	8.76991	8.89681	8.68934
ENSMUSG00000009681	Bcr	10.1923	10.0628	9.96843	11.2705	11.0049	11.1446
ENSMUSG00000009687	Fxyd5	7.5097	7.43189	7.58238	8.09465	7.99457	8.13146
ENSMUSG00000009731	Kcnd1	9.01336	9.04952	9.02601	9.4406	9.4828	9.41748
ENSMUSG00000009733	Tfcp2	10.0018	9.58123	9.72845	9.77878	9.70511	9.60899
ENSMUSG00000009734	Pou6f2	7.40854	7.78353	7.8094	7.27199	7.16332	7.29509
ENSMUSG00000009739	Pou6f1	8.74375	8.97098	9.02601	8.18975	8.43582	8.34526
ENSMUSG00000009741	Ubp1	12.1598	12.3021	12.2445	12.1472	12.2349	12.1684
ENSMUSG00000009772	Nuak2	8.67487	8.04172	8.10547	9.70255	9.14974	9.08199
ENSMUSG00000009828	Ick	9.89183	10.0296	10.0802	9.73412	10.0847	10.2454
ENSMUSG00000009863	Sdhb	11.7894	11.4934	11.6013	11.9415	11.6198	11.6044
ENSMUSG00000009876	Cox4i2	7.40854	7.28356	7.42891	7.69284	7.83517	7.59884
ENSMUSG00000009894	Snap47	11.0068	10.6229	10.6562	11.2196	11.0251	11.0635
ENSMUSG00000009900	Wnt3a	8.2617	8.35572	8.0605	7.27199	7.2813	7.16332
ENSMUSG00000009905	Kdsr	10.6365	10.4819	10.4447	10.9279	10.2147	10.1744
ENSMUSG00000009907	Vps4b	11.89	11.9491	12.0014	11.8792	11.9209	12.0023
ENSMUSG00000009927	Rps25	14.4277	14.4213	14.4781	14.0013	14.0072	13.9851
ENSMUSG00000009941	Nxf2	7.37575	7.37147	7.29626	7.64715	7.53548	7.68768
ENSMUSG00000009995	Taz	10.5814	10.0601	10.1416	10.5889	10.2334	10.0689
ENSMUSG00000010021	Kif19a	7.28604	7.37147	7.16332	7.69284	7.72573	7.70364
ENSMUSG00000010025	Aldh3a2	11.3652	10.9159	11.0547	10.909	10.85	10.8498
ENSMUSG00000010044	Zmynd10	8.04331	7.37147	7.56102	8.9486	7.51648	7.53512
ENSMUSG00000010045	Tmem115	9.9702	10.0669	10.0752	9.67765	9.84464	10.077
ENSMUSG00000010047	Hyal2	10.3793	10.3545	10.3553	9.98374	10.1332	10.3944
ENSMUSG00000010048	Ifrd2	11.4232	11.6091	11.6382	11.5694	11.4368	11.473
ENSMUSG00000010051	Hyal1	9.49399	8.87361	8.83712	8.78488	8.46904	8.21101
ENSMUSG00000010054	Tusc2	9.39528	9.8212	9.76837	9.43883	9.81973	10.0189
ENSMUSG00000010057	Nprl2	9.47439	9.21393	9.19624	9.67172	9.15493	9.08882
ENSMUSG00000010064	Slc38a3	7.84057	7.87768	8.03226	8.02023	8.52362	8.3049
ENSMUSG00000010066	Cacna2d2	7.9212	7.99377	7.98276	8.06448	8.17151	7.97572
ENSMUSG00000010067	Rassf1	8.67068	8.76018	8.70176	9.053	9.04112	9.06127
ENSMUSG00000010080	Epn3	7.33682	7.16332	7.39341	8.17909	8.09135	8.52568
ENSMUSG00000010086	Rnf112	7.16332	7.16332	7.16332	7.58281	7.73767	7.67121
ENSMUSG00000010095	Slc3a2	14.1601	14.1784	14.1451	14.2516	14.0474	14.0793
ENSMUSG00000010097	Nxf1	12.2643	12.6953	12.6719	12.2619	12.7298	12.7053
ENSMUSG00000010110	Stx5a	10.5495	10.6726	10.6374	10.2675	10.5118	10.6094
ENSMUSG00000010122	Slc47a1	7.65201	7.89685	7.94064	7.45042	7.67505	7.8038
ENSMUSG00000010136	Pifo	7.40854	7.52323	7.42891	7.65898	7.72573	7.51122
ENSMUSG00000010142	Tnfrsf13b	8.19707	7.73639	7.75392	7.88492	7.72573	7.70364
ENSMUSG00000010154	Spire2	9.23703	10.031	9.93765	9.54572	9.55725	9.65177
ENSMUSG00000010175	Prox1	7.37575	7.57855	7.5143	7.7142	7.80442	7.74878
ENSMUSG00000010205	Raver1	7.16332	7.16332	7.16332	7.16332	7.2813	7.16332
ENSMUSG00000010277	2610507B11Rik	13.321	13.5596	13.5329	13.4175	13.494	13.6295
ENSMUSG00000010290	AI597479	10.5705	10.3939	10.4599	10.4166	10.2962	10.2454
ENSMUSG00000010307	Tmem86a	7.94914	7.68477	7.67567	8.02023	7.82509	7.76304
ENSMUSG00000010311	Optc	7.16332	7.16332	7.16332	7.16332	7.16332	7.29509
ENSMUSG00000010342	Tex14	10.8262	10.3388	10.4319	10.1931	9.71532	9.38541
ENSMUSG00000010358	Ifi35	8.5324	8.48296	8.25747	7.83601	8.07721	7.84197
ENSMUSG00000010362	Rdm1	10.7398	10.2058	10.332	11.0746	10.6151	10.1714
ENSMUSG00000010376	Nedd8	11.7115	11.859	11.8462	11.6943	11.8931	12.0224
ENSMUSG00000010392	Gosr1	10.6174	10.5647	10.5538	10.4711	10.472	10.4628
ENSMUSG00000010406	Mrpl52	10.5675	10.512	10.5597	10.0973	10.3668	10.4504
ENSMUSG00000010435	Spaca7	7.16332	7.16332	7.16332	7.16332	7.16332	7.16332
ENSMUSG00000010453	Kansl3	11.134	11.312	11.2657	11.3091	11.3336	11.3623
ENSMUSG00000010461	Eya4	7.28604	7.28356	7.35125	7.42919	7.45191	7.55753
ENSMUSG00000010476	Ebf3	7.28604	7.28356	7.29626	7.63501	7.72573	7.71912
ENSMUSG00000010492	Uckl1os	7.73535	7.69816	7.62206	7.64715	7.6333	7.71912
ENSMUSG00000010505	Myt1	7.33682	7.4036	7.29626	7.27199	7.2813	7.16332
ENSMUSG00000010517	Faf1	12.2813	11.9249	12.073	12.7112	12.2358	12.2459
ENSMUSG00000010529	Gm266	7.16332	7.16332	7.29626	7.50623	7.6333	7.82951
ENSMUSG00000010538	Tsacc	8.12735	8.25269	8.18076	8.25116	8.36595	8.31854
ENSMUSG00000010554	Mettl16	10.8767	11.5998	11.5263	11.1549	11.7547	11.8481
ENSMUSG00000010592	Dazl	9.34544	9.16947	9.30317	8.85141	8.95598	8.75853
ENSMUSG00000010601	Apol7a	7.33682	7.16332	7.16332	7.31696	7.2813	7.16332
ENSMUSG00000010607	Pigyl	9.40457	8.57459	8.70653	9.66874	9.47269	9.36083
ENSMUSG00000010608	Rbm25	13.1944	13.703	13.7583	13.1507	13.4277	13.46
ENSMUSG00000010609	Psen2	9.04129	8.80759	8.74866	8.75168	8.73643	8.97474
ENSMUSG00000010651	Acaa1b	7.6669	7.50274	7.48838	7.9231	8.06282	7.92311
ENSMUSG00000010660	Plcd1	7.62072	7.671	7.65847	8.56212	8.59645	8.74502
ENSMUSG00000010663	Fads1	12.6454	12.3418	12.3727	12.6274	12.5403	12.5402
ENSMUSG00000010721	Lmbr1	9.37179	9.22417	9.45004	9.25723	9.09931	9.11911
ENSMUSG00000010751	Tnfrsf22	10.3034	10.5695	10.5933	9.53919	9.81501	9.83211
ENSMUSG00000010755	Cars	13.8561	13.6	13.5881	13.75	13.6388	13.6411
ENSMUSG00000010760	Phlda2	9.68509	8.93618	9.0477	10.1211	8.88075	9.01153
ENSMUSG00000010796	Asz1	7.46347	7.4036	7.35125	7.48871	7.45191	7.42658
ENSMUSG00000010797	Wnt2	7.16332	7.16332	7.16332	7.16332	7.2813	7.29509
ENSMUSG00000010803	Gabra1	7.28604	7.4036	7.35125	7.16332	7.16332	7.3496
ENSMUSG00000010825	Grid2ip	7.6669	7.80573	7.83533	7.48871	7.45191	7.51122
ENSMUSG00000010830	Kdelr3	8.16291	7.71122	7.7683	7.81006	7.71352	7.61805
ENSMUSG00000010841	1700006E09Rik	7.16332	7.16332	7.16332	7.27199	7.16332	7.16332
ENSMUSG00000010911	Apip	9.64898	9.59092	9.6785	9.39391	9.4584	9.33859
ENSMUSG00000010914	Pdhx	10.5013	10.6547	10.6887	10.3599	10.6735	10.7136
ENSMUSG00000010936	Vac14	11.6296	11.8637	11.7574	11.6558	11.5331	11.5763
ENSMUSG00000011008	Mcoln2	7.16332	7.16332	7.39341	7.27199	7.16332	7.29509
ENSMUSG00000011034	Slc5a1	7.62072	7.96003	7.8094	7.52289	7.82509	7.77695
ENSMUSG00000011052	1700049J03Rik	7.16332	7.16332	7.16332	7.16332	7.2813	7.29509
ENSMUSG00000011096	Akt1s1	10.5322	11.1074	11.0313	10.2961	10.4542	10.5054
ENSMUSG00000011114	Tbrg1	12.6273	12.6174	12.6532	12.1014	12.5086	12.1331
ENSMUSG00000011118	Panx3	7.16332	7.16332	7.16332	7.16332	7.16332	7.16332
ENSMUSG00000011148	Adssl1	8.52285	7.50274	7.62206	9.15812	7.97038	7.92311
ENSMUSG00000011154	Cfap161	7.28604	7.28356	7.42891	7.72457	7.5873	7.63646
ENSMUSG00000011158	Brf1	10.2792	10.5357	10.5046	9.96828	10.0951	10.1171
ENSMUSG00000011171	Vipr2	7.37575	7.43189	7.35125	7.16332	7.36755	7.16332
ENSMUSG00000011179	Odc1	13.7083	14.2842	14.2664	14.2645	14.6989	14.8242
ENSMUSG00000011254	Thg1l	10.7729	11.2897	11.187	10.4236	10.9679	11.1246
ENSMUSG00000011256	Adam19	12.0145	12.1257	12.1701	9.08825	9.56675	9.70181
ENSMUSG00000011257	Pabpc4	13.899	13.943	13.9292	13.6716	13.7334	13.818
ENSMUSG00000011263	Exoc3l2	8.58349	8.2941	8.30059	7.6097	7.6185	7.71912
ENSMUSG00000011267	Zfp296	10.9386	10.8295	10.7771	9.46507	9.07746	9.13234
ENSMUSG00000011305	Plin5	7.68135	7.65684	7.64063	8.08271	8.2738	8.16416
ENSMUSG00000011306	Sugp1	11.1287	11.2529	11.1283	11.1724	11.2636	11.2748
ENSMUSG00000011349	Dmrtc2	7.91164	7.74855	7.64063	8.91173	8.32368	8.14796
ENSMUSG00000011350	Gm5893	7.16332	7.16332	7.16332	7.31696	7.33012	7.16332
ENSMUSG00000011382	Dhdh	9.96409	10.0504	10.0602	10.6373	10.7247	10.7126
ENSMUSG00000011427	Zfp790	9.06259	9.02588	9.15413	8.946	8.83121	8.78945
ENSMUSG00000011463	Cpb1	7.33682	7.16332	7.29626	7.16332	7.16332	7.16332
ENSMUSG00000011486	Slc25a41	7.33682	7.28356	7.29626	7.52289	7.45191	7.55753
ENSMUSG00000011589	Fsd1	8.5324	8.60917	8.63774	9.992	9.9226	10.0474
ENSMUSG00000011632	Pinlyp	7.56912	7.43189	7.35125	7.52289	7.51648	7.3496
ENSMUSG00000011658	Fuz	9.0039	8.74142	8.60168	9.12254	8.72171	8.71752
ENSMUSG00000011751	Sptbn4	9.6178	9.86609	9.81319	10.5228	10.1294	9.96704
ENSMUSG00000011752	Pgam1	14.2501	14.3861	14.5011	14.6225	15.0174	14.8327
ENSMUSG00000011831	Evi5	11.1434	11.1839	11.2506	11.3012	11.1514	11.1423
ENSMUSG00000011832	Evi5l	8.74768	8.49722	8.41321	8.37176	8.26234	8.07098
ENSMUSG00000011837	Snapc2	9.74921	9.84062	9.71989	9.49589	9.46249	9.51666
ENSMUSG00000011877	Git1	10.9154	11.1544	11.1068	11.6518	11.3042	11.398
ENSMUSG00000011884	Gltp	10.1352	10.315	10.2857	10.6638	10.7907	10.9061
ENSMUSG00000011958	Bnip2	10.7336	10.7933	10.6507	10.5381	10.8164	10.8289
ENSMUSG00000011960	Ccnt1	11.4111	11.5802	11.5675	11.4116	11.4247	11.3929
ENSMUSG00000012017	Scarf2	7.9212	7.64224	7.73916	7.81006	7.90163	7.84197
ENSMUSG00000012042	4930579F01Rik	7.16332	7.16332	7.16332	7.16332	7.16332	7.16332
ENSMUSG00000012076	Brms1l	10.1634	10.4302	10.4599	10.0072	10.2439	10.1297
ENSMUSG00000012114	Med15	11.0162	11.1925	11.1702	11.0823	11.1212	11.0562
ENSMUSG00000012117	Dhdds	9.93627	9.965	9.99678	10.1757	10.1629	10.1328
ENSMUSG00000012123	Aim1l	8.98799	8.91677	8.84561	9.45986	9.42515	9.37181
ENSMUSG00000012126	Ubxn11	8.57438	8.60917	8.53139	8.1683	7.98659	7.79053
ENSMUSG00000012187	Mogat1	7.40854	7.28356	7.29626	7.3805	7.39908	7.39139
ENSMUSG00000012211	Tex22	7.28604	7.16332	7.35125	7.31696	7.39908	7.39139
ENSMUSG00000012282	Wnt8a	9.90467	10.1846	9.90241	7.47018	7.64763	7.90091
ENSMUSG00000012296	Tjap1	11.2403	11.1683	11.1204	11.3243	11.1965	11.2586
ENSMUSG00000012350	Ehf	7.16332	7.28356	7.29626	7.27199	7.36755	7.16332
ENSMUSG00000012396	Nanog	13.4499	12.9366	13.0828	11.1967	8.71054	8.25553
ENSMUSG00000012405	Rpl15	13.6919	13.7647	13.8271	13.3035	13.4527	13.5754
ENSMUSG00000012422	Tmem167	11.1199	11.4122	11.4684	11.392	11.7579	11.864
ENSMUSG00000012428	Steap4	7.16332	7.33332	7.16332	7.16332	7.33012	7.3496
ENSMUSG00000012429	Mplkip	10.3401	10.1335	10.1096	10.9084	10.5809	10.6587
ENSMUSG00000012443	Kif11	12.5776	12.9495	13.015	12.7806	12.9305	12.9257
ENSMUSG00000012483	Rpa3	10.7149	10.7248	10.808	10.5758	10.6964	10.6436
ENSMUSG00000012519	Mlkl	7.4374	7.61156	7.724	7.72457	7.95381	7.92311
ENSMUSG00000012520	Phox2b	7.16332	7.16332	7.16332	7.16332	7.33012	7.39139
ENSMUSG00000012535	Tnpo3	12.6556	12.8065	12.8369	12.9877	12.9671	12.9634
ENSMUSG00000012609	Ttll5	9.9702	10.1921	10.1989	10.0348	10.2439	10.2782
ENSMUSG00000012640	Zfp715	10.434	10.2375	10.3981	9.81402	9.6332	9.78469
ENSMUSG00000012705	Retn	7.40854	7.28356	7.16332	7.52289	7.51648	7.42658
ENSMUSG00000012777	Acpt	7.72236	7.71122	7.46016	7.42919	7.2813	7.29509
ENSMUSG00000012819	Cdh23	7.58704	7.43189	7.29626	7.78295	7.70101	7.61805
ENSMUSG00000012848	Rps5	15.3723	15.3761	15.4107	15.034	15.0784	15.1027
ENSMUSG00000012889	Podnl1	7.46347	7.28356	7.35125	7.48871	7.36755	7.48553
ENSMUSG00000013033	Adgrl1	11.2552	11.4889	11.2955	12.2395	12.3069	12.2505
ENSMUSG00000013076	Amotl1	10.4263	10.1019	10.0636	11.2348	10.9235	11.1176
ENSMUSG00000013083	2200002J24Rik	7.48742	7.33332	7.29626	7.72457	7.51648	7.51122
ENSMUSG00000013089	Etv5	14.0247	14.3424	14.3333	14.0361	14.0592	14.0835
ENSMUSG00000013091	Tmem190	7.28604	7.43189	7.39341	7.48871	7.45191	7.53512
ENSMUSG00000013150	Gfod2	8.89134	9.33177	9.21521	8.89014	9.08843	9.21515
ENSMUSG00000013155	Enkd1	9.55526	9.48448	9.42623	10.1992	10.0047	10.1012
ENSMUSG00000013158	4933405L10Rik	7.33682	7.33332	7.35125	7.48871	7.42684	7.39139
ENSMUSG00000013160	Atp6v0d1	11.2527	10.8208	10.8565	11.1997	10.8887	10.7544
ENSMUSG00000013236	Ptprs	11.3059	11.1999	11.022	13.0102	12.8513	12.7764
ENSMUSG00000013275	Slc41a1	10.7866	10.5386	10.5455	9.75384	9.80234	9.65177
ENSMUSG00000013338	Fer1l4	7.5097	7.50274	7.48838	7.48871	7.42684	7.39139
ENSMUSG00000013353	4931406B18Rik	7.28604	7.16332	7.16332	7.16332	7.16332	7.16332
ENSMUSG00000013367	Iglon5	7.58704	7.54259	7.48838	8.31798	8.19043	8.17214
ENSMUSG00000013415	Igf2bp1	13.4261	13.9468	13.8443	13.8826	13.771	13.8611
ENSMUSG00000013418	B4galnt2	8.4431	8.33377	8.29354	8.72379	8.37623	8.23354
ENSMUSG00000013419	Zfp651	9.06861	8.96786	8.75781	9.88189	9.60407	9.57188
ENSMUSG00000013465	Nelfb	11.395	11.4631	11.4647	11.6678	11.5503	11.6193
ENSMUSG00000013483	Card14	7.46347	7.16332	7.35125	7.53879	7.49637	7.3496
ENSMUSG00000013495	Tmem175	9.41837	9.25192	9.26749	9.5227	9.20324	9.07512
ENSMUSG00000013523	Bcas1	7.98477	8.25872	8.28644	8.76387	9.40179	9.36633
ENSMUSG00000013539	Tango2	9.09828	8.99263	8.94306	8.8792	8.91267	8.86541
ENSMUSG00000013562	4833413E03Rik	8.12006	8.3056	8.14811	7.94503	7.97853	7.77695
ENSMUSG00000013584	Aldh1a2	8.63229	8.34481	8.28644	7.3805	7.67505	7.63646
ENSMUSG00000013593	Ndufs2	12.5944	12.54	12.5758	12.6394	12.587	12.6633
ENSMUSG00000013611	Snx31	7.77257	7.59538	7.5143	7.78295	7.77202	7.65415
ENSMUSG00000013622	Atraid	10.1974	9.83417	9.90053	9.82866	9.33591	9.31882
ENSMUSG00000013629	Cad	14.3924	14.6131	14.5951	14.2355	14.2142	14.3311
ENSMUSG00000013643	Lypd8	7.16332	7.16332	7.16332	7.16332	7.16332	7.16332
ENSMUSG00000013646	Sh3bp5l	10.4535	10.8485	10.7781	10.4062	10.7891	10.8934
ENSMUSG00000013653	1810065E05Rik	7.16332	7.16332	7.16332	7.16332	7.16332	7.16332
ENSMUSG00000013662	Atad1	11.7376	11.9352	12.0168	12.4338	12.3542	12.3518
ENSMUSG00000013663	Pten	11.9034	12.3555	12.435	12.9165	13.2366	13.4496
ENSMUSG00000013668	4933402N03Rik	7.16332	7.16332	7.16332	7.16332	7.16332	7.16332
ENSMUSG00000013698	Pea15a	8.96208	9.05245	8.99275	10.3362	10.3314	10.5745
ENSMUSG00000013701	Timm23	11.8262	11.9999	11.9754	11.8613	12.0487	12.1499
ENSMUSG00000013707	Tnfaip8l2	7.46347	7.33332	7.29626	7.42919	7.47495	7.42658
ENSMUSG00000013736	Trnt1	11.352	11.7101	11.7183	11.3762	11.7567	11.8311
ENSMUSG00000013766	Ly6g6e	9.45449	8.27067	8.28644	8.1351	7.6333	7.3496
ENSMUSG00000013787	Ehmt2	11.8701	12.0598	11.9436	12.507	12.4462	12.4133
ENSMUSG00000013822	Elof1	9.87561	10.3907	10.1882	10.1952	10.7468	10.7585
ENSMUSG00000013833	Med16	10.2779	10.7085	10.6887	10.7685	11.0231	11.1659
ENSMUSG00000013846	St3gal1	8.03522	7.73639	7.5143	7.56868	7.6333	7.70364
ENSMUSG00000013858	Tmem259	11.4978	11.8501	11.8298	11.4931	11.5609	11.6621
ENSMUSG00000013878	Rnf170	9.86249	9.51548	9.56792	9.66874	9.28774	9.19338
ENSMUSG00000013921	Clip3	8.93226	9.11787	8.90341	10.25	10.2147	10.3307
ENSMUSG00000013928	Thap8	7.37575	7.33332	7.42891	7.3805	7.36755	7.3496
ENSMUSG00000013936	Myl2	7.80753	7.56098	7.48838	7.59647	7.5873	7.45755
ENSMUSG00000013973	Dedd	8.82353	8.70295	8.68244	8.9303	8.82445	8.99695
ENSMUSG00000013974	Mcemp1	7.16332	7.16332	7.16332	7.27199	7.2813	7.29509
ENSMUSG00000013997	Nit1	10.2755	10.0296	9.99678	10.156	10.0533	10.0206
ENSMUSG00000014030	Pax5	7.72236	7.57855	7.29626	7.35145	7.42684	7.51122
ENSMUSG00000014039	Prdm15	9.79669	10.0832	10.1384	9.86265	10.1244	10.1744
ENSMUSG00000014074	Rnf168	11.1872	11.4753	11.5352	11.1362	11.527	11.5279
ENSMUSG00000014075	Tctex1d2	9.51756	8.88036	9.0584	9.49758	9.02398	8.9859
ENSMUSG00000014077	Chp1	10.5912	10.8208	10.8412	10.8132	11.0036	11.1431
ENSMUSG00000014104	Sval2	7.16332	7.16332	7.16332	7.16332	7.16332	7.16332
ENSMUSG00000014158	Trpv4	7.86168	7.72395	7.75392	7.47018	7.57078	7.55753
ENSMUSG00000014164	Klhl3	8.19035	8.3226	8.20447	8.14631	8.13238	8.31174
ENSMUSG00000014177	Tvp23b	9.97629	9.95172	10.0686	10.072	10.0224	10.136
ENSMUSG00000014195	Dnajc7	12.4821	12.6981	12.6925	12.3095	12.5657	12.6107
ENSMUSG00000014198	Zfp385c	7.70905	7.45744	7.5143	7.48871	7.51648	7.45755
ENSMUSG00000014226	Cacybp	13.1703	13.2691	13.4789	12.9327	13.0437	13.062
ENSMUSG00000014232	Cluap1	9.08353	9.27419	9.13756	9.0118	8.83793	8.82381
ENSMUSG00000014243	Zswim7	9.88375	9.52767	9.524	10.2665	10.1231	10.007
ENSMUSG00000014245	Pigl	9.93783	10.1883	10.1636	9.39938	9.22796	9.23048
ENSMUSG00000014294	Ndufa2	11.2216	10.9724	10.9692	11.2151	11.1989	11.2265
ENSMUSG00000014301	Pam16	9.44331	9.29849	9.28545	9.19273	9.33816	9.25164
ENSMUSG00000014303	Glis2	9.79323	10.2242	10.176	9.84183	9.63859	9.81845
ENSMUSG00000014313	Cox6c	12.237	12.2549	12.2018	12.1044	12.0704	12.0458
ENSMUSG00000014329	Bicc1	8.22996	8.03393	7.8225	8.76689	8.47834	8.6003
ENSMUSG00000014349	Ube2z	12.4884	12.8256	12.7758	12.5311	12.7059	12.7541
ENSMUSG00000014351	Gip	7.16332	7.33332	7.29626	7.27199	7.16332	7.16332
ENSMUSG00000014353	Tmem87b	10.5843	10.3567	10.402	10.4803	10.2508	10.0053
ENSMUSG00000014355	Anapc1	12.7799	12.9224	12.9372	13.2095	13.1185	13.1594
ENSMUSG00000014361	Mertk	8.59702	8.38249	8.33509	9.19486	9.14191	9.33015
ENSMUSG00000014402	Tsg101	11.0634	11.1551	11.2154	11.2895	11.5128	11.4983
ENSMUSG00000014418	Hps5	9.71294	9.66785	9.65169	9.52436	9.67576	9.68245
ENSMUSG00000014426	Map3k4	11.58	11.3855	11.3579	12.2258	11.9551	11.9074
ENSMUSG00000014444	Piezo1	11.2026	11.3919	11.3267	12.8433	11.9054	11.9248
ENSMUSG00000014453	Blk	7.16332	7.16332	7.16332	7.16332	7.16332	7.16332
ENSMUSG00000014470	Rnf166	9.33085	9.39588	9.21521	9.28931	9.10741	9.05778
ENSMUSG00000014496	Ankrd28	11.6535	11.5731	11.6882	11.6525	11.4393	11.4082
ENSMUSG00000014498	Ankrd52	10.9317	10.9114	10.666	10.9762	10.5709	10.5538
ENSMUSG00000014503	Pkd2l2	8.81616	8.93297	8.95084	8.59429	8.59645	8.6003
ENSMUSG00000014504	Srp19	11.2403	11.5603	11.6855	10.9715	11.3796	11.419
ENSMUSG00000014529	Tmbim7	7.16332	7.16332	7.16332	7.16332	7.16332	7.16332
ENSMUSG00000014542	Clec4f	7.16332	7.16332	7.16332	7.16332	7.16332	7.16332
ENSMUSG00000014543	Klra17	7.16332	7.16332	7.16332	7.16332	7.16332	7.16332
ENSMUSG00000014547	Wdfy2	8.94892	8.98031	8.88309	9.17554	9.21813	9.32166
ENSMUSG00000014550	Rbsn	10.9348	10.8524	10.9181	10.5228	10.4612	10.5185
ENSMUSG00000014551	Mrps25	10.3319	10.5269	10.5082	10.2549	10.4651	10.5268
ENSMUSG00000014554	Dguok	9.79149	9.37561	9.39379	9.87294	9.51662	9.51666
ENSMUSG00000014592	Camta1	9.99137	9.80315	9.81919	10.4166	10.017	9.8817
ENSMUSG00000014599	Csf1	7.6669	7.50274	7.35125	7.55403	7.6882	7.94462
ENSMUSG00000014601	Strip1	10.9757	10.9411	10.8969	11.016	11.2351	11.1027
ENSMUSG00000014602	Kif1a	8.82353	8.02607	7.90733	12.9874	11.6061	11.9154
ENSMUSG00000014603	Alx3	7.37575	7.33332	7.29626	7.35145	7.33012	7.45755
ENSMUSG00000014606	Slc25a11	11.1664	10.9091	10.8969	11.5787	11.4582	11.4565
ENSMUSG00000014609	Chrne	7.58704	7.33332	7.29626	7.3805	7.36755	7.39139
ENSMUSG00000014633	Cmc2	9.33816	9.5011	9.524	9.15372	9.49483	9.42801
ENSMUSG00000014668	Chfr	11.144	11.2611	11.2934	11.0537	10.9256	10.925
ENSMUSG00000014686	Ceacam16	7.46347	7.28356	7.58238	7.52289	7.42684	7.29509
ENSMUSG00000014704	Hoxa2	7.68135	7.33332	7.35125	7.16332	7.16332	7.16332
ENSMUSG00000014725	Adam28	7.46347	7.37147	7.48838	7.50623	7.47495	7.48553
ENSMUSG00000014747	Ankrd53	7.58704	7.77211	7.65847	7.55403	7.55354	7.42658
ENSMUSG00000014748	Tex261	10.738	10.9389	10.8613	10.3886	10.85	10.8934
ENSMUSG00000014763	Fam120b	9.39062	9.68055	9.59878	9.45638	9.60223	9.68245
ENSMUSG00000014767	Tbp	10.8402	10.9644	10.9335	10.8705	10.9483	10.9732
ENSMUSG00000014769	Psmb1	12.8383	12.6033	12.747	12.6531	12.6609	12.6296
ENSMUSG00000014771	Pdcd2	7.16332	7.16332	7.16332	7.16332	7.16332	7.16332
ENSMUSG00000014773	Dll1	9.04435	8.70686	8.43795	10.5164	10.2485	9.84948
ENSMUSG00000014776	Nol3	7.46347	7.56098	7.5384	7.45042	7.55354	7.57871
ENSMUSG00000014778	Fhod1	9.33573	9.65318	9.60813	9.51771	9.65109	9.49691
ENSMUSG00000014782	Plekhg4	7.58704	7.56098	7.56102	7.81006	7.6882	7.68768
ENSMUSG00000014786	Slc9a5	8.85613	8.7452	8.5425	9.08593	9.14714	8.82381
ENSMUSG00000014791	Elmo3	9.37888	8.7452	8.73943	9.67617	9.13666	8.96725
ENSMUSG00000014813	Stc1	7.40854	7.52323	7.60268	7.81006	9.49683	8.73135
ENSMUSG00000014837	4931428F04Rik	8.99119	9.31047	9.38831	9.02893	9.67401	9.4488
ENSMUSG00000014846	Tppp3	7.68135	7.78353	7.5384	7.72457	7.45191	7.48553
ENSMUSG00000014850	Msh3	10.8679	11.3097	11.372	10.8698	11.3276	11.2337
ENSMUSG00000014852	Adamts13	7.28604	7.33332	7.16332	7.27199	7.36755	7.16332
ENSMUSG00000014856	Tmem208	9.46999	9.93531	9.8835	9.37735	9.83845	9.93858
ENSMUSG00000014859	E2f4	11.9132	12.6704	12.6097	12.4638	12.8591	12.8749
ENSMUSG00000014867	Surf4	12.0862	12.2687	12.243	11.9322	12.2452	12.4044
ENSMUSG00000014873	Surf2	10.209	10.5308	10.3083	10.2382	10.3216	10.4227
ENSMUSG00000014905	Dnajb9	9.93157	9.97232	10.0107	9.82601	9.89462	9.9511
ENSMUSG00000014907	Naf1	10.8484	11.4285	11.4869	12.1436	12.346	12.3695
ENSMUSG00000014932	Yes1	11.5168	11.7562	11.9252	10.414	10.1294	10.0851
ENSMUSG00000014956	Ppp1cb	13.1706	13.0513	13.2159	13.1735	13.1445	13.1192
ENSMUSG00000014959	Gorasp2	11.9542	11.9876	11.9649	11.6133	11.9269	11.9486
ENSMUSG00000014980	Tsen15	9.9425	10.031	10.0159	9.95988	10.0586	10.2569
ENSMUSG00000015001	Oc90	7.40854	7.4036	7.29626	7.16332	7.33012	7.29509
ENSMUSG00000015002	Efr3a	12.4299	12.3262	12.3723	11.931	11.6662	11.5899
ENSMUSG00000015013	Trappc2l	9.21314	9.1507	9.1607	9.30505	9.18818	9.08882
ENSMUSG00000015016	Acsf3	9.62762	9.35041	9.4074	9.75942	9.54769	9.53613
ENSMUSG00000015023	Ddx19a	10.9622	11.2416	11.2484	10.6667	10.8567	10.9205
ENSMUSG00000015027	Galns	8.74375	8.48296	8.61728	8.83726	8.56705	8.58995
ENSMUSG00000015053	Gata2	7.4374	7.37147	7.42891	7.58281	7.6333	7.77695
ENSMUSG00000015083	C8g	8.53715	8.13662	8.14811	8.9615	8.2271	8.09744
ENSMUSG00000015085	Entpd2	8.00196	7.62716	7.58238	7.72457	7.64763	7.45755
ENSMUSG00000015087	Rabl6	11.8283	11.626	11.5709	12.0095	11.8032	11.7456
ENSMUSG00000015090	Ptgds	7.40854	7.33332	7.39341	7.48871	7.36755	7.29509
ENSMUSG00000015092	Edf1	11.5834	11.4793	11.4967	11.5538	11.5298	11.4923
ENSMUSG00000015093	Clic3	7.46347	7.4036	7.39341	7.50623	7.42684	7.29509
ENSMUSG00000015094	Npdc1	9.41149	9.28639	9.28545	9.88824	9.57052	9.51666
ENSMUSG00000015095	Fbxw5	10.8427	10.5733	10.6262	10.9084	10.7031	10.6544
ENSMUSG00000015112	Slc25a13	12.3469	12.1534	12.2211	12.4005	12.2167	12.1537
ENSMUSG00000015120	Ube2i	13.4821	13.6338	13.6168	13.6475	13.7248	13.7061
ENSMUSG00000015126	Tsr3	10.1024	10.2266	10.2155	10.0709	10.2872	10.191
ENSMUSG00000015127	Unkl	9.57981	9.9293	9.8911	10.2243	10.3455	10.4278
ENSMUSG00000015133	Lrrk1	7.87197	7.88734	7.8094	7.88492	8.08431	8.21858
ENSMUSG00000015134	Aldh1a3	7.58704	7.62716	7.58238	7.55403	7.57078	7.65415
ENSMUSG00000015143	Actn1	13.0686	12.6017	12.6496	13.4061	12.6356	12.6415
ENSMUSG00000015149	Sirt2	10.146	9.69135	9.71775	9.81	9.46862	9.54335
ENSMUSG00000015165	Hnrnpl	14.1738	14.5103	14.4433	14.4901	14.5592	14.5904
ENSMUSG00000015176	Nolc1	13.2779	13.7887	13.7223	13.5213	13.826	13.8961
ENSMUSG00000015189	Casd1	9.88699	10.1858	10.2828	9.56676	9.5818	9.70181
ENSMUSG00000015202	Cnksr3	9.87071	9.90957	9.80313	10.6171	11.0813	11.3324
ENSMUSG00000015214	Mtmr1	8.88438	8.92003	8.97388	9.23678	9.1755	9.04019
ENSMUSG00000015217	Hmgb3	11.2796	11.6562	11.6036	11.4177	11.6577	11.8009
ENSMUSG00000015222	Map2	9.35748	8.91023	8.87073	9.00686	9.01242	9.23656
ENSMUSG00000015224	Cyp2j9	7.86168	7.59538	7.73916	8.37611	8.08431	8.06196
ENSMUSG00000015242	Nipsnap3a	7.16332	7.16332	7.16332	7.27199	7.16332	7.16332
ENSMUSG00000015243	Abca1	9.27588	9.12064	9.17374	7.98699	8.05552	8.13975
ENSMUSG00000015247	Nipsnap3b	10.2307	10.3001	10.3251	10.2213	10.204	10.1468
ENSMUSG00000015289	Lage3	10.8195	10.7197	10.7079	10.8112	10.8657	10.9912
ENSMUSG00000015290	Ubl4a	10.684	10.684	10.6671	11.0138	10.8582	10.9471
ENSMUSG00000015291	Gdi1	11.8721	11.3605	11.3136	12.0242	11.4308	11.308
ENSMUSG00000015305	Sash1	12.0336	11.8935	11.9161	12.157	11.6692	11.7735
ENSMUSG00000015312	Gadd45b	8.7078	8.2941	8.25747	8.62895	8.39649	8.07098
ENSMUSG00000015314	Slamf6	7.16332	7.16332	7.16332	7.16332	7.16332	7.16332
ENSMUSG00000015316	Slamf1	7.77257	7.87768	7.88419	7.62253	7.6882	7.73415
ENSMUSG00000015335	Zdhhc12	10.3598	10.4645	10.4923	10.3681	10.5891	10.6875
ENSMUSG00000015337	Endog	8.46868	8.72235	8.73943	9.0118	9.38455	9.40422
ENSMUSG00000015340	Cybb	7.16332	7.16332	7.35125	7.27199	7.2813	7.16332
ENSMUSG00000015341	Golga7	11.492	11.4503	11.55	11.4146	11.487	11.4608
ENSMUSG00000015342	Xk	8.78242	8.85659	8.91544	9.136	8.8872	8.97474
ENSMUSG00000015354	Pcolce2	8.72392	9.54577	9.72204	8.6952	9.3063	9.24563
ENSMUSG00000015355	Cd48	7.16332	7.16332	7.29626	7.16332	7.16332	7.16332
ENSMUSG00000015357	Clpx	11.0097	10.9455	10.9692	10.9585	10.9511	10.9142
ENSMUSG00000015363	Trabd	9.9778	9.97086	9.93581	10.6395	10.5308	10.5915
ENSMUSG00000015365	Mov10l1	8.46868	8.13662	8.23513	9.47886	9.21319	9.00426
ENSMUSG00000015377	Dennd6b	10.0342	9.85501	9.63809	9.86523	9.77827	9.62942
ENSMUSG00000015396	Cd83	7.37575	7.33332	7.16332	7.27199	7.42684	7.51122
ENSMUSG00000015401	Tmem27	7.16332	7.16332	7.16332	7.16332	7.16332	7.16332
ENSMUSG00000015405	Ace2	7.16332	7.16332	7.16332	7.16332	7.16332	7.16332
ENSMUSG00000015437	Gzmb	7.16332	7.16332	7.35125	7.35145	7.16332	7.16332
ENSMUSG00000015441	Gzmf	7.16332	7.16332	7.16332	7.16332	7.16332	7.16332
ENSMUSG00000015443	Gzmn	7.16332	7.16332	7.16332	7.16332	7.16332	7.16332
ENSMUSG00000015451	C4a	7.93995	7.59538	7.62206	7.88492	7.6882	7.68768
ENSMUSG00000015452	Ager	7.97602	7.81653	7.65847	7.81006	7.74935	7.45755
ENSMUSG00000015461	Atf6b	10.9607	11.1081	11.0851	11.2235	11.4197	11.6133
ENSMUSG00000015467	Egfl8	7.58704	7.56098	7.58238	7.55403	7.5873	7.73415
ENSMUSG00000015468	Notch4	8.45852	8.80759	8.78929	8.0137	8.07005	7.90091
ENSMUSG00000015474	Ppt2	8.98799	8.58769	8.52578	9.00686	9.16526	9.04373
ENSMUSG00000015476	Prrt1	7.16332	7.28356	7.16332	7.27199	7.47495	7.39139
ENSMUSG00000015478	Rnf5	9.86578	9.76293	9.81519	10.0084	9.80552	9.82627
ENSMUSG00000015484	Fam163a	7.37575	7.37147	7.29626	7.16332	7.16332	7.16332
ENSMUSG00000015488	Cacfd1	9.66049	9.99118	9.98975	9.74542	10.204	10.3212
ENSMUSG00000015501	Hivep2	7.95821	7.79473	7.89586	8.62554	8.83793	8.64571
ENSMUSG00000015519	2310057J18Rik	7.16332	7.16332	7.16332	7.16332	7.16332	7.16332
ENSMUSG00000015522	Arnt	11.917	11.7715	11.7841	11.8932	11.5485	11.5523
ENSMUSG00000015533	Itga2	7.33682	7.45744	7.60268	7.31696	7.33012	7.16332
ENSMUSG00000015536	Mocs2	9.57981	9.76802	9.70696	9.13376	9.34265	9.524
ENSMUSG00000015542	Nat9	9.6624	9.18271	9.24928	9.69965	9.52445	9.42276
ENSMUSG00000015568	Lpl	9.98837	9.16414	9.37727	10.6306	9.54961	9.46418
ENSMUSG00000015575	Atp6v0e	10.7703	10.6302	10.732	10.4175	10.6381	10.727
ENSMUSG00000015579	Nkx2-5	7.16332	7.33332	7.29626	7.31696	7.2813	7.3496
ENSMUSG00000015597	Zfp318	10.863	10.781	10.6529	11.1805	10.9235	10.8554
ENSMUSG00000015599	Ttbk1	7.16332	7.4036	7.42891	7.59647	7.99457	8.18005
ENSMUSG00000015605	Srf	11.0097	11.3659	11.2885	12.6361	11.7869	11.9517
ENSMUSG00000015619	Gata3	7.33682	7.4036	7.29626	7.95929	7.39908	7.39139
ENSMUSG00000015627	Gata5	7.16332	7.16332	7.16332	7.27199	7.16332	7.16332
ENSMUSG00000015647	Lama5	13.4844	13.2795	13.1534	13.8495	13.1412	12.8536
ENSMUSG00000015652	Steap1	9.41837	9.18534	9.29729	8.56936	8.44542	8.49204
ENSMUSG00000015653	Steap2	10.3401	10.511	10.5585	10.3177	9.75706	9.76444
ENSMUSG00000015656	Hspa8	14.3967	15.7838	15.8011	14.2561	15.3823	15.5028
ENSMUSG00000015659	Serac1	9.6719	9.55373	9.58225	9.86136	9.60958	9.57188
ENSMUSG00000015665	Awat1	7.16332	7.16332	7.16332	7.16332	7.2813	7.16332
ENSMUSG00000015668	Pdzd11	10.0701	9.96059	9.87969	9.98611	10.1231	10.188
ENSMUSG00000015671	Psma2	12.6472	12.6717	12.6649	12.4238	12.5962	12.6547
ENSMUSG00000015672	Mrpl32	9.98083	9.93531	10.0125	9.85488	10.1307	10.0948
ENSMUSG00000015697	Setdb1	12.4764	12.524	12.5132	12.1352	12.1564	12.1956
ENSMUSG00000015702	Anxa9	7.81874	7.52323	7.48838	7.89273	7.64763	7.65415
ENSMUSG00000015709	Arnt2	8.99119	9.02886	8.81562	9.86265	9.79437	9.94932
ENSMUSG00000015711	Prune1	11.2083	11.081	11.144	11.3082	11.0852	11.0099
ENSMUSG00000015714	Cers2	11.4894	11.2109	11.2607	11.6382	11.3163	11.3734
ENSMUSG00000015721	Nlrp5	7.33682	7.16332	7.16332	7.16332	7.16332	7.29509
ENSMUSG00000015733	Capza2	11.9752	12.0408	12.1822	12.1886	12.2006	12.2678
ENSMUSG00000015745	Plekho1	7.86168	7.96861	7.86022	8.41443	8.32907	8.40283
ENSMUSG00000015747	Vps45	9.16677	8.8904	8.989	9.17337	8.95902	8.90955
ENSMUSG00000015748	Prpf3	11.2631	11.8752	11.8642	11.2979	11.7583	11.7571
ENSMUSG00000015749	Anp32e	12.9107	13.0041	13.0978	13.3174	13.3909	13.3383
ENSMUSG00000015750	Aph1a	10.7309	10.8232	10.7568	10.6141	10.728	10.8347
ENSMUSG00000015755	Tab2	11.5731	11.6292	11.6338	11.7414	11.5119	11.5837
ENSMUSG00000015757	Ppil4	11.3782	11.6518	11.6834	11.2052	11.5554	11.6038
ENSMUSG00000015759	Cnih1	11.3962	11.4498	11.5698	11.4142	11.4003	11.5168
ENSMUSG00000015766	Eps8	10.4416	10.633	10.6507	9.51271	9.53806	9.58591
ENSMUSG00000015776	Med22	10.6959	10.9767	10.908	10.8533	11.1715	11.4809
ENSMUSG00000015787	Abo	7.16332	7.33332	7.5143	7.52289	7.66153	7.73415
ENSMUSG00000015790	Surf1	10.0716	10.0281	9.98622	10.3663	10.1884	10.2583
ENSMUSG00000015804	Med28	10.7424	10.73	10.732	10.6819	10.8164	10.7705
ENSMUSG00000015806	Qdpr	11.4931	11.5348	11.5733	11.4874	11.5024	11.4435
ENSMUSG00000015812	Gnrh1	7.5306	7.45744	7.46016	7.40608	7.45191	7.16332
ENSMUSG00000015829	Tnr	7.16332	7.16332	7.16332	7.16332	7.16332	7.16332
ENSMUSG00000015837	Sqstm1	12.9312	12.9719	12.9474	13.0222	12.5944	12.6915
ENSMUSG00000015839	Nfe2l2	11.6048	11.5788	11.6421	11.9483	11.8275	11.8727
ENSMUSG00000015843	Rxrg	7.48742	8.17703	8.08778	7.70363	8.5412	8.55293
ENSMUSG00000015846	Rxra	10.0968	10.0183	9.972	9.76081	9.73885	9.87606
ENSMUSG00000015850	Adamtsl4	7.95821	7.62716	7.58238	8.02671	7.67505	7.67121
ENSMUSG00000015852	Fcrls	7.16332	7.16332	7.16332	7.16332	7.16332	7.16332
ENSMUSG00000015854	Cd5l	7.16332	7.16332	7.16332	7.16332	7.16332	7.16332
ENSMUSG00000015869	Prpsap1	11.8451	12.0554	12.0253	11.9978	12.1867	12.2029
ENSMUSG00000015879	Fam184b	7.94914	8.25269	8.19664	7.59647	8.34504	8.10608
ENSMUSG00000015880	Ncapg	12.0141	12.103	12.1969	12.1171	12.2277	12.2262
ENSMUSG00000015882	Lcorl	10.1244	9.56362	9.64264	10.0394	9.49683	9.29294
ENSMUSG00000015889	Lta4h	11.4352	11.4259	11.5137	10.575	10.7476	10.8337
ENSMUSG00000015890	Amdhd1	7.16332	7.33332	7.35125	7.16332	7.16332	7.29509
ENSMUSG00000015932	Dstn	14.5323	14.6554	14.8055	14.5065	13.9105	13.9045
ENSMUSG00000015937	H2afy	12.3816	12.0215	11.9733	11.4845	10.6372	10.5304
ENSMUSG00000015942	Gtf2ird2	8.51803	9.08984	8.98524	8.44732	8.73643	8.81957
ENSMUSG00000015943	Bola1	9.48966	9.38241	9.44479	9.98964	9.91089	9.90399
ENSMUSG00000015944	Gatsl2	9.15841	8.99263	8.98146	9.69819	10.0005	10.0257
ENSMUSG00000015947	Fcgr1	7.16332	7.16332	7.29626	7.31696	7.16332	7.16332
ENSMUSG00000015950	Ncf1	7.40854	7.28356	7.48838	7.35145	7.2813	7.3496
ENSMUSG00000015957	Wnt11	7.90194	7.81653	7.79602	7.40608	7.53548	7.39139
ENSMUSG00000015961	Adss	12.8767	12.6551	12.7465	12.8048	12.7622	12.7324
ENSMUSG00000015962	1700016C15Rik	7.28604	7.28356	7.29626	7.16332	7.16332	7.16332
ENSMUSG00000015966	Il17rb	7.77257	7.74855	7.60268	7.48871	7.47495	7.70364
ENSMUSG00000015968	Cacna1d	7.16332	7.50274	7.39341	7.42919	7.5873	7.8038
ENSMUSG00000015970	Chdh	7.5097	7.33332	7.42891	7.40608	7.67505	7.61805
ENSMUSG00000015971	Actr8	10.9402	10.8031	10.8198	10.9867	10.8256	10.7853
ENSMUSG00000015980	Lrrc27	8.78622	8.91351	8.96241	8.95893	8.93142	8.92521
ENSMUSG00000015981	Stk32c	7.40854	7.45744	7.39341	7.88492	7.91946	8.01525
ENSMUSG00000015994	Fnta	11.6248	11.7246	11.6993	11.2047	11.3448	11.4322
ENSMUSG00000016018	Skiv2l2	12.6178	12.8033	12.7678	12.7768	12.8273	12.8069
ENSMUSG00000016024	Lbp	7.46347	7.50274	7.39341	7.35145	7.49637	7.61805
ENSMUSG00000016028	Celsr1	10.1936	9.77141	9.72631	10.4079	10.4004	10.5042
ENSMUSG00000016087	Fli1	7.28604	7.16332	7.16332	7.16332	7.16332	7.16332
ENSMUSG00000016128	Stard13	7.93064	8.42893	8.32829	8.10641	8.43582	8.28406
ENSMUSG00000016150	Tenm1	7.69539	8.25872	7.98276	7.35145	7.39908	7.45755
ENSMUSG00000016179	Camk1g	7.63663	7.43189	7.5143	8.11223	7.80442	7.86619
ENSMUSG00000016181	Diexf	10.4524	10.8741	10.7741	10.6594	11.1249	11.1238
ENSMUSG00000016194	Hsd11b1	7.16332	7.16332	7.16332	7.16332	7.16332	7.16332
ENSMUSG00000016200	Syt14	9.58991	9.77309	9.77663	9.64472	9.73719	9.96528
ENSMUSG00000016206	H2-M3	8.04331	7.86789	7.78232	7.82748	7.79382	7.65415
ENSMUSG00000016239	Lonrf3	8.41686	8.49249	8.49732	8.54383	8.34504	8.3049
ENSMUSG00000016252	Atp5e	11.5407	11.4148	11.3839	11.6155	11.4095	11.4706
ENSMUSG00000016253	Nelfcd	11.4546	11.5759	11.5622	11.6496	11.6585	11.6844
ENSMUSG00000016255	Tubb1	7.16332	7.16332	7.16332	7.35145	7.33012	7.16332
ENSMUSG00000016256	Ctsz	10.796	10.3842	10.3661	11.047	10.6486	10.6576
ENSMUSG00000016257	Slmo2	10.7363	11.0246	11.0489	10.883	11.1587	11.1913
ENSMUSG00000016262	Sertad4	7.76044	7.72395	7.73916	9.63407	9.55725	9.62491
ENSMUSG00000016283	H2-M2	7.16332	7.16332	7.16332	7.16332	7.16332	7.16332
ENSMUSG00000016308	Ube2a	10.4481	10.2686	10.3403	10.1529	10.3006	10.3348
ENSMUSG00000016319	Slc25a5	14.327	14.4808	14.455	13.7579	14.0196	14.1124
ENSMUSG00000016327	Atp1b4	7.16332	7.16332	7.16332	7.16332	7.16332	7.16332
ENSMUSG00000016344	Ppdpf	10.6393	10.5483	10.5991	10.4678	10.6293	10.6822
ENSMUSG00000016346	Kcnq2	7.46347	7.72395	7.8094	8.05209	8.43099	8.46315
ENSMUSG00000016349	Eef1a2	7.37575	7.28356	7.42891	7.58281	8.02565	8.01525
ENSMUSG00000016356	Col20a1	8.08259	7.77211	7.67567	7.52289	7.36755	7.42658
ENSMUSG00000016382	Pls3	10.6859	10.3982	10.4242	11.5033	11.5981	11.8321
ENSMUSG00000016386	Mpped2	8.38992	8.96786	8.95084	8.363	8.16511	8.08872
ENSMUSG00000016409	Nkap	10.3058	10.2579	10.4151	10.2809	10.3073	10.3239
ENSMUSG00000016427	Ndufa1	10.307	10.2278	10.2393	10.1402	10.169	10.024
ENSMUSG00000016458	Wt1	7.48742	8.04943	7.8225	7.73474	8.82783	8.98959
ENSMUSG00000016477	E2f3	10.8377	11.4733	11.4967	10.714	11.1305	11.1987
ENSMUSG00000016481	Cr1l	10.218	10.7435	10.6919	9.76498	10.2299	10.2207
ENSMUSG00000016487	Ppfibp1	10.6813	10.4604	10.5009	10.9873	10.6778	10.7734
ENSMUSG00000016493	Cd46	7.60421	7.54259	7.5384	7.45042	7.53548	7.45755
ENSMUSG00000016494	Cd34	8.05926	8.45384	8.35521	8.58011	9.19824	9.15517
ENSMUSG00000016495	Plgrkt	9.43656	9.14257	9.0477	9.136	8.71799	8.78945
ENSMUSG00000016496	Cd274	8.41153	8.42388	8.2648	8.06448	7.87397	7.68768
ENSMUSG00000016498	Pdcd1lg2	7.33682	7.16332	7.16332	7.16332	7.16332	7.16332
ENSMUSG00000016503	Gtf3a	9.96562	10.0926	10.0211	9.98964	10.0292	10.114
ENSMUSG00000016510	Mtif3	9.31361	9.31523	9.24008	9.0019	8.95598	9.05428
ENSMUSG00000016520	Lnx2	10.2142	10.1477	10.1928	9.87038	9.95999	10.024
ENSMUSG00000016524	Il19	7.16332	7.16332	7.16332	7.31696	7.16332	7.16332
ENSMUSG00000016526	Dyrk3	11.1878	11.2315	11.2913	10.8986	10.8582	10.887
ENSMUSG00000016528	Mapkapk2	10.3378	9.90651	9.87587	10.9697	9.96706	10.2251
ENSMUSG00000016529	Il10	7.5306	7.28356	7.35125	8.51769	8.46904	8.31174
ENSMUSG00000016534	Lamp2	12.7245	11.9758	12.12	12.0961	11.0277	11.0374
ENSMUSG00000016541	Atxn10	13.2464	12.6294	12.7167	13.3353	12.8081	12.7081
ENSMUSG00000016552	Foxred2	10.1487	10.1567	10.208	10.4878	10.5727	10.6705
ENSMUSG00000016554	Eif3d	12.7252	12.5829	12.5787	12.731	12.6905	12.6579
ENSMUSG00000016559	H3f3b	14.3656	14.1832	14.2306	14.6495	14.7456	14.7665
ENSMUSG00000016619	Nup50	12.1893	12.4971	12.5129	12.3247	12.7265	12.7598
ENSMUSG00000016624	Phf21b	8.53715	8.95529	8.85404	9.7719	9.93132	10.0172
ENSMUSG00000016626	Nlrp14	7.81874	7.82714	7.79602	8.38044	8.14562	8.16416
ENSMUSG00000016637	Ift27	9.19967	9.09832	9.10376	9.25113	9.32005	9.47939
ENSMUSG00000016664	Pacsin2	12.3595	12.4919	12.4689	12.675	12.5734	12.5248
ENSMUSG00000016756	Cmah	14.3314	14.5977	14.5973	14.7018	14.4304	14.2715
ENSMUSG00000016757	Ttll12	11.2814	11.3137	11.3219	11.6793	11.6242	11.7135
ENSMUSG00000016758	Bik	7.62072	7.56098	7.56102	8.29937	8.11893	8.13146
ENSMUSG00000016763	Scube1	7.55035	7.68477	7.56102	7.62253	7.6185	7.68768
ENSMUSG00000016831	Tox4	11.6568	11.3866	11.3819	11.6825	11.4403	11.4815
ENSMUSG00000016833	Mrps18c	9.51756	9.54975	9.66069	9.41566	9.60038	9.68245
ENSMUSG00000016918	Sulf1	12.2573	12.3473	12.3289	12.0665	12.0526	12.1125
ENSMUSG00000016921	Srsf6	13.9357	14.5214	14.4948	13.724	14.1972	14.2259
ENSMUSG00000016933	Plcg1	11.5951	11.4793	11.3944	12.1355	11.7687	11.772
ENSMUSG00000016940	Kctd2	10.1554	9.55373	9.73483	10.0896	9.79756	9.73973
ENSMUSG00000016942	Tmprss6	7.33682	7.33332	7.16332	7.42919	7.47495	7.51122
ENSMUSG00000016946	Kctd5	11.3207	11.4358	11.4634	11.6054	11.7087	11.7695
ENSMUSG00000016982	Pom121l2	7.16332	7.16332	7.16332	7.16332	7.16332	7.29509
ENSMUSG00000016984	Etaa1	11.0648	11.3522	11.4171	10.8424	10.942	11.0852
ENSMUSG00000016995	Matn4	7.60421	7.37147	7.42891	7.48871	7.45191	7.53512
ENSMUSG00000016998	Svs4	7.16332	7.16332	7.16332	7.16332	7.16332	7.16332
ENSMUSG00000017000	Svs6	7.16332	7.16332	7.16332	7.16332	7.16332	7.16332
ENSMUSG00000017002	Slpi	7.16332	7.16332	7.16332	7.16332	7.2813	7.16332
ENSMUSG00000017003	Svs3a	7.16332	7.16332	7.16332	7.16332	7.16332	7.16332
ENSMUSG00000017004	Svs5	7.16332	7.16332	7.16332	7.16332	7.16332	7.16332
ENSMUSG00000017007	Rbpjl	7.60421	7.4036	7.29626	7.53879	7.53548	7.48553
ENSMUSG00000017009	Sdc4	12.9942	12.5132	12.5029	12.4692	11.7869	11.6605
ENSMUSG00000017049	Ccdc70	7.16332	7.16332	7.16332	7.16332	7.16332	7.16332
ENSMUSG00000017057	Il13ra1	8.34524	8.02607	7.98276	7.86902	7.97038	7.93395
ENSMUSG00000017064	Prl5a1	7.16332	7.16332	7.16332	7.16332	7.16332	7.16332
ENSMUSG00000017119	Nbr1	12.2671	12.1289	12.1754	12.2444	12.1778	12.168
ENSMUSG00000017132	Cyth1	8.80875	8.4685	8.53696	8.73316	8.28511	8.40903
ENSMUSG00000017144	Rnd3	9.25011	8.66718	8.81995	11.2067	10.1218	10.2555
ENSMUSG00000017146	Brca1	11.8345	12.2505	12.2664	11.8387	11.8392	11.8924
ENSMUSG00000017165	Gast	7.16332	7.16332	7.16332	7.27199	7.16332	7.16332
ENSMUSG00000017167	Cntnap1	7.46347	7.671	7.46016	7.69284	7.8451	7.77695
ENSMUSG00000017176	Nt5c3b	10.3129	10.0683	10.0966	9.83262	9.90647	9.97931
ENSMUSG00000017188	Coa3	10.218	10.3116	10.3027	10.3252	10.5022	10.6005
ENSMUSG00000017195	Zpbp2	7.5097	7.37147	7.35125	7.6097	7.45191	7.42658
ENSMUSG00000017204	Gsdma	7.72236	7.56098	7.46016	7.52289	7.51648	7.59884
ENSMUSG00000017210	Med24	11.7784	12.0648	12.0775	11.9552	11.9569	12.0458
ENSMUSG00000017211	Gsdma2	7.28604	7.16332	7.16332	7.16332	7.2813	7.16332
ENSMUSG00000017221	Psmd3	13.0408	13.0241	13.034	12.9533	13.0642	13.1438
ENSMUSG00000017264	Exosc10	12.4563	12.6759	12.7023	12.3074	12.4494	12.4486
ENSMUSG00000017286	Glod4	11.4583	10.7351	10.7279	11.6241	11.1218	11.1082
ENSMUSG00000017288	Vps53	10.1379	9.93381	9.95222	9.89204	9.92114	9.99321
ENSMUSG00000017291	Taok1	11.3254	11.5445	11.5101	11.6437	11.6211	11.5655
ENSMUSG00000017299	Dnttip1	10.1567	10.149	10.1989	10.1328	10.0305	10.1499
ENSMUSG00000017300	Tnnc2	7.16332	7.28356	7.16332	7.27199	7.16332	7.16332
ENSMUSG00000017307	Acot8	9.77052	9.55174	9.51903	9.54409	9.56864	9.58824
ENSMUSG00000017309	Cd300lg	7.28604	7.16332	7.16332	7.45042	7.42684	7.42658
ENSMUSG00000017310	Spint4	7.16332	7.16332	7.16332	7.16332	7.16332	7.16332
ENSMUSG00000017311	Pyy	7.28604	7.16332	7.16332	7.27199	7.2813	7.29509
ENSMUSG00000017314	Mpp2	8.4431	8.2941	8.38785	8.62554	9.46249	8.75853
ENSMUSG00000017316	Ppy	7.16332	7.16332	7.16332	7.16332	7.16332	7.16332
ENSMUSG00000017344	Vtn	7.28604	7.16332	7.29626	7.31696	7.16332	7.16332
ENSMUSG00000017376	Nlk	10.8427	10.9895	11.0883	10.9424	11.0397	11.0562
ENSMUSG00000017386	Traf4	11.6437	11.6509	11.6126	12.1352	12.0953	12.2106
ENSMUSG00000017390	Aldoc	10.7059	9.87239	10.0107	10.9826	11.1181	10.274
ENSMUSG00000017400	Stac2	7.82975	7.83758	7.69229	8.42275	8.14562	8.31174
ENSMUSG00000017404	Rpl19	14.4107	14.3167	14.2615	14.0903	14.0808	14.1362
ENSMUSG00000017405	Nek8	9.98385	9.7932	9.71128	9.94292	9.73217	9.57657
ENSMUSG00000017412	Cacnb4	7.56912	7.56098	7.60268	7.56868	7.47495	7.51122
ENSMUSG00000017417	Plxdc1	8.42743	8.04943	7.99292	8.1683	7.97853	7.90091
ENSMUSG00000017418	Arl5b	11.035	10.8295	10.9754	11.042	10.912	10.8851
ENSMUSG00000017421	Zfp207	12.698	13.4304	13.4326	12.7997	13.4082	13.4104
ENSMUSG00000017428	Psmd11	12.3202	12.4939	12.4993	12.5504	12.673	12.6847
ENSMUSG00000017446	C1qtnf1	7.28604	7.33332	7.29626	7.47018	7.45191	7.53512
ENSMUSG00000017453	Pipox	9.98837	9.87709	9.96125	11.016	10.8272	10.6447
ENSMUSG00000017466	Timp2	8.1127	7.85794	7.724	8.69198	8.25656	8.46315
ENSMUSG00000017478	Zc3h18	12.1003	12.3618	12.2855	12.2757	12.4976	12.6318
ENSMUSG00000017485	Top2b	11.5907	11.335	11.4502	11.9528	11.9944	12.071
ENSMUSG00000017491	Rarb	7.40854	7.28356	7.39341	7.16332	7.16332	7.29509
ENSMUSG00000017493	Igfbp4	8.60149	8.64269	8.81562	8.33171	8.70679	8.63578
ENSMUSG00000017499	Cdc6	10.947	11.4819	11.43	11.3615	11.566	11.6352
ENSMUSG00000017548	Suz12	13.5096	13.3397	13.4659	12.9752	12.7238	12.5248
ENSMUSG00000017550	Atad5	11.4406	11.8289	11.8581	11.1267	11.4136	11.2977
ENSMUSG00000017561	Crlf3	11.4095	11.6169	11.6828	10.8099	11.041	11.0423
ENSMUSG00000017588	Krt27	7.16332	7.16332	7.16332	7.16332	7.16332	7.16332
ENSMUSG00000017607	Tns4	8.21037	8.3393	8.27207	7.48871	7.47495	7.51122
ENSMUSG00000017615	Tnfaip1	11.0038	10.9418	10.9541	11.1688	11.1373	11.2601
ENSMUSG00000017631	Abr	12.6442	12.3967	12.3347	12.1184	11.9903	12.0397
ENSMUSG00000017639	Rab11fip4	10.8369	10.9637	10.8792	11.9355	12.0132	12.0802
ENSMUSG00000017652	Cd40	7.87197	7.74855	7.64063	7.95929	7.6185	7.53512
ENSMUSG00000017664	Slc35c2	10.403	10.3298	10.3265	10.2617	10.0717	10.0257
ENSMUSG00000017667	Zfp334	8.81616	9.07846	8.98146	9.05061	9.60958	9.7314
ENSMUSG00000017670	Elmo2	10.5393	10.4748	10.4935	10.3725	10.4219	10.4035
ENSMUSG00000017677	Wsb1	11.9545	11.565	11.6344	11.4112	11.3217	11.3629
ENSMUSG00000017679	Ttpal	9.15841	9.36192	9.29139	8.7175	9.304	9.46927
ENSMUSG00000017686	Rhot1	11.3788	11.4904	11.6058	11.4696	11.5415	11.5085
ENSMUSG00000017688	Hnf4g	7.16332	7.16332	7.16332	7.27199	7.16332	7.16332
ENSMUSG00000017692	Rhbdl3	7.62072	7.97709	7.90733	8.21069	8.25074	8.3966
ENSMUSG00000017697	Ada	8.83085	8.53888	8.59643	8.261	8.46436	8.44543
ENSMUSG00000017707	Serinc3	11.9926	11.6876	11.7328	11.8499	11.3287	11.3845
ENSMUSG00000017713	Tha1	7.28604	7.28356	7.29626	7.31696	7.55354	7.45755
ENSMUSG00000017715	Pgs1	11.0836	11.0315	11.0014	11.1044	11.1367	11.1591
ENSMUSG00000017716	Birc5	11.6456	11.8277	11.8375	11.6061	11.8942	11.9604
ENSMUSG00000017718	Afmid	8.09778	7.76045	7.70839	8.04582	7.85486	7.73415
ENSMUSG00000017720	Trp53tg5	7.28604	7.33332	7.39341	7.31696	7.2813	7.16332
ENSMUSG00000017721	Pigt	11.5071	10.8176	10.8839	11.5679	10.9235	10.9392
ENSMUSG00000017723	Wfdc2	9.07758	8.61764	8.69696	10.7597	9.93565	9.74181
ENSMUSG00000017724	Etv4	11.3189	12.271	12.2244	10.072	11.0515	11.3497
ENSMUSG00000017733	Eppin	7.16332	7.16332	7.16332	7.27199	7.16332	7.16332
ENSMUSG00000017734	Dbndd2	7.79611	7.69816	7.79602	7.52289	7.60318	7.55753
ENSMUSG00000017737	Mmp9	7.73535	7.50274	7.5143	7.6097	7.45191	7.3496
ENSMUSG00000017740	Slc12a5	7.86168	8.25872	8.13975	7.78295	8.01027	7.9655
ENSMUSG00000017747	Ghdc	9.25011	9.10673	9.27051	9.16031	9.19322	9.20276
ENSMUSG00000017754	Pltp	11.3393	10.0805	10.1651	10.8911	9.62053	9.45651
ENSMUSG00000017756	Slc12a7	11.6998	11.1925	11.2764	11.0437	10.5954	10.5971
ENSMUSG00000017760	Ctsa	11.9271	11.3692	11.4074	11.4407	10.7669	10.7362
ENSMUSG00000017764	Zswim1	11.0988	10.9499	10.9533	10.433	10.2206	10.2148
ENSMUSG00000017765	Slc12a4	10.5444	10.2399	10.1943	10.6877	10.315	10.2711
ENSMUSG00000017767	Spata25	7.16332	7.28356	7.35125	7.31696	7.16332	7.16332
ENSMUSG00000017774	Myo1c	10.9972	10.5978	10.7026	12.3992	11.8677	11.8472
ENSMUSG00000017776	Crk	12.3161	12.4041	12.4366	12.2138	12.2935	12.4037
ENSMUSG00000017778	Cox7c	12.49	12.337	12.3697	12.2118	12.2973	12.3037
ENSMUSG00000017781	Pitpna	11.1022	11.3384	11.3759	11.2796	11.4333	11.5315
ENSMUSG00000017801	Mlx	10.252	10.2254	10.2393	10.1103	10.1357	10.1313
ENSMUSG00000017802	Fam134c	10.8687	10.9241	10.8421	10.7168	10.8761	10.9258
ENSMUSG00000017817	Jph2	7.5306	7.50274	7.39341	8.80553	7.53548	7.70364
ENSMUSG00000017830	Dhx58	8.04331	7.89685	7.86022	7.72457	7.79382	7.61805
ENSMUSG00000017831	Rab5a	11.6526	11.6598	11.8235	11.5913	11.5904	11.6896
ENSMUSG00000017832	Hspb9	7.5306	7.57855	7.5384	7.42919	7.49637	7.3496
ENSMUSG00000017837	Nkiras2	10.8598	10.5837	10.5876	10.6042	10.3422	10.4022
ENSMUSG00000017843	Ppp2r5c	12.4302	12.0655	12.2007	12.585	12.3874	12.3577
ENSMUSG00000017858	Ift52	11.1111	10.7949	10.8421	10.8158	10.6922	10.5836
ENSMUSG00000017861	Mybl2	14.1367	14.1391	14.1395	13.6409	13.054	12.8482
ENSMUSG00000017868	Sgk2	7.76044	7.72395	7.84789	7.67053	7.60318	7.65415
ENSMUSG00000017897	Eya2	7.48742	7.43189	7.35125	7.35145	7.36755	7.45755
ENSMUSG00000017922	Prl3c1	7.16332	7.16332	7.16332	7.16332	7.16332	7.16332
ENSMUSG00000017929	B4galt5	11.7741	10.2119	10.2525	9.59377	9.43354	9.55531
ENSMUSG00000017943	Gdap1l1	7.82975	7.76045	7.58238	9.80327	9.62598	9.92775
ENSMUSG00000017950	Hnf4a	8.14176	7.81653	7.83533	7.45042	7.2813	7.29509
ENSMUSG00000017969	Ptgis	9.16677	9.13713	8.96241	9.79515	9.92551	9.94575
ENSMUSG00000017978	Cadps2	8.26792	8.3113	8.3814	7.69284	7.6882	7.59884
ENSMUSG00000017999	Ddx27	12.5624	12.8241	12.7975	12.4781	12.692	12.7255
ENSMUSG00000018001	Cyth3	9.51117	9.43984	9.4289	9.95626	9.77827	9.85903
ENSMUSG00000018008	Cyth4	7.5306	7.37147	7.39341	7.67053	7.73767	7.59884
ENSMUSG00000018012	Rac3	9.13584	8.95529	8.81127	9.26533	9.27836	9.43584
ENSMUSG00000018040	Rrp7a	11.0981	11.6713	11.6204	11.3973	11.7739	11.8644
ENSMUSG00000018042	Cyb5r3	12.8986	12.7467	12.7026	12.675	12.267	12.2484
ENSMUSG00000018068	Ints2	11.577	11.9943	11.9958	11.6437	11.9769	11.9486
ENSMUSG00000018076	Med13l	11.3177	11.4839	11.3891	11.8751	11.4278	11.4447
ENSMUSG00000018102	Hist1h2bc	8.20375	8.36113	8.46211	8.17372	8.18417	8.08872
ENSMUSG00000018126	Baiap2l2	7.5306	7.52323	7.58238	7.59647	7.73767	7.68768
ENSMUSG00000018143	Mafk	9.09535	9.05536	8.88718	10.2193	9.69654	9.69324
ENSMUSG00000018160	Med1	12.1183	12.1407	12.0844	11.7109	11.6547	11.5701
ENSMUSG00000018166	Erbb3	10.5251	9.82445	9.84879	11.1713	10.5261	10.5042
ENSMUSG00000018167	Stard3	9.58184	9.9413	9.96484	9.47886	9.61689	9.62264
ENSMUSG00000018168	Ikzf3	7.76044	7.89685	8.01284	7.94503	8.03322	7.90091
ENSMUSG00000018169	Mfng	7.74804	7.68477	7.78232	8.29466	8.36076	8.45728
ENSMUSG00000018171	Vmp1	11.0414	11.1882	11.202	10.8347	10.942	10.9938
ENSMUSG00000018189	Uchl5	11.5863	11.4384	11.5535	11.1502	11.2743	11.3451
ENSMUSG00000018196	Glrx2	10.6145	10.1631	10.1337	10.0234	9.97831	10.0474
ENSMUSG00000018199	Trove2	10.7477	10.5885	10.607	10.2857	10.5022	10.6769
ENSMUSG00000018209	Stk4	11.5731	11.9411	11.9288	11.8524	12.08	12.1882
ENSMUSG00000018211	Wfdc15b	7.16332	7.16332	7.16332	7.16332	7.16332	7.16332
ENSMUSG00000018217	Pmp22	7.79611	7.69816	7.78232	7.45042	7.57078	7.63646
ENSMUSG00000018238	Gdf9	7.33682	7.50274	7.35125	7.3805	7.45191	7.3496
ENSMUSG00000018239	Zcchc10	10.1857	10.3534	10.5348	10.013	10.2004	10.2411
ENSMUSG00000018259	Prl8a2	7.16332	7.16332	7.16332	7.16332	7.16332	7.16332
ENSMUSG00000018263	Tbx5	7.33682	7.16332	7.16332	7.16332	7.2813	7.16332
ENSMUSG00000018286	Psmb6	12.7737	12.844	12.8251	12.6555	12.7894	12.9268
ENSMUSG00000018287	Spag7	11.1407	11.087	11.094	11.4771	11.213	11.2373
ENSMUSG00000018293	Pfn1	13.9476	14.3974	14.3752	14.5994	14.6361	14.764
ENSMUSG00000018322	Tomm34	11.2416	11.4169	11.4203	11.7172	11.7272	11.7541
ENSMUSG00000018326	Ywhab	12.8428	13.0858	13.1449	12.8713	13.2046	13.3358
ENSMUSG00000018334	Ksr1	8.4379	8.45384	8.41945	8.53271	8.76889	8.48058
ENSMUSG00000018339	Gpx3	9.19696	8.60063	8.55351	9.81	9.44603	9.64288
ENSMUSG00000018340	Anxa6	11.1165	10.3982	10.536	12.4363	11.4136	11.4712
ENSMUSG00000018341	Il12rb2	7.33682	7.48091	7.42891	7.45042	7.2813	7.16332
ENSMUSG00000018347	Zkscan6	8.95222	8.88706	8.86658	8.96407	9.02398	8.90164
ENSMUSG00000018362	Kpna2	12.8528	13.006	13.0359	13.0317	12.9925	12.8802
ENSMUSG00000018363	Smurf2	10.714	10.82	10.8556	10.9989	11.0317	10.9133
ENSMUSG00000018372	Cep95	9.84758	9.8048	9.74329	9.69381	9.48078	9.31882
ENSMUSG00000018377	Vezf1	10.5843	10.0832	10.0719	10.9532	10.428	10.4579
ENSMUSG00000018378	Cuedc1	8.46361	7.84784	7.67567	9.30701	8.37623	8.19567
ENSMUSG00000018379	Srsf1	13.8164	14.2944	14.3698	13.8786	14.367	14.3693
ENSMUSG00000018381	Abi3	7.68135	7.85794	7.8225	7.95929	7.97038	7.97572
ENSMUSG00000018387	Shroom1	7.56912	7.28356	7.35125	7.48871	7.47495	7.3496
ENSMUSG00000018395	Kif3a	10.3401	10.0267	9.97557	9.71124	9.46862	9.37181
ENSMUSG00000018398	Sept8	11.1539	10.3667	10.3195	10.7508	10.2973	10.3536
ENSMUSG00000018401	Mtmr4	11.2533	11.4201	11.421	11.569	11.5554	11.738
ENSMUSG00000018405	Mrm1	9.62174	9.63087	9.57987	9.7774	9.62053	9.55293
ENSMUSG00000018411	Mapt	8.29841	7.92463	7.94064	7.68181	7.66153	7.51122
ENSMUSG00000018412	Kansl1	12.1016	12.3166	12.2499	11.9906	12.1515	12.14
ENSMUSG00000018415	Gid4	11.8877	11.8293	11.8182	11.6929	11.3549	11.238
ENSMUSG00000018417	Myo1b	11.9112	11.6924	11.8108	11.9766	11.8535	11.915
ENSMUSG00000018425	Dhx40	11.2441	11.33	11.3081	11.1921	11.254	11.2887
ENSMUSG00000018427	Ypel2	8.7078	8.26471	8.32144	8.23619	8.05552	8.10608
ENSMUSG00000018428	Akap1	12.3961	12.3345	12.2996	11.6445	11.8301	11.8755
ENSMUSG00000018433	Nol11	12.0685	12.0222	12.1423	12.0098	12.2503	12.248
ENSMUSG00000018442	Derl2	10.5525	10.5599	10.5252	10.385	10.3858	10.4922
ENSMUSG00000018446	C1qbp	13.1421	13.1068	13.0315	13.2864	13.3165	13.3652
ENSMUSG00000018449	Rpain	9.50046	9.32471	9.31485	9.25926	9.06639	9.04019
ENSMUSG00000018451	6330403K07Rik	7.77257	7.68477	7.67567	7.91563	8.06282	8.03427
ENSMUSG00000018459	Slc13a3	7.16332	7.16332	7.16332	7.16332	7.16332	7.3496
ENSMUSG00000018470	Kcnab3	7.96717	8.25269	8.17271	7.83601	7.95381	8.03427
ENSMUSG00000018474	Chd3	10.6403	11.1172	10.9089	9.78015	9.14191	9.1584
ENSMUSG00000018476	Kdm6b	10.2986	10.7553	10.6801	10.9388	11.326	10.9374
ENSMUSG00000018479	1700125H20Rik	7.46347	7.33332	7.16332	7.50623	7.45191	7.39139
ENSMUSG00000018481	Appbp2	12.0174	12.2416	12.3773	11.8651	12.0243	12.0348
ENSMUSG00000018486	Wnt9b	7.40854	7.37147	7.35125	7.16332	7.2813	7.16332
ENSMUSG00000018500	Adora2b	7.87197	7.76045	7.67567	7.9522	8.07721	8.1561
ENSMUSG00000018501	Ncor1	12.8705	13.0882	13.0405	12.8668	12.6605	12.7268
ENSMUSG00000018507	Trpv2	7.96717	7.94255	7.91861	8.31336	8.02565	8.12308
ENSMUSG00000018509	Cenpv	10.5575	10.49	10.4612	10.1381	10.0115	9.91318
ENSMUSG00000018537	Pcgf2	11.36	11.4269	11.228	10.9555	11.0357	11.0183
ENSMUSG00000018541	Cwc25	10.4208	10.4594	10.5503	10.3645	10.3732	10.4189
ENSMUSG00000018543	1700001P01Rik	7.63663	7.61156	7.48838	7.47018	7.60318	7.67121
ENSMUSG00000018547	Pip4k2b	11.6305	11.7221	11.6972	11.4758	11.5922	11.7114
ENSMUSG00000018548	Trim37	12.0779	12.1337	12.1973	12.5519	12.2813	12.2859
ENSMUSG00000018554	Ybx2	9.13868	8.4685	8.49153	10.7342	10.0019	9.61583
ENSMUSG00000018559	Ctdnep1	10.2889	10.6538	10.6036	10.4322	10.6346	10.7084
ENSMUSG00000018565	Elp5	10.6859	11.1192	11.0826	10.6696	11.0257	11.1393
ENSMUSG00000018566	Slc2a4	8.35094	7.91549	8.00295	8.83441	8.24489	8.21101
ENSMUSG00000018567	Gabarap	11.3324	10.9514	10.938	11.1044	10.476	10.5078
ENSMUSG00000018569	Cldn7	9.77754	8.17703	8.30759	11.6996	11.296	11.1637
ENSMUSG00000018570	2810408A11Rik	8.80875	8.41879	8.43795	9.47542	9.18566	9.08199
ENSMUSG00000018572	Phf23	11.3566	11.832	11.7861	11.5218	11.7268	11.8796
ENSMUSG00000018574	Acadvl	9.51543	9.29849	9.17374	9.12028	9.02972	9.13891
ENSMUSG00000018581	Dnah11	7.90194	7.88734	7.8225	7.93049	7.80442	7.85419
ENSMUSG00000018583	G3bp1	14.1238	14.4406	14.51	14.2516	14.47	14.5023
ENSMUSG00000018585	Atox1	10.9139	10.9499	10.9988	11.7914	11.9079	11.9252
ENSMUSG00000018589	Glra2	7.16332	7.28356	7.29626	7.16332	7.16332	7.16332
ENSMUSG00000018593	Sparc	11.5907	11.5816	11.575	12.5754	11.923	12.0169
ENSMUSG00000018595	Glra4	7.48742	7.43189	7.29626	7.55403	7.53548	7.48553
ENSMUSG00000018599	Mief2	9.56349	9.43768	9.4289	9.45638	9.3246	9.55769
ENSMUSG00000018604	Tbx3	11.2428	11.3261	11.3039	8.5101	8.07721	8.06196
ENSMUSG00000018620	Mmp20	7.16332	7.16332	7.16332	7.16332	7.16332	7.16332
ENSMUSG00000018623	Mmp7	7.16332	7.16332	7.16332	7.16332	7.16332	7.16332
ENSMUSG00000018634	Crhr1	7.16332	7.16332	7.16332	7.16332	7.2813	7.16332
ENSMUSG00000018648	Dusp14	9.82745	9.36192	9.43687	8.81427	8.89041	9.01515
ENSMUSG00000018651	Tada2a	11.7128	11.5078	11.5251	11.3234	11.3222	11.288
ENSMUSG00000018654	Ikzf1	7.56912	7.48091	7.39341	7.75452	7.67505	7.67121
ENSMUSG00000018656	Tcaf3	7.16332	7.16332	7.16332	7.16332	7.16332	7.16332
ENSMUSG00000018659	Pnpo	9.89344	9.75952	9.60112	10.1767	10.0665	10.0524
ENSMUSG00000018661	Cog1	10.3201	10.4428	10.4422	10.3956	10.2793	10.4009
ENSMUSG00000018666	Cbx1	13.0319	13.418	13.4275	13.6603	13.8485	13.7916
ENSMUSG00000018669	Cdk5rap3	11.522	11.2734	11.3178	11.7983	11.5623	11.5644
ENSMUSG00000018672	Copz2	7.84057	7.43189	7.42891	7.95929	7.9282	7.63646
ENSMUSG00000018677	Slc25a39	13.0613	12.9321	12.953	12.9394	12.7466	12.7309
ENSMUSG00000018678	Sp2	10.434	10.6972	10.6082	10.4711	10.4582	10.4702
ENSMUSG00000018697	Aatf	11.0535	11.274	11.1885	10.8217	11.2018	11.2163
ENSMUSG00000018698	Lhx1	7.55035	7.97709	7.91861	7.16332	7.45191	7.48553
ENSMUSG00000018707	Dync1h1	13.7311	13.9346	13.7208	14.2156	14.0539	14.2242
ENSMUSG00000018727	Cpsf4l	9.80874	9.30569	9.42356	8.92238	8.26234	8.17214
ENSMUSG00000018733	Pex12	9.40688	9.72324	9.77251	9.76081	9.76852	9.83986
ENSMUSG00000018736	Ndel1	10.6106	10.4376	10.4242	10.6298	10.2543	10.1391
ENSMUSG00000018740	Slc25a35	8.31033	8.37719	8.31454	8.21585	8.13903	8.33864
ENSMUSG00000018750	Zbtb4	8.37894	8.14349	8.13975	8.29937	8.17786	8.03427
ENSMUSG00000018752	Tnfsfm13	7.40854	7.16332	7.16332	7.35145	7.33012	7.3496
ENSMUSG00000018761	Mpdu1	11.094	11.3741	11.2593	10.7273	11.0056	11.0472
ENSMUSG00000018765	Fxr2	12.3117	12.2034	12.189	12.6504	12.3235	12.3095
ENSMUSG00000018770	Atp5g3	13.2377	13.3711	13.4032	13.1393	13.253	13.3715
ENSMUSG00000018774	Cd68	9.79496	8.91023	8.83285	10.072	9.09388	8.98959
ENSMUSG00000018776	Slc35g3	7.48742	7.45744	7.46016	7.45042	7.45191	7.39139
ENSMUSG00000018796	Acsl1	10.4813	10.1858	10.2466	10.3298	10.0251	9.96175
ENSMUSG00000018800	Abca5	8.52285	8.2883	8.51449	8.52522	8.19665	8.24826
[truncated: 47,672 more rows]
