# Supplementary material for: Wnt/Beta-catenin/Esrrb signalling controls the tissue-scale reorganization and maintenance of the pluripotent lineage during murine embryonic diapause
Source: Nat Commun. 2020 Oct 30;11:5499. doi: 10.1038/s41467-020-19353-0 (PMC7603494; doi:10.1038/s41467-020-19353-0)
Supplement: Supplementary file 5 — Supplementary Data 2 [file 41467_2020_19353_MOESM5_ESM.xlsx]

## Sheet: 2i vs FGF
gene_name	gene_symbol	baseMean	log2FoldChange	lfcSE	stat	pvalue	padj
ENSMUSG00000053062	Jam2	2456.3	7.20833	0.204475	30.3622	1.73291e-202	3.61433e-198
ENSMUSG00000020173	Cobl	3788.12	4.21141	0.125455	25.5981	1.60103e-144	1.11309e-140
ENSMUSG00000021756	Il6st	4099.98	2.9272	0.0752715	25.6034	1.39926e-144	1.11309e-140
ENSMUSG00000041359	Tcl1	1312.52	6.39198	0.225791	23.8804	4.89588e-126	2.55283e-122
ENSMUSG00000042988	Notum	1181.99	5.44815	0.18928	23.5004	4.04108e-122	1.68569e-118
ENSMUSG00000042388	Dlgap3	2044.38	5.01177	0.172094	23.3114	3.3936e-120	1.17967e-116
ENSMUSG00000016262	Sertad4	336.493	-6.13755	0.222623	-23.0774	7.81428e-118	2.32832e-114
ENSMUSG00000021953	Tdh	15101.4	4.84466	0.167992	22.886	6.40071e-116	1.66875e-112
ENSMUSG00000042367	Gjb3	2431.07	5.12478	0.183048	22.5339	1.93302e-112	4.47967e-109
ENSMUSG00000020902	Ntn1	5599.31	9.093	0.36011	22.4737	7.50875e-112	1.5661e-108
ENSMUSG00000055148	Klf2	3631.48	5.62769	0.212508	21.7765	3.87406e-105	7.34557e-102
ENSMUSG00000026398	Nr5a2	2634.17	6.57313	0.257502	21.6431	7.06049e-104	1.13277e-100
ENSMUSG00000038932	Tcfl5	706.162	-5.28095	0.197775	-21.6455	6.6966e-104	1.13277e-100
ENSMUSG00000018604	Tbx3	2392.62	6.32612	0.250611	21.2525	3.12541e-100	4.65619e-97
ENSMUSG00000024867	Pip5k1b	451.899	4.65072	0.173923	20.9904	8.02604e-98	1.11599e-94
ENSMUSG00000025856	Pdgfa	2649.35	5.60643	0.223094	20.648	1.01848e-94	1.32766e-91
ENSMUSG00000027070	Lrp2	2511.87	-4.48703	0.171687	-20.3104	1.0396e-91	1.27547e-88
ENSMUSG00000025969	Nrp2	1845.81	6.10822	0.251883	20.2801	1.92655e-91	2.23234e-88
ENSMUSG00000000486	Sept1	5566.54	3.53216	0.124998	20.2575	3.048e-91	3.34591e-88
ENSMUSG00000037111	Setd7	865.211	-4.32482	0.166134	-20.0129	4.24851e-89	4.43056e-86
ENSMUSG00000025608	Podxl	4656.68	-4.57311	0.178714	-19.9935	6.27366e-89	6.23094e-86
ENSMUSG00000022263	Trio	2530.69	-5.21426	0.211683	-19.9083	3.44563e-88	3.26661e-85
ENSMUSG00000051257	Trap1a	3443.43	2.81226	0.0911434	19.8836	5.64744e-88	5.12125e-85
ENSMUSG00000038418	Egr1	1557.16	-5.90173	0.251196	-19.5136	8.41153e-85	7.30997e-82
ENSMUSG00000035226	Rims4	313.86	-5.76016	0.244255	-19.4885	1.37417e-84	1.14644e-81
ENSMUSG00000034520	Gjc1	2049.48	3.00459	0.104101	19.2562	1.25356e-82	1.0056e-79
ENSMUSG00000034255	Arhgap27	363.405	-4.08387	0.161299	-19.119	1.75601e-81	1.35649e-78
ENSMUSG00000044681	Cnpy1	3911.35	4.75135	0.197164	19.0266	1.02764e-80	7.42831e-78
ENSMUSG00000061887	Ssbp3	3765.42	-2.36385	0.0716822	-19.0263	1.03285e-80	7.42831e-78
ENSMUSG00000051176	Zfp42	10954.2	3.75064	0.144714	19.0074	1.48121e-80	1.02978e-77
ENSMUSG00000035158	Mitf	909.68	4.99847	0.212516	18.8149	5.70443e-79	3.83798e-76
ENSMUSG00000021359	Tfap2a	405.878	5.08477	0.217571	18.7744	1.22372e-78	7.97597e-76
ENSMUSG00000020728	Cep112	608.506	4.93517	0.209848	18.7524	1.84934e-78	1.16884e-75
ENSMUSG00000028836	Slc30a2	1667.17	5.2854	0.2288	18.7299	2.82397e-78	1.73234e-75
ENSMUSG00000062327	T	3873.53	7.30337	0.343239	18.3643	2.53503e-75	1.51066e-72
ENSMUSG00000039959	Hip1	2357.03	-3.22539	0.1217	-18.2858	1.07437e-74	6.2245e-72
ENSMUSG00000074637	Sox2	9274.44	2.68388	0.0921516	18.2729	1.35978e-74	7.6651e-72
ENSMUSG00000004113	Cacna1b	478.087	-5.81852	0.263868	-18.2611	1.68784e-74	9.26402e-72
ENSMUSG00000030413	Pglyrp1	1027.5	8.48549	0.411264	18.2012	5.05176e-74	2.70166e-71
ENSMUSG00000024206	Rfx2	1352.59	3.59836	0.143795	18.0698	5.5079e-73	2.87196e-70
ENSMUSG00000024851	Pitpnm1	376.557	-4.28157	0.182128	-18.0179	1.4097e-72	7.17124e-70
ENSMUSG00000075304	Sp5	2471.59	8.97824	0.447695	17.8207	4.8802e-71	2.42349e-68
ENSMUSG00000033209	Ttc28	1468.94	4.61503	0.203843	17.7344	2.27554e-70	1.10374e-67
ENSMUSG00000027347	Rasgrp1	892.38	4.72901	0.211686	17.6158	1.8648e-69	8.83957e-67
ENSMUSG00000031897	Psmb10	911.602	-3.36804	0.134771	-17.5709	4.11945e-69	1.90932e-66
ENSMUSG00000039126	Prune2	932.557	3.66811	0.153978	17.3279	2.89573e-67	1.31296e-64
ENSMUSG00000029471	Camkk2	1439.89	3.50962	0.145594	17.2372	1.3975e-66	6.20163e-64
ENSMUSG00000033737	Fndc3c1	380.209	-5.03849	0.234805	-17.1993	2.6856e-66	1.16695e-63
ENSMUSG00000022203	Efs	838.179	-3.9427	0.171636	-17.1451	6.84138e-66	2.91206e-63
ENSMUSG00000039838	Slc45a1	478.012	-4.66062	0.213535	-17.1429	7.09603e-66	2.96004e-63
ENSMUSG00000052713	Zfp608	627.407	-6.64582	0.330183	-17.0991	1.50773e-65	6.16601e-63
ENSMUSG00000079471	Gm7325	662.978	4.95465	0.231964	17.0485	3.58555e-65	1.43815e-62
ENSMUSG00000028488	Sh3gl2	2461.01	2.98127	0.116731	16.9729	1.30318e-64	5.12839e-62
ENSMUSG00000048612	Myof	1337.98	3.96195	0.175775	16.8508	1.03571e-63	4.00033e-61
ENSMUSG00000024538	Ppic	2373.06	3.28346	0.137455	16.6125	5.66022e-62	2.14646e-59
ENSMUSG00000044033	Ccdc141	2022.49	3.50001	0.150603	16.6	6.97006e-62	2.59597e-59
ENSMUSG00000068735	Trp53i11	1114.4	-5.14842	0.25	-16.5937	7.73897e-62	2.83178e-59
ENSMUSG00000079042	Apela	876.673	3.51526	0.152838	16.457	7.46811e-61	2.68556e-58
ENSMUSG00000042155	Klhl23	413.47	-4.68573	0.225456	-16.3479	4.50307e-60	1.59187e-57
ENSMUSG00000099474	1700097N02Rik	819.703	4.52817	0.215977	16.3359	5.48482e-60	1.90662e-57
ENSMUSG00000073433	Arhgdig	236.52	-4.34928	0.2051	-16.33	6.03731e-60	2.06426e-57
ENSMUSG00000020674	Pxdn	1302.91	-4.86965	0.237724	-16.2779	1.41642e-59	4.76489e-57
ENSMUSG00000026235	Epha4	1582.56	5.10126	0.25244	16.2464	2.36715e-59	7.83678e-57
ENSMUSG00000031168	Ebp	1153.98	2.59368	0.0989655	16.1033	2.41676e-58	7.87598e-56
ENSMUSG00000042686	Jph1	361.704	-3.81652	0.174972	-16.097	2.67803e-58	8.59319e-56
ENSMUSG00000005892	Trh	16073.8	3.96711	0.185919	15.9592	2.45858e-57	7.76949e-55
ENSMUSG00000054263	Lifr	1459.21	2.59197	0.100088	15.9056	5.7952e-57	1.80404e-54
ENSMUSG00000019947	Arid5b	2482.23	2.84608	0.116926	15.7885	3.73417e-56	1.14535e-53
ENSMUSG00000031383	Dusp9	1417.46	-4.92265	0.248527	-15.7836	4.03597e-56	1.21997e-53
ENSMUSG00000030671	Pde3b	498.311	-3.6318	0.167897	-15.675	2.24115e-55	6.67767e-53
ENSMUSG00000025056	Nr0b1	1583.93	4.23877	0.207444	15.6127	5.96176e-55	1.75133e-52
ENSMUSG00000042414	Prdm14	539.213	7.71863	0.43046	15.608	6.41983e-55	1.8597e-52
ENSMUSG00000025491	Ifitm1	2201.51	3.93328	0.188021	15.6008	7.1875e-55	2.05356e-52
ENSMUSG00000067889	Sptbn2	650.297	-3.9429	0.190443	-15.4529	7.2089e-54	2.03184e-51
ENSMUSG00000058755	Osm	528.905	6.96873	0.388124	15.3784	2.28521e-53	6.35502e-51
ENSMUSG00000020634	Ubxn2a	3357.98	2.4296	0.0930067	15.3709	2.56499e-53	7.0392e-51
ENSMUSG00000042102	Dmgdh	596.768	7.346	0.414313	15.3169	5.89548e-53	1.59691e-50
ENSMUSG00000031530	Dusp4	2405.5	-4.40872	0.226114	-15.0752	2.35765e-51	6.30429e-49
ENSMUSG00000028766	Alpl	5364.31	4.44999	0.230263	14.9828	9.50839e-51	2.51033e-48
ENSMUSG00000054196	Cthrc1	196.576	-5.35159	0.291066	-14.9505	1.545e-50	4.02802e-48
ENSMUSG00000040907	Atp1a3	460.768	-4.24429	0.218351	-14.8581	6.16284e-50	1.58689e-47
ENSMUSG00000035413	Tmem98	351.464	-3.76758	0.186455	-14.8431	7.70798e-50	1.96055e-47
ENSMUSG00000027533	Fabp5	806.05	-3.60443	0.178057	-14.627	1.89018e-48	4.74981e-46
ENSMUSG00000005397	Nid1	3303.98	4.0441	0.208698	14.5861	3.44197e-48	8.54632e-46
ENSMUSG00000045136	Tubb2b	5008.06	2.54826	0.106252	14.5716	4.25604e-48	1.04433e-45
ENSMUSG00000060180	Myh13	473.512	6.65284	0.388412	14.5537	5.52958e-48	1.34105e-45
ENSMUSG00000056498	Tmem154	456.548	-3.83206	0.195048	-14.5198	9.07827e-48	2.17639e-45
ENSMUSG00000078779	Zfp59	1365.59	2.40409	0.0967711	14.5094	1.05605e-47	2.50297e-45
ENSMUSG00000081683	Fzd10	1627.59	3.28719	0.15807	14.4694	1.8901e-47	4.42943e-45
ENSMUSG00000028402	Mpdz	431.723	-3.46223	0.171833	-14.3292	1.43842e-46	3.33345e-44
ENSMUSG00000071856	Mcc	646.779	4.39351	0.237837	14.2682	3.45401e-46	7.91652e-44
ENSMUSG00000001604	Tcea3	2026.08	3.04349	0.144139	14.1772	1.26774e-45	2.87404e-43
ENSMUSG00000017943	Gdap1l1	225.195	-5.32692	0.30564	-14.1569	1.69222e-45	3.79513e-43
ENSMUSG00000027220	Syt13	274.149	-7.20018	0.4396	-14.1042	3.58051e-45	7.94454e-43
ENSMUSG00000068551	Zfp467	516.89	-4.3055	0.234423	-14.1006	3.76531e-45	8.26665e-43
ENSMUSG00000053613	Notumos	225.628	5.91216	0.3495	14.0548	7.19522e-45	1.56324e-42
ENSMUSG00000030672	Mylpf	590.559	3.97457	0.212088	14.0252	1.09376e-44	2.35181e-42
ENSMUSG00000075585	6330403L08Rik	230.957	5.06785	0.291398	13.9598	2.74225e-44	5.83623e-42
ENSMUSG00000037455	Slc18b1	820.206	4.34961	0.240131	13.9491	3.18671e-44	6.71365e-42
ENSMUSG00000026207	Speg	576.781	-5.18166	0.301579	-13.8659	1.01985e-43	2.1271e-41
ENSMUSG00000022610	Mapk12	591.073	-5.98022	0.360458	-13.8164	2.03069e-43	4.19348e-41
ENSMUSG00000034645	Zyg11a	968.179	4.78838	0.274994	13.7762	3.54393e-43	7.24664e-41
ENSMUSG00000027296	Itpka	319.38	4.27961	0.239154	13.7134	8.44431e-43	1.70993e-40
ENSMUSG00000083534	H2-M6-ps	473.461	5.73955	0.346336	13.6848	1.2509e-42	2.50866e-40
ENSMUSG00000024247	Pkdcc	467.377	-4.34903	0.246099	-13.6085	3.56535e-42	7.08213e-40
ENSMUSG00000051375	Pcdh1	1132.03	-5.69124	0.3452	-13.5899	4.59591e-42	9.04311e-40
ENSMUSG00000043782	Ccdc64b	135.748	-6.64556	0.415972	-13.572	5.87177e-42	1.14456e-39
ENSMUSG00000019838	Slc16a10	395.293	-2.9779	0.146204	-13.5283	1.06409e-41	2.05497e-39
ENSMUSG00000024354	Slc23a1	257.575	-3.934	0.216941	-13.5244	1.12255e-41	2.14799e-39
ENSMUSG00000040629	Mael	528.229	-3.08432	0.154845	-13.4607	2.66541e-41	5.05385e-39
ENSMUSG00000048251	Bcl11b	124.883	-5.86606	0.363255	-13.3957	6.40391e-41	1.2033e-38
ENSMUSG00000013921	Clip3	498.838	-2.70283	0.127226	-13.3843	7.47133e-41	1.39133e-38
ENSMUSG00000040728	Esrp1	3079.94	-2.69963	0.127657	-13.314	1.91915e-40	3.54228e-38
ENSMUSG00000035021	Baz1a	390.151	-3.15881	0.162951	-13.2482	4.62223e-40	8.45666e-38
ENSMUSG00000018909	Arrb1	938.265	-5.10729	0.310199	-13.2408	5.10004e-40	9.2497e-38
ENSMUSG00000031955	Bcar1	3391.13	-2.35655	0.102504	-13.2341	5.57339e-40	1.00211e-37
ENSMUSG00000068245	Phf11d	1033.95	4.39176	0.257106	13.1921	9.74862e-40	1.73784e-37
ENSMUSG00000049532	Sall2	1808.07	-6.26161	0.398969	-13.188	1.02866e-39	1.8182e-37
ENSMUSG00000022900	Ildr1	1961.02	2.58716	0.121023	13.1146	2.71643e-39	4.76106e-37
ENSMUSG00000011589	Fsd1	393.245	-3.02379	0.15474	-13.0786	4.3614e-39	7.4562e-37
ENSMUSG00000026930	Gpsm1	268.214	-3.38378	0.182265	-13.0787	4.35925e-39	7.4562e-37
ENSMUSG00000046314	Stxbp6	294.816	-4.96726	0.303329	-13.079	4.33833e-39	7.4562e-37
ENSMUSG00000028601	Echdc2	2074.03	2.70501	0.130388	13.0765	4.48857e-39	7.61123e-37
ENSMUSG00000030956	Fam53b	1574.56	2.27808	0.0979783	13.0445	6.82962e-39	1.14875e-36
ENSMUSG00000090125	Pou3f1	2069.99	-9.41238	0.649052	-12.961	2.03494e-38	3.39543e-36
ENSMUSG00000020023	Tmcc3	553.31	-3.94352	0.227318	-12.9489	2.38352e-38	3.94548e-36
ENSMUSG00000015243	Abca1	453.945	3.40133	0.18595	12.9139	3.75971e-38	6.17451e-36
ENSMUSG00000027356	Fermt1	121.205	-5.75854	0.368926	-12.8984	4.59801e-38	7.49223e-36
ENSMUSG00000068876	Cgn	1409.3	-3.55449	0.198655	-12.8589	7.66378e-38	1.2391e-35
ENSMUSG00000074657	Kif5a	1365.7	2.47932	0.115244	12.8364	1.02546e-37	1.64523e-35
ENSMUSG00000037003	Tns2	378.2	-3.14532	0.167704	-12.7923	1.80932e-37	2.88069e-35
ENSMUSG00000028464	Tpm2	426.427	-4.06588	0.24001	-12.774	2.29185e-37	3.6213e-35
ENSMUSG00000028909	Ptpru	183.946	-7.19462	0.485127	-12.7691	2.44075e-37	3.82758e-35
ENSMUSG00000000142	Axin2	2999.3	3.95644	0.231856	12.7512	3.07148e-37	4.78073e-35
ENSMUSG00000031028	Tub	307.449	-4.11263	0.244225	-12.7449	3.32764e-37	5.14108e-35
ENSMUSG00000025557	Slc15a1	160.182	4.77723	0.2985	12.654	1.0628e-36	1.62992e-34
ENSMUSG00000062591	Tubb4a	254.293	-7.41983	0.510053	-12.5866	2.50203e-36	3.80912e-34
ENSMUSG00000027500	Stmn2	5109.82	3.14696	0.170587	12.5858	2.52852e-36	3.82155e-34
ENSMUSG00000025511	Tspan4	524.616	-2.66745	0.133089	-12.5288	5.19375e-36	7.79324e-34
ENSMUSG00000057182	Scn3a	149.573	4.84925	0.307295	12.5262	5.3643e-36	7.99166e-34
ENSMUSG00000075023	Accsl	407.208	5.24954	0.340634	12.4754	1.01704e-35	1.50443e-33
ENSMUSG00000044647	Csrnp3	665.968	3.67148	0.214468	12.4563	1.29204e-35	1.89775e-33
ENSMUSG00000032224	Fam81a	323.866	3.06568	0.165965	12.4465	1.46193e-35	2.13227e-33
ENSMUSG00000022040	Ephx2	2725.43	3.852	0.229181	12.4443	1.50212e-35	2.17567e-33
ENSMUSG00000060548	Tnfrsf19	1284.44	4.10381	0.249785	12.4259	1.89069e-35	2.7196e-33
ENSMUSG00000021411	Pxdc1	112.145	-6.4967	0.445081	-12.3499	4.87907e-35	6.97006e-33
ENSMUSG00000026185	Igfbp5	1014.73	-5.5393	0.36799	-12.3354	5.84105e-35	8.28753e-33
ENSMUSG00000029304	Spp1	10371.2	3.60218	0.211112	12.3261	6.5565e-35	9.23979e-33
ENSMUSG00000030041	M1ap	992.633	3.15235	0.174704	12.32	7.06802e-35	9.86195e-33
ENSMUSG00000045312	Lhfpl2	335.982	3.60809	0.2117	12.3197	7.09255e-35	9.86195e-33
ENSMUSG00000006356	Crip2	1525.97	-2.50658	0.122486	-12.3	9.05927e-35	1.25132e-32
ENSMUSG00000029826	Zc3hav1	1871.29	3.14818	0.175816	12.2183	2.4809e-34	3.40421e-32
ENSMUSG00000064308	2410137M14Rik	186.111	5.86763	0.399284	12.1909	3.47512e-34	4.7373e-32
ENSMUSG00000022906	Parp9	542.952	-2.70489	0.13991	-12.1856	3.70754e-34	5.02131e-32
ENSMUSG00000037833	Sh2d4b	386.396	7.03413	0.495336	12.1819	3.88102e-34	5.22235e-32
ENSMUSG00000032262	Elovl4	158.607	-3.38232	0.195716	-12.1723	4.36662e-34	5.83812e-32
ENSMUSG00000032839	Trpc1	140.781	-4.29869	0.271574	-12.1466	5.98182e-34	7.94668e-32
ENSMUSG00000061232	H2-K1	913.722	-4.07734	0.254168	-12.1075	9.63801e-34	1.27228e-31
ENSMUSG00000027999	Pla2g12a	689.522	-2.57564	0.1302	-12.1017	1.034e-33	1.35636e-31
ENSMUSG00000019647	Sema6a	441.879	-5.76863	0.395179	-12.067	1.57714e-33	2.0559e-31
ENSMUSG00000019817	Plagl1	652.253	5.10989	0.341048	12.0508	1.92135e-33	2.48904e-31
ENSMUSG00000024209	1700061G19Rik	687.962	3.75413	0.229287	12.0117	3.08465e-33	3.97139e-31
ENSMUSG00000022629	Kif21a	1196.33	-3.82823	0.236077	-11.9802	4.51456e-33	5.7767e-31
ENSMUSG00000030523	Trpm1	519.922	8.33614	0.615266	11.9235	8.92468e-33	1.13501e-30
ENSMUSG00000044254	Pcsk9	1181.66	-3.68095	0.225466	-11.8907	1.32227e-32	1.67143e-30
ENSMUSG00000028047	Thbs3	306.38	-3.19175	0.185879	-11.7913	4.32954e-32	5.43983e-30
ENSMUSG00000037138	Aff3	522.651	-3.98487	0.253156	-11.7906	4.36268e-32	5.44865e-30
ENSMUSG00000004891	Nes	1151.94	-3.08166	0.176941	-11.7647	5.93094e-32	7.3632e-30
ENSMUSG00000033491	Prss35	212.337	4.47899	0.29622	11.7446	7.52429e-32	9.28604e-30
ENSMUSG00000026442	Nfasc	351.106	-4.20639	0.273116	-11.74	7.9445e-32	9.74697e-30
ENSMUSG00000030339	Ltbr	188.153	-3.78058	0.236898	-11.7375	8.19151e-32	9.99124e-30
ENSMUSG00000003032	Klf4	3484.55	4.75743	0.320293	11.7312	8.81819e-32	1.06931e-29
ENSMUSG00000037568	Vash2	176.064	-5.40363	0.375983	-11.7123	1.10245e-31	1.32912e-29
ENSMUSG00000057751	Megf6	115.657	-6.31116	0.455403	-11.6625	1.98053e-31	2.37402e-29
ENSMUSG00000028019	Pdgfc	404.922	3.87776	0.247352	11.6343	2.75909e-31	3.28836e-29
ENSMUSG00000033220	Rac2	121.734	5.34433	0.37353	11.6305	2.88514e-31	3.41905e-29
ENSMUSG00000039328	Rnf122	147.683	-2.8761	0.161474	-11.6186	3.31473e-31	3.90595e-29
ENSMUSG00000029561	Oasl2	95.944	-6.7683	0.497567	-11.593	4.47179e-31	5.23979e-29
ENSMUSG00000027199	Gatm	101.189	-6.08777	0.440311	-11.5549	6.96943e-31	8.12075e-29
ENSMUSG00000022099	Dmtn	2645.51	2.48653	0.129433	11.485	1.57025e-30	1.81948e-28
ENSMUSG00000044221	Grsf1	11819.9	2.13378	0.0987826	11.4775	1.71091e-30	1.97151e-28
ENSMUSG00000031284	Pak3	125.628	-3.75327	0.2403	-11.4577	2.1527e-30	2.46697e-28
ENSMUSG00000040009	Gnaz	189.485	-3.38258	0.209653	-11.3644	6.29138e-30	7.17046e-28
ENSMUSG00000031925	Maml2	177.696	5.11342	0.362153	11.3582	6.75006e-30	7.65141e-28
ENSMUSG00000022965	Ifngr2	229.377	2.84686	0.16395	11.2648	1.9573e-29	2.20667e-27
ENSMUSG00000044017	Adgrd1	441.311	3.80553	0.249193	11.2584	2.10445e-29	2.35982e-27
ENSMUSG00000027514	Zbp1	72.3037	-5.93141	0.438295	-11.2514	2.28045e-29	2.54349e-27
ENSMUSG00000031169	Porcn	331.582	3.9032	0.258322	11.2387	2.6327e-29	2.9053e-27
ENSMUSG00000032517	Mobp	324.759	8.13528	0.634861	11.2391	2.61982e-29	2.9053e-27
ENSMUSG00000058966	Fam57b	320.284	-4.27605	0.292401	-11.204	3.89816e-29	4.27915e-27
ENSMUSG00000025401	Myo1a	169.436	4.53709	0.316178	11.187	4.72031e-29	5.15453e-27
ENSMUSG00000007379	Dennd2c	2353.71	2.08075	0.0966266	11.1848	4.83795e-29	5.25548e-27
ENSMUSG00000049866	Arl4c	2103.96	-3.86688	0.256504	-11.1768	5.29857e-29	5.72603e-27
ENSMUSG00000021583	Erap1	320.352	-2.69964	0.152218	-11.1659	5.99096e-29	6.4409e-27
ENSMUSG00000022483	Col2a1	160.878	-3.61003	0.23456	-11.1273	9.23666e-29	9.87944e-27
ENSMUSG00000018169	Mfng	74.1171	-4.83197	0.344929	-11.1095	1.12843e-28	1.2008e-26
ENSMUSG00000038526	Car14	172.065	-3.93133	0.263871	-11.1089	1.1352e-28	1.20187e-26
ENSMUSG00000069806	Cacng7	509	-3.34315	0.211023	-11.1038	1.20253e-28	1.26673e-26
ENSMUSG00000022548	Apod	345.824	4.7052	0.333793	11.1003	1.24993e-28	1.30349e-26
ENSMUSG00000045179	Sox3	857.882	-4.48674	0.314101	-11.1007	1.24442e-28	1.30349e-26
ENSMUSG00000034422	Parp14	214.142	-3.30597	0.207806	-11.0967	1.30138e-28	1.35039e-26
ENSMUSG00000032816	Igdcc4	1427.58	-3.10953	0.190261	-11.0875	1.44236e-28	1.48927e-26
ENSMUSG00000001507	Itga3	641.537	-4.41882	0.309003	-11.064	1.87498e-28	1.91699e-26
ENSMUSG00000097651	4930461G14Rik	149.959	4.02435	0.273345	11.0642	1.87131e-28	1.91699e-26
ENSMUSG00000049872	Fam26e	130.17	3.37347	0.214672	11.0562	2.0448e-28	2.08041e-26
ENSMUSG00000025104	Hdgfrp3	217.895	-3.74611	0.248569	-11.0477	2.24963e-28	2.2777e-26
ENSMUSG00000028023	Pitx2	204.524	-6.28376	0.478881	-11.0336	2.63247e-28	2.65243e-26
ENSMUSG00000021759	Plpp1	595.653	2.45598	0.132003	11.0299	2.74217e-28	2.74968e-26
ENSMUSG00000032717	Mdfi	500.701	-2.84636	0.168265	-10.9729	5.1598e-28	5.14918e-26
ENSMUSG00000028871	Rspo1	118.782	-6.05769	0.461711	-10.9542	6.34134e-28	6.29816e-26
ENSMUSG00000025082	Vwa2	107.12	-5.34291	0.396701	-10.9476	6.82616e-28	6.74754e-26
ENSMUSG00000004951	Hspb1	4529.54	2.71091	0.156421	10.9378	7.59932e-28	7.47637e-26
ENSMUSG00000056515	Rab31	601.78	-2.09456	0.100357	-10.9067	1.07075e-27	1.04848e-25
ENSMUSG00000014602	Kif1a	1796.31	-8.4476	0.683496	-10.8963	1.19987e-27	1.16943e-25
ENSMUSG00000025194	Abcc2	109.711	3.98797	0.27435	10.8911	1.27127e-27	1.23325e-25
ENSMUSG00000034573	Ptpn13	2484.02	-2.89595	0.174242	-10.8812	1.41746e-27	1.3687e-25
ENSMUSG00000030688	Stard10	299.875	-4.2862	0.302031	-10.8803	1.43027e-27	1.37471e-25
ENSMUSG00000055555	4930502E18Rik	235.593	3.69173	0.247509	10.8753	1.51222e-27	1.44681e-25
ENSMUSG00000028949	Smarcd3	264.201	3.75009	0.25331	10.8566	1.85468e-27	1.76635e-25
ENSMUSG00000064125	Prr36	147.133	-4.616	0.334444	-10.812	3.02084e-27	2.8639e-25
ENSMUSG00000068699	Flnc	1056.76	-4.08084	0.285376	-10.7957	3.60699e-27	3.40411e-25
ENSMUSG00000024981	Acsl5	1271.7	-2.92803	0.178711	-10.7886	3.89889e-27	3.64819e-25
ENSMUSG00000026380	Tfcp2l1	10687	5.13897	0.383646	10.7885	3.90059e-27	3.64819e-25
ENSMUSG00000000792	Slc5a5	372.609	-5.83166	0.449212	-10.7559	5.56131e-27	5.17822e-25
ENSMUSG00000029055	Plch2	198.22	-5.5583	0.424548	-10.7368	6.83483e-27	6.33574e-25
ENSMUSG00000027239	Mdk	3820.35	-2.06556	0.09949	-10.7103	9.10998e-27	8.40738e-25
ENSMUSG00000037428	Vgf	133.675	-4.10529	0.290171	-10.7016	1.00029e-26	9.19073e-25
ENSMUSG00000025161	Slc16a3	5615.78	-3.52996	0.236437	-10.7004	1.01374e-26	9.27348e-25
ENSMUSG00000001864	Aif1l	246.37	-4.72107	0.348279	-10.6841	1.2076e-26	1.09508e-24
ENSMUSG00000097767	Miat	253.985	-7.93644	0.649216	-10.6843	1.20512e-26	1.09508e-24
ENSMUSG00000052942	Glis3	512.707	5.98018	0.466394	10.6781	1.28925e-26	1.16407e-24
ENSMUSG00000029121	Crmp1	2182.93	-4.41992	0.32056	-10.6686	1.42782e-26	1.28362e-24
ENSMUSG00000074923	Pak6	292.611	-3.64704	0.248193	-10.6652	1.48055e-26	1.32532e-24
ENSMUSG00000003436	Dll3	258.488	-3.43682	0.228661	-10.6569	1.61834e-26	1.44246e-24
ENSMUSG00000020717	Pecam1	1452.49	2.85009	0.174634	10.5941	3.1753e-26	2.81818e-24
ENSMUSG00000045932	Ifit2	146.85	-3.2479	0.21276	-10.5655	4.30827e-26	3.80753e-24
ENSMUSG00000074280	Gm6166	189.993	-3.69274	0.255131	-10.5544	4.84875e-26	4.26711e-24
ENSMUSG00000002983	Relb	1138.95	2.9183	0.182147	10.5316	6.1778e-26	5.41388e-24
ENSMUSG00000009216	Fam163b	101.851	-4.19492	0.303401	-10.5304	6.25847e-26	5.46163e-24
ENSMUSG00000050211	Pla2g4e	250.648	6.47765	0.520408	10.5257	6.578e-26	5.71655e-24
ENSMUSG00000027075	Slc43a1	236.876	-3.51144	0.239095	-10.504	8.28298e-26	7.16839e-24
ENSMUSG00000038400	Pmepa1	257.104	-3.38248	0.22727	-10.483	1.03367e-25	8.90882e-24
ENSMUSG00000022048	Dpysl2	205.561	-3.09777	0.200203	-10.4782	1.08771e-25	9.33597e-24
ENSMUSG00000039116	Adgrg6	123.798	6.15058	0.492798	10.4517	1.43922e-25	1.23024e-23
ENSMUSG00000034282	Evpl	185.417	-3.51539	0.240977	-10.4383	1.65755e-25	1.41109e-23
ENSMUSG00000004359	Spic	192.219	6.72783	0.548848	10.4361	1.69649e-25	1.43836e-23
ENSMUSG00000024459	H2-M5	770.909	4.13011	0.300057	10.4317	1.776e-25	1.49968e-23
ENSMUSG00000030825	Hsd17b14	1409.06	2.43234	0.13771	10.4011	2.45127e-25	2.06154e-23
ENSMUSG00000007888	Crlf1	94.0036	-6.4541	0.525079	-10.3872	2.83567e-25	2.37524e-23
ENSMUSG00000028709	Mob3c	212.482	3.63954	0.254128	10.3867	2.85175e-25	2.37916e-23
ENSMUSG00000037960	Card19	634.566	-2.88749	0.181895	-10.3768	3.16273e-25	2.62809e-23
ENSMUSG00000033998	Kcnk1	1099.47	-4.07063	0.296322	-10.3625	3.67401e-25	3.04083e-23
ENSMUSG00000039982	Dtx4	664.403	-3.89251	0.279527	-10.3479	4.27812e-25	3.52683e-23
ENSMUSG00000026121	Sema4c	666.437	-3.03325	0.196906	-10.326	5.37409e-25	4.41289e-23
ENSMUSG00000060445	Sycp2	128.488	-4.65391	0.354279	-10.3136	6.11345e-25	5.00032e-23
ENSMUSG00000003534	Ddr1	1765.24	-3.14332	0.208125	-10.2982	7.17885e-25	5.8488e-23
ENSMUSG00000074365	Crxos	596.43	4.54873	0.344942	10.2879	7.98812e-25	6.48281e-23
ENSMUSG00000032796	Lama1	1839.28	4.42581	0.333039	10.2865	8.10773e-25	6.55438e-23
ENSMUSG00000001761	Smo	1178.49	-2.77249	0.172408	-10.2808	8.60182e-25	6.92695e-23
ENSMUSG00000039145	Camk1d	1329.84	1.93613	0.0911114	10.2745	9.17914e-25	7.36343e-23
ENSMUSG00000006576	Slc4a3	330	-3.42806	0.236594	-10.2626	1.03895e-24	8.30248e-23
ENSMUSG00000028581	Laptm5	2481.79	2.93686	0.189033	10.2462	1.23125e-24	9.80161e-23
ENSMUSG00000021255	Esrrb	10704	5.27448	0.417377	10.2413	1.29475e-24	1.02679e-22
ENSMUSG00000056220	Pla2g4a	99.6921	-6.60239	0.547672	-10.2295	1.46327e-24	1.15604e-22
ENSMUSG00000032120	C2cd2l	175.43	2.90844	0.186584	10.2283	1.48138e-24	1.16593e-22
ENSMUSG00000055874	Foxi3	357.826	-2.78114	0.174271	-10.2205	1.60508e-24	1.25854e-22
ENSMUSG00000032854	Ugt8a	192.044	-3.66526	0.261194	-10.2041	1.90051e-24	1.4846e-22
ENSMUSG00000031647	Mfap3l	283.669	-4.58202	0.351326	-10.1957	2.07238e-24	1.61282e-22
ENSMUSG00000020661	Dnmt3a	8548.71	-2.63638	0.16057	-10.1911	2.17271e-24	1.68462e-22
ENSMUSG00000073409	H2-Q6	86.3684	-5.74914	0.466117	-10.1887	2.22629e-24	1.71976e-22
ENSMUSG00000049036	Tmem121	321.177	-3.42548	0.238521	-10.1688	2.73145e-24	2.10221e-22
ENSMUSG00000029135	Fosl2	326.546	-4.14422	0.309577	-10.1565	3.09934e-24	2.37658e-22
ENSMUSG00000052026	Slc6a7	207.503	5.05506	0.400469	10.1258	4.24604e-24	3.24394e-22
ENSMUSG00000056724	Nbeal2	743.707	-2.14197	0.112834	-10.1208	4.46781e-24	3.40092e-22
ENSMUSG00000028270	Gbp2	349.507	-5.09791	0.405322	-10.1103	4.97502e-24	3.77323e-22
ENSMUSG00000033788	Dysf	116.115	-3.63102	0.260592	-10.0963	5.73644e-24	4.33496e-22
ENSMUSG00000048899	Rimkla	141.117	-3.33868	0.232115	-10.0756	7.08576e-24	5.3353e-22
ENSMUSG00000070880	Gad1	478.141	6.12506	0.508802	10.0728	7.28699e-24	5.46708e-22
ENSMUSG00000040268	Plekha1	5961.77	-2.39391	0.138528	-10.0622	8.11243e-24	6.06455e-22
ENSMUSG00000092035	Peg10	5514.73	2.30432	0.129638	10.0613	8.19421e-24	6.10381e-22
ENSMUSG00000026994	Galnt3	639.576	-3.77124	0.27573	-10.0505	9.13667e-24	6.75757e-22
ENSMUSG00000061517	Sox21	181.426	5.95489	0.492987	10.0508	9.11585e-24	6.75757e-22
ENSMUSG00000042436	Mfap4	67.3011	-5.03735	0.401914	-10.0453	9.63427e-24	7.10042e-22
ENSMUSG00000050394	Armcx6	166.906	-2.71954	0.171374	-10.0339	1.08192e-23	7.94564e-22
ENSMUSG00000041046	Ramp3	91.1126	-3.72687	0.2718	-10.0326	1.09577e-23	8.01912e-22
ENSMUSG00000024063	Lbh	176.555	-4.86932	0.385713	-10.0316	1.10719e-23	8.07435e-22
ENSMUSG00000048402	Gli2	1594.11	2.39463	0.139589	9.99101	1.66871e-23	1.21269e-21
ENSMUSG00000060550	H2-Q7	124.172	-5.93301	0.49497	-9.96629	2.14069e-23	1.55029e-21
ENSMUSG00000015937	H2afy	3555.49	3.90683	0.291773	9.96265	2.22071e-23	1.60268e-21
ENSMUSG00000054667	Irs4	141.571	-4.67591	0.369291	-9.95397	2.42325e-23	1.74282e-21
ENSMUSG00000049550	Clip1	765.202	-3.60775	0.262159	-9.94719	2.59406e-23	1.85926e-21
ENSMUSG00000062661	Ncs1	495.005	-3.14871	0.216535	-9.92315	3.30172e-23	2.35836e-21
ENSMUSG00000046323	Dppa3	446.513	4.03676	0.306673	9.90229	4.06855e-23	2.89617e-21
ENSMUSG00000045287	Rtn4rl1	272.98	-5.32732	0.437578	-9.88927	4.63411e-23	3.28754e-21
ENSMUSG00000040146	Rgl3	184.72	-8.14648	0.722724	-9.88826	4.6809e-23	3.30947e-21
ENSMUSG00000001504	Irx2	248.391	3.3806	0.24099	9.8784	5.16486e-23	3.6393e-21
ENSMUSG00000051455	Meioc	249.123	-3.31277	0.234343	-9.86917	5.66324e-23	3.97705e-21
ENSMUSG00000036167	Pphln1	3474.18	-2.65117	0.167915	-9.83336	8.08706e-23	5.66013e-21
ENSMUSG00000028487	Bnc2	482.678	2.82911	0.1862	9.82341	8.9274e-23	6.22738e-21
ENSMUSG00000031788	Kifc3	260.667	3.12718	0.216696	9.81639	9.57066e-23	6.65384e-21
ENSMUSG00000033826	Dnah8	6730.16	3.88789	0.295985	9.75686	1.72404e-22	1.19463e-20
ENSMUSG00000067071	Hes6	2485.86	-3.62817	0.269446	-9.75397	1.77396e-22	1.22515e-20
ENSMUSG00000021636	Marveld2	223.797	-2.51839	0.155716	-9.75099	1.82673e-22	1.25743e-20
ENSMUSG00000040596	Pogk	126.921	-3.6004	0.266905	-9.74281	1.9801e-22	1.35852e-20
ENSMUSG00000054871	Tmem158	119.885	-3.71312	0.278877	-9.72874	2.27394e-22	1.555e-20
ENSMUSG00000022652	Morc1	3372.82	2.72095	0.177035	9.72096	2.4546e-22	1.67306e-20
ENSMUSG00000030256	Bhlhe41	219.884	-5.13506	0.426072	-9.70507	2.86878e-22	1.94899e-20
ENSMUSG00000013698	Pea15a	569.89	-2.5377	0.15855	-9.69847	3.06056e-22	2.07254e-20
ENSMUSG00000108900	C430049E01Rik	281.537	-3.87362	0.296467	-9.69287	3.23297e-22	2.1822e-20
ENSMUSG00000020227	Irak3	687.183	3.65438	0.273992	9.6878	3.39773e-22	2.28601e-20
ENSMUSG00000027030	Stk39	950.278	-3.71853	0.280718	-9.68421	3.51924e-22	2.36016e-20
ENSMUSG00000031137	Fgf13	191.99	-2.95755	0.20251	-9.66645	4.18664e-22	2.79874e-20
ENSMUSG00000040264	Gbp2b	266.516	-5.59696	0.477267	-9.63184	5.86686e-22	3.90942e-20
ENSMUSG00000030513	Pcsk6	1369.91	2.57107	0.163304	9.62053	6.54935e-22	4.35031e-20
ENSMUSG00000033965	Slc16a2	117.772	-6.23411	0.544247	-9.61715	6.76817e-22	4.48139e-20
ENSMUSG00000031304	Il2rg	142.854	3.53464	0.263567	9.61667	6.79975e-22	4.48805e-20
ENSMUSG00000027525	Phactr3	81.0902	-5.6193	0.481787	-9.58785	8.99362e-22	5.91735e-20
ENSMUSG00000048416	Mlf1	64.3849	-4.0857	0.322707	-9.56191	1.15608e-21	7.58252e-20
ENSMUSG00000026519	Tmem63a	440.199	-2.86998	0.195667	-9.55691	1.21321e-21	7.93227e-20
ENSMUSG00000046410	Kcnk6	106.872	-3.4952	0.261284	-9.54977	1.29982e-21	8.47199e-20
ENSMUSG00000056665	Them6	428.023	-2.34234	0.140656	-9.54342	1.38202e-21	8.9797e-20
ENSMUSG00000034648	Lrrn1	123.497	-4.14569	0.330295	-9.5239	1.66806e-21	1.08046e-19
ENSMUSG00000028268	Gbp3	56.3528	-5.55391	0.479659	-9.49406	2.22198e-21	1.43479e-19
ENSMUSG00000034382	AI661453	214.852	-3.32939	0.245495	-9.48853	2.34306e-21	1.50831e-19
ENSMUSG00000032207	Lipc	84.0303	6.16188	0.544241	9.48455	2.43425e-21	1.5574e-19
ENSMUSG00000040752	Myh6	150.438	-3.77599	0.292675	-9.48486	2.42702e-21	1.5574e-19
ENSMUSG00000020886	Dlg4	225.944	-3.69861	0.284718	-9.4782	2.587e-21	1.64503e-19
ENSMUSG00000096727	Psmb9	58.5839	-5.48409	0.473094	-9.47823	2.58634e-21	1.64503e-19
ENSMUSG00000055717	Slain1	675.893	-2.24573	0.1317	-9.4588	3.11495e-21	1.97472e-19
ENSMUSG00000018865	Sult4a1	348.377	-2.81167	0.191608	-9.4551	3.22712e-21	2.03964e-19
ENSMUSG00000030117	Gdf3	2761.2	1.77005	0.0815249	9.44564	3.53231e-21	2.22578e-19
ENSMUSG00000022367	Has2	182.578	-3.61571	0.277214	-9.43568	3.88479e-21	2.44052e-19
ENSMUSG00000027947	Il6ra	406.156	2.60176	0.171036	9.365	7.60508e-21	4.76334e-19
ENSMUSG00000025757	Hspa4l	336.142	-3.24952	0.240888	-9.33842	9.77847e-21	6.10627e-19
ENSMUSG00000000805	Car4	714.405	-11.1038	1.08849	-9.28241	1.65687e-20	1.03156e-18
ENSMUSG00000029646	Cdx2	455.396	6.83743	0.629269	9.27652	1.7511e-20	1.08699e-18
ENSMUSG00000050473	Slc35d3	293.281	-7.044	0.654476	-9.23487	2.58598e-20	1.60047e-18
ENSMUSG00000071547	Nt5dc2	4412.57	-2.62202	0.175674	-9.23316	2.62773e-20	1.6215e-18
ENSMUSG00000034675	Dbn1	1008.28	-3.63489	0.285408	-9.23201	2.65611e-20	1.63417e-18
ENSMUSG00000027381	Bcl2l11	1390.98	-2.45206	0.157623	-9.2122	3.19516e-20	1.96004e-18
ENSMUSG00000082082	Gm13230	490.918	2.43271	0.155562	9.20991	3.26406e-20	1.99644e-18
ENSMUSG00000022425	Enpp2	968.703	-3.55743	0.277966	-9.20052	3.56215e-20	2.17239e-18
ENSMUSG00000028785	Hpca	73.6613	-4.78035	0.411756	-9.18104	4.26966e-20	2.59628e-18
ENSMUSG00000003410	Elavl3	211.721	-5.66507	0.508728	-9.17006	4.72773e-20	2.86646e-18
ENSMUSG00000049516	Spty2d1	1635.91	-1.97216	0.106116	-9.16128	5.12854e-20	3.10046e-18
ENSMUSG00000028943	Espn	483.635	-3.22481	0.242978	-9.15642	5.36456e-20	3.23378e-18
ENSMUSG00000003279	Dlgap1	194.754	3.55849	0.280246	9.12943	6.8858e-20	4.13882e-18
ENSMUSG00000001227	Sema6b	141.576	-4.00233	0.329228	-9.1193	7.56087e-20	4.53152e-18
ENSMUSG00000038552	Fndc4	242.883	-2.9586	0.215592	-9.08479	1.03895e-19	6.20899e-18
ENSMUSG00000037686	Aspg	131.197	-4.13214	0.345362	-9.06917	1.19932e-19	7.14693e-18
ENSMUSG00000046312	AI464131	713.138	3.14584	0.236754	9.06358	1.26237e-19	7.50118e-18
ENSMUSG00000037353	Letmd1	207.821	3.02775	0.224188	9.04488	1.49832e-19	8.87799e-18
ENSMUSG00000028246	Faxc	113.298	-3.09836	0.23211	-9.04037	1.56141e-19	9.22558e-18
ENSMUSG00000037762	Slc16a9	306.938	4.32643	0.369115	9.01193	2.02468e-19	1.1929e-17
ENSMUSG00000040253	Gbp7	52.9689	-4.53304	0.392303	-9.00591	2.13883e-19	1.25661e-17
ENSMUSG00000028164	Manba	2167.42	3.38283	0.264721	9.00128	2.23097e-19	1.30706e-17
ENSMUSG00000035486	Plk5	115.338	-4.2727	0.364279	-8.98406	2.60965e-19	1.52464e-17
ENSMUSG00000030897	Cnga4	113.932	6.45486	0.607288	8.98233	2.65102e-19	1.54448e-17
ENSMUSG00000048528	Nkx1-2	1593.43	6.86254	0.652717	8.98175	2.66488e-19	1.54823e-17
ENSMUSG00000046318	Ccbe1	191.196	4.64369	0.405912	8.97656	2.79362e-19	1.61852e-17
ENSMUSG00000019139	Isyna1	4230.79	-2.1772	0.131282	-8.96701	3.04662e-19	1.7602e-17
ENSMUSG00000023043	Krt18	1584.87	-6.02613	0.56054	-8.96659	3.05844e-19	1.76215e-17
ENSMUSG00000024817	Uhrf2	2734.44	1.62093	0.0692674	8.96427	3.12335e-19	1.79459e-17
ENSMUSG00000029923	Rab19	59.574	-4.54679	0.395782	-8.96149	3.20329e-19	1.83547e-17
ENSMUSG00000028445	Enho	68.0405	-4.0373	0.339034	-8.95868	3.28581e-19	1.8776e-17
ENSMUSG00000078952	Lncenc1	8725.05	2.51787	0.169743	8.94218	3.81576e-19	2.17446e-17
ENSMUSG00000110489	RP23-264J18.2	93.9755	5.34553	0.486261	8.93661	4.01286e-19	2.28055e-17
ENSMUSG00000006457	Actn3	202.905	-2.99357	0.223099	-8.93584	4.041e-19	2.2903e-17
ENSMUSG00000095115	Itpripl2	58.3243	-5.29799	0.481489	-8.92645	4.39889e-19	2.48639e-17
ENSMUSG00000027074	Slc43a3	114.134	-3.54433	0.285729	-8.90469	5.35376e-19	3.01793e-17
ENSMUSG00000026305	Lrrfip1	934.975	-3.1529	0.241835	-8.90233	5.46846e-19	3.07428e-17
ENSMUSG00000038141	Tmem181a	470.097	-2.40273	0.157701	-8.89488	5.84841e-19	3.27904e-17
ENSMUSG00000031012	Cask	1531.26	2.03116	0.116051	8.88541	6.36873e-19	3.5612e-17
ENSMUSG00000025427	Rnf165	307.617	2.48413	0.167294	8.87136	7.22591e-19	4.0297e-17
ENSMUSG00000028525	Pde4b	138.718	-3.32818	0.262499	-8.86932	7.35951e-19	4.09326e-17
ENSMUSG00000034832	Tet3	565.494	-3.11618	0.238663	-8.86679	7.52828e-19	4.176e-17
ENSMUSG00000048988	Elfn1	115.29	-7.51548	0.734918	-8.86559	7.6102e-19	4.21024e-17
ENSMUSG00000022321	Cdh10	203.191	-3.07677	0.23457	-8.85351	8.48077e-19	4.66711e-17
ENSMUSG00000043003	Rasef	101.058	-7.68741	0.755336	-8.85356	8.47724e-19	4.66711e-17
ENSMUSG00000083307	AA414768	80.7493	3.37103	0.26819	8.84086	9.49851e-19	5.21343e-17
ENSMUSG00000053024	Cntn2	320.086	-4.28725	0.371892	-8.83925	9.63655e-19	5.27531e-17
ENSMUSG00000020357	Flt4	97.4139	-3.19733	0.249146	-8.81942	1.15054e-18	6.28186e-17
ENSMUSG00000097076	Platr7	265.744	3.92968	0.332503	8.81098	1.24062e-18	6.75602e-17
ENSMUSG00000034227	Foxj1	176.93	-2.9849	0.225668	-8.79569	1.42177e-18	7.72237e-17
ENSMUSG00000029287	Tgfbr3	451.739	4.35446	0.3818	8.78591	1.55107e-18	8.40276e-17
ENSMUSG00000020799	Tekt1	147.891	2.78987	0.204054	8.77156	1.76213e-18	9.52146e-17
ENSMUSG00000020000	Moxd1	143.24	-3.82111	0.321723	-8.76877	1.80635e-18	9.73515e-17
ENSMUSG00000041649	Klf8	1376.99	1.95615	0.109045	8.76838	1.81257e-18	9.7435e-17
ENSMUSG00000035964	Tmem59l	81.3232	-6.861	0.668502	-8.76737	1.82895e-18	9.80627e-17
ENSMUSG00000024409	Psors1c2	203.492	-4.57534	0.407836	-8.76662	1.84114e-18	9.84632e-17
ENSMUSG00000036377	C530008M17Rik	137.727	-3.3591	0.269217	-8.76282	1.90424e-18	1.01577e-16
ENSMUSG00000030170	Wnt5b	565.308	2.61824	0.184751	8.75904	1.96917e-18	1.04773e-16
ENSMUSG00000029672	Fam3c	2516.28	-1.83358	0.0952148	-8.75474	2.04577e-18	1.08572e-16
ENSMUSG00000025328	Padi3	191.684	-5.2764	0.488992	-8.74535	2.22326e-18	1.17692e-16
ENSMUSG00000036218	Pdzrn4	318.671	4.76989	0.431207	8.74265	2.2771e-18	1.20236e-16
ENSMUSG00000028849	Map7d1	1936.63	-1.84823	0.0971076	-8.73499	2.43682e-18	1.28345e-16
ENSMUSG00000033769	Exoc6b	3485.46	2.3345	0.152875	8.7294	2.56036e-18	1.34513e-16
ENSMUSG00000028786	Tmem54	234.606	-11.7172	1.22849	-8.7239	2.68776e-18	1.40851e-16
ENSMUSG00000000791	Il12rb1	61.0636	-3.48997	0.286108	-8.70289	3.23536e-18	1.69122e-16
ENSMUSG00000022562	Oplah	345.425	2.3073	0.150379	8.6934	3.51743e-18	1.83408e-16
ENSMUSG00000023903	Mmp25	730.46	-7.73197	0.774864	-8.68793	3.69093e-18	1.91975e-16
ENSMUSG00000047013	Fbxo41	82.1183	-4.20748	0.369295	-8.68539	3.77429e-18	1.95822e-16
ENSMUSG00000007594	Hapln4	200.864	-6.69184	0.65573	-8.68016	3.95209e-18	2.04538e-16
ENSMUSG00000038980	Rbbp8nl	142.44	-8.46311	0.861608	-8.66184	4.642e-18	2.39649e-16
ENSMUSG00000026980	Ly75	5855.64	3.23994	0.258809	8.6548	4.93767e-18	2.54284e-16
ENSMUSG00000054720	Lrrc8c	90.2821	-5.52748	0.523172	-8.65392	4.97603e-18	2.55628e-16
ENSMUSG00000034730	Adgrb1	186.676	-2.55275	0.179496	-8.65061	5.12251e-18	2.62507e-16
ENSMUSG00000041992	Rapgef5	613.832	-2.62513	0.187872	-8.65018	5.1418e-18	2.62849e-16
ENSMUSG00000038764	Ptpn3	1734.43	-2.08976	0.126169	-8.6373	5.75552e-18	2.93504e-16
ENSMUSG00000008398	Elk3	295.497	3.27928	0.263899	8.63696	5.77261e-18	2.93657e-16
ENSMUSG00000003657	Calb2	996.731	4.68426	0.426595	8.63643	5.79959e-18	2.94312e-16
ENSMUSG00000055866	Per2	154.682	-3.14137	0.247998	-8.63463	5.89191e-18	2.98271e-16
ENSMUSG00000031883	Car7	48.6176	-5.14423	0.480153	-8.63105	6.07924e-18	3.07009e-16
ENSMUSG00000026509	Capn2	327.588	-3.58468	0.299747	-8.62288	6.52885e-18	3.28918e-16
ENSMUSG00000020638	Cmpk2	54.1681	-3.56263	0.297877	-8.60295	7.76909e-18	3.90457e-16
ENSMUSG00000020695	Mrc2	203.914	-4.95759	0.460319	-8.59751	8.14677e-18	4.08455e-16
ENSMUSG00000051851	Cxx1c	114.313	4.51744	0.409396	8.59177	8.56365e-18	4.28326e-16
ENSMUSG00000090374	Gm17232	75.6436	4.81092	0.443651	8.5899	8.70462e-18	4.34335e-16
ENSMUSG00000026748	Plxdc2	341.32	-3.15968	0.251442	-8.58918	8.75955e-18	4.36033e-16
ENSMUSG00000001763	Tspan33	104.723	-2.93642	0.225743	-8.57797	9.65633e-18	4.79529e-16
ENSMUSG00000039831	Arhgap29	758.709	-2.77901	0.207906	-8.55681	1.16038e-17	5.74868e-16
ENSMUSG00000034903	Cobll1	97.8022	-3.18382	0.255244	-8.55581	1.17039e-17	5.78456e-16
ENSMUSG00000004562	Arhgef40	175.665	-2.73058	0.20239	-8.55072	1.22327e-17	6.03164e-16
ENSMUSG00000002799	Jag2	882.47	-2.39572	0.16328	-8.54802	1.25215e-17	6.15947e-16
ENSMUSG00000027610	Gss	1666.65	2.55414	0.18228	8.52612	1.51335e-17	7.4268e-16
ENSMUSG00000012126	Ubxn11	221.707	3.04467	0.239948	8.52132	1.57751e-17	7.7235e-16
ENSMUSG00000063296	Tmem117	94.0772	4.86161	0.455102	8.48516	2.15424e-17	1.05225e-15
ENSMUSG00000021696	Elovl7	645.639	2.87447	0.221071	8.47906	2.27013e-17	1.10627e-15
ENSMUSG00000022456	Sept3	304.63	-3.42318	0.286065	-8.47071	2.43911e-17	1.18584e-15
ENSMUSG00000034686	Prr7	114.098	-3.54927	0.301174	-8.46445	2.57371e-17	1.24837e-15
ENSMUSG00000040213	Kyat3	746.109	2.78003	0.210328	8.46309	2.60378e-17	1.26002e-15
ENSMUSG00000029337	Fgf5	1026.36	-9.7258	1.03194	-8.45571	2.774e-17	1.33929e-15
ENSMUSG00000111149	RP23-255F14.8	59.5415	5.47201	0.529056	8.4528	2.84387e-17	1.36985e-15
ENSMUSG00000027221	Chst1	135.499	-7.4639	0.765176	-8.4476	2.97344e-17	1.42897e-15
ENSMUSG00000031343	Gabra3	61.437	-5.15599	0.492152	-8.44452	3.05295e-17	1.4638e-15
ENSMUSG00000022893	Adamts1	60.4681	-4.35305	0.397279	-8.44004	3.17236e-17	1.51757e-15
ENSMUSG00000035891	Cerk	95.5772	-4.7964	0.450026	-8.43594	3.28544e-17	1.56807e-15
ENSMUSG00000034391	Fbxo15	3207.6	3.19376	0.260171	8.432	3.39806e-17	1.61811e-15
ENSMUSG00000042766	Trim46	103.931	-4.40544	0.404018	-8.42892	3.4887e-17	1.65749e-15
ENSMUSG00000034848	Ttc21b	856.781	-2.24295	0.14764	-8.41879	3.80407e-17	1.80321e-15
ENSMUSG00000039954	Stk32a	62.6451	-4.02782	0.359795	-8.4154	3.91553e-17	1.85184e-15
ENSMUSG00000038507	Parp12	666.778	-2.45832	0.173464	-8.40704	4.20478e-17	1.98414e-15
ENSMUSG00000031073	Fgf15	235.404	-8.77647	0.925927	-8.39858	4.51916e-17	2.12768e-15
ENSMUSG00000024451	Arap3	105.686	-4.54146	0.422894	-8.37434	5.55355e-17	2.60879e-15
ENSMUSG00000021643	Serf1	80.1459	-3.11011	0.252094	-8.37033	5.74567e-17	2.69298e-15
ENSMUSG00000076431	Sox4	534.659	-2.96462	0.234786	-8.3677	5.87536e-17	2.74759e-15
ENSMUSG00000068923	Syt11	316.326	-3.40597	0.287647	-8.3643	6.04723e-17	2.82164e-15
ENSMUSG00000031502	Col4a1	321.481	-3.07709	0.248457	-8.35998	6.27263e-17	2.92027e-15
ENSMUSG00000048388	Fam171b	69.4109	-3.55506	0.305666	-8.35898	6.32651e-17	2.9388e-15
ENSMUSG00000030283	St8sia1	270.719	5.95288	0.592644	8.35725	6.41961e-17	2.97542e-15
ENSMUSG00000024186	Rgs11	317.449	-3.59121	0.310177	-8.35396	6.60129e-17	3.05284e-15
ENSMUSG00000030123	Plxnd1	107.367	-3.87825	0.345069	-8.34109	7.36119e-17	3.39674e-15
ENSMUSG00000037995	Igsf9	1872.86	-2.90648	0.228707	-8.33592	7.68982e-17	3.54054e-15
ENSMUSG00000034220	Gpc1	812.076	-2.36828	0.164197	-8.33314	7.87276e-17	3.61679e-15
ENSMUSG00000024013	Fgd2	77.6028	-4.18733	0.382773	-8.32695	8.2949e-17	3.80234e-15
ENSMUSG00000021589	Rhobtb3	1014.12	-1.90857	0.109291	-8.31328	9.30959e-17	4.25812e-15
ENSMUSG00000021728	Emb	5680.76	-2.47289	0.177295	-8.30759	9.7667e-17	4.45742e-15
ENSMUSG00000052316	Lrrc15	124.199	6.00774	0.602829	8.30706	9.8102e-17	4.4675e-15
ENSMUSG00000059325	Hopx	72.8505	-4.45951	0.416534	-8.30548	9.94162e-17	4.51748e-15
ENSMUSG00000023906	Cldn6	2446.47	-3.29767	0.27693	-8.29693	1.06841e-16	4.8443e-15
ENSMUSG00000025854	Fam20c	59.1096	-3.7543	0.332166	-8.29195	1.11405e-16	5.04027e-15
ENSMUSG00000024619	Cdx1	270.562	8.42162	0.896335	8.27996	1.23214e-16	5.56249e-15
ENSMUSG00000038045	Sult6b1	278.001	2.57167	0.190543	8.24838	1.6055e-16	7.23239e-15
ENSMUSG00000026204	Ptprn	445.891	-3.12187	0.257266	-8.24778	1.61368e-16	7.25358e-15
ENSMUSG00000022790	Igsf11	38.554	-5.10709	0.49829	-8.24237	1.68832e-16	7.57275e-15
ENSMUSG00000030796	Tead2	3651.41	-1.94258	0.114408	-8.23876	1.7401e-16	7.77159e-15
ENSMUSG00000049047	Armcx3	176.658	-3.75964	0.334951	-8.23892	1.73774e-16	7.77159e-15
ENSMUSG00000028640	Tfap2c	635.595	4.69465	0.450465	8.20186	2.3669e-16	1.05484e-14
ENSMUSG00000026765	Lypd6b	83.344	-4.93045	0.481028	-8.17095	3.05969e-16	1.36068e-14
ENSMUSG00000052301	Doc2a	256.85	-4.87366	0.475201	-8.15161	3.59109e-16	1.5936e-14
ENSMUSG00000102918	Pcdhgc3	215.741	2.64486	0.201809	8.15058	3.62181e-16	1.60382e-14
ENSMUSG00000024338	Psmb8	69.1545	-10.771	1.20072	-8.13758	4.03272e-16	1.782e-14
ENSMUSG00000031548	Sfrp1	2186.29	3.303	0.283078	8.13558	4.09966e-16	1.80775e-14
ENSMUSG00000019960	Dusp6	2067.09	-2.38549	0.170481	-8.12698	4.40107e-16	1.93656e-14
ENSMUSG00000038648	Creb3l2	1072	2.86826	0.229979	8.12361	4.52511e-16	1.98695e-14
ENSMUSG00000044734	Serpinb1a	141.588	4.22172	0.396698	8.12136	4.60979e-16	2.01988e-14
ENSMUSG00000054753	AU018091	2182.45	2.87935	0.231593	8.11487	4.86313e-16	2.12642e-14
ENSMUSG00000036053	Fmnl2	979.594	-2.26589	0.156341	-8.09696	5.63505e-16	2.45879e-14
ENSMUSG00000035557	Krt17	157.557	-4.35728	0.415181	-8.08631	6.15001e-16	2.67789e-14
ENSMUSG00000015709	Arnt2	349.13	-2.412	0.174921	-8.07221	6.90365e-16	2.99978e-14
ENSMUSG00000021725	Parp8	54.7955	-4.57705	0.443466	-8.06612	7.25665e-16	3.14661e-14
ENSMUSG00000097814	Panct2	372.546	1.99931	0.123897	8.06563	7.28593e-16	3.15275e-14
ENSMUSG00000034891	Sncb	80.1022	-7.00552	0.744685	-8.06452	7.35247e-16	3.17496e-14
ENSMUSG00000023828	Slc22a3	111.465	-11.0118	1.24395	-8.04836	8.391e-16	3.61593e-14
ENSMUSG00000073018	Gm1070	132.11	3.31477	0.287753	8.0443	8.67414e-16	3.73024e-14
ENSMUSG00000022061	Nkx3-1	71.7258	-3.57735	0.320709	-8.03642	9.25019e-16	3.96978e-14
ENSMUSG00000026833	Olfm1	270.654	-2.70538	0.21298	-8.00722	1.17334e-15	5.02511e-14
ENSMUSG00000027901	Dennd2d	88.4475	-4.56039	0.444721	-8.0059	1.18598e-15	5.06883e-14
ENSMUSG00000047409	Ctdspl	62.0138	-3.67421	0.334423	-7.99649	1.28015e-15	5.46015e-14
ENSMUSG00000006411	Nectin4	78.8927	-4.31675	0.415192	-7.98847	1.36625e-15	5.81548e-14
ENSMUSG00000087283	Gm13580	78.7647	5.93382	0.618713	7.97432	1.53223e-15	6.50869e-14
ENSMUSG00000034765	Dusp5	219.323	-2.51652	0.19029	-7.96955	1.59259e-15	6.75135e-14
ENSMUSG00000045330	4933402E13Rik	115.476	5.14712	0.520393	7.96922	1.59679e-15	6.75543e-14
ENSMUSG00000000627	Sema4f	189.033	2.74583	0.219623	7.94925	1.87651e-15	7.92273e-14
ENSMUSG00000020282	Rhbdf1	995.344	-3.26003	0.284417	-7.94616	1.9238e-15	8.106e-14
ENSMUSG00000037541	Shank2	51.5287	-4.18311	0.40078	-7.94229	1.98486e-15	8.34642e-14
ENSMUSG00000001901	Kcnh6	132.57	-3.91287	0.367658	-7.92279	2.32238e-15	9.72648e-14
ENSMUSG00000026278	Bok	341.679	-2.22676	0.154835	-7.923	2.31841e-15	9.72648e-14
ENSMUSG00000021848	Otx2	2756.48	-3.8811	0.364101	-7.9129	2.51467e-15	1.05107e-13
ENSMUSG00000022885	St6gal1	410.944	-2.51598	0.191751	-7.90599	2.65802e-15	1.10877e-13
ENSMUSG00000090213	Tmem189	969.793	-1.7149	0.0904558	-7.90332	2.71572e-15	1.13057e-13
ENSMUSG00000027860	Vangl1	1472.14	2.73899	0.220063	7.90221	2.74005e-15	1.13843e-13
ENSMUSG00000048142	Nat8l	137.45	-3.62046	0.331887	-7.89563	2.88852e-15	1.19773e-13
ENSMUSG00000034958	Atcay	95.3116	-4.58905	0.455279	-7.88319	3.1912e-15	1.32061e-13
ENSMUSG00000027478	Dnmt3b	41087.6	-2.86076	0.23607	-7.88224	3.21555e-15	1.32806e-13
ENSMUSG00000063268	Parp10	440.922	-3.63912	0.334894	-7.88048	3.2612e-15	1.34425e-13
ENSMUSG00000043681	Fam25c	390.021	2.64267	0.208724	7.87006	3.54478e-15	1.45826e-13
ENSMUSG00000029348	Asphd2	55.9527	-5.09085	0.520552	-7.85869	3.88184e-15	1.59377e-13
ENSMUSG00000053046	Brsk2	81.4878	-4.13394	0.398869	-7.85706	3.9327e-15	1.61148e-13
ENSMUSG00000011267	Zfp296	1212.73	2.23968	0.157791	7.85645	3.95176e-15	1.61612e-13
ENSMUSG00000015501	Hivep2	127.955	-2.92211	0.244734	-7.85386	4.03426e-15	1.64662e-13
ENSMUSG00000024942	Capn1	2669.31	1.70324	0.0895438	7.8536	4.04266e-15	1.64683e-13
ENSMUSG00000013236	Ptprs	3964.81	-2.02072	0.130005	-7.85139	4.11438e-15	1.67278e-13
ENSMUSG00000049090	Zadh2	139.668	3.34594	0.300028	7.81907	5.32155e-15	2.15937e-13
ENSMUSG00000053395	Cacng8	54.2727	-4.39017	0.434455	-7.80328	6.032e-15	2.4429e-13
ENSMUSG00000056458	Mok	237.706	2.78728	0.229053	7.80293	6.04868e-15	2.44491e-13
ENSMUSG00000009376	Met	267.845	-2.50774	0.193334	-7.79863	6.25821e-15	2.52471e-13
ENSMUSG00000031438	Rnf128	440.859	-4.31777	0.425625	-7.79505	6.43832e-15	2.59236e-13
ENSMUSG00000021838	Samd4	62.392	-3.77839	0.356726	-7.78858	6.77684e-15	2.7234e-13
ENSMUSG00000025534	Gusb	882.235	-1.82511	0.106218	-7.76811	7.96641e-15	3.19399e-13
ENSMUSG00000027797	Dclk1	111.564	-4.53966	0.455677	-7.76792	7.97847e-15	3.19399e-13
ENSMUSG00000023495	Pcbp4	5443.13	-1.54434	0.0700791	-7.76756	8.00107e-15	3.1969e-13
ENSMUSG00000002341	Ncan	189.773	-4.21312	0.414223	-7.75698	8.69738e-15	3.46848e-13
ENSMUSG00000043391	2510009E07Rik	112.774	7.15923	0.7952	7.74551	9.51989e-15	3.78924e-13
ENSMUSG00000022208	Jph4	576.074	-6.69289	0.735627	-7.73882	1.00341e-14	3.98632e-13
ENSMUSG00000024565	Sall3	1426.77	6.28483	0.683124	7.73626	1.02386e-14	4.05983e-13
ENSMUSG00000044288	Cnr1	49.2401	-5.35974	0.563689	-7.7343	1.03977e-14	4.11506e-13
ENSMUSG00000053846	Lipg	91.2317	-4.15011	0.408327	-7.71467	1.21292e-14	4.79127e-13
ENSMUSG00000061603	Akap6	86.9488	4.76888	0.488722	7.7117	1.24151e-14	4.89491e-13
ENSMUSG00000033880	Lgals3bp	52.9552	-4.52609	0.45732	-7.71034	1.25486e-14	4.93822e-13
ENSMUSG00000041261	Car8	96.0948	5.41351	0.57258	7.70812	1.27688e-14	5.01543e-13
ENSMUSG00000035513	Ntng2	49.768	-5.07141	0.528284	-7.70686	1.28954e-14	5.05561e-13
ENSMUSG00000054520	Sh3bp2	152.883	-2.54092	0.199986	-7.70514	1.307e-14	5.11448e-13
ENSMUSG00000024008	Cpne5	343.65	2.18381	0.153813	7.6964	1.39959e-14	5.46651e-13
ENSMUSG00000032186	Tmod2	217.588	-2.95449	0.254489	-7.68007	1.58996e-14	6.19846e-13
ENSMUSG00000031489	Adrb3	280.559	2.50047	0.195403	7.67888	1.60481e-14	6.24471e-13
ENSMUSG00000018845	Unc45b	84.2845	-3.37435	0.309599	-7.66913	1.73172e-14	6.72598e-13
ENSMUSG00000109674	Gm45470	129.021	2.99455	0.260288	7.66284	1.81873e-14	7.05078e-13
ENSMUSG00000035498	Cdcp1	212.1	-2.71669	0.224068	-7.66145	1.83845e-14	7.11403e-13
ENSMUSG00000037913	Tmem156	57.6455	6.81628	0.759609	7.65694	1.90412e-14	7.35448e-13
ENSMUSG00000021767	Kat6b	6291.05	1.77472	0.10119	7.6561	1.91668e-14	7.38933e-13
ENSMUSG00000038486	Sv2a	265.328	-2.80761	0.236241	-7.65154	1.98579e-14	7.64163e-13
ENSMUSG00000027457	Snph	69.2494	-5.41632	0.577252	-7.65059	2.00064e-14	7.68459e-13
ENSMUSG00000015365	Mov10l1	174.393	-3.0685	0.27083	-7.63766	2.21203e-14	8.48092e-13
ENSMUSG00000042118	Bhmt2	157.08	4.46878	0.45592	7.6083	2.77718e-14	1.06282e-12
ENSMUSG00000045053	Kcng3	47.921	-4.28731	0.432435	-7.60185	2.91928e-14	1.11515e-12
ENSMUSG00000025081	Tdrd1	128.545	-3.57717	0.339532	-7.59035	3.1904e-14	1.21649e-12
ENSMUSG00000027071	P2rx3	2974.24	1.92635	0.122111	7.58614	3.29586e-14	1.25441e-12
ENSMUSG00000021379	Id4	187.28	4.60765	0.475804	7.58221	3.39712e-14	1.2906e-12
ENSMUSG00000022180	Slc7a8	140.187	-3.71513	0.358182	-7.58029	3.44778e-14	1.30746e-12
ENSMUSG00000025959	Klf7	550.222	-2.1346	0.149765	-7.57587	3.56728e-14	1.35032e-12
ENSMUSG00000069041	Slc25a31	82.2414	-2.7968	0.237324	-7.57109	3.701e-14	1.3984e-12
ENSMUSG00000060671	Atp8b2	3001.7	1.99496	0.131546	7.56354	3.92246e-14	1.4794e-12
ENSMUSG00000024502	Jakmip2	168.037	-10.162	1.21148	-7.56263	3.94986e-14	1.48704e-12
ENSMUSG00000045532	C1ql1	59.6245	-4.23063	0.427236	-7.56168	3.97887e-14	1.49527e-12
ENSMUSG00000030222	Rerg	281.087	4.78487	0.501243	7.55096	4.32072e-14	1.62081e-12
ENSMUSG00000046844	Vat1l	57.5773	-6.72838	0.759347	-7.54383	4.56382e-14	1.70893e-12
ENSMUSG00000063672	Nkx6-3	101.688	6.48941	0.72863	7.53388	4.92537e-14	1.84101e-12
ENSMUSG00000025993	Slc40a1	358.675	-3.25773	0.29992	-7.52779	5.16058e-14	1.92548e-12
ENSMUSG00000030966	Trim21	178.803	-2.74658	0.232173	-7.52274	5.3642e-14	1.99788e-12
ENSMUSG00000034684	Sema3f	115.042	-4.00349	0.399936	-7.50993	5.9161e-14	2.1995e-12
ENSMUSG00000022454	Nell2	54.001	-5.85859	0.64706	-7.50873	5.97042e-14	2.21575e-12
ENSMUSG00000028661	Epha8	68.9008	-7.61878	0.882216	-7.50245	6.26364e-14	2.32044e-12
ENSMUSG00000063506	Arhgap22	104.829	-3.36824	0.315856	-7.49786	6.48693e-14	2.3989e-12
ENSMUSG00000023393	Slc17a9	1215.15	2.2151	0.162078	7.497	6.52936e-14	2.41032e-12
ENSMUSG00000034593	Myo5a	1131.41	-2.72458	0.23024	-7.49038	6.86765e-14	2.53072e-12
ENSMUSG00000027861	Casq2	79.9197	5.76132	0.635818	7.4885	6.96645e-14	2.5626e-12
ENSMUSG00000052373	Mpp3	91.5317	-4.66116	0.489667	-7.47682	7.614e-14	2.79587e-12
ENSMUSG00000030329	Pianp	174.671	-3.11697	0.283541	-7.46619	8.25484e-14	3.02586e-12
ENSMUSG00000008734	Gprc5b	377.479	-1.89444	0.119846	-7.46326	8.44054e-14	3.0885e-12
ENSMUSG00000038718	Pbx3	367.128	-2.32306	0.177346	-7.46032	8.63109e-14	3.15269e-12
ENSMUSG00000029512	Ulk1	6480.28	2.23364	0.166085	7.42778	1.10433e-13	4.02673e-12
ENSMUSG00000004044	Ptrf	1281.66	1.93376	0.12595	7.4137	1.22823e-13	4.47072e-12
ENSMUSG00000052854	Nrk	200.29	-2.63664	0.220815	-7.41182	1.24573e-13	4.52653e-12
ENSMUSG00000040721	Zfhx2	861.935	2.38187	0.186471	7.41067	1.25661e-13	4.55811e-12
ENSMUSG00000037784	Dzip1l	197.625	-2.30366	0.176034	-7.40574	1.30425e-13	4.72269e-12
ENSMUSG00000006731	B4galnt1	135.193	-3.20849	0.298691	-7.39389	1.42595e-13	5.15443e-12
ENSMUSG00000042272	Sestd1	887.754	-2.13204	0.153188	-7.38984	1.47005e-13	5.30465e-12
ENSMUSG00000047220	Ccdc36	250.843	-2.0085	0.136823	-7.3708	1.69608e-13	6.1097e-12
ENSMUSG00000022150	Dab2	69.8557	-3.18919	0.297893	-7.3489	1.99843e-13	7.18643e-12
ENSMUSG00000025876	Unc5a	36.13	-4.71535	0.506005	-7.34251	2.0962e-13	7.52503e-12
ENSMUSG00000073988	Ttpa	287.884	2.13535	0.154695	7.33929	2.14731e-13	7.69525e-12
ENSMUSG00000021281	Tnfaip2	81.1429	-5.01269	0.54718	-7.3334	2.24379e-13	8.02723e-12
ENSMUSG00000075394	Hoxc4	98.3723	9.89309	1.21507	7.319	2.49825e-13	8.92228e-12
ENSMUSG00000063760	Rnf217	206.574	-3.32708	0.318098	-7.31561	2.56217e-13	9.13491e-12
ENSMUSG00000025978	Rftn2	59.2994	3.84138	0.388851	7.30711	2.72952e-13	9.71494e-12
ENSMUSG00000027376	Prom2	79.7699	-9.92866	1.22443	-7.29211	3.05144e-13	1.08422e-11
ENSMUSG00000038602	Slc35f1	42.9209	-4.17763	0.436099	-7.2865	3.18116e-13	1.12839e-11
ENSMUSG00000032420	Nt5e	250.385	4.58575	0.492277	7.284	3.24067e-13	1.14755e-11
ENSMUSG00000075316	Scn9a	54.4412	-5.28177	0.588166	-7.27987	3.34137e-13	1.1812e-11
ENSMUSG00000025318	Jph3	116.18	-3.03798	0.280229	-7.27254	3.52796e-13	1.24505e-11
ENSMUSG00000053367	Gm6792	585.617	3.56535	0.352964	7.26803	3.64768e-13	1.28513e-11
ENSMUSG00000030098	Grip2	66.6909	-3.68694	0.369737	-7.26715	3.67139e-13	1.2913e-11
ENSMUSG00000024937	Ehbp1l1	136.468	-2.95697	0.269362	-7.26521	3.72455e-13	1.30779e-11
ENSMUSG00000092335	Zfp977	293.589	2.93947	0.267599	7.24766	4.24022e-13	1.48636e-11
ENSMUSG00000106968	C78283	295.032	3.1832	0.301468	7.24188	4.425e-13	1.54853e-11
ENSMUSG00000052160	Pld4	110.253	-3.33054	0.322038	-7.23686	4.59202e-13	1.60428e-11
ENSMUSG00000040276	Pacsin1	52.5568	-3.71981	0.37588	-7.23585	4.62634e-13	1.61357e-11
ENSMUSG00000031805	Jak3	1791.86	2.12834	0.155954	7.23509	4.65228e-13	1.61991e-11
ENSMUSG00000051367	Six1	187.849	-3.27066	0.314305	-7.22439	5.03367e-13	1.74979e-11
ENSMUSG00000057315	Arhgap24	43.6523	-4.71834	0.514942	-7.2209	5.16462e-13	1.79232e-11
ENSMUSG00000027820	Mme	1138.29	3.55362	0.353791	7.21787	5.28091e-13	1.82963e-11
ENSMUSG00000037108	Zcwpw1	688.719	-2.36572	0.189538	-7.20554	5.7816e-13	1.99978e-11
ENSMUSG00000013367	Iglon5	37.6822	-5.07701	0.566478	-7.19711	6.15013e-13	2.12373e-11
ENSMUSG00000076441	Ass1	4287.21	2.2928	0.179636	7.19678	6.16522e-13	2.12542e-11
ENSMUSG00000022199	Slc22a17	254.129	-2.20508	0.167476	-7.19554	6.22141e-13	2.14125e-11
ENSMUSG00000050157	Gm867	96.8764	2.67577	0.233089	7.18942	6.50693e-13	2.23583e-11
ENSMUSG00000067578	Cbln4	48.4652	-7.36426	0.885403	-7.18799	6.5754e-13	2.25564e-11
ENSMUSG00000026418	Tnni1	78.0203	2.88027	0.261624	7.18691	6.62742e-13	2.26976e-11
ENSMUSG00000040836	Gpr161	102.76	-2.57288	0.218943	-7.18395	6.77273e-13	2.31572e-11
ENSMUSG00000036565	Ttyh3	1389.06	-2.09546	0.152686	-7.17458	7.25284e-13	2.47582e-11
ENSMUSG00000069727	Zfp975	578.51	1.72065	0.100548	7.16718	7.65559e-13	2.60903e-11
ENSMUSG00000030930	Chst15	200.264	-2.72437	0.240744	-7.16267	7.91203e-13	2.69203e-11
ENSMUSG00000024339	Tap2	48.2149	-5.59918	0.642576	-7.15742	8.2212e-13	2.79266e-11
ENSMUSG00000024238	Zeb1	184.217	4.13782	0.438967	7.14818	8.79363e-13	2.98226e-11
ENSMUSG00000023905	Tnfrsf12a	272.528	-2.47231	0.206248	-7.13855	9.43196e-13	3.19355e-11
ENSMUSG00000057914	Cacnb2	37.7915	-4.05818	0.428643	-7.13456	9.70983e-13	3.2823e-11
ENSMUSG00000001270	Ckb	7161.2	3.39166	0.335379	7.13123	9.94783e-13	3.35731e-11
ENSMUSG00000032515	Csrnp1	1008.27	-2.37796	0.193318	-7.12792	1.01896e-12	3.43337e-11
ENSMUSG00000020262	Adarb1	312.074	-1.98771	0.138593	-7.12666	1.02832e-12	3.45779e-11
ENSMUSG00000046152	Fut10	425.139	2.64381	0.230661	7.1265	1.02953e-12	3.45779e-11
ENSMUSG00000055373	Fut9	1143.64	1.90898	0.127671	7.11965	1.08201e-12	3.62822e-11
ENSMUSG00000037754	Ppp1r16b	128.555	-2.5222	0.21397	-7.1141	1.12648e-12	3.77127e-11
ENSMUSG00000032373	Car12	117.459	-3.81798	0.396237	-7.11186	1.1449e-12	3.82678e-11
ENSMUSG00000073411	H2-D1	415.182	-3.22183	0.31246	-7.11076	1.1541e-12	3.85136e-11
ENSMUSG00000034156	Bzrap1	137.701	-3.02101	0.285431	-7.08054	1.43592e-12	4.78418e-11
ENSMUSG00000024381	Bin1	631.599	-1.92397	0.130508	-7.07984	1.44316e-12	4.80063e-11
ENSMUSG00000001986	Gria3	96.0814	-2.48285	0.209483	-7.07864	1.4558e-12	4.83497e-11
ENSMUSG00000048450	Msx1	76.6513	-3.94497	0.416378	-7.07283	1.51808e-12	5.03381e-11
ENSMUSG00000001700	Gramd3	396.379	-1.9357	0.132386	-7.06791	1.57279e-12	5.20694e-11
ENSMUSG00000025576	Rbfox3	62.7025	-5.10242	0.580853	-7.06275	1.6324e-12	5.3957e-11
ENSMUSG00000001300	Efnb2	386.303	-2.38534	0.196452	-7.05176	1.76663e-12	5.83016e-11
ENSMUSG00000027452	Acss1	1032.86	2.84099	0.26117	7.049	1.80202e-12	5.93757e-11
ENSMUSG00000006958	Chrd	132.126	-2.46631	0.208035	-7.04836	1.81034e-12	5.95555e-11
ENSMUSG00000050288	Fzd2	985.325	-1.91982	0.130622	-7.04184	1.89714e-12	6.23128e-11
ENSMUSG00000039891	Txlnb	157.02	3.39912	0.340708	7.04157	1.90083e-12	6.23358e-11
ENSMUSG00000063804	Lin28b	1379.85	-1.70461	0.100289	-7.0258	2.12847e-12	6.96916e-11
ENSMUSG00000002100	Mybpc3	73.8623	3.44168	0.347579	7.02481	2.14353e-12	7.00746e-11
ENSMUSG00000031202	Rab39b	91.6125	-2.96071	0.279318	-7.01962	2.22466e-12	7.2613e-11
ENSMUSG00000003518	Dusp3	349.542	-2.74371	0.248419	-7.01924	2.23073e-12	7.26975e-11
ENSMUSG00000036913	Trim67	175.794	-4.04687	0.434314	-7.01536	2.29357e-12	7.46285e-11
ENSMUSG00000042514	Klhl14	81.5174	-7.98118	1.00024	-6.97951	2.96213e-12	9.62323e-11
ENSMUSG00000097768	2310043M15Rik	286.312	2.77982	0.255131	6.9761	3.0348e-12	9.84399e-11
ENSMUSG00000005672	Kit	3294.68	3.64389	0.379119	6.97376	3.08583e-12	9.99395e-11
ENSMUSG00000048636	A730049H05Rik	47.7044	4.63778	0.521971	6.96932	3.18471e-12	1.02982e-10
ENSMUSG00000027702	Lrrc34	875.095	4.39905	0.487901	6.96667	3.24532e-12	1.0478e-10
ENSMUSG00000021665	Hexb	2999.35	3.26256	0.324843	6.9651	3.28175e-12	1.05792e-10
ENSMUSG00000024112	Cacna1h	52.8429	-3.50719	0.360032	-6.96381	3.31195e-12	1.06601e-10
ENSMUSG00000031428	Zcchc18	167.091	-2.78362	0.25652	-6.95312	3.57282e-12	1.1482e-10
ENSMUSG00000001349	Cnn1	135.951	-6.55194	0.799951	-6.94035	3.9112e-12	1.25501e-10
ENSMUSG00000030064	Frmd4b	863.339	2.89485	0.273321	6.93269	4.12922e-12	1.32293e-10
ENSMUSG00000046598	Bdh1	2084.45	2.65794	0.239909	6.91069	4.82307e-12	1.54286e-10
ENSMUSG00000024497	Pou4f3	36.8539	-6.06558	0.733068	-6.91011	4.84275e-12	1.54679e-10
ENSMUSG00000045092	S1pr1	91.9847	6.81646	0.842365	6.90492	5.0233e-12	1.602e-10
ENSMUSG00000047730	Fcgbp	44.6535	-3.88322	0.419255	-6.877	6.11272e-12	1.94646e-10
ENSMUSG00000029861	Fam131b	114.828	-4.73192	0.543078	-6.87179	6.34012e-12	2.01579e-10
ENSMUSG00000046854	Pip5kl1	34.341	-3.76075	0.401833	-6.87039	6.40274e-12	2.0326e-10
ENSMUSG00000026433	Rab29	154.156	3.38593	0.347296	6.87001	6.41955e-12	2.03484e-10
ENSMUSG00000020182	Ddc	272.485	2.50329	0.218873	6.86832	6.49608e-12	2.05598e-10
ENSMUSG00000055078	Gabra5	32.8962	-4.84005	0.559267	-6.86621	6.59285e-12	2.08344e-10
ENSMUSG00000038732	Mboat1	80.6089	-2.83708	0.267778	-6.86045	6.86458e-12	2.16603e-10
ENSMUSG00000021638	Ocln	401.668	-3.40274	0.350715	-6.85098	7.33455e-12	2.31083e-10
ENSMUSG00000037016	Frem2	1385.47	2.40023	0.204549	6.84545	7.62346e-12	2.39823e-10
ENSMUSG00000026829	Gbgt1	101.136	2.48336	0.216844	6.84067	7.88227e-12	2.47591e-10
ENSMUSG00000061186	Sfmbt2	866.377	2.96595	0.287897	6.82866	8.57098e-12	2.68819e-10
ENSMUSG00000063952	Brpf3	3531.79	1.98055	0.143612	6.82782	8.62145e-12	2.69996e-10
ENSMUSG00000031558	Slit2	324.897	3.18324	0.320505	6.81186	9.63438e-12	3.01266e-10
ENSMUSG00000042104	Uggt2	79.0658	-2.90294	0.279453	-6.80953	9.79158e-12	3.05723e-10
ENSMUSG00000026365	Cfh	33.2281	5.46521	0.656524	6.80128	1.03691e-11	3.23271e-10
ENSMUSG00000070476	Fam217b	93.7179	-4.03923	0.447219	-6.79584	1.07682e-11	3.35213e-10
ENSMUSG00000021062	Rab15	1248.43	-3.63101	0.387298	-6.79326	1.09627e-11	3.40758e-10
ENSMUSG00000060961	Slc4a4	61.9491	-3.23725	0.329469	-6.79047	1.11765e-11	3.46887e-10
ENSMUSG00000095440	Fignl2	90.8739	-5.72806	0.696341	-6.78987	1.12233e-11	3.47823e-10
ENSMUSG00000047632	Fgfbp3	71.8724	-3.65868	0.392038	-6.78169	1.18776e-11	3.67553e-10
ENSMUSG00000068747	Sort1	1661.53	-3.11266	0.31278	-6.75444	1.43392e-11	4.43072e-10
ENSMUSG00000022176	Rem2	30.8994	-4.04502	0.451356	-6.74638	1.51576e-11	4.66975e-10
ENSMUSG00000044303	Cdkn2a	758.999	2.17211	0.173734	6.74657	1.51384e-11	4.66975e-10
ENSMUSG00000026452	Syt2	37.8452	-5.17967	0.619602	-6.74573	1.52257e-11	4.6838e-10
ENSMUSG00000038872	Zfhx3	974.592	-2.42496	0.211268	-6.74484	1.53201e-11	4.70591e-10
ENSMUSG00000014813	Stc1	132.686	-6.04931	0.74929	-6.73879	1.59715e-11	4.89879e-10
ENSMUSG00000087193	Gm14820	116.28	4.89763	0.578879	6.73306	1.66128e-11	5.088e-10
ENSMUSG00000079056	Kcnip3	79.3139	-4.34595	0.497305	-6.72816	1.71817e-11	5.25454e-10
ENSMUSG00000015766	Eps8	938.712	1.64724	0.0962804	6.72243	1.78724e-11	5.45776e-10
ENSMUSG00000022408	Fam83f	79.6441	-4.1965	0.476146	-6.71327	1.90316e-11	5.80324e-10
ENSMUSG00000055116	Arntl	515.695	1.66795	0.0995066	6.71259	1.91196e-11	5.82158e-10
ENSMUSG00000014245	Pigl	622.126	1.79022	0.117812	6.70746	1.98035e-11	6.02102e-10
ENSMUSG00000027368	Dusp2	34.6096	-5.9207	0.734474	-6.69963	2.08947e-11	6.34352e-10
ENSMUSG00000042751	Nmnat2	401.569	3.44875	0.365941	6.69166	2.20652e-11	6.68917e-10
ENSMUSG00000046532	Ar	114.665	-4.02932	0.453173	-6.68469	2.31411e-11	7.00515e-10
ENSMUSG00000028194	Ddah1	947.339	3.31209	0.345999	6.68235	2.35134e-11	7.10752e-10
ENSMUSG00000034780	B3galt1	35.394	-3.80529	0.419903	-6.68081	2.37629e-11	7.17255e-10
ENSMUSG00000032436	Cmtm7	701.403	3.13138	0.319527	6.67043	2.55058e-11	7.68749e-10
ENSMUSG00000051111	Sv2c	43.9711	-4.47719	0.521515	-6.66748	2.60238e-11	7.8323e-10
ENSMUSG00000060402	Chst8	43.226	3.81273	0.42226	6.66113	2.71722e-11	8.16615e-10
ENSMUSG00000047250	Ptgs1	184.741	4.55768	0.534626	6.65452	2.84227e-11	8.52966e-10
ENSMUSG00000000632	Sez6	94.0638	-5.5672	0.686381	-6.65403	2.85179e-11	8.54593e-10
ENSMUSG00000027603	Ggt7	45.6011	-3.25604	0.339608	-6.64307	3.07218e-11	9.19317e-10
ENSMUSG00000052374	Actn2	69.6466	-3.64407	0.398532	-6.63453	3.25542e-11	9.72755e-10
ENSMUSG00000069763	Tmem100	50.8557	-3.47614	0.3733	-6.63312	3.28674e-11	9.80708e-10
ENSMUSG00000027016	Zfp385b	57.6489	3.65123	0.40029	6.62327	3.51332e-11	1.04682e-09
ENSMUSG00000061577	Adgrg5	56.8959	8.00425	1.0577	6.62214	3.54037e-11	1.05337e-09
ENSMUSG00000050737	Ptges	72.6864	-3.50167	0.378475	-6.60986	3.84695e-11	1.14296e-09
ENSMUSG00000040663	Clcf1	52.606	-4.29177	0.49804	-6.60945	3.85761e-11	1.1445e-09
ENSMUSG00000030722	Nfatc2ip	3497.05	1.68755	0.104055	6.60757	3.90691e-11	1.15748e-09
ENSMUSG00000029999	Tgfa	90.5557	-3.86763	0.434043	-6.60679	3.92735e-11	1.16188e-09
ENSMUSG00000042002	Foxn4	163.202	-3.42143	0.366808	-6.60136	4.07405e-11	1.2033e-09
ENSMUSG00000042215	Bag2	140.825	-2.50795	0.228437	-6.60118	4.07888e-11	1.2033e-09
ENSMUSG00000041134	Cyyr1	93.058	-2.82743	0.27743	-6.58698	4.4885e-11	1.32227e-09
ENSMUSG00000021752	Kctd6	1033.01	2.05227	0.159852	6.58274	4.61851e-11	1.35865e-09
ENSMUSG00000050379	Sept6	777.094	-2.20542	0.183341	-6.57477	4.87278e-11	1.43143e-09
ENSMUSG00000051998	Lax1	36.0893	4.61956	0.551838	6.5591	5.41346e-11	1.58802e-09
ENSMUSG00000020814	Mxra7	162.364	-2.8608	0.283768	-6.55745	5.47352e-11	1.60339e-09
ENSMUSG00000036036	Zfp57	9996.81	2.56851	0.239225	6.55664	5.50349e-11	1.60991e-09
ENSMUSG00000027703	Lrriq4	129.962	2.54251	0.235497	6.55003	5.75271e-11	1.68045e-09
ENSMUSG00000020846	Rflnb	51.7102	-4.70733	0.566423	-6.54517	5.94288e-11	1.73358e-09
ENSMUSG00000071176	Arhgef10	184.319	-3.36571	0.361546	-6.54331	6.01716e-11	1.75279e-09
ENSMUSG00000022867	Usp25	560.462	-1.86761	0.133133	-6.51686	7.17951e-11	2.08556e-09
ENSMUSG00000056258	Kcnq3	37.7607	-3.12736	0.326436	-6.51693	7.17595e-11	2.08556e-09
ENSMUSG00000074622	Mafb	34.2606	-5.56683	0.700894	-6.51572	7.23425e-11	2.09854e-09
ENSMUSG00000051401	Kctd16	59.2258	-3.36338	0.363032	-6.5101	7.51019e-11	2.17555e-09
ENSMUSG00000064294	Aox3	78.684	5.23731	0.650981	6.50912	7.55927e-11	2.18674e-09
ENSMUSG00000079396	Gm3411	33.4975	-4.82185	0.587599	-6.50418	7.81205e-11	2.25673e-09
ENSMUSG00000025743	Sdc3	50.2038	-2.88666	0.290468	-6.49526	8.28911e-11	2.39123e-09
ENSMUSG00000039059	Hrh3	53.3052	-5.87099	0.753129	-6.46767	9.95234e-11	2.86707e-09
ENSMUSG00000018143	Mafk	394.484	-2.70767	0.264134	-6.46516	1.01192e-10	2.91112e-09
ENSMUSG00000053965	Pde5a	262.588	-2.14979	0.177892	-6.46341	1.02368e-10	2.9409e-09
ENSMUSG00000045394	Epcam	5909.59	-1.95082	0.147226	-6.45821	1.05949e-10	3.03958e-09
ENSMUSG00000026247	Ecel1	31.9968	-5.14483	0.642064	-6.45548	1.07878e-10	3.09068e-09
ENSMUSG00000053158	Fes	98.3473	-3.47795	0.383894	-6.45478	1.08379e-10	3.10078e-09
ENSMUSG00000085912	Trp53cor1	105.454	3.52354	0.391191	6.45092	1.11176e-10	3.17645e-09
ENSMUSG00000062064	Slc2a7	76.5256	3.46619	0.382923	6.44045	1.19122e-10	3.39882e-09
ENSMUSG00000029032	Arhgef16	433.704	-3.87016	0.445979	-6.43564	1.22958e-10	3.50346e-09
ENSMUSG00000027574	Nkain4	47.49	4.78933	0.588962	6.43391	1.24359e-10	3.53856e-09
ENSMUSG00000034435	Tmem30b	306.703	-3.87097	0.447361	-6.41758	1.38461e-10	3.93444e-09
ENSMUSG00000034981	Parm1	47.9387	-3.44163	0.38056	-6.41589	1.40005e-10	3.97291e-09
ENSMUSG00000032334	Loxl1	78.872	-4.68407	0.574266	-6.41526	1.40587e-10	3.98399e-09
ENSMUSG00000062991	Nrg1	50.5532	-3.35925	0.367852	-6.4136	1.42125e-10	4.02212e-09
ENSMUSG00000020059	Sycp3	719.887	-2.78882	0.279169	-6.40766	1.47771e-10	4.17623e-09
ENSMUSG00000027210	Meis2	187.469	4.90342	0.610097	6.39803	1.57396e-10	4.44223e-09
ENSMUSG00000100141	Gm6445	237.721	2.09188	0.17069	6.39689	1.58577e-10	4.46951e-09
ENSMUSG00000070643	Sox13	837.215	2.21683	0.19067	6.38186	1.74955e-10	4.92446e-09
ENSMUSG00000062296	Trank1	74.2953	-4.33305	0.522895	-6.37423	1.8389e-10	5.169e-09
ENSMUSG00000091345	Col6a5	93.0426	5.49495	0.706121	6.3657	1.94403e-10	5.45714e-09
ENSMUSG00000074505	Fat3	28.6167	-5.53688	0.713968	-6.35446	2.09159e-10	5.86348e-09
ENSMUSG00000040693	Slco4c1	347.393	2.87237	0.294752	6.35236	2.12041e-10	5.9363e-09
ENSMUSG00000033256	Shf	592.388	2.5551	0.244841	6.35148	2.13248e-10	5.96209e-09
ENSMUSG00000005057	Sh2b2	127.979	-2.78313	0.281267	-6.33963	2.30312e-10	6.43054e-09
ENSMUSG00000072875	Gpr27	130.497	-3.01837	0.318843	-6.33029	2.44709e-10	6.82338e-09
ENSMUSG00000032470	Mras	238.304	4.04385	0.480894	6.32957	2.45838e-10	6.84573e-09
ENSMUSG00000059493	Nhs	186.692	-2.21446	0.191889	-6.32899	2.46775e-10	6.86265e-09
ENSMUSG00000023484	Prph	102.316	-3.99615	0.473548	-6.32703	2.49921e-10	6.94087e-09
ENSMUSG00000033615	Cplx1	64.2397	-3.58286	0.40855	-6.32202	2.58172e-10	7.1605e-09
ENSMUSG00000053897	Slc39a8	48.0377	-4.15768	0.500041	-6.31485	2.70428e-10	7.49045e-09
ENSMUSG00000038437	Mllt6	5366.78	1.8599	0.136224	6.3124	2.74739e-10	7.59978e-09
ENSMUSG00000090071	Cdk5r2	158.1	-3.1149	0.335533	-6.30311	2.91731e-10	8.05911e-09
ENSMUSG00000026701	Prdx6	6012.01	-1.74773	0.118656	-6.30165	2.94498e-10	8.1248e-09
ENSMUSG00000022822	Abcc5	4575.03	1.50241	0.0797873	6.29688	3.03701e-10	8.36762e-09
ENSMUSG00000040270	Bach2	280.855	2.7211	0.273538	6.292	3.13403e-10	8.62355e-09
ENSMUSG00000002847	Pla1a	588.846	3.24218	0.357216	6.27682	3.45571e-10	9.49613e-09
ENSMUSG00000026208	Des	239.62	-3.06662	0.32939	-6.27409	3.51677e-10	9.65121e-09
ENSMUSG00000023092	Fhl1	2365.84	2.32027	0.210482	6.27259	3.55097e-10	9.73226e-09
ENSMUSG00000105954	Gm42793	38.8372	5.45145	0.709877	6.27073	3.59349e-10	9.83589e-09
ENSMUSG00000025889	Snca	48.3362	-2.9046	0.304245	-6.26008	3.84789e-10	1.05184e-08
ENSMUSG00000057093	Zfp607b	400.725	2.41042	0.225357	6.25861	3.88421e-10	1.06038e-08
ENSMUSG00000029168	Dpysl5	1134.92	-1.9816	0.15712	-6.24748	4.17124e-10	1.13725e-08
ENSMUSG00000042357	Gjb5	524.939	3.17187	0.347769	6.24516	4.23371e-10	1.15277e-08
ENSMUSG00000026360	Rgs2	51.0377	-3.49165	0.399022	-6.2444	4.25441e-10	1.1569e-08
ENSMUSG00000019849	Prep	6268.54	1.3194	0.0512089	6.23727	4.45273e-10	1.20925e-08
ENSMUSG00000028528	Dnajc6	953.043	3.12457	0.34089	6.23243	4.59252e-10	1.2456e-08
ENSMUSG00000021453	Gadd45g	432.571	-2.46152	0.2346	-6.22982	4.66962e-10	1.26486e-08
ENSMUSG00000070331	Qrich2	41.9633	-3.23956	0.359624	-6.22751	4.73907e-10	1.28201e-08
ENSMUSG00000032015	Pou2f3	699.707	3.06849	0.332652	6.21819	5.02917e-10	1.35872e-08
ENSMUSG00000032999	Nlrp4f	247.601	1.92871	0.149752	6.20165	5.58745e-10	1.5076e-08
ENSMUSG00000019944	Rhobtb1	37.9751	-5.59362	0.741318	-6.19656	5.77115e-10	1.55515e-08
ENSMUSG00000074652	Myh7b	1465.7	2.89508	0.306016	6.19276	5.91215e-10	1.59109e-08
ENSMUSG00000042510	AA986860	136.445	4.78221	0.610837	6.19184	5.94645e-10	1.59826e-08
ENSMUSG00000053137	Mapk11	155.902	-2.83795	0.296867	-6.19115	5.97259e-10	1.60322e-08
ENSMUSG00000054013	Tmem179	77.1704	-2.6627	0.268579	-6.19072	5.98896e-10	1.60555e-08
ENSMUSG00000063594	Gng8	46.5608	-8.72209	1.24748	-6.19014	6.01092e-10	1.60937e-08
ENSMUSG00000096780	Tmem181b-ps	90.0122	-2.50356	0.24297	-6.18823	6.08427e-10	1.62692e-08
ENSMUSG00000026972	Arrdc1	675.128	-2.78101	0.288232	-6.17909	6.44716e-10	1.72175e-08
ENSMUSG00000028919	Arhgef19	237.513	-2.21303	0.19638	-6.17698	6.53411e-10	1.74273e-08
ENSMUSG00000039457	Ppl	211.907	-3.78117	0.450624	-6.17183	6.75027e-10	1.79809e-08
ENSMUSG00000085101	Platr16	73.2612	2.69708	0.275098	6.16901	6.87197e-10	1.82817e-08
ENSMUSG00000025790	Slco3a1	25.5508	-4.13557	0.508861	-6.16193	7.1864e-10	1.90939e-08
ENSMUSG00000006476	Nsmf	241.029	-3.92699	0.475371	-6.15728	7.40063e-10	1.9638e-08
ENSMUSG00000009687	Fxyd5	28.8637	-4.75661	0.610446	-6.15387	7.56131e-10	2.00389e-08
ENSMUSG00000090981	Olfr718-ps1	1788.96	3.22501	0.361685	6.15179	7.6613e-10	2.02781e-08
ENSMUSG00000059883	Irak4	185.982	2.19134	0.19377	6.14819	7.83717e-10	2.07174e-08
ENSMUSG00000024738	Pga5	118.907	6.47687	0.890964	6.14713	7.88995e-10	2.08305e-08
ENSMUSG00000038679	Trps1	505.151	2.11353	0.181178	6.14607	7.94237e-10	2.09424e-08
ENSMUSG00000021702	Thbs4	51.3992	-8.8201	1.27358	-6.14027	8.23824e-10	2.16951e-08
ENSMUSG00000024421	Lama3	214.088	-2.15286	0.187999	-6.13226	8.66376e-10	2.27869e-08
ENSMUSG00000034796	Cpne7	52.275	-6.11824	0.835046	-6.12929	8.82724e-10	2.31876e-08
ENSMUSG00000008461	Fut1	473.99	-2.13656	0.185569	-6.12473	9.08354e-10	2.38309e-08
ENSMUSG00000061322	Dnaic1	85.0791	-2.94387	0.317502	-6.12237	9.21949e-10	2.41572e-08
ENSMUSG00000043183	Simc1	396.046	-2.30855	0.213891	-6.11782	9.48663e-10	2.48259e-08
ENSMUSG00000084883	Ccdc85c	666.901	-1.84558	0.138322	-6.11314	9.7691e-10	2.55331e-08
ENSMUSG00000031778	Cx3cl1	104.721	-2.83664	0.300679	-6.10833	1.0068e-09	2.62815e-08
ENSMUSG00000056427	Slit3	377.843	-3.10618	0.345215	-6.10106	1.05366e-09	2.74703e-08
ENSMUSG00000037143	Cfap61	161.193	4.82341	0.626875	6.09916	1.06627e-09	2.77644e-08
ENSMUSG00000070637	Gm694	46.0298	8.37664	1.21189	6.08689	1.15123e-09	2.99391e-08
ENSMUSG00000041000	Trim62	83.1854	-3.13871	0.351727	-6.0806	1.19737e-09	3.11004e-08
ENSMUSG00000027660	Skil	5535.67	-2.02073	0.167904	-6.07922	1.20767e-09	3.13289e-08
ENSMUSG00000062444	Ap3b2	1848.17	2.99978	0.328972	6.07888	1.21027e-09	3.13574e-08
ENSMUSG00000028532	Cachd1	1732.12	2.44912	0.23847	6.07674	1.22653e-09	3.17392e-08
ENSMUSG00000033882	Rbm46	33.4117	-4.93089	0.647123	-6.0744	1.24449e-09	3.2164e-08
ENSMUSG00000025189	Cnnm1	32.5476	-3.77356	0.457288	-6.06523	1.31761e-09	3.40116e-08
ENSMUSG00000001802	Lrp3	204.918	-1.88684	0.14624	-6.06426	1.32563e-09	3.41763e-08
ENSMUSG00000036687	Tmem184a	105.839	-4.39577	0.560275	-6.0609	1.35363e-09	3.48552e-08
ENSMUSG00000045034	Ankrd34b	22.1761	-4.2093	0.53002	-6.05506	1.40364e-09	3.60982e-08
ENSMUSG00000029669	Tspan12	56.6502	-3.26124	0.374327	-6.04081	1.53342e-09	3.93874e-08
ENSMUSG00000050989	Selenon	218.798	-4.06001	0.506688	-6.03924	1.54842e-09	3.97239e-08
ENSMUSG00000006930	Hap1	2308.12	2.25591	0.20799	6.03832	1.55726e-09	3.99014e-08
ENSMUSG00000001131	Timp1	647.288	1.81607	0.13525	6.03378	1.60167e-09	4.0989e-08
ENSMUSG00000030844	Rgs10	41.298	-3.38897	0.395991	-6.0329	1.61047e-09	4.11636e-08
ENSMUSG00000020866	Cacna1g	29.9097	-6.09024	0.844011	-6.03102	1.62933e-09	4.15947e-08
ENSMUSG00000001663	Gstt1	110.671	-4.15683	0.523534	-6.02984	1.64122e-09	4.18471e-08
ENSMUSG00000007946	Phox2a	43.3362	-3.84188	0.471536	-6.02687	1.67165e-09	4.2571e-08
ENSMUSG00000040387	Klhl32	54.1264	2.78238	0.295953	6.02252	1.71726e-09	4.36791e-08
ENSMUSG00000019856	Fam184a	91.0426	-2.78937	0.297248	-6.01979	1.7464e-09	4.43662e-08
ENSMUSG00000020875	Hoxb9	64.0583	3.13693	0.35503	6.019	1.75496e-09	4.45293e-08
ENSMUSG00000028539	Artn	79.3815	-3.58391	0.429427	-6.0171	1.77565e-09	4.49996e-08
ENSMUSG00000020656	Grhl1	379.373	-1.73726	0.122793	-6.0041	1.92396e-09	4.86991e-08
ENSMUSG00000096883	Shisa8	128.079	-2.41458	0.235791	-5.99929	1.98187e-09	5.0104e-08
ENSMUSG00000046733	Gprc5a	280.96	4.02446	0.504705	5.99253	2.06601e-09	5.21681e-08
ENSMUSG00000047963	Stbd1	35.4285	-4.47997	0.581003	-5.98959	2.10373e-09	5.30563e-08
ENSMUSG00000037681	Esyt3	114.294	-2.32422	0.221254	-5.98507	2.163e-09	5.4485e-08
ENSMUSG00000075122	Cd80	244.792	2.26759	0.212403	5.96785	2.404e-09	6.04828e-08
ENSMUSG00000024883	Rin1	243.108	-2.5452	0.258972	-5.96665	2.4218e-09	6.08572e-08
ENSMUSG00000085794	Vax2os	77.142	3.06153	0.345571	5.96556	2.43794e-09	6.1189e-08
ENSMUSG00000064080	Fbln2	41.7	-3.50479	0.420031	-5.96335	2.47115e-09	6.1948e-08
ENSMUSG00000032661	Oas3	93.1942	-5.10251	0.688172	-5.96146	2.49991e-09	6.25938e-08
ENSMUSG00000037321	Tap1	265.832	-3.52527	0.424167	-5.95347	2.62511e-09	6.56499e-08
ENSMUSG00000045349	Sh2d5	77.8606	-2.69174	0.284183	-5.95298	2.63295e-09	6.57671e-08
ENSMUSG00000022490	Ppp1r1a	305.588	-2.67672	0.281675	-5.95267	2.63801e-09	6.58144e-08
ENSMUSG00000107008	Gm2762	46.1538	-5.37703	0.735542	-5.95075	2.66913e-09	6.65113e-08
ENSMUSG00000048029	Eno4	101.017	2.46888	0.2472	5.94207	2.81438e-09	7.00472e-08
ENSMUSG00000049555	Tmie	33.0242	-3.92301	0.492244	-5.93813	2.88289e-09	7.16667e-08
ENSMUSG00000070644	Etnk2	199.099	2.4282	0.240541	5.93746	2.89472e-09	7.18753e-08
ENSMUSG00000040296	Ddx58	2076.84	3.20629	0.372108	5.92917	3.04464e-09	7.55078e-08
ENSMUSG00000052837	Junb	370.453	-2.84609	0.311455	-5.9273	3.0795e-09	7.62817e-08
ENSMUSG00000089804	Gm16136	29.4476	-4.35944	0.566923	-5.92574	3.10898e-09	7.69206e-08
ENSMUSG00000018411	Mapt	158.404	3.46239	0.415929	5.92022	3.21506e-09	7.94509e-08
ENSMUSG00000035969	Rusc2	314.865	3.02855	0.342717	5.91901	3.23895e-09	7.99464e-08
ENSMUSG00000035105	Egln3	1289.59	-3.35774	0.399431	-5.90275	3.57496e-09	8.81359e-08
ENSMUSG00000060613	Cyp2c70	41.1119	7.33418	1.07334	5.90137	3.6049e-09	8.87691e-08
ENSMUSG00000078670	Fam174b	113.134	-2.63198	0.277069	-5.89015	3.85849e-09	9.49016e-08
ENSMUSG00000043110	Lrrn4	301.713	-3.96106	0.502791	-5.88925	3.87955e-09	9.53073e-08
ENSMUSG00000020044	Timp3	130.986	-3.0775	0.353235	-5.88136	4.06897e-09	9.9843e-08
ENSMUSG00000011256	Adam19	3171.34	2.52946	0.260342	5.87483	4.2329e-09	1.03743e-07
ENSMUSG00000078956	Gm14221	39.1505	6.26618	0.896885	5.87164	4.31515e-09	1.05635e-07
ENSMUSG00000068323	Slc4a5	1224.69	1.79484	0.135381	5.87116	4.32766e-09	1.05817e-07
ENSMUSG00000045201	Lrrc3b	41.7255	-3.79139	0.476169	-5.86219	4.56789e-09	1.113e-07
ENSMUSG00000046589	Lrrc8e	126.799	-2.70383	0.290639	-5.86237	4.56311e-09	1.113e-07
ENSMUSG00000064263	Platr26	29.1869	3.99241	0.510431	5.86252	4.55881e-09	1.113e-07
ENSMUSG00000023964	Calcr	107.075	-4.73778	0.637762	-5.86078	4.60706e-09	1.12123e-07
ENSMUSG00000017493	Igfbp4	124.516	-2.59596	0.272456	-5.8577	4.69333e-09	1.1409e-07
ENSMUSG00000001247	Lsr	639.056	-2.09553	0.187074	-5.85611	4.73824e-09	1.15047e-07
ENSMUSG00000006143	Upk3bl	41.0576	-7.20986	1.06065	-5.85478	4.77654e-09	1.15842e-07
ENSMUSG00000074063	Osgin1	52.0602	-3.72274	0.465179	-5.85309	4.82514e-09	1.16885e-07
ENSMUSG00000031278	Acsl4	4397.2	-1.90318	0.154329	-5.85232	4.84754e-09	1.17291e-07
ENSMUSG00000039477	Tnrc18	3538.31	1.91221	0.155999	5.84753	4.98931e-09	1.20582e-07
ENSMUSG00000024242	Map4k3	2773.03	1.54545	0.0933619	5.84235	5.14704e-09	1.2425e-07
ENSMUSG00000023022	Lima1	6384.26	2.67798	0.287284	5.84085	5.19349e-09	1.25226e-07
ENSMUSG00000000184	Ccnd2	430.266	-1.98318	0.168384	-5.83891	5.25431e-09	1.26546e-07
ENSMUSG00000000544	Gpa33	4550.04	2.32932	0.227882	5.83336	5.43229e-09	1.30682e-07
ENSMUSG00000026463	Atp2b4	178.049	2.04832	0.180127	5.81986	5.88954e-09	1.41356e-07
ENSMUSG00000085992	Gm11515	24.148	-8.3335	1.26005	-5.82003	5.88374e-09	1.41356e-07
ENSMUSG00000038168	P3h2	28.362	-4.66566	0.630246	-5.81624	6.01861e-09	1.44288e-07
ENSMUSG00000046982	Tshz1	41.7649	6.04262	0.867345	5.81386	6.10487e-09	1.46187e-07
ENSMUSG00000040061	Plcb2	25.1062	-5.3159	0.742586	-5.81199	6.17354e-09	1.47662e-07
ENSMUSG00000039208	Metrnl	32.1317	-6.31874	0.915713	-5.8083	6.31096e-09	1.50776e-07
ENSMUSG00000038651	Sycp2l	43.6617	3.41618	0.416272	5.80433	6.46234e-09	1.54216e-07
ENSMUSG00000033022	Cdo1	582.331	4.65473	0.629703	5.80389	6.47929e-09	1.54444e-07
ENSMUSG00000031626	Sorbs2	35.1697	-3.12819	0.366909	-5.80032	6.619e-09	1.57594e-07
ENSMUSG00000042622	Maff	248.113	-2.66371	0.286847	-5.80001	6.63094e-09	1.57698e-07
ENSMUSG00000054477	Kcnn2	115.365	-2.10981	0.191404	-5.79825	6.70114e-09	1.59186e-07
ENSMUSG00000069833	Ahnak	1558.55	3.56765	0.443086	5.79493	6.83486e-09	1.61994e-07
ENSMUSG00000105440	Gm43673	372.222	3.76909	0.477835	5.79508	6.82875e-09	1.61994e-07
ENSMUSG00000020183	Cpm	41.9748	-3.21762	0.382749	-5.79393	6.87565e-09	1.62776e-07
ENSMUSG00000040856	Dlk1	26.8814	-5.38655	0.757373	-5.7918	6.96352e-09	1.64669e-07
ENSMUSG00000001870	Ltbp1	375.93	-1.9534	0.164712	-5.78826	7.11179e-09	1.67985e-07
ENSMUSG00000006205	Htra1	48.3538	-2.92564	0.332845	-5.78538	7.23466e-09	1.70579e-07
ENSMUSG00000022246	Rai14	5046.09	1.48401	0.0836613	5.78531	7.23796e-09	1.70579e-07
ENSMUSG00000084822	Myadml2os	34.9929	6.2484	0.907329	5.78445	7.27504e-09	1.71259e-07
ENSMUSG00000048022	Tmem229a	86.8884	-3.58719	0.447353	-5.78333	7.32366e-09	1.72209e-07
ENSMUSG00000032679	Cd59a	478.237	1.74742	0.129297	5.78061	7.44323e-09	1.74824e-07
ENSMUSG00000027229	Terb2	65.4322	-2.53855	0.266233	-5.77895	7.51685e-09	1.76354e-07
ENSMUSG00000037166	Ppp1r14a	133.098	-2.92584	0.333393	-5.77647	7.62842e-09	1.78771e-07
ENSMUSG00000002249	Tead3	230.232	-2.98554	0.34404	-5.77126	7.8679e-09	1.84176e-07
ENSMUSG00000087651	1500009L16Rik	193.784	-2.12479	0.195134	-5.76417	8.20598e-09	1.91874e-07
ENSMUSG00000023959	Clic5	50.4007	-5.94171	0.857443	-5.76331	8.24825e-09	1.92647e-07
ENSMUSG00000022871	Fetub	1246.45	1.4751	0.0825128	5.75793	8.5152e-09	1.98659e-07
ENSMUSG00000014932	Yes1	2794.66	1.82386	0.143324	5.74821	9.01914e-09	2.10181e-07
ENSMUSG00000049502	Dtx3l	579.69	-2.32697	0.231222	-5.73894	9.52704e-09	2.21769e-07
ENSMUSG00000040209	Zfp704	1634.21	2.03145	0.179846	5.7352	9.73955e-09	2.26464e-07
ENSMUSG00000022512	Cldn1	19.0575	-8.14596	1.247	-5.7305	1.00135e-08	2.32575e-07
ENSMUSG00000037989	Wnk2	224.494	-3.86628	0.500268	-5.72948	1.00741e-08	2.33721e-07
ENSMUSG00000093661	Eif4e3	71.812	-5.13121	0.721738	-5.72397	1.0406e-08	2.41154e-07
ENSMUSG00000026520	Pycr2	3137.12	-1.6614	0.115681	-5.71739	1.08175e-08	2.50412e-07
ENSMUSG00000049493	Pls1	422.691	-2.11197	0.194556	-5.71544	1.09421e-08	2.53016e-07
ENSMUSG00000041890	Git2	2315.77	1.53003	0.0927706	5.71339	1.10747e-08	2.55526e-07
ENSMUSG00000050671	Ism2	164.064	4.81115	0.667057	5.71338	1.10752e-08	2.55526e-07
ENSMUSG00000028996	Rbp7	28.9297	-3.96995	0.520004	-5.7114	1.12052e-08	2.5824e-07
ENSMUSG00000031325	4930519F16Rik	51.732	3.11984	0.371504	5.7061	1.15597e-08	2.66117e-07
ENSMUSG00000043168	4930426D05Rik	40.1844	-6.67365	0.994512	-5.70496	1.16368e-08	2.67595e-07
ENSMUSG00000039714	Cplx3	32.2209	-6.98002	1.04827	-5.70467	1.16567e-08	2.67759e-07
ENSMUSG00000006056	Calcoco2	90.1158	2.8699	0.32809	5.69935	1.20264e-08	2.75945e-07
ENSMUSG00000003418	St8sia6	183.406	3.10001	0.368699	5.69573	1.22845e-08	2.81559e-07
ENSMUSG00000021294	Kif26a	260.626	-2.2128	0.213134	-5.69033	1.26794e-08	2.90291e-07
ENSMUSG00000028005	Gucy1b3	20.1787	-4.79343	0.666708	-5.68979	1.27197e-08	2.90686e-07
ENSMUSG00000056812	St8sia3	64.5841	-4.00675	0.528453	-5.68972	1.27246e-08	2.90686e-07
ENSMUSG00000023942	Slc29a1	4265.62	2.48842	0.262487	5.67044	1.42428e-08	3.25013e-07
ENSMUSG00000040127	Sdr9c7	21.5364	8.09252	1.2513	5.66813	1.44367e-08	3.29078e-07
ENSMUSG00000021130	Galnt16	101.292	-3.25216	0.397425	-5.6669	1.45405e-08	3.31082e-07
ENSMUSG00000020793	Galr2	148.917	-2.93893	0.342432	-5.66222	1.49425e-08	3.39865e-07
ENSMUSG00000020312	Shc2	321.818	-2.00087	0.176862	-5.65907	1.52193e-08	3.45783e-07
ENSMUSG00000060240	Cend1	45.1043	-4.94919	0.698167	-5.65652	1.54477e-08	3.50591e-07
ENSMUSG00000050556	Kcnb1	203.282	-2.52064	0.268935	-5.65431	1.56474e-08	3.54738e-07
ENSMUSG00000057228	Aadat	43.3962	-7.53513	1.15708	-5.64795	1.62377e-08	3.67718e-07
ENSMUSG00000026604	Ptpn14	2430.51	-1.87021	0.154098	-5.64712	1.63156e-08	3.69084e-07
ENSMUSG00000067235	H2-Q10	38.3662	-3.10189	0.372442	-5.64355	1.66584e-08	3.76428e-07
ENSMUSG00000061462	Obscn	23.8831	-4.19924	0.567168	-5.64074	1.69324e-08	3.82206e-07
ENSMUSG00000024164	C3	22.06	-4.16363	0.561384	-5.63542	1.74632e-08	3.93761e-07
ENSMUSG00000039106	Htr5a	52.9794	7.82452	1.21193	5.6311	1.79066e-08	4.03325e-07
ENSMUSG00000039092	Sptlc3	43.2356	6.90953	1.04957	5.63041	1.79778e-08	4.0449e-07
ENSMUSG00000024940	Ltbp3	53.0064	-3.41545	0.429326	-5.62614	1.84283e-08	4.1418e-07
ENSMUSG00000026728	Vim	5893.01	2.32381	0.235383	5.62406	1.8652e-08	4.18756e-07
ENSMUSG00000021061	Sptb	825.923	-2.44717	0.257399	-5.62227	1.88465e-08	4.22668e-07
ENSMUSG00000022595	Lypd2	33.4773	-6.52463	0.983116	-5.61951	1.91503e-08	4.29019e-07
ENSMUSG00000007021	Syngr3	77.2347	-2.29588	0.230749	-5.61599	1.95439e-08	4.37368e-07
ENSMUSG00000000244	Tspan32	41.9417	2.96035	0.34917	5.61431	1.97344e-08	4.41159e-07
ENSMUSG00000037868	Egr2	29.0413	-4.23158	0.575748	-5.61283	1.99044e-08	4.44481e-07
ENSMUSG00000018727	Cpsf4l	392.795	3.24321	0.39989	5.60956	2.02841e-08	4.52476e-07
ENSMUSG00000053441	Adamts19	37.9336	-3.69358	0.481232	-5.59726	2.1777e-08	4.85259e-07
ENSMUSG00000037336	Mfsd2b	44.2908	3.00221	0.358086	5.59143	2.25201e-08	5.01282e-07
ENSMUSG00000003033	Ap1m1	1162.27	1.86576	0.154884	5.58974	2.27404e-08	5.05646e-07
ENSMUSG00000050234	Gja4	37.857	3.51714	0.450471	5.58779	2.29973e-08	5.10813e-07
ENSMUSG00000054027	Nt5dc3	978.155	1.8086	0.144783	5.58491	2.33827e-08	5.18822e-07
ENSMUSG00000074830	Zfp640	291.493	2.14507	0.205236	5.5793	2.41492e-08	5.3526e-07
ENSMUSG00000016529	Il10	47.4728	-3.87495	0.515719	-5.57465	2.48032e-08	5.49173e-07
ENSMUSG00000028337	Coro2a	54.25	-5.48032	0.803971	-5.57275	2.50755e-08	5.54025e-07
ENSMUSG00000058441	Panx2	21.7924	-5.88123	0.875908	-5.57277	2.50726e-08	5.54025e-07
ENSMUSG00000010080	Epn3	28.4727	-8.10709	1.27586	-5.57045	2.54082e-08	5.60782e-07
ENSMUSG00000030707	Coro1a	105.793	-2.29274	0.232085	-5.57011	2.54581e-08	5.61289e-07
ENSMUSG00000100572	2410021H03Rik	86.9393	3.65586	0.477088	5.56681	2.59445e-08	5.7141e-07
ENSMUSG00000000617	Grm6	95.5796	-8.04579	1.26688	-5.56152	2.67441e-08	5.88398e-07
ENSMUSG00000072591	5930412G12Rik	50.8853	2.95397	0.351966	5.55159	2.83086e-08	6.22163e-07
ENSMUSG00000086563	Platr15	723.024	3.19405	0.395269	5.55078	2.8439e-08	6.2437e-07
ENSMUSG00000029370	Rassf6	104.483	-3.36338	0.425837	-5.54996	2.85743e-08	6.26681e-07
ENSMUSG00000073600	Prob1	415.677	-2.53043	0.276359	-5.53785	3.06203e-08	6.70847e-07
ENSMUSG00000031748	Gnao1	68.5098	-3.79038	0.504427	-5.53179	3.16971e-08	6.93711e-07
ENSMUSG00000042129	Rassf4	45.0757	-3.93731	0.531248	-5.52907	3.21929e-08	7.03824e-07
ENSMUSG00000040204	2810417H13Rik	2435.72	-2.00546	0.181863	-5.52869	3.22625e-08	7.04607e-07
ENSMUSG00000037972	Snn	561.067	-1.79656	0.144242	-5.52237	3.34466e-08	7.29703e-07
ENSMUSG00000024053	Emilin2	27.6756	-3.66324	0.482763	-5.51667	3.45492e-08	7.52971e-07
ENSMUSG00000030353	Tead4	866.286	2.76598	0.320142	5.51624	3.46334e-08	7.54018e-07
ENSMUSG00000083012	Fam220a	643.903	-1.36923	0.066975	-5.51294	3.52882e-08	7.67472e-07
ENSMUSG00000006777	Krt23	74.4287	7.94115	1.26523	5.48609	4.10934e-08	8.92797e-07
ENSMUSG00000013419	Zfp651	379.171	-1.95226	0.173599	-5.4854	4.12524e-08	8.95319e-07
ENSMUSG00000098894	Gm27234	67.3835	4.02818	0.552384	5.48202	4.20489e-08	9.11656e-07
ENSMUSG00000038457	Tmem255b	20.0839	-7.87608	1.25475	-5.48003	4.25247e-08	9.21016e-07
ENSMUSG00000071658	Gng3	621.33	-1.97774	0.178432	-5.47961	4.26257e-08	9.22245e-07
ENSMUSG00000069874	Irgm2	169.912	-3.11394	0.386133	-5.47465	4.38384e-08	9.475e-07
ENSMUSG00000046402	Rbp1	388.637	2.51639	0.277065	5.47304	4.42374e-08	9.55135e-07
ENSMUSG00000029716	Tfr2	27.6562	-5.44969	0.813219	-5.4717	4.45733e-08	9.6139e-07
ENSMUSG00000032184	Lysmd2	135.713	-3.01335	0.368048	-5.47035	4.49152e-08	9.67765e-07
ENSMUSG00000046814	Gchfr	36.0505	-4.00018	0.548994	-5.46487	4.63257e-08	9.97126e-07
ENSMUSG00000024678	Ms4a4d	61.3974	-5.61986	0.84584	-5.46185	4.71193e-08	1.01316e-06
ENSMUSG00000091542	Gm17167	1280.82	3.60981	0.477993	5.45993	4.76329e-08	1.02315e-06
ENSMUSG00000049107	Ntf3	16.0801	-7.76903	1.2401	-5.45845	4.80312e-08	1.03064e-06
ENSMUSG00000073987	Ggh	242.546	2.21138	0.221944	5.45806	4.8136e-08	1.03183e-06
ENSMUSG00000018906	P4ha2	316.26	-3.02202	0.371081	-5.449	5.0654e-08	1.08469e-06
ENSMUSG00000046709	Mapk10	29.2802	-4.56188	0.654002	-5.44627	5.14364e-08	1.10032e-06
ENSMUSG00000025977	Boll	51.3113	-2.53611	0.282216	-5.44303	5.2381e-08	1.11938e-06
ENSMUSG00000024670	Cd6	20.3127	-5.80362	0.882591	-5.44264	5.24981e-08	1.12073e-06
ENSMUSG00000060594	Layn	38.0467	-3.48387	0.45659	-5.44004	5.32685e-08	1.13601e-06
ENSMUSG00000028555	Ttc39a	99.1155	-3.94622	0.541732	-5.43852	5.37241e-08	1.14456e-06
ENSMUSG00000070570	Slc17a7	43.3316	-3.8644	0.527067	-5.4346	5.49203e-08	1.16885e-06
ENSMUSG00000016458	Wt1	77.1894	-6.41869	0.997815	-5.43055	5.61809e-08	1.19446e-06
ENSMUSG00000001555	Fkbp10	584.41	-2.19837	0.220704	-5.42977	5.64254e-08	1.19844e-06
ENSMUSG00000029299	Abcg3	25.4917	-3.74954	0.506691	-5.42647	5.74803e-08	1.2196e-06
ENSMUSG00000025219	Fgf8	63.1116	-4.40414	0.627489	-5.42502	5.79473e-08	1.22826e-06
ENSMUSG00000032860	P2ry2	38.874	-3.22929	0.411029	-5.42367	5.83869e-08	1.23632e-06
ENSMUSG00000041734	Kirrel	508.315	2.96562	0.362518	5.42213	5.8894e-08	1.24579e-06
ENSMUSG00000033768	Nrxn2	270.963	-2.33191	0.245754	-5.4197	5.96999e-08	1.26156e-06
ENSMUSG00000010660	Plcd1	86.716	-2.99535	0.368305	-5.41765	6.03877e-08	1.2748e-06
ENSMUSG00000027134	Lpcat4	958.882	-1.8332	0.153927	-5.41296	6.19926e-08	1.30736e-06
ENSMUSG00000017667	Zfp334	301.508	-2.65786	0.306455	-5.40979	6.30969e-08	1.32931e-06
ENSMUSG00000086171	Pcsk2os1	26.8279	-4.71464	0.687558	-5.40265	6.56628e-08	1.38197e-06
ENSMUSG00000068154	Insm1	52.242	-3.38911	0.442684	-5.39687	6.78138e-08	1.4258e-06
ENSMUSG00000047026	Acsm4	25.4446	7.99372	1.29612	5.3959	6.81814e-08	1.43208e-06
ENSMUSG00000005503	Evx1	146.561	3.96213	0.549322	5.39233	6.95495e-08	1.45935e-06
ENSMUSG00000038146	Notch3	2874.89	-2.42319	0.263999	-5.39088	7.01117e-08	1.46967e-06
ENSMUSG00000000416	Cttnbp2	151.388	2.96059	0.363929	5.38728	7.15303e-08	1.4979e-06
ENSMUSG00000048562	Sp8	425.771	3.75707	0.512852	5.37596	7.61768e-08	1.592e-06
ENSMUSG00000111390	RP24-79I19.5	61.8363	2.34441	0.250078	5.37599	7.61649e-08	1.592e-06
ENSMUSG00000028655	Mfsd2a	40.3434	-5.73867	0.881754	-5.37414	7.6951e-08	1.60657e-06
ENSMUSG00000022286	Grhl2	1250.38	-3.23992	0.41682	-5.37381	7.7088e-08	1.60782e-06
ENSMUSG00000048216	Gpr85	53.4311	-3.00945	0.374023	-5.37254	7.76361e-08	1.61764e-06
ENSMUSG00000002393	Nr2f6	753.015	-1.85099	0.158446	-5.37084	7.83726e-08	1.63135e-06
ENSMUSG00000032269	Htr3a	24.622	-5.08834	0.761442	-5.3692	7.90855e-08	1.64348e-06
ENSMUSG00000037679	Inf2	790.977	-2.24861	0.232554	-5.36914	7.91127e-08	1.64348e-06
ENSMUSG00000036782	Klhl13	2449.36	1.8072	0.150371	5.36806	7.95863e-08	1.65167e-06
ENSMUSG00000003824	Syce2	1578.05	-1.55672	0.103765	-5.36523	8.08451e-08	1.67613e-06
ENSMUSG00000028104	Polr3gl	125.589	2.86097	0.347178	5.36028	8.30908e-08	1.72098e-06
ENSMUSG00000072825	Cep170b	2758.26	-2.36049	0.253895	-5.35845	8.39403e-08	1.73685e-06
ENSMUSG00000047531	Rtp2	23.8141	4.48247	0.650367	5.35462	8.57385e-08	1.7723e-06
ENSMUSG00000028717	Tal1	36.4774	-7.07678	1.13514	-5.35332	8.63545e-08	1.78326e-06
ENSMUSG00000025105	Bnc1	15.4575	-7.81983	1.2743	-5.35183	8.70674e-08	1.79621e-06
ENSMUSG00000031760	Mt3	139.178	-2.66136	0.310462	-5.35125	8.7351e-08	1.80028e-06
ENSMUSG00000041552	Ptchd1	23.0609	-5.28865	0.802274	-5.34561	9.01108e-08	1.85532e-06
ENSMUSG00000003341	Atp8b3	50.7212	-2.63231	0.305408	-5.34468	9.05772e-08	1.86309e-06
ENSMUSG00000100215	Gm8292	977.541	1.8437	0.157886	5.34373	9.10553e-08	1.87107e-06
ENSMUSG00000044345	Marveld1	390.298	-2.08859	0.203807	-5.3413	9.22845e-08	1.89447e-06
ENSMUSG00000068117	Mei1	22.7738	-5.87718	0.913142	-5.3411	9.23853e-08	1.89467e-06
ENSMUSG00000053477	Tcf4	2187.36	1.59051	0.110641	5.33718	9.44049e-08	1.93419e-06
ENSMUSG00000053141	Ptprt	33.3751	-3.50452	0.46941	-5.33547	9.52989e-08	1.95059e-06
ENSMUSG00000022245	Skor1	21.6869	-5.41673	0.827896	-5.33488	9.56061e-08	1.95496e-06
ENSMUSG00000081123	Gm11469	65.1582	2.65297	0.31009	5.33061	9.78833e-08	1.99956e-06
ENSMUSG00000019539	Rcn3	266.81	-2.86223	0.349512	-5.32809	9.92494e-08	2.02548e-06
ENSMUSG00000021367	Edn1	18.0975	8.0935	1.33296	5.3216	1.02858e-07	2.09707e-06
ENSMUSG00000040828	Catsperd	258.033	3.18013	0.409753	5.3206	1.03427e-07	2.10662e-06
ENSMUSG00000036523	Greb1	129.598	-2.78375	0.335326	-5.31944	1.04089e-07	2.11596e-06
ENSMUSG00000064329	Scn1a	31.7383	-4.35852	0.631357	-5.31952	1.04039e-07	2.11596e-06
ENSMUSG00000037408	Cnnm4	356.327	-1.57553	0.108237	-5.31732	1.05306e-07	2.13862e-06
ENSMUSG00000021493	Pdlim7	1474.49	-2.65597	0.311531	-5.3156	1.06304e-07	2.1568e-06
ENSMUSG00000032038	St3gal4	338.882	2.08339	0.204032	5.30992	1.09674e-07	2.22299e-06
ENSMUSG00000021708	Rasgrf2	16.7228	-4.12755	0.589567	-5.30483	1.1278e-07	2.28375e-06
ENSMUSG00000078706	Gm53	292.132	3.18177	0.411599	5.30071	1.15354e-07	2.3336e-06
ENSMUSG00000085682	Gm14267	75.2188	2.61907	0.305523	5.29934	1.16223e-07	2.3489e-06
ENSMUSG00000031990	Jam3	519.125	2.12387	0.212201	5.29624	1.18209e-07	2.38673e-06
ENSMUSG00000032327	Stra6	37.3888	-8.07138	1.33596	-5.2931	1.20261e-07	2.42581e-06
ENSMUSG00000047631	Apof	56.6552	2.97005	0.372266	5.29204	1.2096e-07	2.43755e-06
ENSMUSG00000040433	Zbtb38	1459.36	1.59446	0.112428	5.28745	1.2403e-07	2.497e-06
ENSMUSG00000030214	Plbd1	141.294	2.33602	0.252804	5.28481	1.25832e-07	2.53084e-06
ENSMUSG00000026102	Inpp1	197.621	-1.85736	0.162355	-5.28079	1.28625e-07	2.58452e-06
ENSMUSG00000023826	Park2	35.3933	-3.48425	0.470516	-5.27984	1.29297e-07	2.59552e-06
ENSMUSG00000022683	Pla2g10	332.22	-2.03904	0.196818	-5.27917	1.29767e-07	2.60245e-06
ENSMUSG00000097848	Gm807	46.9074	4.20134	0.606885	5.27503	1.32732e-07	2.65935e-06
ENSMUSG00000017639	Rab11fip4	2657.56	-1.77739	0.147379	-5.27476	1.32933e-07	2.66083e-06
ENSMUSG00000018451	6330403K07Rik	32.7908	-2.85427	0.351719	-5.272	1.34945e-07	2.69851e-06
ENSMUSG00000031217	Efnb1	90.7024	2.88657	0.358041	5.26915	1.37054e-07	2.73806e-06
ENSMUSG00000006587	Snai3	90.308	-3.48804	0.472955	-5.26063	1.43562e-07	2.86533e-06
ENSMUSG00000002190	Clgn	237.067	2.30548	0.248252	5.25868	1.45094e-07	2.89212e-06
ENSMUSG00000052724	Gm9888	50.5013	3.22823	0.423732	5.25857	1.45181e-07	2.89212e-06
ENSMUSG00000039853	Trim14	23.5325	-3.03721	0.387523	-5.25701	1.46417e-07	2.91395e-06
ENSMUSG00000034171	Faah	105.181	-2.44827	0.275604	-5.25491	1.48101e-07	2.94465e-06
ENSMUSG00000044164	Rnf182	45.1393	3.31979	0.441605	5.2531	1.49561e-07	2.97085e-06
ENSMUSG00000041073	Nacad	24.2122	-4.09291	0.588909	-5.25193	1.50512e-07	2.98407e-06
ENSMUSG00000050822	Slc29a4	432.002	-2.00448	0.191255	-5.25205	1.50414e-07	2.98407e-06
ENSMUSG00000037239	Spred3	391.864	-3.08536	0.397358	-5.24807	1.53698e-07	3.04433e-06
ENSMUSG00000097567	Gm26637	58.4184	2.53119	0.291782	5.24773	1.53984e-07	3.0471e-06
ENSMUSG00000041912	Tdrkh	151.414	-3.11811	0.404021	-5.24258	1.58343e-07	3.13039e-06
ENSMUSG00000021567	Nkd2	82.6778	-3.51756	0.480922	-5.23487	1.65103e-07	3.26093e-06
ENSMUSG00000028150	Rorc	30.1157	-4.57426	0.682995	-5.23322	1.66586e-07	3.28712e-06
ENSMUSG00000028782	Adgrb2	311.19	-2.47377	0.281709	-5.23156	1.68089e-07	3.31364e-06
ENSMUSG00000049288	Lix1l	109.967	2.68625	0.322373	5.23074	1.68832e-07	3.32514e-06
ENSMUSG00000028957	Per3	422.06	-2.32729	0.253828	-5.22909	1.70349e-07	3.35186e-06
ENSMUSG00000048218	Amigo2	48.6655	-3.19726	0.420661	-5.22334	1.75729e-07	3.45446e-06
ENSMUSG00000068615	Gjd2	16.1511	-4.42268	0.655434	-5.222	1.77e-07	3.47616e-06
ENSMUSG00000038712	Fam63a	2028.57	1.52237	0.10004	5.22164	1.77347e-07	3.47971e-06
ENSMUSG00000066129	Kndc1	504.507	-2.29706	0.248595	-5.21755	1.81302e-07	3.55396e-06
ENSMUSG00000030790	Adm	174.286	-5.83823	0.929135	-5.20724	1.91673e-07	3.75374e-06
ENSMUSG00000026259	Ngef	34.0106	-3.30794	0.443302	-5.20625	1.92693e-07	3.77016e-06
ENSMUSG00000019699	Akt3	342.314	-2.04763	0.201316	-5.20393	1.95115e-07	3.81398e-06
ENSMUSG00000001166	Oas1c	65.0732	-3.01406	0.387043	-5.20372	1.95337e-07	3.81474e-06
ENSMUSG00000002688	Prkd1	66.6599	-2.58221	0.304288	-5.19972	1.99588e-07	3.89411e-06
ENSMUSG00000034845	Plvap	64.4525	-2.69211	0.325695	-5.19537	2.04309e-07	3.98249e-06
ENSMUSG00000022635	Zcrb1	910.773	-1.45664	0.087902	-5.19488	2.04848e-07	3.98928e-06
ENSMUSG00000053930	Shisa6	36.0203	-6.86605	1.13029	-5.18987	2.10441e-07	4.09438e-06
ENSMUSG00000001672	Marveld3	203.419	-3.01684	0.388636	-5.18954	2.10811e-07	4.09775e-06
ENSMUSG00000031504	Rab20	43.2745	-3.93861	0.566377	-5.18843	2.12075e-07	4.11848e-06
ENSMUSG00000010342	Tex14	1161.53	2.34524	0.259295	5.18805	2.1251e-07	4.12309e-06
ENSMUSG00000020102	Slc16a7	20.4567	-5.32577	0.834251	-5.18522	2.15759e-07	4.17942e-06
ENSMUSG00000035929	H2-Q4	302.924	-2.35521	0.261363	-5.18517	2.15814e-07	4.17942e-06
ENSMUSG00000034472	Rasd2	192.073	-3.09212	0.403815	-5.18089	2.20834e-07	4.27267e-06
ENSMUSG00000021108	Prkch	26.8724	-3.81143	0.543023	-5.17738	2.25025e-07	4.34686e-06
ENSMUSG00000034330	Plcg2	3394.26	-3.02418	0.39097	-5.17733	2.25086e-07	4.34686e-06
ENSMUSG00000020641	Rsad2	62.355	-3.81082	0.543193	-5.17462	2.28371e-07	4.40624e-06
ENSMUSG00000086712	AI427809	36.145	6.58774	1.08009	5.1734	2.29878e-07	4.4312e-06
ENSMUSG00000039529	Atp8b1	24.146	-5.87882	0.943099	-5.17318	2.30144e-07	4.43224e-06
ENSMUSG00000022218	Tgm1	723.918	2.75647	0.339584	5.1724	2.31108e-07	4.44669e-06
ENSMUSG00000069170	Adgrv1	263.92	-1.9388	0.181694	-5.16694	2.37959e-07	4.5743e-06
ENSMUSG00000074596	Spint3	10.9782	-7.43595	1.24714	-5.16056	2.46209e-07	4.72853e-06
ENSMUSG00000097326	A330048O09Rik	26.7287	7.30023	1.22173	5.15683	2.5117e-07	4.81937e-06
ENSMUSG00000032246	Calml4	247.972	-2.20281	0.233297	-5.15567	2.52719e-07	4.84463e-06
ENSMUSG00000097683	Gm26644	9.36445	-7.63155	1.28631	-5.15549	2.52965e-07	4.84489e-06
ENSMUSG00000026193	Fn1	29295.5	1.87491	0.170071	5.14435	2.68456e-07	5.13686e-06
ENSMUSG00000108446	Gm44997	55.6858	2.69292	0.329301	5.14094	2.73364e-07	5.226e-06
ENSMUSG00000026227	2810459M11Rik	22.8402	-6.45466	1.06205	-5.13597	2.80698e-07	5.36129e-06
ENSMUSG00000031785	Adgrg1	1025.16	2.30961	0.255047	5.13476	2.82508e-07	5.39091e-06
ENSMUSG00000019929	Dcn	17.8184	-4.48059	0.677974	-5.13382	2.83923e-07	5.41297e-06
ENSMUSG00000013275	Slc41a1	1205.35	1.49376	0.0962189	5.13159	2.87299e-07	5.47232e-06
ENSMUSG00000040699	Limd2	1463.45	-1.99815	0.194522	-5.13129	2.87764e-07	5.47619e-06
ENSMUSG00000074918	Inafm2	56.6345	-3.74327	0.534765	-5.12986	2.89956e-07	5.51286e-06
ENSMUSG00000015202	Cnksr3	982.618	-1.92776	0.181313	-5.11689	3.10615e-07	5.90027e-06
ENSMUSG00000020961	Ston2	788.113	-2.07536	0.21021	-5.11565	3.12657e-07	5.93365e-06
ENSMUSG00000031517	Gpm6a	26.7387	-4.56267	0.697109	-5.11064	3.21064e-07	6.08767e-06
ENSMUSG00000028351	Brinp1	28.5051	-4.28117	0.64208	-5.11022	3.21791e-07	6.0959e-06
ENSMUSG00000050666	Vstm4	16.6885	-7.43613	1.26005	-5.10784	3.25866e-07	6.1675e-06
ENSMUSG00000082352	Gm13228	36.6941	3.22942	0.437633	5.09426	3.50097e-07	6.6201e-06
ENSMUSG00000086924	Gm11766	27.7285	3.9657	0.582772	5.08895	3.60043e-07	6.80201e-06
ENSMUSG00000037185	Krt80	44.5002	-6.61771	1.10443	-5.08652	3.64703e-07	6.88381e-06
ENSMUSG00000051147	Nat2	36.088	-2.71037	0.336373	-5.08474	3.68125e-07	6.94211e-06
ENSMUSG00000024006	Stk38	7601.7	1.53705	0.105639	5.08385	3.69866e-07	6.96865e-06
ENSMUSG00000055026	Gabrg3	14.2441	-5.21292	0.828752	-5.08345	3.70649e-07	6.9771e-06
ENSMUSG00000040272	Accs	148.247	1.99777	0.196299	5.08289	3.71727e-07	6.99108e-06
ENSMUSG00000045763	Basp1	429.356	-2.79922	0.354354	-5.07747	3.82487e-07	7.18696e-06
ENSMUSG00000078954	Arhgap8	463.723	-3.25769	0.445295	-5.07009	3.97626e-07	7.4647e-06
ENSMUSG00000024313	Mep1b	53.8734	4.52452	0.695386	5.06843	4.01102e-07	7.52319e-06
ENSMUSG00000029082	Bst1	26.5498	5.46349	0.881626	5.06279	4.13165e-07	7.74249e-06
ENSMUSG00000021758	Ddx4	581.595	-1.91744	0.181244	-5.0619	4.15099e-07	7.77175e-06
ENSMUSG00000086370	Ftx	269.056	-1.90668	0.17947	-5.05197	4.37273e-07	8.17956e-06
ENSMUSG00000031503	Col4a2	106.27	-2.28541	0.254498	-5.05075	4.40068e-07	8.22446e-06
ENSMUSG00000069581	Tspear	12.3275	-7.47697	1.28252	-5.0502	4.41355e-07	8.24112e-06
ENSMUSG00000024736	Tmem132a	790.268	-1.87347	0.173097	-5.04615	4.50811e-07	8.41016e-06
ENSMUSG00000025584	Pde8a	632.484	2.60943	0.31945	5.03813	4.70091e-07	8.76201e-06
ENSMUSG00000024479	Mal2	184.434	-3.95598	0.587151	-5.03444	4.79248e-07	8.9247e-06
ENSMUSG00000034881	Tbxa2r	23.5326	-3.45472	0.487824	-5.03197	4.85469e-07	9.0325e-06
ENSMUSG00000094985	Topaz1	60.3327	-2.5282	0.30379	-5.03045	4.89336e-07	9.09633e-06
ENSMUSG00000022805	Maats1	173.232	1.94729	0.188375	5.02876	4.93663e-07	9.16337e-06
ENSMUSG00000102343	Gm37381	172.216	3.512	0.499533	5.0287	4.93821e-07	9.16337e-06
ENSMUSG00000030830	Itgal	73.846	2.40914	0.280698	5.02012	5.16396e-07	9.57375e-06
ENSMUSG00000030303	Far2	126.398	-1.91217	0.181848	-5.01612	5.27256e-07	9.76642e-06
ENSMUSG00000058254	Tspan7	580.463	-2.37388	0.273984	-5.01445	5.31847e-07	9.84271e-06
ENSMUSG00000050315	Synpo2	128.156	-2.4909	0.297576	-5.01016	5.43851e-07	1.00559e-05
ENSMUSG00000090035	Galnt4	120.953	1.92543	0.184749	5.00911	5.46829e-07	1.0102e-05
ENSMUSG00000004885	Crabp2	490.047	-2.67382	0.33425	-5.00769	5.50871e-07	1.01587e-05
ENSMUSG00000046718	Bst2	2804.86	-2.73614	0.346685	-5.00783	5.50472e-07	1.01587e-05
ENSMUSG00000064225	Paqr9	23.5003	-3.71288	0.541937	-5.0059	5.56016e-07	1.02445e-05
ENSMUSG00000027171	Prrg4	688.543	-1.52799	0.10554	-5.00274	5.65221e-07	1.0405e-05
ENSMUSG00000040412	5330417C22Rik	29.1415	-3.07237	0.41431	-5.00198	5.67436e-07	1.04365e-05
ENSMUSG00000033295	Ptprf	10985.9	-2.04121	0.208176	-5.00158	5.6863e-07	1.04493e-05
ENSMUSG00000068270	Shroom4	440.816	-2.08913	0.217941	-4.99738	5.81153e-07	1.067e-05
ENSMUSG00000058297	Spock2	465.04	-2.80096	0.360423	-4.9968	5.82908e-07	1.06928e-05
ENSMUSG00000047557	Lxn	130.64	2.22482	0.245241	4.99434	5.90362e-07	1.082e-05
ENSMUSG00000055320	Tead1	3390.3	2.37724	0.275903	4.99176	5.98308e-07	1.0956e-05
ENSMUSG00000031326	Cdx4	100.168	7.19219	1.24126	4.98863	6.08075e-07	1.11251e-05
ENSMUSG00000032493	Prss44	19.2287	-6.34498	1.07165	-4.98763	6.11244e-07	1.11733e-05
ENSMUSG00000034205	Loxl2	151.699	-3.13953	0.429121	-4.98584	6.16925e-07	1.12624e-05
ENSMUSG00000046378	Asphd1	28.1279	-3.13611	0.428444	-4.98576	6.172e-07	1.12624e-05
ENSMUSG00000058740	Kcnt1	18.6406	-4.95604	0.793804	-4.98365	6.23969e-07	1.1376e-05
ENSMUSG00000022231	Sema5a	90.2541	-2.62663	0.326612	-4.98031	6.34835e-07	1.1564e-05
ENSMUSG00000030683	Sez6l2	106.613	-1.99043	0.198977	-4.97759	6.43807e-07	1.17172e-05
ENSMUSG00000045165	AI467606	485.271	1.46549	0.0935292	4.97699	6.45823e-07	1.17436e-05
ENSMUSG00000030491	Tdrd12	2811.85	1.6525	0.131157	4.97493	6.52706e-07	1.18584e-05
ENSMUSG00000029641	Rasl11a	41.1002	-4.21403	0.646768	-4.96937	6.71703e-07	1.2193e-05
ENSMUSG00000042228	Lyn	146.956	2.10854	0.22345	4.96104	7.01176e-07	1.27169e-05
ENSMUSG00000030431	Tmem238	340.601	-2.17851	0.237699	-4.95798	7.12307e-07	1.29076e-05
ENSMUSG00000022861	Dgkg	64.6094	-3.3634	0.476821	-4.95657	7.1748e-07	1.299e-05
ENSMUSG00000020175	Rab36	35.2912	-4.15477	0.637334	-4.94995	7.42341e-07	1.34284e-05
ENSMUSG00000035200	Chrnb4	69.8915	-2.36978	0.276949	-4.94597	7.57675e-07	1.3694e-05
ENSMUSG00000036863	Syde2	647.348	-1.69826	0.141283	-4.94226	7.72232e-07	1.3945e-05
ENSMUSG00000032846	Zswim6	294.508	-2.02294	0.20709	-4.93961	7.8278e-07	1.41232e-05
ENSMUSG00000030559	Rab38	356.091	2.47512	0.299034	4.93297	8.09903e-07	1.46e-05
ENSMUSG00000044629	Cnrip1	22.9223	-4.07394	0.623343	-4.93138	8.16523e-07	1.47066e-05
ENSMUSG00000029189	Sel1l3	81.6871	-4.3886	0.688864	-4.91912	8.69335e-07	1.56443e-05
ENSMUSG00000017950	Hnf4a	24.1362	4.58283	0.728543	4.9178	8.7523e-07	1.57368e-05
ENSMUSG00000007457	2310003L06Rik	18.4152	7.86669	1.39848	4.91009	9.10331e-07	1.63538e-05
ENSMUSG00000061544	Zfp229	1761.08	2.27844	0.260395	4.90964	9.12436e-07	1.63775e-05
ENSMUSG00000022358	Fbxo32	46.0785	-2.99767	0.407777	-4.89892	9.63629e-07	1.72815e-05
ENSMUSG00000024376	Epb41l4a	2468.92	2.01522	0.207267	4.89812	9.67578e-07	1.73374e-05
ENSMUSG00000038481	Cdk19	771.789	1.65929	0.134635	4.89685	9.7383e-07	1.74345e-05
ENSMUSG00000023206	Il15ra	19.5833	-5.94237	1.00935	-4.89657	9.75221e-07	1.74444e-05
ENSMUSG00000015468	Notch4	239.213	2.21096	0.247412	4.89452	9.85438e-07	1.76121e-05
ENSMUSG00000002204	Napsa	62.2761	2.8235	0.372947	4.88943	1.01128e-06	1.80585e-05
ENSMUSG00000033170	Card10	169.297	-2.7136	0.350829	-4.88442	1.03734e-06	1.8508e-05
ENSMUSG00000036825	Ssx2ip	1158.42	-1.42797	0.0876329	-4.88365	1.0414e-06	1.85644e-05
ENSMUSG00000048490	Nrip1	702.893	2.104	0.226308	4.87832	1.06994e-06	1.90569e-05
ENSMUSG00000024172	St6gal2	39.6026	-5.4647	0.915993	-4.87416	1.09272e-06	1.94461e-05
ENSMUSG00000105039	Gm42637	47.0697	-4.50934	0.720266	-4.87229	1.10314e-06	1.96149e-05
ENSMUSG00000048038	Ccdc187	43.7659	-4.68653	0.75681	-4.87114	1.10956e-06	1.97121e-05
ENSMUSG00000029675	Eln	20.8368	-4.94394	0.809715	-4.87078	1.11158e-06	1.97312e-05
ENSMUSG00000029556	Hnf1a	244.199	2.44693	0.297076	4.87056	1.11284e-06	1.97369e-05
ENSMUSG00000016128	Stard13	63.0194	-3.29266	0.470808	-4.86962	1.11814e-06	1.98139e-05
ENSMUSG00000073538	E330020D12Rik	111.793	3.27857	0.468077	4.86794	1.1277e-06	1.99664e-05
ENSMUSG00000041718	Alg13	14646.8	1.41473	0.0852898	4.86255	1.15881e-06	2.04998e-05
ENSMUSG00000060212	Pcnx2	27.4452	-4.39271	0.697751	-4.86235	1.15998e-06	2.05032e-05
ENSMUSG00000087307	Gm12925	40.4924	3.20277	0.45351	4.85716	1.19084e-06	2.10307e-05
ENSMUSG00000024990	Rbp4	20.8002	-4.0089	0.619806	-4.85458	1.20639e-06	2.12875e-05
ENSMUSG00000035692	Isg15	12.7462	-5.11601	0.847967	-4.85398	1.2101e-06	2.13347e-05
ENSMUSG00000025555	Farp1	405.079	-2.30787	0.269557	-4.85192	1.2227e-06	2.15387e-05
ENSMUSG00000041445	Mmrn2	241.646	2.22499	0.252503	4.8514	1.22591e-06	2.1577e-05
ENSMUSG00000097929	Tunar	72.5758	-2.72611	0.356436	-4.84269	1.28092e-06	2.25263e-05
ENSMUSG00000056735	A930024E05Rik	110.929	-2.24855	0.257835	-4.84244	1.28255e-06	2.2536e-05
ENSMUSG00000028373	Astn2	16.268	-4.43947	0.710539	-4.84065	1.29414e-06	2.27205e-05
ENSMUSG00000051747	Ttn	244.196	3.04406	0.422351	4.83971	1.3003e-06	2.28093e-05
ENSMUSG00000086475	Platr13	284.132	4.60797	0.746349	4.83416	1.3371e-06	2.34353e-05
ENSMUSG00000043670	Diras1	34.1367	-3.39573	0.496049	-4.82963	1.36789e-06	2.39547e-05
ENSMUSG00000066720	Cldn9	15.8047	-4.36444	0.696829	-4.82822	1.37757e-06	2.41041e-05
ENSMUSG00000052271	Bhlha15	48.4877	-2.57867	0.327243	-4.82416	1.40592e-06	2.45794e-05
ENSMUSG00000027669	Gnb4	470.081	1.67189	0.139292	4.8236	1.40991e-06	2.45873e-05
ENSMUSG00000036292	Gramd1c	58.1196	-2.73428	0.359535	-4.82367	1.40942e-06	2.45873e-05
ENSMUSG00000073408	Dpcr1	10.6441	-7.10969	1.26658	-4.82375	1.40883e-06	2.45873e-05
ENSMUSG00000020953	Coch	35.6695	-3.67569	0.554843	-4.82243	1.41819e-06	2.47112e-05
ENSMUSG00000038244	Mical2	16.8568	-4.02594	0.627529	-4.82199	1.42134e-06	2.47453e-05
ENSMUSG00000043088	Il17re	20.2758	-5.40552	0.913714	-4.82156	1.42442e-06	2.47783e-05
ENSMUSG00000007950	Abhd8	314.746	-1.82668	0.1715	-4.82026	1.43371e-06	2.49187e-05
ENSMUSG00000024011	Pi16	17.3579	-6.17853	1.07436	-4.8201	1.43489e-06	2.49187e-05
ENSMUSG00000049511	Htr1b	293.066	3.39728	0.497549	4.81818	1.44874e-06	2.51384e-05
ENSMUSG00000049401	Ogfr	1629.2	-1.41823	0.0868192	-4.81726	1.45546e-06	2.52341e-05
ENSMUSG00000086784	Isoc2a	939.163	2.54659	0.321266	4.81405	1.47903e-06	2.56213e-05
ENSMUSG00000026443	Lrrn2	417.041	4.3124	0.688276	4.8126	1.48979e-06	2.57864e-05
ENSMUSG00000022306	Zfpm2	74.1753	3.98138	0.619587	4.81188	1.49519e-06	2.58584e-05
ENSMUSG00000061728	Btnl7-ps	67.7631	3.31683	0.481503	4.81166	1.4968e-06	2.58647e-05
ENSMUSG00000097619	4833422M21Rik	28.5408	-4.46361	0.719992	-4.81062	1.50462e-06	2.59783e-05
ENSMUSG00000016496	Cd274	64.8023	-2.76991	0.368125	-4.80791	1.52514e-06	2.63108e-05
ENSMUSG00000025400	Tac2	23.9925	4.71672	0.774346	4.79982	1.58811e-06	2.73746e-05
ENSMUSG00000074259	Gramd2	159.558	-2.41016	0.294296	-4.79165	1.65419e-06	2.849e-05
ENSMUSG00000030730	Atp2a1	62.0834	-3.35764	0.492056	-4.79141	1.65613e-06	2.84999e-05
ENSMUSG00000028545	Bend5	154.11	-1.81875	0.171057	-4.78645	1.69759e-06	2.91894e-05
ENSMUSG00000039278	Pcsk1n	106.628	-3.26455	0.473257	-4.78504	1.70952e-06	2.93703e-05
ENSMUSG00000056708	Ier5	340.872	-2.29149	0.270502	-4.77443	1.80218e-06	3.09366e-05
ENSMUSG00000040943	Tet2	913.412	2.24106	0.260168	4.77021	1.84031e-06	3.15652e-05
ENSMUSG00000023990	Tfeb	783.386	1.60805	0.12757	4.76638	1.87569e-06	3.21457e-05
ENSMUSG00000031509	1700016D06Rik	14.4844	6.82738	1.22569	4.75437	1.99071e-06	3.40888e-05
ENSMUSG00000033781	Asb13	206.274	-2.15345	0.243063	-4.7455	2.07992e-06	3.55873e-05
ENSMUSG00000024873	Cnih2	71.7652	-3.0764	0.437746	-4.74339	2.10167e-06	3.59299e-05
ENSMUSG00000038521	C1s1	123.745	1.9721	0.205078	4.74012	2.13589e-06	3.64851e-05
ENSMUSG00000026211	Obsl1	702.267	-2.35962	0.287025	-4.73692	2.16988e-06	3.70353e-05
ENSMUSG00000028360	Slc44a5	47.321	5.74864	1.00353	4.73191	2.22416e-06	3.79307e-05
ENSMUSG00000016758	Bik	31.6951	-3.53227	0.535571	-4.72817	2.26556e-06	3.86052e-05
ENSMUSG00000003411	Rab3b	26.4946	-3.01605	0.426504	-4.72691	2.27959e-06	3.88126e-05
ENSMUSG00000020844	Nxn	1012.16	-2.61336	0.341442	-4.72515	2.29942e-06	3.91183e-05
ENSMUSG00000045027	Prss22	14.6885	-6.91747	1.25261	-4.72412	2.31114e-06	3.92855e-05
ENSMUSG00000030554	Synm	289.173	-2.67059	0.353898	-4.72052	2.35238e-06	3.9954e-05
ENSMUSG00000004933	Matk	58.6887	-2.32807	0.281375	-4.71992	2.35938e-06	4.00404e-05
ENSMUSG00000036067	Slc2a6	19.0247	-4.65045	0.77348	-4.71952	2.36405e-06	4.0087e-05
ENSMUSG00000034957	Cebpa	21.8979	-4.00214	0.636186	-4.71897	2.37042e-06	4.01623e-05
ENSMUSG00000051029	Serpinb1b	13.4447	7.07678	1.29014	4.71016	2.47521e-06	4.19038e-05
ENSMUSG00000073598	1700066B19Rik	55.5766	3.03289	0.431635	4.70974	2.48034e-06	4.19566e-05
ENSMUSG00000020135	Apc2	54.5252	-2.99664	0.424047	-4.70854	2.49493e-06	4.21692e-05
ENSMUSG00000053819	Camk2d	157.617	-2.95971	0.41623	-4.70825	2.49852e-06	4.21957e-05
ENSMUSG00000028571	Cyp2j13	63.3539	-2.44434	0.306821	-4.70744	2.50842e-06	4.23286e-05
ENSMUSG00000005251	Ripk4	671.988	-2.0573	0.224719	-4.70499	2.53879e-06	4.27856e-05
ENSMUSG00000020658	Efr3b	482.287	-2.57445	0.33464	-4.70492	2.53961e-06	4.27856e-05
ENSMUSG00000037843	Vstm2l	31.3791	-3.63683	0.5606	-4.70358	2.55633e-06	4.30326e-05
ENSMUSG00000005553	Atp4a	51.8441	-3.10395	0.447543	-4.70112	2.58737e-06	4.35199e-05
ENSMUSG00000031651	Triml1	1834.79	2.18769	0.252725	4.69951	2.60782e-06	4.38287e-05
ENSMUSG00000012519	Mlkl	21.0624	-4.36947	0.717033	-4.69918	2.61203e-06	4.38389e-05
ENSMUSG00000056155	Nanos3	28.16	4.60842	0.76789	4.69914	2.61264e-06	4.38389e-05
ENSMUSG00000066952	Myo1h	21.0153	-3.23624	0.475993	-4.69806	2.62647e-06	4.40356e-05
ENSMUSG00000006517	Mvd	2553.12	-1.47815	0.10184	-4.69508	2.66508e-06	4.46207e-05
ENSMUSG00000031889	D230025D16Rik	3105.03	1.93172	0.198447	4.69503	2.66565e-06	4.46207e-05
ENSMUSG00000000402	Egfl6	57.0676	2.71564	0.365439	4.69473	2.6696e-06	4.46511e-05
ENSMUSG00000045591	Olig3	11.0481	6.95035	1.26871	4.69009	2.73089e-06	4.56396e-05
ENSMUSG00000078906	Gm14444	263.949	1.58582	0.124918	4.68962	2.73708e-06	4.57065e-05
ENSMUSG00000004791	Pgf	20.8072	-5.21528	0.900151	-4.68286	2.82893e-06	4.72025e-05
ENSMUSG00000054423	Cadps	50.0279	2.46031	0.312161	4.67808	2.89571e-06	4.82781e-05
ENSMUSG00000097177	9330159M07Rik	97.0307	1.97564	0.208581	4.67751	2.90378e-06	4.83739e-05
ENSMUSG00000023931	Efhb	69.0596	2.56632	0.334936	4.67648	2.91845e-06	4.85794e-05
ENSMUSG00000046618	Olfml2a	12.7822	-6.8893	1.25978	-4.67487	2.94145e-06	4.89233e-05
ENSMUSG00000042377	Fam83g	246.57	-2.12053	0.239837	-4.67205	2.98213e-06	4.95603e-05
ENSMUSG00000025551	Fgf14	17.2558	-6.19003	1.1113	-4.67022	3.00876e-06	4.99632e-05
ENSMUSG00000066894	Vsig10	672.393	-2.32532	0.284004	-4.66656	3.06282e-06	5.08204e-05
ENSMUSG00000040653	Ppp1r14c	34.6474	-3.17724	0.466801	-4.66418	3.09856e-06	5.13725e-05
ENSMUSG00000039201	Tbc1d25	714.677	1.70883	0.151982	4.66392	3.10249e-06	5.13969e-05
ENSMUSG00000074704	Rad21l	8.26742	-6.91012	1.26726	-4.66368	3.106e-06	5.14142e-05
ENSMUSG00000070304	Scn2b	148.463	2.75302	0.37599	4.6624	3.12547e-06	5.16955e-05
ENSMUSG00000031303	Map3k15	309.508	-1.73437	0.15759	-4.65997	3.16251e-06	5.22667e-05
ENSMUSG00000067219	Nipal1	51.9697	6.02144	1.07855	4.65575	3.22804e-06	5.33073e-05
ENSMUSG00000031662	Snx20	49.3063	3.36635	0.509296	4.64631	3.37921e-06	5.57597e-05
ENSMUSG00000051339	2900026A02Rik	458.639	-1.80588	0.173531	-4.64398	3.41761e-06	5.63486e-05
ENSMUSG00000025701	Alox5	70.9747	-3.66909	0.575828	-4.63522	3.56562e-06	5.87426e-05
ENSMUSG00000074768	Bhmt	33.0319	7.66344	1.43776	4.6346	3.57635e-06	5.88728e-05
ENSMUSG00000100398	Gm5251	21.4025	6.98785	1.29375	4.6283	3.68688e-06	6.06446e-05
ENSMUSG00000023032	Slc4a8	243.238	-1.94557	0.204476	-4.62435	3.75766e-06	6.176e-05
ENSMUSG00000024697	Gna14	160.305	2.50131	0.324835	4.62177	3.80485e-06	6.24865e-05
ENSMUSG00000034685	Fam171a2	89.3766	-2.15144	0.249465	-4.61562	3.91926e-06	6.43148e-05
ENSMUSG00000038623	Tm6sf1	18.7943	-3.55582	0.553768	-4.61532	3.92489e-06	6.43564e-05
ENSMUSG00000073568	Arl14epl	447.795	3.13519	0.462719	4.61443	3.94172e-06	6.45816e-05
ENSMUSG00000047085	Lrrc4b	13.3179	-7.49227	1.40733	-4.61319	3.96527e-06	6.49166e-05
ENSMUSG00000026657	Frmd4a	868.299	1.79819	0.173049	4.61249	3.97865e-06	6.50844e-05
ENSMUSG00000028626	Col9a2	36.3338	-3.36425	0.512895	-4.60961	4.03417e-06	6.5941e-05
ENSMUSG00000000861	Bcl11a	555.027	-2.80997	0.392728	-4.60871	4.05182e-06	6.61776e-05
ENSMUSG00000039611	Tmem246	76.1397	-3.34462	0.508962	-4.60667	4.0916e-06	6.6775e-05
ENSMUSG00000005373	Mlxipl	120.279	-2.55301	0.337213	-4.60541	4.11653e-06	6.71294e-05
ENSMUSG00000048482	Bdnf	148.4	-3.59259	0.56306	-4.60446	4.1353e-06	6.73827e-05
ENSMUSG00000095206	Gm17404	55.0124	2.71595	0.373228	4.5976	4.27395e-06	6.95876e-05
ENSMUSG00000000120	Ngfr	367.824	3.19047	0.476501	4.59698	4.28663e-06	6.97397e-05
ENSMUSG00000026042	Col5a2	60.6321	-2.28574	0.279849	-4.59439	4.34007e-06	7.05541e-05
ENSMUSG00000004698	Hdac9	51.3753	-2.35016	0.293901	-4.59395	4.34932e-06	7.06494e-05
ENSMUSG00000040136	Abcc8	16.8744	-5.02137	0.875734	-4.592	4.39011e-06	7.12565e-05
ENSMUSG00000051652	Lrrc3	133.74	-2.97037	0.429154	-4.59129	4.40504e-06	7.14432e-05
ENSMUSG00000038156	Spon1	77.1568	-2.87488	0.408416	-4.59061	4.41948e-06	7.16217e-05
ENSMUSG00000039476	Prrx2	18.7125	-6.04476	1.09899	-4.59036	4.42475e-06	7.16514e-05
ENSMUSG00000031636	Pdlim3	115.702	-5.69905	1.02418	-4.58811	4.4727e-06	7.23717e-05
ENSMUSG00000092622	Khdc3	134.242	3.35045	0.512556	4.58575	4.52364e-06	7.31393e-05
ENSMUSG00000026249	Serpine2	386.83	-1.98881	0.215646	-4.58534	4.53256e-06	7.31699e-05
ENSMUSG00000091705	H2-Q2	105.522	-3.74263	0.598116	-4.58544	4.5303e-06	7.31699e-05
ENSMUSG00000043017	Ptgir	12.5635	-6.73317	1.25133	-4.58167	4.61287e-06	7.43685e-05
ENSMUSG00000078853	Igtp	137.231	-3.69226	0.587623	-4.58162	4.61394e-06	7.43685e-05
ENSMUSG00000064158	Izumo1	56.4983	-2.331	0.290588	-4.58038	4.64128e-06	7.47515e-05
ENSMUSG00000006641	Slc5a6	1146.9	1.67905	0.148305	4.57873	4.67801e-06	7.52375e-05
ENSMUSG00000031139	Mcf2	3292.63	1.8251	0.180203	4.5787	4.67867e-06	7.52375e-05
ENSMUSG00000029015	Slc26a5	133.064	2.69928	0.371246	4.57723	4.71165e-06	7.57094e-05
ENSMUSG00000040152	Thbs1	288.305	-5.02111	0.879789	-4.57054	4.86469e-06	7.81083e-05
ENSMUSG00000014782	Plekhg4	17.6561	-3.15966	0.472635	-4.56939	4.89142e-06	7.84772e-05
ENSMUSG00000058159	T2	28.6323	5.41671	0.967077	4.56707	4.9458e-06	7.92887e-05
ENSMUSG00000041886	Macc1	11.8245	-6.99358	1.31244	-4.56676	4.95312e-06	7.9345e-05
ENSMUSG00000009356	Lpo	52.3107	-3.17483	0.476291	-4.56618	4.96683e-06	7.95037e-05
ENSMUSG00000020911	Krt19	107.924	-3.14034	0.468986	-4.56375	5.02467e-06	8.03678e-05
ENSMUSG00000041482	Piezo2	91.4554	-2.58901	0.348237	-4.56301	5.0426e-06	8.05927e-05
ENSMUSG00000107451	Gm44421	26.3742	3.32473	0.509858	4.55955	5.12625e-06	8.18669e-05
ENSMUSG00000026564	Dusp27	1322.86	2.78844	0.392829	4.55272	5.29572e-06	8.45087e-05
ENSMUSG00000062760	1810041L15Rik	32.4206	-6.16009	1.1335	-4.55235	5.30512e-06	8.4594e-05
ENSMUSG00000028278	Rragd	5532.73	-1.48006	0.105526	-4.54918	5.38565e-06	8.57469e-05
ENSMUSG00000057615	Ldoc1	17.8569	-4.15761	0.694096	-4.54924	5.38394e-06	8.57469e-05
ENSMUSG00000090722	Gm8378	26.0646	-3.26538	0.498954	-4.54026	5.61847e-06	8.93856e-05
ENSMUSG00000105960	6330410L21Rik	12.3883	7.02293	1.32671	4.53975	5.63204e-06	8.95331e-05
ENSMUSG00000027257	Pacsin3	689.794	-1.62462	0.137648	-4.53783	5.68369e-06	9.02853e-05
ENSMUSG00000021464	Ror2	817.109	2.95528	0.431059	4.53599	5.73329e-06	9.1004e-05
ENSMUSG00000030800	Prss8	535.542	-2.96812	0.433963	-4.53522	5.75444e-06	9.12702e-05
ENSMUSG00000091735	Gpr62	25.7368	-2.92523	0.425028	-4.52966	5.90787e-06	9.36326e-05
ENSMUSG00000020900	Myh10	3925.58	-1.7671	0.169363	-4.52933	5.91715e-06	9.37084e-05
ENSMUSG00000027253	Lrp4	417.715	-1.69684	0.153898	-4.52792	5.95666e-06	9.42625e-05
ENSMUSG00000055745	Ldoc1l	255.078	-1.98539	0.217709	-4.5262	6.00531e-06	9.49603e-05
ENSMUSG00000017466	Timp2	57.0489	-3.06437	0.456194	-4.5252	6.03371e-06	9.53371e-05
ENSMUSG00000030108	Slc6a13	8.77665	-6.83636	1.29037	-4.52302	6.09649e-06	9.62562e-05
ENSMUSG00000024837	Dmrt1	892.026	2.44364	0.319387	4.52004	6.1828e-06	9.75451e-05
ENSMUSG00000097229	Platr23	51.6445	2.71065	0.378947	4.51421	6.35528e-06	0.000100191
ENSMUSG00000067144	Slc22a7	86.5302	-2.6757	0.371232	-4.51389	6.36495e-06	0.000100267
ENSMUSG00000000202	Btbd17	99.2969	-4.57446	0.792452	-4.51063	6.46347e-06	0.000101742
ENSMUSG00000005360	Slc1a3	594.21	-1.67535	0.149735	-4.51028	6.47414e-06	0.000101833
ENSMUSG00000024180	Tmem8	2058.97	1.7169	0.159039	4.5077	6.55333e-06	0.000103001
ENSMUSG00000028841	Cnksr1	100.113	-2.7107	0.379604	-4.50655	6.5891e-06	0.000103486
ENSMUSG00000021187	Tc2n	38.9292	-3.39368	0.531539	-4.5033	6.6906e-06	0.000105001
ENSMUSG00000001334	Fndc5	18.5291	-4.58022	0.795071	-4.50302	6.69941e-06	0.000105056
ENSMUSG00000028028	Alpk1	23.9687	-5.34161	0.964186	-4.50287	6.70417e-06	0.000105056
ENSMUSG00000008136	Fhl2	13.9516	-4.3784	0.750365	-4.50234	6.72093e-06	0.000105239
ENSMUSG00000052760	A630001G21Rik	56.9875	-2.21197	0.269259	-4.50112	6.75971e-06	0.000105767
ENSMUSG00000051397	Tacstd2	16.8552	-5.95598	1.10131	-4.50008	6.79268e-06	0.000106203
ENSMUSG00000014773	Dll1	310.7	-2.46786	0.326522	-4.49545	6.94236e-06	0.000108462
ENSMUSG00000023805	Synj2	340.252	1.99169	0.22061	4.49524	6.94916e-06	0.000108487
ENSMUSG00000046352	Gjb2	264.147	-2.41629	0.315317	-4.49163	7.06801e-06	0.00011026
ENSMUSG00000003379	Cd79a	23.0512	-4.04218	0.677429	-4.49078	7.09635e-06	0.000110619
ENSMUSG00000042453	Reln	49.732	-2.96597	0.437929	-4.48924	7.14791e-06	0.00011134
ENSMUSG00000031283	Chrdl1	14.7188	-6.68468	1.26694	-4.48693	7.2258e-06	0.000112469
ENSMUSG00000022947	Cbr3	1716.52	-1.60092	0.134016	-4.48389	7.32937e-06	0.000113996
ENSMUSG00000058589	Anks1b	24.565	-3.4673	0.550433	-4.48247	7.37828e-06	0.000114671
ENSMUSG00000032011	Thy1	316.747	-3.21084	0.4934	-4.48083	7.43519e-06	0.00011547
ENSMUSG00000015981	Stk32c	17.6838	-3.85716	0.638307	-4.47616	7.59976e-06	0.00011789
ENSMUSG00000050447	Lypd6	86.7185	-2.69572	0.378839	-4.47609	7.60236e-06	0.00011789
ENSMUSG00000005803	Sqrdl	13.1448	-5.31731	0.964715	-4.47522	7.63342e-06	0.000118284
ENSMUSG00000078497	Zfp978	706.121	2.01077	0.226069	4.47107	7.78276e-06	0.000120509
ENSMUSG00000029211	Gabra4	22.2691	-6.48163	1.22619	-4.47046	7.80511e-06	0.000120765
ENSMUSG00000025420	Katnal2	173.48	-3.37599	0.53152	-4.47018	7.81531e-06	0.000120833
ENSMUSG00000032449	Slc25a36	8985.78	1.91052	0.203695	4.47	7.82195e-06	0.000120846
ENSMUSG00000022580	Rhpn1	56.2743	-2.47883	0.331151	-4.46572	7.98015e-06	0.000123199
ENSMUSG00000030307	Slc6a11	9.74974	-7.13728	1.37447	-4.46521	7.99914e-06	0.000123401
ENSMUSG00000058183	Mmel1	75.7747	-3.1217	0.475228	-4.46459	8.02223e-06	0.000123574
ENSMUSG00000074277	Phldb3	59.7452	-2.27255	0.285026	-4.46469	8.01863e-06	0.000123574
ENSMUSG00000030500	Slc17a6	7.64127	-7.42325	1.44184	-4.4549	8.39325e-06	0.000129194
ENSMUSG00000004961	Syt5	60.1069	-2.6897	0.3803	-4.44306	8.86904e-06	0.000136417
ENSMUSG00000097134	1110002J07Rik	26.4938	3.66975	0.601283	4.44009	8.99233e-06	0.000138212
ENSMUSG00000027996	Sfrp2	598.43	-1.60887	0.137357	-4.43278	9.30262e-06	0.000142875
ENSMUSG00000056972	Magel2	82.3513	-3.98982	0.674696	-4.43137	9.36373e-06	0.000143617
ENSMUSG00000074415	2610203C20Rik	18.8224	4.99638	0.901844	4.43135	9.36465e-06	0.000143617
ENSMUSG00000032064	Dixdc1	737.699	1.81118	0.183157	4.42888	9.47241e-06	0.000145162
ENSMUSG00000050914	Ankrd37	43.4845	-2.25368	0.283399	-4.42373	9.70131e-06	0.000148561
ENSMUSG00000000915	Hip1r	453.02	-2.04924	0.237206	-4.42332	9.71945e-06	0.00014873
ENSMUSG00000078794	Dact3	373.061	-3.20313	0.498468	-4.41981	9.87864e-06	0.000151055
ENSMUSG00000045817	Zfp36l2	3726.98	-1.86384	0.195556	-4.41736	9.99123e-06	0.000152664
ENSMUSG00000109718	Trim61	19.4015	5.02786	0.911929	4.41685	1.00149e-05	0.000152914
ENSMUSG00000063632	Sox11	1983.61	-2.15733	0.262168	-4.41447	1.01257e-05	0.000154493
ENSMUSG00000050700	Emilin3	42.2337	-3.4944	0.5656	-4.41018	1.03283e-05	0.000157469
ENSMUSG00000043323	Fbrsl1	3957.54	1.36228	0.0821723	4.40878	1.03952e-05	0.000158374
ENSMUSG00000037578	Pkd2l1	111.205	3.31447	0.52511	4.4076	1.04523e-05	0.000159126
ENSMUSG00000067629	Syngap1	351.127	-1.83188	0.188757	-4.40715	1.04738e-05	0.000159337
ENSMUSG00000013584	Aldh1a2	70.5582	2.98457	0.450397	4.40627	1.05168e-05	0.000159876
ENSMUSG00000014786	Slc9a5	253.763	-2.11144	0.252506	-4.40164	1.07434e-05	0.000163201
ENSMUSG00000063535	Zfp773	543.189	2.1734	0.266669	4.4002	1.0815e-05	0.000164168
ENSMUSG00000047793	Sned1	849.088	-3.03738	0.463287	-4.39765	1.09428e-05	0.000165988
ENSMUSG00000023868	Pde10a	44.6715	2.71393	0.38987	4.39616	1.10183e-05	0.000167012
ENSMUSG00000030772	Dkk3	299.309	2.12618	0.256331	4.39347	1.11557e-05	0.000168972
ENSMUSG00000049848	Ceacam19	19.6447	-4.34462	0.762393	-4.387	1.14926e-05	0.000173948
ENSMUSG00000029095	Ablim2	72.0379	4.73839	0.85255	4.38495	1.16011e-05	0.000175442
ENSMUSG00000044667	Plppr4	13.0702	-4.00395	0.685079	-4.38482	1.16081e-05	0.000175442
ENSMUSG00000025931	Paqr8	161.1	2.3426	0.306232	4.38425	1.16388e-05	0.000175779
ENSMUSG00000042804	Gpr153	147.46	-2.41159	0.322162	-4.38163	1.17796e-05	0.000177777
ENSMUSG00000005148	Klf5	2700.75	1.89614	0.204572	4.38058	1.18363e-05	0.000178375
ENSMUSG00000031937	Vstm5	51.9451	-3.97991	0.68025	-4.38061	1.18346e-05	0.000178375
ENSMUSG00000041012	Cmtm8	35.0176	-5.06486	0.92812	-4.37967	1.18859e-05	0.000178992
ENSMUSG00000024064	Galnt14	12.0559	-6.6599	1.29363	-4.37521	1.21316e-05	0.000182429
ENSMUSG00000046005	D830044D21Rik	14.8707	5.03863	0.923055	4.37528	1.21275e-05	0.000182429
ENSMUSG00000048978	Nrsn1	29.5423	-2.98566	0.45397	-4.374	1.21991e-05	0.000183312
ENSMUSG00000046699	Slitrk4	13.488	-3.97944	0.681342	-4.3729	1.22607e-05	0.000184105
ENSMUSG00000001249	Hpn	334.774	-3.54724	0.582533	-4.3727	1.22721e-05	0.000184143
ENSMUSG00000043336	Filip1l	46.1205	3.5536	0.58419	4.37118	1.23578e-05	0.000185296
ENSMUSG00000031165	Was	83.0644	2.05712	0.24188	4.37041	1.24012e-05	0.000185723
ENSMUSG00000071295	Gm10323	307.157	2.28211	0.293364	4.37036	1.24041e-05	0.000185723
ENSMUSG00000055413	H2-Q5	17.958	-3.27501	0.520804	-4.36827	1.25234e-05	0.000187375
ENSMUSG00000084856	Gm11528	10.4425	6.79372	1.32643	4.36789	1.25454e-05	0.000187569
ENSMUSG00000040007	Bahd1	1300.04	-2.09554	0.251266	-4.36008	1.30016e-05	0.000194251
ENSMUSG00000049892	Rasd1	20.9614	-3.46002	0.564239	-4.35989	1.30126e-05	0.000194276
ENSMUSG00000070576	Mn1	34.6038	-3.31062	0.530058	-4.35918	1.30549e-05	0.000194768
ENSMUSG00000052117	D630039A03Rik	23.1084	4.15024	0.723307	4.35533	1.32865e-05	0.000198082
ENSMUSG00000063568	Jazf1	14.9412	-5.03367	0.926178	-4.35517	1.32961e-05	0.000198084
ENSMUSG00000021680	Crhbp	42.0134	-2.42377	0.327004	-4.354	1.33674e-05	0.000199004
ENSMUSG00000034701	Neurod1	144.297	-2.14813	0.263831	-4.35176	1.35048e-05	0.000200906
ENSMUSG00000024420	Zfp521	33.5655	-2.38744	0.319174	-4.34696	1.38038e-05	0.000205208
ENSMUSG00000097483	Gm26806	20.4933	3.76453	0.636259	4.34497	1.39292e-05	0.000206924
ENSMUSG00000075028	Prdm11	221.784	-2.02845	0.236753	-4.34397	1.39932e-05	0.000207727
ENSMUSG00000033420	Antxr1	144.019	-2.75805	0.404826	-4.34274	1.40716e-05	0.000208742
ENSMUSG00000001655	Hoxc13	127.569	3.50171	0.576088	4.34258	1.40821e-05	0.000208749
ENSMUSG00000045733	Sprn	8.73232	-6.49643	1.26641	-4.34017	1.42374e-05	0.000210902
ENSMUSG00000029061	Mmp23	76.8024	-2.47529	0.340173	-4.33687	1.44528e-05	0.00021394
ENSMUSG00000036106	Prr5	453.551	-1.62487	0.144145	-4.33503	1.45743e-05	0.000215586
ENSMUSG00000056687	Gm11696	39.6629	2.46084	0.337048	4.33421	1.46284e-05	0.000216233
ENSMUSG00000054003	Tdrd9	23.035	2.75572	0.405101	4.33402	1.46409e-05	0.000216264
ENSMUSG00000022853	Ehhadh	290.049	2.27083	0.293236	4.33381	1.46553e-05	0.000216324
ENSMUSG00000038567	Cyp24a1	26.2568	-6.64026	1.30444	-4.3239	1.53296e-05	0.000226117
ENSMUSG00000069227	Gprin1	32.2524	-5.94603	1.14427	-4.32243	1.5432e-05	0.000227467
ENSMUSG00000035506	Slc12a8	565.54	2.69031	0.392347	4.30819	1.64593e-05	0.000242267
ENSMUSG00000037990	Sh3rf3	28.0894	-2.74826	0.405788	-4.30831	1.64504e-05	0.000242267
ENSMUSG00000038884	A230050P20Rik	433.041	-1.92143	0.214005	-4.30562	1.66519e-05	0.000244928
ENSMUSG00000032291	Crabp1	230.991	-1.91157	0.211856	-4.30279	1.68663e-05	0.000247907
ENSMUSG00000030087	Klf15	1138.05	1.88478	0.205741	4.30046	1.70442e-05	0.000250345
ENSMUSG00000057098	Ebf1	110.163	3.37995	0.55477	4.28998	1.78692e-05	0.000262279
ENSMUSG00000040322	Slc25a24	122.689	-2.84201	0.429999	-4.28375	1.83772e-05	0.000269546
ENSMUSG00000031409	Tceal6	10.2632	-6.56889	1.30018	-4.28318	1.84241e-05	0.000270043
ENSMUSG00000017969	Ptgis	433.791	-1.60717	0.141813	-4.28151	1.85631e-05	0.00027189
ENSMUSG00000037638	Zbtb42	23.3573	-4.05034	0.713176	-4.27712	1.89329e-05	0.000277111
ENSMUSG00000010651	Acaa1b	22.4297	-3.08305	0.487228	-4.27531	1.90868e-05	0.000279167
ENSMUSG00000031734	Irx3	39.6218	-4.53431	0.82752	-4.27097	1.94624e-05	0.000284462
ENSMUSG00000078137	Ankrd63	7.32163	-6.57625	1.30568	-4.27075	1.94813e-05	0.000284539
ENSMUSG00000027692	Tnik	175.492	2.12624	0.263744	4.27021	1.95289e-05	0.000285034
ENSMUSG00000071341	Egr4	12.349	-5.01429	0.940289	-4.26921	1.96169e-05	0.000286118
ENSMUSG00000052151	Plpp2	294.971	-1.7289	0.170761	-4.26857	1.96732e-05	0.000286739
ENSMUSG00000031841	Cdh13	18.4197	3.67046	0.626427	4.263	2.01696e-05	0.000293769
ENSMUSG00000034579	Pla2g3	15.0459	-3.62304	0.615525	-4.26147	2.03089e-05	0.000295592
ENSMUSG00000033083	Tbc1d4	84.2182	-2.24725	0.29279	-4.25987	2.04544e-05	0.000297412
ENSMUSG00000033419	Snap91	336.164	1.72741	0.170761	4.25978	2.04625e-05	0.000297412
ENSMUSG00000030905	Crym	62.295	-3.18056	0.512712	-4.25299	2.10935e-05	0.00030637
ENSMUSG00000041439	Mfsd6	198.253	-2.26233	0.2969	-4.25171	2.12143e-05	0.000307909
ENSMUSG00000028148	Them5	83.9327	2.20078	0.282499	4.25057	2.13231e-05	0.000309275
ENSMUSG00000024659	Anxa1	94.9911	2.82949	0.43047	4.24998	2.13786e-05	0.000309863
ENSMUSG00000021322	Aoah	307.073	2.65874	0.390384	4.24901	2.14719e-05	0.000310783
ENSMUSG00000078508	Gm13128	25.9996	5.16081	0.979227	4.24907	2.14655e-05	0.000310783
ENSMUSG00000078498	Zfp988	1607.97	1.49889	0.117516	4.2453	2.18305e-05	0.000315647
ENSMUSG00000085022	Gm5860	45.4959	3.5349	0.597119	4.24522	2.18382e-05	0.000315647
ENSMUSG00000030806	Stx1b	64.2727	-2.36063	0.320604	-4.24396	2.1961e-05	0.000317203
ENSMUSG00000044813	Shb	1264.12	-1.88894	0.209484	-4.24347	2.20087e-05	0.000317473
ENSMUSG00000104701	Gm42555	14.888	6.30332	1.24976	4.24346	2.20102e-05	0.000317473
ENSMUSG00000027900	Dram2	372.818	2.2247	0.288687	4.24232	2.21222e-05	0.000318869
ENSMUSG00000031659	Adcy7	98.0646	-2.23734	0.291828	-4.23997	2.23548e-05	0.000321999
ENSMUSG00000049382	Krt8	860.948	-2.71445	0.404506	-4.23837	2.25152e-05	0.000324085
ENSMUSG00000054083	Capn12	18.6819	-4.4598	0.816671	-4.23647	2.27062e-05	0.000326383
ENSMUSG00000079162	Trim43b	25.7654	4.24799	0.766656	4.23656	2.26966e-05	0.000326383
ENSMUSG00000001435	Col18a1	11073.4	-1.51578	0.121826	-4.23371	2.29863e-05	0.000330182
ENSMUSG00000020811	Wscd1	135.434	-1.87593	0.206945	-4.23267	2.30928e-05	0.000331257
ENSMUSG00000032591	Mst1	459.779	2.82764	0.431779	4.23283	2.30774e-05	0.000331257
ENSMUSG00000055789	E330017A01Rik	6.72939	6.46397	1.29137	4.23115	2.325e-05	0.000333281
ENSMUSG00000044312	Neurog3	13.8393	4.58955	0.848932	4.22832	2.35446e-05	0.000337273
ENSMUSG00000029844	Hoxa1	75.2284	3.49593	0.590363	4.22779	2.35994e-05	0.000337827
ENSMUSG00000056895	Hist3h2ba	16.8138	-3.76353	0.654122	-4.2248	2.39155e-05	0.000342116
ENSMUSG00000111115	RP23-363G20.1	7.82352	6.48178	1.29782	4.22384	2.40171e-05	0.000343335
ENSMUSG00000040428	Plekha4	114.951	1.83496	0.197773	4.2218	2.4236e-05	0.000346226
ENSMUSG00000039137	Whrn	386.452	-1.78168	0.185172	-4.22137	2.42822e-05	0.000346648
ENSMUSG00000019767	Ccdc170	73.3466	2.47988	0.350719	4.21955	2.44787e-05	0.000349215
ENSMUSG00000040612	Ildr2	16.3311	-3.66738	0.632306	-4.2185	2.45932e-05	0.000350608
ENSMUSG00000026335	Pam	829.591	1.86632	0.205396	4.21782	2.46672e-05	0.000351424
ENSMUSG00000009092	Derl3	160.185	-2.03517	0.24568	-4.21349	2.51456e-05	0.000357994
ENSMUSG00000019590	Cyb561	446.273	-1.78298	0.186168	-4.20578	2.60179e-05	0.00037016
ENSMUSG00000038305	Spats2l	113.31	-2.22233	0.290974	-4.20082	2.6595e-05	0.000378114
ENSMUSG00000002384	Bmp8b	16.9541	-4.13392	0.746954	-4.1956	2.72153e-05	0.000386669
ENSMUSG00000062115	Rai1	1156.26	-1.57467	0.137116	-4.19111	2.77599e-05	0.000394138
ENSMUSG00000039239	Tgfb2	28.6546	3.72109	0.649897	4.18695	2.82727e-05	0.000401145
ENSMUSG00000108218	Olfr1372-ps1	268.576	-2.35465	0.323618	-4.18595	2.83978e-05	0.000402647
ENSMUSG00000074899	Sptbn5	30.953	-4.97881	0.951036	-4.18366	2.86854e-05	0.000406448
ENSMUSG00000025321	Itgb8	8.4905	-7.01211	1.43796	-4.181	2.9023e-05	0.000410952
ENSMUSG00000079491	H2-T10	14.9904	-3.44306	0.584348	-4.18084	2.9044e-05	0.000410971
ENSMUSG00000031112	Stk26	607.792	-2.00226	0.239924	-4.17742	2.94831e-05	0.0004169
ENSMUSG00000082765	Gm14411	69.0607	3.32015	0.556599	4.16844	3.06695e-05	0.000433384
ENSMUSG00000047412	Zbtb44	3236.71	1.63577	0.152579	4.16684	3.08856e-05	0.000436141
ENSMUSG00000053004	Hrh1	7.9297	-6.52868	1.32694	-4.1665	3.09318e-05	0.000436499
ENSMUSG00000091490	Triml2	3258.53	1.38949	0.0934899	4.16616	3.09774e-05	0.000436846
ENSMUSG00000056758	Hmga2	1016.63	1.95614	0.229661	4.16325	3.13745e-05	0.000442148
ENSMUSG00000047904	Sstr2	27.7864	4.25629	0.782222	4.16287	3.14271e-05	0.000442589
ENSMUSG00000031451	Gas6	157.518	-2.26216	0.303252	-4.16207	3.15372e-05	0.000443841
ENSMUSG00000006369	Fbln1	2764.77	2.33277	0.320502	4.15839	3.20493e-05	0.000450744
ENSMUSG00000047443	Fam132b	100.545	-2.3579	0.326796	-4.15518	3.25038e-05	0.000456827
ENSMUSG00000101549	Gm29630	15.7346	6.4164	1.30365	4.1548	3.25568e-05	0.000457264
ENSMUSG00000024530	Slmo1	73.9753	-2.51489	0.364676	-4.15408	3.26599e-05	0.000458404
ENSMUSG00000026616	Cr2	9.04715	-4.47081	0.836139	-4.151	3.31028e-05	0.000464307
ENSMUSG00000105112	Gm42778	25.0157	3.4137	0.581518	4.15069	3.31468e-05	0.000464612
ENSMUSG00000031870	Pgr	100.381	-2.21946	0.293935	-4.14874	3.34313e-05	0.000468285
ENSMUSG00000105044	Gm10416	178.432	1.78811	0.190034	4.14719	3.36585e-05	0.000471152
ENSMUSG00000019558	Slc6a8	4792.24	1.92787	0.223912	4.14391	3.4144e-05	0.000477627
ENSMUSG00000015745	Plekho1	65.5583	-2.2528	0.3024	-4.14287	3.42982e-05	0.000479463
ENSMUSG00000079679	Vwde	12.0934	-4.57943	0.864125	-4.14226	3.43903e-05	0.000480427
ENSMUSG00000024593	Megf10	5.33552	-6.56251	1.3433	-4.14092	3.4591e-05	0.000482908
ENSMUSG00000040601	Nlrp4a	197.144	2.70987	0.413229	4.13781	3.50632e-05	0.000489172
ENSMUSG00000079197	Psme2	2605.16	-1.63942	0.154536	-4.13765	3.50876e-05	0.000489186
ENSMUSG00000039481	Nrtn	99.396	-2.19541	0.289023	-4.13602	3.53376e-05	0.000492342
ENSMUSG00000054978	Kbtbd13	25.6244	-3.93524	0.709932	-4.13454	3.55662e-05	0.000495197
ENSMUSG00000063905	Gm10139	127.86	1.93817	0.227024	4.13246	3.58898e-05	0.000499368
ENSMUSG00000053626	Tll1	17.527	-4.51893	0.852023	-4.13009	3.62624e-05	0.000504217
ENSMUSG00000029371	Cxcl5	4.86523	-6.37006	1.30056	-4.12903	3.64294e-05	0.000506202
ENSMUSG00000074272	Ceacam1	80.6441	2.54491	0.374255	4.12796	3.65993e-05	0.000508223
ENSMUSG00000027238	Frmd5	247.11	-2.03453	0.250732	-4.12602	3.69094e-05	0.000512188
ENSMUSG00000063531	Sema3e	102.44	-2.933	0.468563	-4.12538	3.70123e-05	0.000513275
ENSMUSG00000025283	Sat1	2059.73	2.24798	0.302659	4.12339	3.73338e-05	0.00051739
ENSMUSG00000008496	Pou2f2	35.4065	-2.7262	0.418777	-4.122	3.75605e-05	0.000520185
ENSMUSG00000052013	Btla	241.602	4.63241	0.881621	4.12015	3.78629e-05	0.000524026
ENSMUSG00000038213	Tapbpl	196.73	-1.97759	0.237344	-4.11887	3.80731e-05	0.000526586
ENSMUSG00000084762	Platr3	206.855	2.10488	0.268292	4.11821	3.81832e-05	0.000527758
ENSMUSG00000086189	Gm15462	34.2688	3.39572	0.581914	4.11696	3.83897e-05	0.00053026
ENSMUSG00000071604	Fam189a2	63.8115	3.16038	0.525367	4.11213	3.92032e-05	0.000541139
ENSMUSG00000029605	Oas1b	17.6581	-3.50717	0.610051	-4.10978	3.96033e-05	0.000546301
ENSMUSG00000016179	Camk1g	18.8154	-4.38842	0.825378	-4.10529	4.03805e-05	0.000556652
ENSMUSG00000020099	Unc5b	4370.14	-1.58957	0.143693	-4.10296	4.07905e-05	0.000561629
ENSMUSG00000029098	Acox3	871.961	2.8543	0.451946	4.10293	4.07953e-05	0.000561629
ENSMUSG00000024331	Dsc2	165.508	-3.87495	0.700983	-4.10132	4.10805e-05	0.000565182
ENSMUSG00000025905	Oprk1	16.4663	-3.77695	0.677141	-4.10099	4.11381e-05	0.000565229
ENSMUSG00000073481	Marc2	1690.68	1.55084	0.134316	4.10108	4.11228e-05	0.000565229
ENSMUSG00000029423	Piwil1	22.8016	-3.11763	0.516572	-4.09939	4.14248e-05	0.000568793
ENSMUSG00000031904	Slc7a6	679.131	-1.76447	0.186544	-4.09806	4.16636e-05	0.000571696
ENSMUSG00000031099	Smarca1	635.436	-1.53827	0.131392	-4.09667	4.1914e-05	0.000574754
ENSMUSG00000056666	Retsat	530.169	2.38653	0.338656	4.09421	4.23614e-05	0.000580507
ENSMUSG00000039405	Prss23	8.31303	-6.24309	1.28221	-4.08912	4.33014e-05	0.000592999
ENSMUSG00000024544	Ldlrad4	64.2532	2.01117	0.247375	4.08758	4.35901e-05	0.000596561
ENSMUSG00000087616	Gm14257	10.6937	4.1081	0.760841	4.08508	4.40615e-05	0.000602617
ENSMUSG00000030674	Qprt	397.307	-1.82951	0.203233	-4.08159	4.47294e-05	0.00061135
ENSMUSG00000074832	2410141K09Rik	3660.96	1.51847	0.127097	4.0793	4.51722e-05	0.000616999
ENSMUSG00000022039	Adam2	17.6171	-6.06172	1.24185	-4.07596	4.58249e-05	0.000625504
ENSMUSG00000022952	Runx1	31.0895	-3.21324	0.543191	-4.07451	4.61117e-05	0.000629008
ENSMUSG00000026987	Baz2b	2257.33	2.13849	0.279526	4.07295	4.6422e-05	0.00063279
ENSMUSG00000039202	Abhd2	3205.83	1.2932	0.0719893	4.07281	4.64497e-05	0.00063279
ENSMUSG00000034109	Golim4	296.997	-1.47562	0.116795	-4.07222	4.65673e-05	0.000633978
ENSMUSG00000029828	4921507P07Rik	21.1623	-3.17704	0.535647	-4.06431	4.81747e-05	0.000655433
ENSMUSG00000058135	Gstm1	2416.15	1.82146	0.202273	4.06114	4.88339e-05	0.000663536
ENSMUSG00000093985	Gm10406	12.978	-3.70209	0.665341	-4.06121	4.88192e-05	0.000663536
ENSMUSG00000099759	1700030C10Rik	190.125	2.44333	0.355515	4.05982	4.91104e-05	0.00066686
ENSMUSG00000067786	Nnat	77.029	-1.97218	0.239547	-4.05838	4.94133e-05	0.000670535
ENSMUSG00000049001	Ndnf	10.6814	-4.51749	0.866933	-4.05739	4.96234e-05	0.000672948
ENSMUSG00000035064	Eef2k	2843.84	1.58298	0.143723	4.0563	4.98561e-05	0.000675665
ENSMUSG00000021892	Sh3bp5	53.0126	-3.09797	0.517661	-4.05279	5.0611e-05	0.00068545
ENSMUSG00000020642	Rnf144a	331.738	-1.86616	0.213855	-4.05024	5.11659e-05	0.000692515
ENSMUSG00000048503	Tmem136	224.225	2.00991	0.249445	4.04862	5.15209e-05	0.000696868
ENSMUSG00000102987	Gm38324	17.2015	4.14764	0.777842	4.04663	5.19611e-05	0.000702367
ENSMUSG00000047344	Lancl3	18.474	-4.25188	0.803774	-4.04576	5.2154e-05	0.000704518
ENSMUSG00000041794	Myrip	10.6923	-5.40917	1.09029	-4.04403	5.25409e-05	0.000709285
ENSMUSG00000029223	Uchl1	1862.82	-2.11516	0.27588	-4.04219	5.29548e-05	0.00071441
ENSMUSG00000028007	Snx7	186.556	-1.87182	0.215933	-4.03744	5.40368e-05	0.000728537
ENSMUSG00000027716	Trpc3	11.2062	-6.26448	1.30585	-4.03145	5.54328e-05	0.000746875
ENSMUSG00000003541	Ier3	266.629	-3.13176	0.528861	-4.03086	5.55734e-05	0.000748286
ENSMUSG00000104346	Pcdhga3	18.2498	3.85399	0.708244	4.02967	5.58548e-05	0.000751589
ENSMUSG00000036853	Mcoln3	73.0468	-5.84994	1.20417	-4.02764	5.63392e-05	0.000757619
ENSMUSG00000050511	Oprd1	5.71873	-6.27612	1.31016	-4.02707	5.64773e-05	0.000758987
ENSMUSG00000066191	Anks6	47.8683	-2.63393	0.405939	-4.02506	5.69598e-05	0.000764978
ENSMUSG00000103032	Gm37121	7.42609	6.36316	1.33403	4.02029	5.81273e-05	0.000780155
ENSMUSG00000085576	Dpy19l2	5.88994	-6.2249	1.30036	-4.01804	5.86836e-05	0.000787116
ENSMUSG00000073678	Pgap1	1405.35	1.91098	0.227034	4.01255	6.00671e-05	0.000805154
ENSMUSG00000010064	Slc38a3	53.5036	-2.85184	0.461719	-4.01075	6.05255e-05	0.000810778
ENSMUSG00000054034	Tceal5	37.9334	-2.70774	0.425952	-4.00923	6.0917e-05	0.000815498
ENSMUSG00000054342	Kcnn4	16.8157	-3.67131	0.666523	-4.00783	6.12794e-05	0.000819823
ENSMUSG00000038910	Plcl2	547.951	1.70476	0.176072	4.00269	6.26259e-05	0.000837301
ENSMUSG00000025085	Ablim1	905.322	2.43228	0.357924	4.00162	6.29092e-05	0.00084055
ENSMUSG00000062939	Stat4	74.0502	2.16948	0.292367	4.00004	6.33327e-05	0.000845666
ENSMUSG00000041583	Obox6	30.081	5.49513	1.12392	3.99949	6.34778e-05	0.000847062
ENSMUSG00000034452	Slc24a1	38.8173	-2.50353	0.375964	-3.99912	6.35776e-05	0.00084785
ENSMUSG00000026475	Rgs16	64.8693	-2.8832	0.470951	-3.99872	6.36869e-05	0.000848766
ENSMUSG00000036790	Slitrk2	6.71197	-6.45225	1.36371	-3.99811	6.38498e-05	0.000850392
ENSMUSG00000020241	Col6a2	20.9417	-5.29157	1.07346	-3.99789	6.39094e-05	0.000850644
ENSMUSG00000103711	Tstd1	45.7216	-2.0845	0.271375	-3.99634	6.43306e-05	0.000855703
ENSMUSG00000051343	Rab11fip5	1798.05	2.43433	0.358932	3.99612	6.43896e-05	0.000855942
ENSMUSG00000022015	Tnfsf11	88.0422	-5.68486	1.17258	-3.99535	6.4599e-05	0.000858179
ENSMUSG00000092225	Gm2381	1400.29	1.71943	0.180081	3.99503	6.46874e-05	0.000858807
ENSMUSG00000061414	Cracr2a	12.5405	-5.42712	1.10821	-3.99483	6.47416e-05	0.000858979
ENSMUSG00000043068	Fam89a	12.7577	-4.3728	0.844645	-3.99316	6.51996e-05	0.000864506
ENSMUSG00000007653	Gabrb2	15.9239	4.19816	0.801897	3.98824	6.65649e-05	0.000882048
ENSMUSG00000007279	Scube2	29.6695	3.29344	0.575279	3.98666	6.70108e-05	0.000887393
ENSMUSG00000032500	Dclk3	72.2611	2.58256	0.397438	3.98192	6.83616e-05	0.000904707
ENSMUSG00000051592	Ccnb3	5.54528	-6.77866	1.45175	-3.98047	6.87796e-05	0.000909662
ENSMUSG00000007907	Cabs1	7.14603	6.47255	1.37805	3.97122	7.15051e-05	0.00094451
ENSMUSG00000057554	Lgals8	378.289	2.0591	0.26669	3.9713	7.14827e-05	0.00094451
ENSMUSG00000026480	Ncf2	131.202	1.90215	0.227188	3.97092	7.15959e-05	0.000945111
ENSMUSG00000002997	Prkar2b	325.091	-2.06056	0.26724	-3.96855	7.23123e-05	0.000953965
ENSMUSG00000031026	Trim66	236.981	-1.7818	0.19716	-3.96532	7.3298e-05	0.000966356
ENSMUSG00000021384	Susd3	20.2889	-3.54056	0.641227	-3.96203	7.43162e-05	0.000979128
ENSMUSG00000041688	Amot	475.858	-1.79563	0.200822	-3.96188	7.43606e-05	0.000979128
ENSMUSG00000070407	Hs3st3b1	113.149	3.93164	0.740173	3.96075	7.47162e-05	0.00098319
ENSMUSG00000040164	Kcns1	6.65425	-6.38342	1.35938	-3.96019	7.48898e-05	0.000984853
ENSMUSG00000052572	Dlg2	8.0214	-6.18537	1.30976	-3.95903	7.52539e-05	0.000989018
ENSMUSG00000023909	Paqr4	102.301	-1.96028	0.242585	-3.95852	7.54171e-05	0.000990538
ENSMUSG00000071860	2900055J20Rik	16.2207	-3.17358	0.549235	-3.95746	7.57512e-05	0.000994301
ENSMUSG00000074916	Chst14	143.603	-2.24739	0.315405	-3.95487	7.65752e-05	0.00100448
ENSMUSG00000040373	Cacng5	15.2053	6.39717	1.36479	3.95457	7.6674e-05	0.00100515
ENSMUSG00000070327	Rnf213	1171.33	-1.86369	0.218517	-3.9525	7.73392e-05	0.00101323
ENSMUSG00000085566	A730017L22Rik	20.3096	3.12896	0.53892	3.95042	7.80138e-05	0.00102143
ENSMUSG00000008575	Nfib	636.944	1.66953	0.169502	3.94997	7.81599e-05	0.0010227
ENSMUSG00000109991	Gm6284	45.8696	2.25293	0.317222	3.9497	7.825e-05	0.00102324
ENSMUSG00000046623	Gjb4	46.4956	5.21528	1.06744	3.94895	7.84945e-05	0.00102579
ENSMUSG00000037005	Xpnpep2	48.9267	3.64236	0.669344	3.94768	7.89111e-05	0.00103059
ENSMUSG00000060579	Fhit	34.8693	2.78101	0.451175	3.94749	7.89744e-05	0.00103077
ENSMUSG00000028755	Cda	8.93757	-7.52893	1.65489	-3.94523	7.97249e-05	0.00103991
ENSMUSG00000025431	Crisp1	35.3159	3.2374	0.567604	3.94184	8.08577e-05	0.00105403
ENSMUSG00000047751	Utf1	11961.9	-1.83853	0.212792	-3.94062	8.12721e-05	0.00105877
ENSMUSG00000029298	Gbp9	52.7624	-2.02932	0.2615	-3.93623	8.27724e-05	0.00107764
ENSMUSG00000033255	Gm5134	72.6592	2.08552	0.275805	3.93583	8.29085e-05	0.00107874
ENSMUSG00000029838	Ptn	85.0794	-2.57073	0.399471	-3.93201	8.42376e-05	0.00109535
ENSMUSG00000029601	Iqcd	30.9328	-2.40284	0.356802	-3.9317	8.43481e-05	0.00109588
ENSMUSG00000039158	Akna	449.855	-2.06369	0.27055	-3.9316	8.43837e-05	0.00109588
ENSMUSG00000018924	Alox15	783.143	2.40549	0.357594	3.93042	8.47991e-05	0.00110059
ENSMUSG00000039678	Tbc1d13	4034.29	1.5098	0.129739	3.92945	8.51412e-05	0.00110435
ENSMUSG00000021265	Slc25a29	63.6619	-1.93314	0.237504	-3.92896	8.53157e-05	0.00110592
ENSMUSG00000031310	Zmym3	1172.77	1.49557	0.126255	3.92513	8.66825e-05	0.00112294
ENSMUSG00000052821	Cysltr1	30.1886	-3.77275	0.706734	-3.92332	8.73356e-05	0.0011307
ENSMUSG00000040536	Necab1	17.3959	2.99287	0.508048	3.9226	8.75988e-05	0.0011334
ENSMUSG00000073421	H2-Ab1	20.7305	-4.82116	0.974405	-3.92153	8.79876e-05	0.00113773
ENSMUSG00000041515	Irf8	21.4857	-3.62604	0.669698	-3.92123	8.80975e-05	0.00113844
ENSMUSG00000040374	Pex2	433.266	-1.75919	0.193646	-3.9205	8.83649e-05	0.00114119
ENSMUSG00000022802	Lmln	413.249	-1.45949	0.117207	-3.9203	8.84397e-05	0.00114145
ENSMUSG00000019892	Lrriq1	22.9131	-2.50447	0.38389	-3.919	8.89156e-05	0.00114689
ENSMUSG00000064194	Zfp936	1576.9	2.2882	0.328958	3.91599	9.00346e-05	0.0011606
ENSMUSG00000024885	Aldh3b1	41.8946	-3.1534	0.550134	-3.91432	9.06598e-05	0.00116794
ENSMUSG00000036862	Dchs1	22.017	-4.41943	0.874902	-3.90836	9.2926e-05	0.00119639
ENSMUSG00000060260	Pwwp2b	403.544	-2.23187	0.315523	-3.90423	9.45277e-05	0.00121626
ENSMUSG00000019852	Arfgef3	126.95	-2.40484	0.360089	-3.90138	9.56455e-05	0.00122989
ENSMUSG00000025375	Aatk	12.3879	-6.39723	1.38352	-3.90108	9.57641e-05	0.00123021
ENSMUSG00000033676	Gabrb3	378.749	-1.62463	0.160121	-3.90102	9.57887e-05	0.00123021
ENSMUSG00000021403	Serpinb9b	226.814	3.2407	0.574489	3.90032	9.60637e-05	0.00123298
ENSMUSG00000001510	Dlx3	7.24457	-6.65615	1.4523	-3.89463	9.83488e-05	0.00126154
ENSMUSG00000028125	Abca4	34.3388	-2.98803	0.51054	-3.89398	9.86144e-05	0.00126417
ENSMUSG00000028137	Celf3	22.1175	-3.3584	0.606231	-3.89027	0.000100133	0.00128284
ENSMUSG00000094462	Gm21028	19.1512	5.42444	1.13837	3.88666	0.000101634	0.00130127
ENSMUSG00000041696	Rasl12	13.1607	-4.37606	0.868995	-3.88502	0.000102321	0.00130927
ENSMUSG00000009471	Myod1	7.08992	-6.85312	1.50681	-3.88444	0.000102564	0.00131158
ENSMUSG00000022577	Ly6h	7.55719	-6.19792	1.33953	-3.88041	0.000104279	0.00133268
ENSMUSG00000045377	Tmem88	385.811	-1.94889	0.244605	-3.87925	0.000104777	0.00133823
ENSMUSG00000054065	Pkp3	175.567	-2.31387	0.339075	-3.87487	0.000106682	0.00136173
ENSMUSG00000044062	Plekhd1os	6.25091	-6.18529	1.33831	-3.8745	0.000106843	0.00136295
ENSMUSG00000030934	Oat	4366.52	1.31288	0.0807893	3.87277	0.000107607	0.00137102
ENSMUSG00000046093	Hpcal4	19.223	-3.89698	0.748035	-3.87278	0.000107601	0.00137102
ENSMUSG00000068037	Mas1	7.835	5.94415	1.27693	3.87189	0.000107995	0.00137513
ENSMUSG00000037921	Ddx60	98.1651	-3.44078	0.631057	-3.86776	0.000109841	0.00139777
ENSMUSG00000100241	Slc18a3	17.0631	-5.09891	1.06023	-3.86606	0.000110609	0.00140668
ENSMUSG00000083642	Gm13148	27.1818	2.55277	0.401688	3.86562	0.000110809	0.00140838
ENSMUSG00000053617	Sh3pxd2a	2168	2.22723	0.317702	3.86283	0.000112083	0.00142369
ENSMUSG00000031932	Gpr83	28.4937	4.60278	0.933395	3.85987	0.000113446	0.00144014
ENSMUSG00000097248	Gm2694	28.0374	-3.16315	0.560689	-3.85801	0.000114312	0.00145025
ENSMUSG00000030592	Ryr1	310.571	-1.61911	0.160508	-3.85721	0.00011469	0.00145416
ENSMUSG00000026109	Tmeff2	14.2065	-3.66311	0.690714	-3.85559	0.000115451	0.00146292
ENSMUSG00000024912	Fosl1	40.982	-2.16819	0.303127	-3.8538	0.000116299	0.00147228
ENSMUSG00000052889	Prkcb	114.329	-2.5846	0.411185	-3.85373	0.000116331	0.00147228
ENSMUSG00000050335	Lgals3	153.855	2.25818	0.326639	3.85189	0.000117209	0.00148249
ENSMUSG00000002771	Grin2d	38.1763	-2.43064	0.371485	-3.85114	0.000117569	0.00148615
ENSMUSG00000027470	Mylk2	4.28514	-6.32698	1.38446	-3.8477	0.000119233	0.00150627
ENSMUSG00000032091	Tmprss4	9.17619	-7.10213	1.58646	-3.84638	0.000119876	0.00151347
ENSMUSG00000029798	Herc6	39.1864	-2.72473	0.448556	-3.84507	0.00012052	0.00152068
ENSMUSG00000044674	Fzd1	72.3645	-2.50449	0.391453	-3.84335	0.000121367	0.00153044
ENSMUSG00000053030	Spink2	5.24498	-6.14274	1.33823	-3.84293	0.000121576	0.00153215
ENSMUSG00000050010	Shisa3	11.8542	-4.10832	0.80902	-3.84208	0.000121997	0.00153653
ENSMUSG00000050138	Kcnk12	14.9099	-4.57542	0.931004	-3.8404	0.000122837	0.00154617
ENSMUSG00000056145	AI504432	26.7075	-3.13305	0.555569	-3.8394	0.000123333	0.00155148
ENSMUSG00000037605	Adgrl3	30.0999	-2.56233	0.407031	-3.83835	0.000123865	0.00155723
ENSMUSG00000005802	Slc30a4	165.376	-1.86948	0.226539	-3.83812	0.000123982	0.00155777
ENSMUSG00000004038	Gstm3	474.604	2.88814	0.492046	3.83733	0.000124381	0.00156184
ENSMUSG00000074575	Kcng1	24.5707	-4.94295	1.02758	-3.83713	0.000124479	0.00156213
ENSMUSG00000076439	Mog	25.0134	2.76415	0.459817	3.83663	0.000124735	0.0015644
ENSMUSG00000041729	Coro2b	353.847	-2.44333	0.376943	-3.82904	0.000128646	0.00161248
ENSMUSG00000009621	Vav2	1213.86	-1.44783	0.117021	-3.82689	0.000129774	0.00162564
ENSMUSG00000084911	Gm16185	363.944	3.24453	0.586676	3.82584	0.000130325	0.00163157
ENSMUSG00000032020	Ubash3b	18.0076	-3.16756	0.56709	-3.82226	0.000132236	0.0016545
ENSMUSG00000024868	Dkk1	27.7195	3.38844	0.625409	3.819	0.000133991	0.00167545
ENSMUSG00000050122	Vwa3b	138.529	2.27965	0.335416	3.81511	0.00013612	0.00170105
ENSMUSG00000034112	Atp2c2	15.5615	-5.6867	1.22862	-3.81461	0.000136401	0.00170354
ENSMUSG00000049073	Olfr985	37.1093	2.79222	0.470161	3.81192	0.00013789	0.00172018
ENSMUSG00000059588	Calcrl	110.329	-1.67075	0.175963	-3.81191	0.000137898	0.00172018
ENSMUSG00000070732	Rbm44	186.273	-2.22702	0.32209	-3.80956	0.000139213	0.00173555
ENSMUSG00000017978	Cadps2	59.2449	2.19179	0.312858	3.80935	0.00013933	0.00173597
ENSMUSG00000028358	Zfp618	51.0437	-2.29576	0.340174	-3.80912	0.000139461	0.00173656
ENSMUSG00000021337	Scgn	19.6359	-4.54838	0.932456	-3.80542	0.000141565	0.00176066
ENSMUSG00000037852	Cpe	225.627	-2.18258	0.310752	-3.80554	0.000141495	0.00176066
ENSMUSG00000096999	Gm26793	7.32012	-5.67495	1.22867	-3.80489	0.00014187	0.00176339
ENSMUSG00000042498	D330045A20Rik	17.7543	-3.81843	0.742772	-3.79448	0.000147954	0.00183792
ENSMUSG00000046822	Slc39a3	280.751	1.8315	0.219172	3.79382	0.000148348	0.00184172
ENSMUSG00000027580	Helz2	83.0728	-2.40231	0.369718	-3.79293	0.000148883	0.00184617
ENSMUSG00000040855	Reps2	110.468	2.05623	0.278469	3.79299	0.000148844	0.00184617
ENSMUSG00000031155	Pim2	8621.2	-3.27488	0.600047	-3.79116	0.000149943	0.0018582
ENSMUSG00000063903	Klk1	59.6268	3.65514	0.700467	3.79053	0.000150326	0.00186185
ENSMUSG00000020230	Prmt2	229.411	-1.56706	0.149607	-3.79034	0.000150442	0.00186218
ENSMUSG00000039934	Gsap	26.1649	-3.06728	0.545445	-3.79007	0.000150602	0.00186305
ENSMUSG00000096917	2500002B13Rik	328.932	1.7475	0.197254	3.78954	0.000150924	0.00186593
ENSMUSG00000034532	Fbxo16	85.4899	-2.05581	0.278878	-3.78593	0.000153135	0.00189102
ENSMUSG00000097752	Gm26688	5.66431	5.99618	1.31967	3.78594	0.000153131	0.00189102
ENSMUSG00000057060	Slc35f3	25.0157	-2.94402	0.513832	-3.78337	0.000154717	0.00190942
ENSMUSG00000050896	Rtn4rl2	15.8583	-6.40881	1.42979	-3.78295	0.000154983	0.00191045
ENSMUSG00000079391	Gm2974	13.6526	-3.42449	0.64089	-3.783	0.00015495	0.00191045
ENSMUSG00000038859	Baiap2l1	139.746	-2.153	0.30494	-3.78108	0.000156152	0.00192372
ENSMUSG00000022303	Dcstamp	16.7311	6.37897	1.42417	3.77692	0.00015878	0.00195494
ENSMUSG00000047182	Irs3	10.6405	-3.98164	0.789553	-3.77636	0.000159134	0.00195815
ENSMUSG00000090622	A930033H14Rik	5.6962	-6.52487	1.46377	-3.7744	0.000160392	0.00197246
ENSMUSG00000019790	Stxbp5	567.509	-1.73243	0.194121	-3.77304	0.000161268	0.00198207
ENSMUSG00000031987	Egln1	1092.99	-2.26993	0.336671	-3.77201	0.000161936	0.0019891
ENSMUSG00000036718	Micall2	78.1975	-2.76582	0.468333	-3.77043	0.000162969	0.00200061
ENSMUSG00000094910	D430019H16Rik	39.3279	-3.59024	0.687238	-3.76906	0.000163861	0.00201038
ENSMUSG00000021687	Scamp1	760.865	-1.72854	0.193503	-3.76503	0.000166528	0.0020419
ENSMUSG00000023913	Pla2g7	45.8201	2.94879	0.517755	3.76391	0.000167276	0.00204867
ENSMUSG00000027273	Snap25	42.7663	-2.066	0.283214	-3.76395	0.000167251	0.00204867
ENSMUSG00000022894	Adamts5	6.77026	-6.3144	1.4121	-3.76347	0.00016757	0.00205107
ENSMUSG00000041556	Fbxo2	156.309	-2.16562	0.309742	-3.76321	0.000167746	0.00205202
ENSMUSG00000013523	Bcas1	177.033	-2.4902	0.396537	-3.75804	0.000171249	0.00209363
ENSMUSG00000050328	Hoxc12	45.3067	6.08178	1.35441	3.75203	0.000175407	0.00214321
ENSMUSG00000028978	Nos3	48.569	-2.45966	0.389063	-3.75174	0.000175613	0.00214322
ENSMUSG00000061666	Gdpd1	73.2053	-2.16419	0.310304	-3.75177	0.000175589	0.00214322
ENSMUSG00000029126	Nsg1	27.6524	-3.25622	0.601749	-3.74944	0.000177229	0.00216167
ENSMUSG00000078938	Syce3	33.151	-2.71859	0.458655	-3.74702	0.00017895	0.00218139
ENSMUSG00000031654	Cbln1	24.7467	-3.61471	0.698315	-3.74431	0.000180887	0.00220372
ENSMUSG00000046204	Pnma2	472.786	-1.55862	0.149205	-3.74395	0.000181151	0.00220564
ENSMUSG00000020709	Adap2	79.1031	2.74228	0.465394	3.74367	0.000181353	0.00220681
ENSMUSG00000018554	Ybx2	504.103	-2.58635	0.423856	-3.74267	0.000182075	0.00221431
ENSMUSG00000020325	Fstl3	8.52728	-4.71295	0.992252	-3.74195	0.000182601	0.00221942
ENSMUSG00000111639	RP24-233B16.1	11.5393	-3.36621	0.632481	-3.74115	0.000183178	0.00222513
ENSMUSG00000035491	Fthl17a	11.2472	-4.45724	0.924219	-3.74072	0.000183496	0.00222769
ENSMUSG00000046731	Kctd11	63.7596	-2.41196	0.377714	-3.73816	0.000185369	0.00224913
ENSMUSG00000034813	Grip1	110.32	-2.19387	0.319479	-3.73694	0.000186272	0.00225876
ENSMUSG00000001128	Cfp	235.906	1.67951	0.181908	3.73544	0.000187384	0.00227093
ENSMUSG00000021196	Pfkp	10363.2	1.86104	0.230587	3.73411	0.000188381	0.00228169
ENSMUSG00000050271	D8Ertd82e	272.42	-2.48285	0.397458	-3.73084	0.000190843	0.00231016
ENSMUSG00000047261	Gap43	47.1815	-3.2389	0.60038	-3.72914	0.000192132	0.00232441
ENSMUSG00000035900	Gramd4	284.61	-1.98045	0.262971	-3.72837	0.000192725	0.0023301
ENSMUSG00000074665	Bpifb4	8.18684	-5.13081	1.10802	-3.72809	0.000192937	0.0023301
ENSMUSG00000087141	Plcxd2	142.549	-1.74849	0.200768	-3.72816	0.000192886	0.0023301
ENSMUSG00000034040	Wbscr17	15.7403	-3.90454	0.780205	-3.72279	0.000197037	0.00237824
ENSMUSG00000106519	Gm38509	11.3891	3.70501	0.727335	3.71906	0.000199962	0.00241215
ENSMUSG00000086130	Gm16211	397.785	2.01403	0.27272	3.7182	0.000200647	0.00241901
ENSMUSG00000020422	Tns3	5126.13	1.73433	0.197548	3.7172	0.000201444	0.00242722
ENSMUSG00000003746	Man1a	111.426	-1.72743	0.195845	-3.71432	0.000203754	0.00245364
ENSMUSG00000030747	Dgat2	187.781	-2.33412	0.359428	-3.71178	0.000205805	0.0024769
ENSMUSG00000023827	Agpat4	333.345	-2.08482	0.292289	-3.71147	0.000206057	0.00247851
ENSMUSG00000041075	Fzd7	4473.96	-1.63759	0.171836	-3.71045	0.000206894	0.00248713
ENSMUSG00000039835	Nhsl1	634.881	2.05919	0.285654	3.70794	0.000208955	0.00251047
ENSMUSG00000021239	Vsx2	6.82422	-6.74808	1.55046	-3.70733	0.000209456	0.00251504
ENSMUSG00000023191	P3h3	103.734	-1.92133	0.248634	-3.70558	0.000210912	0.00253106
ENSMUSG00000034226	Rhov	135.074	1.89459	0.241498	3.70433	0.00021195	0.00254017
ENSMUSG00000084989	Crocc2	322.326	-1.90694	0.24484	-3.70423	0.000212036	0.00254017
ENSMUSG00000110647	RP23-381H23.1	9.56176	5.68894	1.2658	3.70433	0.000211954	0.00254017
ENSMUSG00000002844	Adprh	3604.75	2.14972	0.310642	3.70112	0.000214651	0.00257002
ENSMUSG00000040938	Slc16a11	28.2037	-2.32606	0.358648	-3.69739	0.000217824	0.00260651
ENSMUSG00000037716	Ccdc33	13.345	-5.10812	1.11204	-3.69422	0.000220567	0.00263782
ENSMUSG00000033578	Tmem35a	21.3382	-3.70759	0.733166	-3.69302	0.00022161	0.00264878
ENSMUSG00000039062	Anpep	157.116	-1.73272	0.198756	-3.68652	0.000227342	0.00271573
ENSMUSG00000059743	Fdps	507.482	-1.49972	0.135594	-3.6854	0.000228341	0.00272611
ENSMUSG00000033214	Slitrk5	66.6947	-3.58754	0.702137	-3.68524	0.000228488	0.0027263
ENSMUSG00000019846	Lama4	18.3122	-3.31325	0.628577	-3.68014	0.000233107	0.00277983
ENSMUSG00000051351	Zfp46	218.902	1.55281	0.150268	3.67881	0.000234327	0.00279277
ENSMUSG00000044664	Prss42	17.9558	-2.86367	0.506926	-3.67642	0.000236534	0.00281747
ENSMUSG00000001473	Tubb6	3266.69	-1.81252	0.221052	-3.67568	0.000237217	0.00282399
ENSMUSG00000022816	Fstl1	2188.08	1.99691	0.271311	3.67444	0.000238371	0.00283612
ENSMUSG00000039103	Nexn	38.3973	-3.41308	0.65725	-3.67147	0.000241158	0.00286764
ENSMUSG00000079017	Ifi27l2a	7.55506	-5.69107	1.27871	-3.66859	0.00024389	0.00289847
ENSMUSG00000027570	Col9a3	77.7283	-2.86415	0.508215	-3.66804	0.00024442	0.00290311
ENSMUSG00000038936	Sccpdh	2128.41	2.35196	0.368829	3.66553	0.000246825	0.00293001
ENSMUSG00000078509	Pramef17	11.1618	6.15207	1.40601	3.66431	0.000248008	0.00294237
ENSMUSG00000041889	Shisa4	70.6273	-3.32427	0.635206	-3.65907	0.000253129	0.00300143
ENSMUSG00000037798	Mat1a	6.67782	-4.69008	1.00959	-3.65504	0.000257145	0.00304731
ENSMUSG00000021032	Ngb	14.2463	-3.35411	0.644406	-3.65315	0.000259042	0.00306805
ENSMUSG00000066224	Arid3c	14.2392	-4.32772	0.911181	-3.6521	0.000260108	0.00307893
ENSMUSG00000024922	Ovol1	24.5172	-4.83186	1.04983	-3.64998	0.000262258	0.00310086
ENSMUSG00000030310	Slc6a1	45.691	4.61018	0.989089	3.65001	0.000262232	0.00310086
ENSMUSG00000053490	Trim60	5.73706	5.86603	1.33339	3.64937	0.00026288	0.00310645
ENSMUSG00000036098	Myrf	2649.88	-3.22206	0.609019	-3.64859	0.00026368	0.00311415
ENSMUSG00000046169	Adamts6	11.4224	-5.2702	1.17085	-3.6471	0.000265215	0.0031305
ENSMUSG00000043460	Elfn2	5.99862	-5.71047	1.29165	-3.64685	0.000265473	0.00313177
ENSMUSG00000002602	Axl	118.277	2.06724	0.292913	3.64355	0.000268908	0.0031705
ENSMUSG00000056069	Fam105a	10.4306	-4.00768	0.826523	-3.63896	0.000273744	0.00322569
ENSMUSG00000044365	Cxxc4	15.9301	-3.63765	0.724919	-3.63854	0.000274183	0.00322904
ENSMUSG00000044217	Aqp5	12.0954	-5.27072	1.17515	-3.63417	0.000278872	0.00328241
ENSMUSG00000091002	Tcerg1l	113.619	-2.80584	0.496972	-3.63368	0.00027941	0.00328689
ENSMUSG00000026630	Batf3	9.04169	-3.82356	0.777519	-3.6315	0.000281776	0.00331286
ENSMUSG00000078157	4931440F15Rik	6.2751	-6.37813	1.48138	-3.63048	0.000282893	0.00332411
ENSMUSG00000031129	Slc9a9	58.2562	3.21978	0.611727	3.6287	0.000284847	0.00334519
ENSMUSG00000039313	AF529169	95.6011	-2.47192	0.405782	-3.62735	0.000286342	0.00336085
ENSMUSG00000034459	Ifit1	5.33128	-6.17112	1.4259	-3.62657	0.000287209	0.00336913
ENSMUSG00000031355	Arhgap6	8.60159	-4.07852	0.849302	-3.62477	0.000289223	0.00339085
ENSMUSG00000047669	Msl3l2	75.4645	-2.28186	0.353808	-3.62304	0.000291164	0.00341169
ENSMUSG00000007480	Mc5r	10.7646	4.95163	1.09079	3.62274	0.000291498	0.00341271
ENSMUSG00000017652	Cd40	33.3723	-2.83193	0.505684	-3.62267	0.000291578	0.00341271
ENSMUSG00000025716	Myo3a	8.6519	-4.57251	0.986874	-3.62002	0.000294577	0.00344587
ENSMUSG00000053338	Tarm1	34.5043	2.70352	0.470867	3.61783	0.000297087	0.00347329
ENSMUSG00000046470	Sox18	8.63123	-4.42346	0.94695	-3.61525	0.000300061	0.00350609
ENSMUSG00000074825	Itpripl1	336.749	-1.48411	0.134009	-3.6125	0.000303256	0.00354144
ENSMUSG00000027276	Jag1	1165.77	1.62335	0.172693	3.60961	0.000306662	0.00357921
ENSMUSG00000061397	Krt79	4.74462	-6.27159	1.46143	-3.60714	0.000309588	0.00361134
ENSMUSG00000016206	H2-M3	31.2076	-2.29092	0.357969	-3.60624	0.000310666	0.00362189
ENSMUSG00000088384	Gm24690	6.54053	6.14376	1.42798	3.60212	0.000315636	0.00367777
ENSMUSG00000020701	Tmem132e	3.65925	-6.39625	1.49882	-3.60033	0.000317815	0.0037011
ENSMUSG00000029524	Sirt4	285.021	2.20417	0.334752	3.5972	0.000321665	0.00374384
ENSMUSG00000020226	Slc5a4b	38.0498	-2.69434	0.471245	-3.59545	0.000323825	0.00376688
ENSMUSG00000027799	Nbea	557.492	-1.53156	0.147906	-3.59389	0.000325778	0.00378748
ENSMUSG00000001729	Akt1	1257.4	-1.42266	0.117627	-3.59325	0.000326583	0.00379473
ENSMUSG00000028804	Csmd2	24.4622	-3.88503	0.803051	-3.59259	0.000327406	0.00380218
ENSMUSG00000035245	Eogt	481.525	1.6274	0.174744	3.59042	0.000330147	0.00383187
ENSMUSG00000020077	Srgn	11.4898	4.09395	0.862639	3.58661	0.000335003	0.00388607
ENSMUSG00000029151	Slc30a3	62.2241	-2.00369	0.279876	-3.58621	0.00033552	0.0038899
ENSMUSG00000008601	Rab25	566.1	-3.24249	0.6254	-3.58568	0.000336202	0.00389564
ENSMUSG00000006219	Fblim1	3200.82	1.63492	0.177101	3.58506	0.000336999	0.00389838
ENSMUSG00000046550	Spin2c	71.0757	-1.97364	0.271564	-3.58532	0.000336668	0.00389838
ENSMUSG00000049307	Fut4	18.1837	-3.54539	0.709976	-3.58517	0.000336853	0.00389838
ENSMUSG00000030510	Cers3	10.3108	-3.60838	0.728318	-3.58137	0.000341797	0.00395169
ENSMUSG00000041654	Slc39a11	796.697	2.15983	0.323907	3.58076	0.000342596	0.00395874
ENSMUSG00000029778	Adcyap1r1	19.509	-3.42343	0.676938	-3.57998	0.000343614	0.00396611
ENSMUSG00000038668	Lpar1	186.886	1.81687	0.228171	3.5801	0.000343469	0.00396611
ENSMUSG00000040990	Sh3kbp1	134.635	-1.97797	0.273371	-3.57746	0.000346955	0.00400246
ENSMUSG00000041025	Iffo2	425.517	-1.74959	0.209558	-3.57701	0.000347552	0.00400712
ENSMUSG00000049122	Frmd3	6.72972	-5.65178	1.30064	-3.57652	0.000348196	0.00401233
ENSMUSG00000021098	4930447C04Rik	895.711	-1.58235	0.16288	-3.57534	0.000349777	0.00402832
ENSMUSG00000086494	2210417A02Rik	10.3417	4.39144	0.949231	3.57283	0.000353146	0.00406488
ENSMUSG00000062638	Btnl1	7.62135	5.62945	1.29599	3.57213	0.000354083	0.00407342
ENSMUSG00000093617	4933438K21Rik	77.7905	2.01767	0.284929	3.57168	0.000354701	0.00407828
ENSMUSG00000042116	Vwa1	30.3504	-3.59645	0.727025	-3.57133	0.000355171	0.00408144
ENSMUSG00000031377	Bmx	7.59908	-6.41411	1.51636	-3.57047	0.000356339	0.0040926
ENSMUSG00000057816	1700007G11Rik	6.87442	-5.24264	1.18865	-3.56929	0.000357949	0.00410883
ENSMUSG00000016349	Eef1a2	17.6761	-3.86266	0.803182	-3.56414	0.000365046	0.00418798
ENSMUSG00000021730	Hcn1	5.88078	-6.39054	1.51252	-3.56394	0.000365332	0.00418896
ENSMUSG00000035615	Frmpd1	23.7283	-3.03137	0.570256	-3.56221	0.000367753	0.00421441
ENSMUSG00000024225	Clps	4.19348	5.85623	1.3638	3.56082	0.000369697	0.00423436
ENSMUSG00000044948	Cfap43	155.502	-2.13268	0.318178	-3.55989	0.000371009	0.00424706
ENSMUSG00000055403	4933427D06Rik	42.5632	-3.58317	0.725982	-3.55817	0.00037345	0.00427265
ENSMUSG00000023094	Msrb2	669.524	1.97937	0.275317	3.55726	0.000374748	0.00428515
ENSMUSG00000058028	Zscan5b	46.4453	2.61355	0.453708	3.55636	0.000376028	0.00429743
ENSMUSG00000045045	Lrfn4	1303.22	-1.74337	0.209055	-3.55584	0.000376771	0.00430121
ENSMUSG00000067594	Krt77	4.45411	-6.63792	1.58551	-3.55591	0.000376678	0.00430121
ENSMUSG00000036699	Zcchc12	48.117	-2.79825	0.505823	-3.55509	0.000377844	0.00430874
ENSMUSG00000097303	3110083C13Rik	12.3336	-3.33797	0.657633	-3.55512	0.0003778	0.00430874
ENSMUSG00000057329	Bcl2	42.8402	-2.0057	0.28305	-3.55309	0.000380738	0.00433937
ENSMUSG00000028796	Phc2	862.287	1.3824	0.107671	3.55152	0.000383009	0.00436287
ENSMUSG00000055782	Abcd2	10.1448	-4.6249	1.02171	-3.54787	0.000388365	0.00442147
ENSMUSG00000042073	Abhd14b	112.127	-2.27173	0.358714	-3.54525	0.000392246	0.00446322
ENSMUSG00000030766	Arhgap17	2447.15	1.25337	0.071484	3.54438	0.000393541	0.00447551
ENSMUSG00000075330	A930003A15Rik	4.75164	-5.93242	1.39219	-3.54291	0.000395739	0.00449806
ENSMUSG00000041245	Wnk3	467.899	-1.51196	0.144533	-3.54216	0.000396868	0.00450598
ENSMUSG00000041730	Prrxl1	8.27023	-3.77106	0.782297	-3.54221	0.00039679	0.00450598
ENSMUSG00000006235	Epor	43.7475	-3.09038	0.590571	-3.53959	0.000400751	0.00454759
ENSMUSG00000059674	Cdh24	296.814	-1.62729	0.177319	-3.53763	0.00040373	0.0045789
ENSMUSG00000047821	Trim16	26.8559	2.82936	0.517346	3.53605	0.000406157	0.00460392
ENSMUSG00000041361	Myzap	4.44514	-5.99066	1.41143	-3.53588	0.000406426	0.00460447
ENSMUSG00000045534	Kcna5	9.45435	-5.9035	1.38756	-3.53391	0.00040946	0.00463633
ENSMUSG00000062866	Phactr2	277.043	2.44721	0.409729	3.53211	0.000412257	0.00466546
ENSMUSG00000108801	Gm44514	31.7324	-2.16441	0.329763	-3.53105	0.00041392	0.00468174
ENSMUSG00000042734	Ttc9	90.1163	-1.97304	0.275738	-3.52887	0.000417337	0.00471783
ENSMUSG00000084941	Gm11944	45.2236	2.05915	0.300172	3.52848	0.000417958	0.00472229
ENSMUSG00000025892	Gria4	44.1044	-2.91041	0.541474	-3.52816	0.00041846	0.0047254
ENSMUSG00000057337	Chst3	112.371	-2.0881	0.308568	-3.52628	0.000421434	0.00475641
ENSMUSG00000031837	Necab2	105.221	-1.94118	0.26698	-3.52527	0.000423045	0.00477201
ENSMUSG00000028645	Slc2a1	18785	-1.27943	0.0792732	-3.52492	0.000423608	0.00477578
ENSMUSG00000052560	Cpne8	50.2369	-2.74225	0.494391	-3.52403	0.000425032	0.00478925
ENSMUSG00000072720	Myo18b	35.4137	2.1269	0.319958	3.52204	0.000428242	0.0048228
ENSMUSG00000036661	Dennd3	177.714	-2.24376	0.353438	-3.51903	0.000433121	0.00487513
ENSMUSG00000095407	Tmem200c	4.26014	-5.66588	1.32669	-3.51693	0.00043657	0.00491129
ENSMUSG00000030406	Gipr	56.618	-2.0949	0.311363	-3.51646	0.000437339	0.0049173
ENSMUSG00000097140	Gm26779	27.295	2.44034	0.409849	3.51431	0.000440903	0.0049547
ENSMUSG00000070708	Gtsf1l	1048.02	1.4259	0.121244	3.51275	0.000443498	0.00498117
ENSMUSG00000039706	Ldb2	6.54032	-5.87879	1.38921	-3.51192	0.000444887	0.00499408
ENSMUSG00000023011	Faim2	8.47389	-6.44991	1.555	-3.50476	0.000457025	0.00512757
ENSMUSG00000097278	Gm26650	10.8404	-3.49161	0.711213	-3.50332	0.000459499	0.00515256
ENSMUSG00000030711	Sult1a1	14.6977	2.82579	0.521942	3.49808	0.000468624	0.00525206
ENSMUSG00000029484	Anxa3	267.766	2.53223	0.438041	3.49791	0.000468917	0.00525253
ENSMUSG00000016150	Tenm1	26.7703	3.64029	0.755014	3.497	0.000470516	0.0052676
ENSMUSG00000033039	Micall1	177.34	-2.24305	0.355519	-3.49643	0.000471531	0.00527613
ENSMUSG00000025930	Msc	39.1278	2.63239	0.467012	3.4954	0.000473352	0.00529368
ENSMUSG00000045231	BC106179	8.93537	-4.50857	1.00383	-3.4952	0.000473705	0.00529479
ENSMUSG00000109770	Gm45465	14.433	3.64728	0.757767	3.49353	0.000476675	0.00532512
ENSMUSG00000046337	Fam178b	497.467	1.43574	0.124752	3.49286	0.000477873	0.00533565
ENSMUSG00000038074	Fkbp14	74.2244	2.12358	0.322149	3.48777	0.00048707	0.00543544
ENSMUSG00000083805	Gm14848	11.2954	5.94727	1.42005	3.48386	0.000494231	0.00550945
ENSMUSG00000097921	Gm26576	4.67457	5.95127	1.42117	3.48394	0.000494081	0.00550945
ENSMUSG00000100068	Gm18558	40.7262	1.97359	0.279541	3.48282	0.000496156	0.00552796
ENSMUSG00000029916	Agk	1494.45	1.29857	0.0857598	3.48152	0.000498585	0.00555205
ENSMUSG00000086742	Gm16201	12.6	-4.48641	1.00234	-3.47828	0.000504636	0.00561643
ENSMUSG00000026579	F5	22.3326	-2.68988	0.48599	-3.47718	0.000506714	0.00563656
ENSMUSG00000030376	Slc8a2	149.453	-1.76555	0.220238	-3.476	0.000508952	0.00565843
ENSMUSG00000060572	Mfap2	21.9938	-2.97493	0.56837	-3.47472	0.000511382	0.00568241
ENSMUSG00000043157	Arl11	24.1143	2.96	0.564188	3.47401	0.000512735	0.00569442
ENSMUSG00000049109	Themis	29.578	2.5712	0.452305	3.47376	0.000513226	0.00569683
ENSMUSG00000041020	Map7d2	409.167	-1.4495	0.129429	-3.47294	0.000514781	0.00571106
ENSMUSG00000042106	Fam212a	17.1646	-3.16033	0.622224	-3.47195	0.000516692	0.00572921
ENSMUSG00000085151	1110018N20Rik	7.81514	-4.39172	0.97717	-3.47096	0.000518601	0.00574733
ENSMUSG00000000489	Pdgfb	101.434	-2.46584	0.422409	-3.4702	0.000520075	0.0057606
ENSMUSG00000006567	Atp7b	136.182	-1.74833	0.215672	-3.46976	0.000520923	0.00576693
ENSMUSG00000051379	Flrt3	263.67	1.93339	0.269086	3.46875	0.000522887	0.0057856
ENSMUSG00000056091	St3gal5	136.697	-1.97362	0.281038	-3.46439	0.000531444	0.00587716
ENSMUSG00000028289	Epha7	365.891	1.62255	0.179762	3.46321	0.000533768	0.00589974
ENSMUSG00000022508	Bcl6	205.755	2.61732	0.467269	3.46122	0.000537741	0.0059405
ENSMUSG00000054752	Fsd1l	808.556	1.92503	0.267303	3.46059	0.000538985	0.00595109
ENSMUSG00000058620	Adra2b	12.1589	-4.94091	1.13888	-3.46034	0.00053949	0.00595351
ENSMUSG00000087570	Gm13647	16.2269	2.67133	0.483231	3.45865	0.000542884	0.0059878
ENSMUSG00000033436	Armcx2	1597.15	-1.38446	0.111228	-3.45646	0.000547323	0.00603357
ENSMUSG00000017314	Mpp2	162.137	-2.3657	0.39527	-3.45511	0.000550068	0.00606063
ENSMUSG00000001988	Npas1	22.0732	-2.33959	0.387909	-3.45335	0.000553665	0.00609704
ENSMUSG00000040614	Nlrp9c	12.1373	3.34727	0.680415	3.44977	0.000561067	0.00617528
ENSMUSG00000027544	Nfatc2	123.997	-1.75663	0.219429	-3.44817	0.000564404	0.00620874
ENSMUSG00000017009	Sdc4	4463.96	1.98596	0.286031	3.44704	0.000566767	0.00623145
ENSMUSG00000110803	RP24-89C4.5	15.0899	4.41588	0.992572	3.44144	0.000578628	0.00635851
ENSMUSG00000108420	Gm45141	4.15261	5.61652	1.34211	3.43975	0.000582257	0.00639502
ENSMUSG00000030060	Hmces	2629.74	1.85729	0.249296	3.43883	0.000584242	0.00641007
ENSMUSG00000032503	Arpp21	7.03541	-5.74647	1.38024	-3.43887	0.000584155	0.00641007
ENSMUSG00000021895	Arhgef3	785.316	1.64353	0.18728	3.4362	0.000589925	0.00646902
ENSMUSG00000022603	Mroh4	23.9994	3.1182	0.616846	3.43392	0.000594912	0.00652027
ENSMUSG00000037499	Nenf	129.59	-2.13942	0.332046	-3.43152	0.000600202	0.0065748
ENSMUSG00000032396	Dis3l	585.484	-1.42572	0.124079	-3.43103	0.000601298	0.00658334
ENSMUSG00000024427	Spry4	662.945	-2.30213	0.379552	-3.4307	0.000602025	0.00658785
ENSMUSG00000024579	Pcyox1l	541.515	-1.54059	0.157677	-3.42845	0.000607036	0.0066392
ENSMUSG00000024134	Six2	8.60132	-5.0279	1.17534	-3.427	0.000610287	0.00667125
ENSMUSG00000022868	Ahsg	63.6168	1.99311	0.289862	3.42615	0.000612207	0.00668874
ENSMUSG00000063317	Usp31	1140.94	-1.32698	0.0956122	-3.41982	0.000626625	0.00684267
ENSMUSG00000039628	Hs3st6	48.442	-2.24326	0.363695	-3.41841	0.000629888	0.00687471
ENSMUSG00000047507	Baiap3	21.6282	-4.87175	1.13269	-3.41819	0.000630381	0.00687649
ENSMUSG00000024261	Syt4	127.674	-2.01329	0.296476	-3.41778	0.000631348	0.00688344
ENSMUSG00000003153	Slc2a3	22789.8	2.24969	0.366143	3.41312	0.000642239	0.00699799
ENSMUSG00000031342	Gpm6b	14.6232	-3.04123	0.598076	-3.413	0.000642526	0.00699799
ENSMUSG00000028584	Lrrc38	8.46685	-4.5172	1.03063	-3.41266	0.00064332	0.00700298
ENSMUSG00000022440	C1qtnf6	11.0957	-4.04028	0.891224	-3.41136	0.000646405	0.0070329
ENSMUSG00000041544	Ptchd2	10.7649	-4.19392	0.936986	-3.40872	0.000652686	0.00709754
ENSMUSG00000094443	Sgol2b	35.7622	2.1956	0.350861	3.40761	0.000655344	0.00712273
ENSMUSG00000059003	Grin2a	10.8957	-5.38327	1.28655	-3.40698	0.000656848	0.00713535
ENSMUSG00000064337	mt-Rnr1	5309.4	-1.62765	0.18439	-3.40394	0.000664207	0.00721153
ENSMUSG00000025509	Pnpla2	853.376	-1.60657	0.178234	-3.40321	0.000665999	0.00722724
ENSMUSG00000021986	Amer2	9.02512	-4.50786	1.03097	-3.40248	0.000667782	0.00724281
ENSMUSG00000015843	Rxrg	42.6725	-4.4114	1.00285	-3.40169	0.000669706	0.0072599
ENSMUSG00000050423	Ppp1r3g	43.3517	-3.21796	0.652322	-3.40009	0.000673628	0.00729863
ENSMUSG00000036168	Ccdc38	42.2883	2.3834	0.406961	3.39936	0.000675445	0.00731452
ENSMUSG00000087565	Gm14662	10.9995	-3.70266	0.795822	-3.39606	0.000683643	0.00739945
ENSMUSG00000028635	Edn2	4.62988	-6.31791	1.56635	-3.39509	0.000686066	0.00742183
ENSMUSG00000016624	Phf21b	347.312	-1.80631	0.237514	-3.39481	0.000686771	0.0074256
ENSMUSG00000054679	Srsf12	129.623	2.33237	0.392619	3.39355	0.000689928	0.00745587
ENSMUSG00000000126	Wnt9a	17.9545	-4.17047	0.934726	-3.39188	0.00069416	0.00749772
ENSMUSG00000041351	Rap1gap	369.871	1.62394	0.183975	3.39142	0.000695325	0.00750642
ENSMUSG00000024033	Rsph1	198.369	-1.9306	0.27493	-3.38488	0.000712101	0.00768354
ENSMUSG00000029671	Wnt16	7.68566	-3.58236	0.763381	-3.3828	0.00071751	0.00773791
ENSMUSG00000010136	Pifo	9.96855	-3.56738	0.759115	-3.38207	0.000719413	0.00775442
ENSMUSG00000075592	Nynrin	744.74	1.60469	0.178929	3.37946	0.000726277	0.00782149
ENSMUSG00000099343	Gm28836	3.83901	5.57459	1.35366	3.37942	0.000726386	0.00782149
ENSMUSG00000020872	Tac4	9.92523	-4.32382	0.98359	-3.37928	0.000726761	0.0078215
ENSMUSG00000051596	Otop1	110.1	-4.69093	1.09256	-3.37826	0.000729463	0.00784653
ENSMUSG00000060499	Rpl10l	1271.4	1.8079	0.239177	3.37785	0.000730542	0.00785408
ENSMUSG00000038037	Socs1	96.9372	-2.05253	0.311838	-3.37523	0.000737532	0.00792514
ENSMUSG00000038165	1700022A21Rik	7.41687	5.74674	1.40669	3.3744	0.000739777	0.00794518
ENSMUSG00000033963	Fancd2os	5.30853	5.50043	1.33378	3.37419	0.000740339	0.00794712
ENSMUSG00000028780	Sema3c	146.104	-1.89872	0.266468	-3.3727	0.000744362	0.0079862
ENSMUSG00000040972	Igsf21	44.0533	-2.94434	0.576673	-3.37166	0.00074717	0.0080122
ENSMUSG00000070044	Fam149a	16.0227	-2.89367	0.561912	-3.37004	0.000751568	0.00805522
ENSMUSG00000052364	B630019K06Rik	8.81671	-3.63611	0.782276	-3.3698	0.000752234	0.00805821
ENSMUSG00000049588	Ccdc69	12.849	-3.99421	0.888602	-3.36958	0.000752832	0.00806048
ENSMUSG00000023232	Serinc2	87.7233	-2.41565	0.420211	-3.36889	0.000754703	0.00807637
ENSMUSG00000034863	Ano8	483.797	-1.80675	0.239538	-3.36794	0.000757317	0.00810019
ENSMUSG00000026764	Kif5c	631.421	-1.42834	0.127227	-3.36675	0.000760586	0.00813098
ENSMUSG00000042109	Csdc2	11.9478	-3.37662	0.706066	-3.36599	0.000762682	0.00814921
ENSMUSG00000038576	Susd4	210.65	-1.67953	0.201974	-3.36447	0.000766911	0.0081902
ENSMUSG00000043664	Tmem221	11.7292	-4.26208	0.969734	-3.36389	0.000768514	0.00820025
ENSMUSG00000098720	Gm27239	7.44852	5.37923	1.30185	3.36385	0.000768638	0.00820025
ENSMUSG00000046637	Ttc34	21.8926	-2.48953	0.442932	-3.3629	0.000771296	0.0082244
ENSMUSG00000024266	Adad2	114.403	-2.13347	0.337425	-3.35917	0.000781763	0.00832749
ENSMUSG00000033105	Lss	5482.8	-1.33917	0.100965	-3.35923	0.000781608	0.00832749
ENSMUSG00000034463	Scara3	10.3177	-6.09655	1.51796	-3.3575	0.00078651	0.00837378
ENSMUSG00000027420	Bfsp1	14.4857	-2.9703	0.586862	-3.35735	0.000786924	0.00837391
ENSMUSG00000048772	Tmem53	20.209	3.23753	0.666767	3.35579	0.000791374	0.00841697
ENSMUSG00000024411	Aqp4	5.52556	-5.94004	1.4724	-3.35509	0.000793392	0.00843413
ENSMUSG00000038754	Elovl3	8.95251	-5.03553	1.20469	-3.34985	0.000808554	0.00858656
ENSMUSG00000047797	Gjb1	8.44546	5.23588	1.26447	3.34991	0.00080837	0.00858656
ENSMUSG00000106296	4632404M16Rik	5.10534	5.66201	1.39261	3.34768	0.000814921	0.00864977
ENSMUSG00000030246	Ldhb	13245.7	2.10021	0.328915	3.34497	0.000822908	0.0087301
ENSMUSG00000028572	Hook1	3362.52	-1.29252	0.0874725	-3.34419	0.000825241	0.00875041
ENSMUSG00000002006	Pdzd4	3708.26	-2.10225	0.329698	-3.34321	0.000828142	0.00877671
ENSMUSG00000067212	H2-T23	17.0737	-2.57264	0.470503	-3.34246	0.000830383	0.00879599
ENSMUSG00000049097	Ankrd34a	18.201	-3.93836	0.87958	-3.34064	0.000835864	0.00884955
ENSMUSG00000024600	Slc27a6	3.42039	-5.72893	1.41591	-3.33985	0.000838239	0.0088702
ENSMUSG00000086862	Gm13546	4.16974	-5.5848	1.37436	-3.33594	0.000850119	0.00899134
ENSMUSG00000033508	Asprv1	20.9759	-2.58249	0.47457	-3.33457	0.000854314	0.00903113
ENSMUSG00000041548	Hspb8	1061.02	2.62941	0.488807	3.33344	0.000857801	0.0090634
ENSMUSG00000030096	Slc6a6	6584.63	1.62224	0.186678	3.33321	0.000858515	0.00906635
ENSMUSG00000034416	Pkd1l2	32.0585	3.92024	0.87616	3.33299	0.000859174	0.00906872
ENSMUSG00000021587	Pcsk1	186.304	1.78213	0.234737	3.33196	0.000862375	0.00909791
ENSMUSG00000028327	Stra6l	82.7944	2.41581	0.425153	3.33013	0.000868056	0.00915321
ENSMUSG00000055980	Irs1	56.3228	-2.16388	0.349629	-3.32889	0.000871925	0.00918935
ENSMUSG00000066189	Cacng3	8.07815	-5.11456	1.23621	-3.32836	0.00087359	0.00920225
ENSMUSG00000017309	Cd300lg	2.87929	-5.60231	1.38313	-3.32747	0.000876396	0.00922715
ENSMUSG00000063704	Mapk15	77.5287	2.22341	0.367745	3.32679	0.00087851	0.00924475
ENSMUSG00000037709	Fam13a	84.0007	-1.97606	0.293518	-3.32539	0.00088296	0.00928688
ENSMUSG00000038065	Mturn	125.787	1.99664	0.299733	3.32511	0.000883838	0.00929143
ENSMUSG00000051067	Lingo3	26.8237	-3.0617	0.620261	-3.32393	0.00088759	0.00932618
ENSMUSG00000030000	Add2	9.16234	-5.8154	1.44888	-3.32354	0.000888837	0.00933458
ENSMUSG00000028149	Rap1gds1	1062.41	-1.30929	0.0931048	-3.32193	0.000893967	0.00938372
ENSMUSG00000093537	Gm7584	5.56559	5.60611	1.38687	3.32122	0.000896237	0.00940282
ENSMUSG00000004031	Brinp2	47.6731	-2.52686	0.459824	-3.32054	0.000898444	0.00942124
ENSMUSG00000020020	Usp44	699.196	-1.54087	0.162952	-3.31919	0.000902777	0.0094608
ENSMUSG00000025726	Slc28a1	1230.49	1.89688	0.270219	3.31909	0.000903124	0.0094608
ENSMUSG00000048875	Hdhd1a	7.16709	5.53034	1.36624	3.31593	0.000913394	0.00956358
ENSMUSG00000087150	BC064078	6.8447	5.5758	1.3801	3.31557	0.000914565	0.00957104
ENSMUSG00000030103	Bhlhe40	769.247	-2.05629	0.318674	-3.31465	0.000917592	0.0095979
ENSMUSG00000012017	Scarf2	20.9457	-2.91653	0.578322	-3.31395	0.000919877	0.00961698
ENSMUSG00000037627	Rgs22	38.44	-3.43282	0.734696	-3.31133	0.00092853	0.00970258
ENSMUSG00000031162	Gata1	32.6404	-2.60119	0.483801	-3.30961	0.000934269	0.00975766
ENSMUSG00000018986	Slfn3	11.9336	3.43357	0.735671	3.30796	0.000939777	0.00981028
ENSMUSG00000035914	Cd276	1838.53	-1.44278	0.133877	-3.3074	0.000941659	0.00982501
[truncated: 25,904 more rows]

## Sheet: 2i vs FGF counts
Supplementary Data 2. Gene expression levels in wild-type E14 ES cells grown in 3D culture for 48 h in the presence of 2i or Fgf2/Activin.
Gene	gene_symbol	X2i_1	X2i_2	X2i_3	FGF_1	FGF_2	FGF_3
ENSMUSG00000000001	Gnai3	12.5488	12.6718	12.6531	12.9183	13.0011	13.0165
ENSMUSG00000000003	Pbsn	7.16332	7.16332	7.16332	7.16332	7.16332	7.16332
ENSMUSG00000000028	Cdc45	11.1485	11.1904	11.1671	10.8567	10.887	10.8589
ENSMUSG00000000031	H19	7.16332	7.27742	7.16332	7.44689	7.61542	7.46819
ENSMUSG00000000037	Scml2	8.26666	8.29783	8.40801	8.23831	8.38713	8.25904
ENSMUSG00000000049	Apoh	7.16332	7.16332	7.16332	7.16332	7.16332	7.16332
ENSMUSG00000000056	Narf	10.0011	10.0896	10.0718	10.1524	10.5043	10.4474
ENSMUSG00000000058	Cav2	7.16332	7.16332	7.28096	7.51034	7.50567	7.46819
ENSMUSG00000000078	Klf6	11.3809	11.2798	11.3044	11.716	11.2715	11.22
ENSMUSG00000000085	Scmh1	9.44781	8.9004	8.94223	8.8946	8.8524	8.82838
ENSMUSG00000000088	Cox5a	12.1836	12.0696	12.0642	11.6764	11.679	11.5838
ENSMUSG00000000093	Tbx2	7.5545	7.44246	7.49541	7.57994	7.43421	7.49251
ENSMUSG00000000094	Tbx4	7.67227	7.88655	8.02322	7.78297	7.80012	7.93288
ENSMUSG00000000103	Zfy2	7.28736	7.27742	7.16332	7.16332	7.16332	7.16332
ENSMUSG00000000120	Ngfr	9.10755	10.0908	10.0429	7.98819	8.19864	8.24604
ENSMUSG00000000125	Wnt3	8.22117	7.86011	7.83326	8.27195	9.17104	9.18557
ENSMUSG00000000126	Wnt9a	7.41117	7.27742	7.28096	7.98043	7.8328	7.7941
ENSMUSG00000000127	Fer	10.0011	9.94719	9.9887	10.0802	9.9539	9.96999
ENSMUSG00000000131	Xpo6	13.0613	13.0847	13.1022	12.6634	12.81	12.7773
ENSMUSG00000000134	Tfe3	12.2648	12.6622	12.6507	12.2576	12.5851	12.593
ENSMUSG00000000142	Axin2	12.6782	12.2228	12.2453	9.11182	9.19515	9.23543
ENSMUSG00000000148	Brat1	9.90493	10.116	10.1441	10.1088	9.98222	9.97627
ENSMUSG00000000149	Gna12	10.8104	10.8321	10.8015	11.4231	11.23	11.2686
ENSMUSG00000000154	Slc22a18	9.29524	8.91225	8.82685	9.02058	8.31501	8.43004
ENSMUSG00000000157	Itgb2l	7.16332	7.16332	7.32964	7.16332	7.16332	7.16332
ENSMUSG00000000159	Igsf5	7.16332	7.16332	7.16332	7.27924	7.37327	7.37909
ENSMUSG00000000167	Pih1d2	7.68687	7.68353	7.8026	7.78297	7.85367	7.81752
ENSMUSG00000000168	Dlat	12.1819	11.9228	11.8853	12.2414	12.0882	12.0686
ENSMUSG00000000171	Sdhd	12.102	11.9979	12.0138	11.9221	12.0069	11.9465
ENSMUSG00000000182	Fgf23	7.33869	7.39135	7.28096	7.36399	7.37327	7.37909
ENSMUSG00000000183	Fgf6	7.28736	7.16332	7.16332	7.27924	7.40568	7.16332
ENSMUSG00000000184	Ccnd2	8.40237	8.72423	8.66848	9.86312	9.73391	9.75426
ENSMUSG00000000194	Gpr107	11.6165	11.7363	11.8044	10.7816	10.8714	10.8598
ENSMUSG00000000197	Nalcn	7.79104	7.68353	7.60192	7.7934	7.97541	7.85105
ENSMUSG00000000202	Btbd17	7.33869	7.32465	7.36696	7.889	8.18547	7.99737
ENSMUSG00000000204	Slfn4	7.28736	7.39135	7.36696	7.36399	7.28461	7.37909
ENSMUSG00000000214	Th	7.57346	7.54079	7.55241	7.39497	7.56441	7.53636
ENSMUSG00000000215	Ins2	7.16332	7.16332	7.16332	7.16332	7.16332	7.16332
ENSMUSG00000000216	Scnn1g	7.16332	7.16332	7.16332	7.16332	7.33479	7.16332
ENSMUSG00000000223	Drp2	7.82568	8.00543	7.93465	7.54676	7.76556	7.70368
ENSMUSG00000000244	Tspan32	8.1662	8.16401	8.18133	7.51034	7.50567	7.57548
ENSMUSG00000000247	Lhx2	7.33869	7.4182	7.3984	7.54676	7.67536	7.74425
ENSMUSG00000000248	Clec2g	7.16332	7.16332	7.16332	7.16332	7.16332	7.16332
ENSMUSG00000000253	Gmpr	8.62921	8.60009	8.51551	8.37615	8.42903	8.39702
ENSMUSG00000000263	Glra1	7.16332	7.16332	7.16332	7.16332	7.16332	7.28797
ENSMUSG00000000266	Mid2	7.33869	7.27742	7.36696	7.44689	7.56441	7.44171
ENSMUSG00000000275	Trim25	12.4668	12.5251	12.5084	12.1747	12.2734	12.2748
ENSMUSG00000000276	Dgke	10.6218	10.4217	10.4603	10.1026	9.74096	9.87901
ENSMUSG00000000278	Scpep1	12.9529	12.6064	12.5718	12.6595	12.2115	12.1491
ENSMUSG00000000282	Mnt	11.1087	11.2798	11.3104	11.2413	11.054	10.9777
ENSMUSG00000000290	Itgb2	7.44034	7.4182	7.36696	7.51034	7.71591	7.71755
ENSMUSG00000000295	Hddc2	9.83805	9.81074	9.79152	10.2403	10.1144	10.1316
ENSMUSG00000000296	Tpd52l1	10.7265	10.0702	10.0627	10.4365	9.80116	9.74132
ENSMUSG00000000301	Pemt	8.20095	8.24444	8.34705	8.28289	8.40305	8.34535
ENSMUSG00000000303	Cdh1	14.1901	14.3525	14.3477	14.824	14.7475	14.7501
ENSMUSG00000000305	Cdh4	7.68687	8.12083	8.03078	8.99526	9.09584	9.04535
ENSMUSG00000000308	Ckmt1	9.7821	9.58269	9.48725	9.18474	8.97225	8.79392
ENSMUSG00000000317	Bcl6b	7.82568	8.01271	7.83326	8.25528	8.77275	8.74227
ENSMUSG00000000318	Clec10a	7.16332	7.16332	7.28096	7.27924	7.16332	7.16332
ENSMUSG00000000320	Alox12	8.1662	8.25537	8.1363	8.40054	8.16535	8.27186
ENSMUSG00000000325	Arvcf	10.9615	10.4054	10.4534	10.6893	10.2253	10.2612
ENSMUSG00000000326	Comt	10.2436	9.76869	9.72119	9.67777	9.48209	9.40099
ENSMUSG00000000339	Rtca	10.6129	10.5023	10.4603	10.5425	10.5104	10.5215
ENSMUSG00000000340	Dbt	11.9481	11.4607	11.4653	10.8897	10.7304	10.7312
ENSMUSG00000000346	Dazap2	11.5733	11.4514	11.5161	11.6299	11.4577	11.4474
ENSMUSG00000000355	Mcts1	9.97959	10.0354	10.0653	9.94581	10.0555	10.1973
ENSMUSG00000000359	Rem1	7.16332	7.16332	7.16332	7.27924	7.43421	7.28797
ENSMUSG00000000365	Rnf17	12.2812	11.9131	11.9605	11.6939	11.7274	11.6613
ENSMUSG00000000374	Trappc10	10.0087	10.1219	10.0861	10.4606	10.3856	10.4806
ENSMUSG00000000378	Ccm2	9.76955	9.79138	9.71615	10.2028	10.1091	10.2355
ENSMUSG00000000381	Wap	7.28736	7.16332	7.16332	7.27924	7.16332	7.16332
ENSMUSG00000000384	Tbrg4	12.4207	12.5501	12.5462	12.432	12.5538	12.5804
ENSMUSG00000000385	Tmprss2	7.37803	7.27742	7.16332	7.73925	7.67536	7.62787
ENSMUSG00000000386	Mx1	7.28736	7.16332	7.16332	7.36399	7.16332	7.16332
ENSMUSG00000000392	Fap	7.16332	7.16332	7.16332	7.16332	7.16332	7.28797
ENSMUSG00000000394	Gcg	7.16332	7.16332	7.16332	7.16332	7.16332	7.16332
ENSMUSG00000000399	Ndufa9	11.803	11.7805	11.8086	11.4573	11.5165	11.5888
ENSMUSG00000000402	Egfl6	8.73114	8.28739	8.32049	7.69172	7.66108	7.70368
ENSMUSG00000000409	Lck	9.56591	9.91878	9.96922	9.55822	9.53841	9.53514
ENSMUSG00000000411	Tssk3	7.37803	7.32465	7.16332	7.44689	7.45998	7.59367
ENSMUSG00000000416	Cttnbp2	8.75526	9.14517	9.22037	7.92364	7.85367	7.87247
ENSMUSG00000000420	Galnt1	12.1357	11.673	11.6444	10.8697	10.6656	10.6444
ENSMUSG00000000435	Myf5	7.33869	7.16332	7.16332	7.62516	7.63115	7.7941
ENSMUSG00000000439	Mkrn2	10.7155	10.4044	10.4925	10.6621	10.2352	10.2928
ENSMUSG00000000440	Pparg	7.16332	7.16332	7.16332	7.16332	7.16332	7.16332
ENSMUSG00000000441	Raf1	11.3347	11.4454	11.4687	11.1031	11.2269	11.2661
ENSMUSG00000000486	Sept1	13.3516	13.2216	13.2525	9.93887	10.1952	10.1676
ENSMUSG00000000489	Pdgfb	7.99338	7.76295	7.69947	8.91298	8.55907	8.50318
ENSMUSG00000000530	Acvrl1	7.57346	7.70747	7.67358	7.49058	7.58212	7.65964
ENSMUSG00000000531	Grasp	8.08439	7.83254	7.91732	8.19742	8.20515	8.16381
ENSMUSG00000000532	Acvr1b	11.3108	11.0728	11.1355	10.4462	10.5023	10.4817
ENSMUSG00000000538	Tom1l2	9.88686	9.81959	9.81366	9.54714	9.49481	9.56509
ENSMUSG00000000544	Gpa33	12.9306	12.7358	12.6983	10.9669	10.5385	10.4463
ENSMUSG00000000552	Zfp385a	10.1359	9.58443	9.65057	10.3727	10.4388	10.4054
ENSMUSG00000000555	Itga5	10.5981	10.3095	10.3537	11.394	10.8088	10.8589
ENSMUSG00000000560	Gabra2	7.16332	7.32465	7.28096	7.32721	7.33479	7.33955
ENSMUSG00000000561	Wdr77	11.6426	11.8918	11.8813	11.7809	12.0448	11.989
ENSMUSG00000000562	Adora3	7.16332	7.16332	7.16332	7.16332	7.16332	7.28797
ENSMUSG00000000563	Atp5f1	13.1053	12.9518	12.9616	12.8891	12.8196	12.8432
ENSMUSG00000000567	Sox9	7.16332	7.16332	7.36696	7.69172	7.70275	7.73107
ENSMUSG00000000568	Hnrnpd	14.0288	14.0417	14.0136	14.089	14.0802	14.0752
ENSMUSG00000000579	Dynlt1c	9.66864	9.55797	9.66289	9.43505	9.58459	9.51772
ENSMUSG00000000581	C1d	10.6971	10.7701	10.7486	10.5835	10.7381	10.6941
ENSMUSG00000000594	Gm2a	10.5881	9.79438	9.74119	10.6844	9.9539	9.88905
ENSMUSG00000000600	Krit1	10.8163	10.9709	10.9697	10.5551	10.7347	10.7376
ENSMUSG00000000605	Clcn4	8.04432	8.35816	8.42269	8.54005	8.90379	8.87282
ENSMUSG00000000606	Vmn2r88	7.16332	7.16332	7.16332	7.16332	7.16332	7.16332
ENSMUSG00000000617	Grm6	7.33869	7.27742	7.28096	8.27744	9.51782	9.51113
ENSMUSG00000000627	Sema4f	8.99563	9.10042	8.99897	7.98819	7.88375	7.90334
ENSMUSG00000000628	Hk2	13.3162	13.5405	13.5671	13.2364	13.7054	13.6431
ENSMUSG00000000631	Myo18a	10.4885	10.1325	10.1783	11.4767	10.3107	10.2739
ENSMUSG00000000632	Sez6	7.33869	7.27742	7.49541	9.06434	8.34339	8.41915
ENSMUSG00000000673	Haao	7.41117	7.32465	7.36696	7.39497	7.43421	7.37909
ENSMUSG00000000682	Cd52	7.37803	7.36085	7.42608	7.32721	7.37327	7.46819
ENSMUSG00000000686	Abhd15	7.37803	7.36085	7.16332	7.39497	7.37327	7.37909
ENSMUSG00000000690	Hoxb6	7.16332	7.16332	7.16332	7.16332	7.16332	7.16332
ENSMUSG00000000693	Loxl3	7.88969	8.12713	8.12967	7.87099	7.95801	7.86185
ENSMUSG00000000701	Tcl1b5	7.16332	7.16332	7.16332	7.16332	7.16332	7.16332
ENSMUSG00000000706	Btn1a1	7.72831	7.60366	7.49541	7.27924	7.16332	7.16332
ENSMUSG00000000708	Kat2b	11.7421	11.8767	11.9117	11.4216	11.5205	11.4927
ENSMUSG00000000711	Rab5b	11.4516	11.1543	11.0734	10.7808	10.6176	10.5592
ENSMUSG00000000724	Cryba1	7.37803	7.16332	7.32964	7.16332	7.28461	7.37909
ENSMUSG00000000730	Dnmt3l	10.1619	11.6829	11.6258	10.5096	10.593	10.5236
ENSMUSG00000000731	Aire	9.3989	9.68538	9.79311	10.4472	9.78253	9.59023
ENSMUSG00000000732	Icosl	8.53648	8.98101	9.07535	9.24209	9.12702	8.91918
ENSMUSG00000000738	Spg7	11.3757	10.8923	10.9255	11.1499	10.6988	10.7146
ENSMUSG00000000739	Sult5a1	7.65723	7.82308	7.68669	8.03316	8.03333	8.05676
ENSMUSG00000000740	Rpl13	14.9335	14.9079	14.8573	14.7372	14.7372	14.7497
ENSMUSG00000000743	Chmp1a	11.2236	11.3758	11.2962	11.3335	11.5408	11.513
ENSMUSG00000000751	Rpa1	13.1862	13.2127	13.2298	13.2323	13.2508	13.2179
ENSMUSG00000000753	Serpinf1	9.66864	9.77933	9.74778	10.3282	10.5641	10.3939
ENSMUSG00000000759	Tubgcp3	10.2926	10.6519	10.6986	10.1936	10.3823	10.3321
ENSMUSG00000000766	Oprm1	7.16332	7.16332	7.16332	7.39497	7.40568	7.51513
ENSMUSG00000000776	Polr3d	10.437	10.6871	10.6424	10.5515	10.7321	10.7229
ENSMUSG00000000782	Tcf7	12.3029	12.0398	11.9777	12.3195	11.8933	11.8153
ENSMUSG00000000787	Ddx3x	14.7876	14.7931	14.7725	15.1117	15.1005	15.0945
ENSMUSG00000000791	Il12rb1	7.57346	7.55747	7.68669	8.60941	8.63351	8.57156
ENSMUSG00000000792	Slc5a5	7.59157	7.70747	7.67358	10.3292	10.2523	10.2865
ENSMUSG00000000794	Kcnn3	7.53453	7.58883	7.55241	7.61061	7.48365	7.53636
ENSMUSG00000000804	Usp32	10.9807	10.9838	10.9227	10.9038	10.7407	10.7798
ENSMUSG00000000805	Car4	7.28736	7.16332	7.32964	11.8808	10.7865	10.7421
ENSMUSG00000000811	Txnrd3	9.53628	9.4734	9.36388	10.0651	9.98074	9.92849
ENSMUSG00000000817	Fasl	7.16332	7.27742	7.16332	7.16332	7.16332	7.16332
ENSMUSG00000000823	Zfp512b	10.609	10.7805	10.7883	11.0496	10.8643	10.8681
ENSMUSG00000000826	Dnajc5	11.8327	12.1342	12.1082	12.1183	12.3614	12.3054
ENSMUSG00000000827	Tpd52l2	11.7805	11.7657	11.8368	11.8391	11.7821	11.7426
ENSMUSG00000000838	Fmr1	12.276	12.3164	12.3245	12.0805	12.0455	12.0251
ENSMUSG00000000861	Bcl11a	8.50702	8.8204	8.79617	10.3112	10.7217	10.7394
ENSMUSG00000000869	Il4	7.88969	7.76295	7.55241	7.51034	7.54586	7.46819
ENSMUSG00000000876	Pxmp4	9.39652	9.13536	9.173	9.15006	8.988	8.9051
ENSMUSG00000000881	Dlg3	10.6325	10.3523	10.3452	10.9432	10.7442	10.786
ENSMUSG00000000884	Gnb1l	9.82428	9.4885	9.35729	9.29251	9.23177	9.16851
ENSMUSG00000000889	Dbh	7.16332	7.16332	7.16332	7.16332	7.16332	7.16332
ENSMUSG00000000901	Mmp11	10.6432	10.2644	10.2895	10.1548	9.68899	9.77616
ENSMUSG00000000902	Smarcb1	12.1637	12.2549	12.2459	12.2185	12.16	12.1724
ENSMUSG00000000903	Vpreb3	7.87945	7.96795	7.97623	7.94853	7.94017	7.9885
ENSMUSG00000000915	Hip1r	8.85436	8.81081	8.78227	10.4692	9.98074	9.93335
ENSMUSG00000000916	Nsun5	10.0548	10.3957	10.359	10.4129	10.64	10.6666
ENSMUSG00000000934	Top1mt	8.70235	8.36787	8.38811	9.51525	8.93033	8.97054
ENSMUSG00000000938	Hoxa10	7.16332	7.39135	7.32964	7.16332	7.16332	7.16332
ENSMUSG00000000942	Hoxa4	7.16332	7.16332	7.16332	7.16332	7.16332	7.16332
ENSMUSG00000000948	Gm38393	9.52984	9.84434	9.91347	10.4549	10.5185	10.6723
ENSMUSG00000000957	Mmp14	8.42418	8.61162	8.53313	9.30592	9.27489	9.3938
ENSMUSG00000000958	Slc7a7	11.7749	12.2056	12.1818	12.7117	12.7497	12.7355
ENSMUSG00000000959	Oxa1l	12.1445	12.0271	11.9889	11.8347	11.6624	11.644
ENSMUSG00000000976	Heatr6	10.2677	10.6855	10.617	10.4404	10.7502	10.6799
ENSMUSG00000000982	Ccl3	7.33869	7.27742	7.16332	7.16332	7.28461	7.16332
ENSMUSG00000000983	Wfdc18	7.16332	7.16332	7.16332	7.16332	7.16332	7.16332
ENSMUSG00000001014	Icam4	7.16332	7.16332	7.16332	7.16332	7.16332	7.16332
ENSMUSG00000001016	Ilf2	12.6707	12.6797	12.6393	12.5625	12.5553	12.4954
ENSMUSG00000001017	Chtop	12.757	12.8656	12.8598	12.741	12.8496	12.8501
ENSMUSG00000001018	Snapin	10.5618	10.4969	10.4354	10.6233	10.3756	10.4362
ENSMUSG00000001020	S100a4	7.16332	7.16332	7.16332	7.16332	7.16332	7.16332
ENSMUSG00000001021	S100a3	7.16332	7.16332	7.28096	7.16332	7.37327	7.28797
ENSMUSG00000001023	S100a5	7.16332	7.16332	7.16332	7.16332	7.16332	7.16332
ENSMUSG00000001025	S100a6	7.16332	7.36085	7.3984	7.75051	7.64635	7.62787
ENSMUSG00000001027	Scn4a	7.41117	7.64531	7.61719	7.51034	7.67536	7.55642
ENSMUSG00000001029	Icam2	7.41117	7.71903	7.71194	7.32721	7.33479	7.37909
ENSMUSG00000001034	Mapk7	10.5381	10.7834	10.7859	11.1628	11.0218	11.0127
ENSMUSG00000001036	Epn2	12.1075	11.7156	11.7341	11.3643	11.1592	11.1657
ENSMUSG00000001039	B9d1	9.63923	9.992	9.8308	10.1808	10.1436	10.1161
ENSMUSG00000001052	Sec24b	11.0056	11.0558	11.0849	11.1675	11.3517	11.3622
ENSMUSG00000001053	N4bp3	10.9081	11.0137	10.939	10.7294	10.3756	10.361
ENSMUSG00000001054	Rmnd5b	11.0613	10.8757	10.9062	10.3387	9.92344	9.93496
ENSMUSG00000001056	Nhp2	12.5666	12.7862	12.7412	13.3524	13.3412	13.3848
ENSMUSG00000001062	Vps9d1	9.43633	9.4715	9.50312	9.00376	9.0872	9.01662
ENSMUSG00000001065	Zfp276	8.95595	9.23476	9.43013	8.73985	8.85938	8.7544
ENSMUSG00000001076	C1ql4	7.37803	7.32465	7.32964	7.39497	7.43421	7.53636
ENSMUSG00000001082	Mfsd10	11.5169	11.6805	11.6611	11.373	11.4692	11.4006
ENSMUSG00000001089	Luzp1	11.5602	11.7775	11.7787	11.6919	11.6419	11.5928
ENSMUSG00000001095	Slc13a2	7.41117	7.48547	7.42608	7.16332	7.16332	7.28797
ENSMUSG00000001098	Kctd10	9.97494	9.96714	10.0147	9.90793	9.85721	10.0554
ENSMUSG00000001100	Poldip2	12.2103	12.1675	12.1345	11.897	11.6239	11.5635
ENSMUSG00000001103	Sebox	7.16332	7.16332	7.16332	7.27924	7.33479	7.16332
ENSMUSG00000001105	Ift20	10.2372	10.2771	10.1998	9.94165	10.0129	10.0088
ENSMUSG00000001119	Col6a1	7.16332	7.16332	7.28096	7.49058	7.43421	7.37909
ENSMUSG00000001120	Pcbp3	9.17416	9.18129	9.0476	10.0485	9.75147	9.77434
ENSMUSG00000001123	Lgals9	9.35056	9.25957	9.23013	9.1349	9.06974	9.1189
ENSMUSG00000001127	Araf	11.3664	11.2561	11.3336	11.1326	11.1241	11.0556
ENSMUSG00000001128	Cfp	9.01499	9.25285	9.34623	8.41964	8.24944	8.43544
ENSMUSG00000001131	Timp1	10.1981	10.1254	9.99422	8.94892	8.8869	8.89444
ENSMUSG00000001134	Uxt	9.42707	9.33339	9.35508	9.51715	9.55263	9.52646
ENSMUSG00000001138	Cnnm3	10.6179	10.624	10.645	10.8932	11.031	11.0217
ENSMUSG00000001143	Lman2l	9.83118	10.1888	10.2304	10.0865	10.1064	10.1386
ENSMUSG00000001150	Mcm3ap	12.7486	12.5283	12.4975	12.3313	12.4394	12.4266
ENSMUSG00000001151	Pcnt	12.1138	12.3263	12.3872	11.8854	11.7887	11.8967
ENSMUSG00000001155	Ftcd	7.16332	7.16332	7.16332	7.52901	7.33479	7.16332
ENSMUSG00000001156	Mxd1	8.81345	8.74139	8.75754	8.86333	8.65449	8.6042
ENSMUSG00000001157	Gmcl1	10.9507	11.0312	11.0982	10.7127	10.719	10.6049
ENSMUSG00000001158	Snrnp27	10.6971	10.514	10.5183	10.8111	10.7015	10.6415
ENSMUSG00000001166	Oas1c	7.77904	7.55747	7.61719	8.67465	8.46433	8.41366
ENSMUSG00000001168	Oas1h	7.16332	7.27742	7.28096	7.36399	7.43421	7.37909
ENSMUSG00000001173	Ocrl	11.3228	10.8737	10.8829	10.6191	10.3588	10.3622
ENSMUSG00000001175	Calm1	13.4531	13.7353	13.7624	13.586	13.6909	13.6991
ENSMUSG00000001211	Agpat3	9.50817	9.75951	9.67337	10.5307	10.4797	10.4575
ENSMUSG00000001225	Slc26a3	7.28736	7.16332	7.28096	7.27924	7.16332	7.16332
ENSMUSG00000001227	Sema6b	7.53453	7.61798	7.73603	8.73985	9.04906	9.05791
ENSMUSG00000001228	Uhrf1	14.2277	14.446	14.3709	14.0875	13.9548	13.9476
ENSMUSG00000001229	Dpp9	10.9224	11.3362	11.3277	11.3694	11.7174	11.7774
ENSMUSG00000001240	Ramp2	8.29169	7.92843	7.87195	8.22101	8.27982	8.23946
ENSMUSG00000001247	Lsr	9.1854	8.91813	8.88272	10.3038	10.5235	10.5426
ENSMUSG00000001248	Gramd1a	10.9592	10.5014	10.5483	10.7616	10.2253	10.1662
ENSMUSG00000001249	Hpn	8.38009	7.76295	7.88127	10.2062	9.59246	9.6669
ENSMUSG00000001260	Gabrg1	7.16332	7.16332	7.28096	7.27924	7.33479	7.16332
ENSMUSG00000001270	Ckb	13.4519	13.371	13.3639	10.5252	10.1619	10.2185
ENSMUSG00000001280	Sp1	12.5516	12.7294	12.7524	12.7043	12.6787	12.7049
ENSMUSG00000001281	Itgb7	8.67281	8.8204	8.85017	8.19742	8.28577	8.199
ENSMUSG00000001285	Myg1	10.6661	10.8285	10.7654	10.6044	10.5844	10.5787
ENSMUSG00000001288	Rarg	10.7026	11.3758	11.3522	12.3258	12.3151	12.2941
ENSMUSG00000001289	Pfdn5	11.1753	11.1515	11.1379	11.1134	10.9321	10.9677
ENSMUSG00000001300	Efnb2	8.60221	8.56874	8.51551	10.1714	9.93723	9.89071
ENSMUSG00000001305	Rrp15	11.8696	12.0355	12.0188	11.5509	11.7729	11.7664
ENSMUSG00000001313	Rnd2	9.49719	9.09788	9.23981	9.84687	9.61	9.69024
ENSMUSG00000001323	Srr	8.37444	8.24444	8.32586	8.00348	8.10198	8.08879
ENSMUSG00000001333	Sync	8.01074	7.92843	7.8026	7.70402	7.61542	7.68943
ENSMUSG00000001334	Fndc5	7.28736	7.32465	7.32964	7.89782	7.86385	7.94245
ENSMUSG00000001348	Acp5	8.11507	7.96022	8.09572	8.25528	8.65032	8.46725
ENSMUSG00000001349	Cnn1	7.44034	7.32465	7.32964	9.52093	8.70725	8.67535
ENSMUSG00000001366	Fbxo9	9.13984	9.60007	9.59278	9.44709	9.83277	9.78158
ENSMUSG00000001376	Vps50	11.0996	11.4607	11.4995	10.837	11.0491	11.0179
ENSMUSG00000001380	Hars	11.8863	11.8986	11.8075	12.0277	12.0791	12.0696
ENSMUSG00000001383	Zmat2	11.8741	12.0196	11.9452	11.9548	12.0658	12
ENSMUSG00000001403	Ube2c	12.7303	12.9711	13.0105	12.7242	12.8389	12.869
ENSMUSG00000001415	Smg5	12.638	12.7427	12.7349	12.6527	12.4647	12.4812
ENSMUSG00000001416	Cct3	14.9723	14.7044	14.6783	14.5466	14.6558	14.6688
ENSMUSG00000001418	Glmp	11.4516	11.3108	11.2874	10.6496	10.3588	10.3845
ENSMUSG00000001419	Mef2d	11.1586	11.0848	11.1063	11.2196	10.6647	10.6444
ENSMUSG00000001420	Tmem79	8.40787	8.24444	8.32586	8.89151	8.91381	8.96382
ENSMUSG00000001424	Snd1	13.1598	12.9936	12.9552	12.7805	12.5835	12.549
ENSMUSG00000001435	Col18a1	12.7595	12.8718	12.8349	14.383	14.2723	14.2455
ENSMUSG00000001436	Slc19a1	10.2877	10.4111	10.3398	10.473	10.5572	10.5055
ENSMUSG00000001440	Kpnb1	14.8969	15.2553	15.2093	15.1012	15.4318	15.4205
ENSMUSG00000001441	Npepps	12.8499	12.7364	12.7546	12.4181	12.466	12.4159
ENSMUSG00000001444	Tbx21	7.16332	7.16332	7.16332	7.39497	7.63115	7.62787
ENSMUSG00000001445	Mrpl10	10.8879	10.9281	10.9834	11.1122	11.1508	11.2004
ENSMUSG00000001467	Cyp51	12.1041	12.1787	12.1809	12.5317	12.7287	12.6876
ENSMUSG00000001472	Tcf25	12.7711	12.8617	12.8877	12.9129	12.9706	12.956
ENSMUSG00000001473	Tubb6	11.0226	10.6903	10.6302	12.7127	12.2714	12.2792
ENSMUSG00000001482	Def8	11.2357	11.4356	11.3747	10.8861	11.132	11.041
ENSMUSG00000001493	Meox1	7.16332	7.16332	7.16332	7.39497	7.28461	7.33955
ENSMUSG00000001494	Sost	7.16332	7.27742	7.16332	7.16332	7.16332	7.28797
ENSMUSG00000001496	Nkx2-1	7.16332	7.27742	7.16332	7.27924	7.16332	7.16332
ENSMUSG00000001497	Pax9	7.28736	7.16332	7.28096	7.42225	7.37327	7.4124
ENSMUSG00000001504	Irx2	9.38218	9.35224	9.4467	7.73925	8.00905	7.97952
ENSMUSG00000001506	Col1a1	7.41117	7.27742	7.28096	7.52901	7.52633	7.53636
ENSMUSG00000001507	Itga3	8.13736	8.1396	8.18133	11.132	10.6044	10.5736
ENSMUSG00000001508	Sgca	7.28736	7.16332	7.28096	7.32721	7.16332	7.28797
ENSMUSG00000001510	Dlx3	7.16332	7.16332	7.16332	7.46953	7.8328	7.64403
ENSMUSG00000001517	Foxm1	11.5117	11.7604	11.7752	11.3572	11.5019	11.4474
ENSMUSG00000001518	Itfg2	10.3916	10.5502	10.5418	10.1572	10.4356	10.4904
ENSMUSG00000001520	Nrip2	8.07653	8.12083	8.20605	7.89782	7.76556	7.84007
ENSMUSG00000001521	Tulp3	11.7309	11.4812	11.4726	11.427	11.2244	11.2471
ENSMUSG00000001524	Gtf2h4	10.8765	10.7611	10.7558	11.1224	11.0225	11.0358
ENSMUSG00000001525	Tubb5	16.0463	16.2005	16.1502	16.1918	16.2229	16.208
ENSMUSG00000001542	Ell2	11.3889	11.0503	11.0988	10.952	10.873	10.8879
ENSMUSG00000001552	Jup	12.8934	13.0979	13.0695	12.4293	11.9698	12.0169
ENSMUSG00000001555	Fkbp10	8.67281	8.83306	8.78924	10.2713	10.1902	10.1105
ENSMUSG00000001558	Klhl10	7.86905	7.69564	7.61719	7.72776	7.63115	7.64403
ENSMUSG00000001566	Mnx1	7.44034	7.48547	7.3984	7.49058	7.77731	7.78204
ENSMUSG00000001569	Nom1	11.0692	11.3792	11.3495	11.2319	11.6438	11.6122
ENSMUSG00000001576	Ergic1	11.8398	11.5171	11.4447	11.827	11.0048	11.0505
ENSMUSG00000001583	Tnk1	9.81734	9.59834	9.45491	10.0902	9.93723	9.96053
ENSMUSG00000001588	Acap1	10.8658	10.3239	10.3366	9.81984	9.09584	9.1189
ENSMUSG00000001604	Tcea3	11.6588	11.9646	11.9361	9.35183	9.44974	9.37928
ENSMUSG00000001622	Csn3	7.33869	7.16332	7.28096	7.27924	7.33479	7.16332
ENSMUSG00000001627	Ifrd1	11.2325	11.5091	11.458	11.8822	12.0712	12.1364
ENSMUSG00000001630	Stk38l	10.3098	10.2824	10.3171	9.86899	9.93418	10.0285
ENSMUSG00000001632	Brpf1	11.3174	11.5197	11.5105	11.4333	11.5967	11.5485
ENSMUSG00000001642	Akr1b3	11.8871	12.5118	12.4997	11.2105	11.517	11.5485
ENSMUSG00000001655	Hoxc13	8.56041	8.2278	8.2301	7.42225	7.61542	7.51513
ENSMUSG00000001656	Hoxc11	7.33869	7.36085	7.42608	7.16332	7.16332	7.16332
ENSMUSG00000001657	Hoxc8	7.16332	7.32465	7.16332	7.16332	7.16332	7.16332
ENSMUSG00000001661	Hoxc6	7.41117	7.32465	7.28096	7.16332	7.16332	7.16332
ENSMUSG00000001663	Gstt1	7.70106	7.50493	7.49541	9.11182	8.76146	8.50821
ENSMUSG00000001665	Gstt3	8.20095	8.28213	8.2301	8.79485	8.28577	8.35707
ENSMUSG00000001666	Ddt	10.2152	9.99976	10.0079	10.0574	9.9418	9.96211
ENSMUSG00000001670	Tat	7.16332	7.16332	7.16332	7.16332	7.16332	7.28797
ENSMUSG00000001672	Marveld3	8.24744	7.81347	7.84316	9.42899	9.27987	9.3119
ENSMUSG00000001674	Ddx18	11.986	12.3291	12.2597	12.3206	12.6911	12.696
ENSMUSG00000001687	Ubl3	11.5933	11.8955	11.9825	10.926	11.1391	11.1253
ENSMUSG00000001700	Gramd3	8.74728	8.64178	8.66461	9.86753	9.87965	9.84844
ENSMUSG00000001707	Eef1e1	11.6531	11.4799	11.4486	11.6408	11.6369	11.5762
ENSMUSG00000001729	Akt1	9.93719	9.68861	9.76252	11.0382	10.9086	10.8505
ENSMUSG00000001739	Cldn15	8.2603	7.99808	8.09572	8.03316	7.89349	7.9519
ENSMUSG00000001741	Il16	7.37803	7.4182	7.16332	7.32721	7.28461	7.44171
ENSMUSG00000001750	Tcirg1	9.76955	9.3397	9.34845	10.7861	10.3767	10.4249
ENSMUSG00000001751	Naglu	8.28549	7.99808	8.19377	8.70045	8.51749	8.45676
ENSMUSG00000001755	Coasy	10.4863	10.514	10.5362	10.6909	10.3889	10.4552
ENSMUSG00000001761	Smo	9.25083	8.94425	8.9754	11.1122	11.2127	11.0505
ENSMUSG00000001763	Tspan33	7.79104	7.79377	7.74768	8.70772	8.8869	8.7664
ENSMUSG00000001767	Crnkl1	11.3693	11.5508	11.5283	11.394	11.515	11.5943
ENSMUSG00000001768	Rin2	10.1606	9.63079	9.65057	9.52471	9.25224	9.3119
ENSMUSG00000001773	Folh1	7.37803	7.44246	7.42608	7.54676	7.87388	7.65964
ENSMUSG00000001774	Chordc1	11.7966	12.2001	12.2006	11.3294	11.8343	11.8277
ENSMUSG00000001783	Rtcb	12.5638	12.5918	12.5524	12.5934	12.6179	12.5647
ENSMUSG00000001785	Pwp1	11.7086	11.851	11.7834	12.0126	12.1325	12.1309
ENSMUSG00000001786	Fbxo7	9.90166	9.97109	9.83699	9.89364	9.9418	9.98096
ENSMUSG00000001794	Capns1	12.6037	12.3599	12.3245	12.3714	12.1168	12.1626
ENSMUSG00000001802	Lrp3	8.27298	8.21085	8.3312	9.18962	9.15745	9.19402
ENSMUSG00000001804	Dsg4	7.16332	7.16332	7.16332	7.16332	7.16332	7.16332
ENSMUSG00000001815	Evx2	7.16332	7.16332	7.16332	7.16332	7.16332	7.16332
ENSMUSG00000001819	Hoxd13	7.28736	7.27742	7.28096	7.49058	7.75356	7.84007
ENSMUSG00000001823	Hoxd12	7.16332	7.16332	7.16332	7.16332	7.16332	7.16332
ENSMUSG00000001827	Folr1	9.13984	9.13042	9.08628	8.39086	8.26779	8.33943
ENSMUSG00000001829	Clpb	11.9187	11.7772	11.7414	11.6947	11.4983	11.4824
ENSMUSG00000001833	Sept7	12.3195	12.2467	12.2911	12.2838	12.3248	12.3925
ENSMUSG00000001844	Zdhhc4	9.97649	10.1944	10.1429	9.71756	9.66689	9.72262
ENSMUSG00000001847	Rac1	12.1371	12.3313	12.3686	12.3605	12.4538	12.4798
ENSMUSG00000001855	Nup214	11.9056	12.1929	12.1983	11.9649	12.0791	12.1288
ENSMUSG00000001864	Aif1l	7.76678	7.74143	7.75909	9.71756	9.88282	9.88403
ENSMUSG00000001865	Cpa3	7.16332	7.27742	7.16332	7.16332	7.28461	7.16332
ENSMUSG00000001870	Ltbp1	8.68133	8.62303	8.53749	9.9008	9.66503	9.7376
ENSMUSG00000001891	Ugp2	10.2269	9.93913	9.8339	10.1959	10.2438	10.2039
ENSMUSG00000001901	Kcnh6	7.51341	7.79377	7.74768	8.88841	9.18983	9.24355
ENSMUSG00000001909	Trmt1	12.1395	12.2892	12.258	12.0684	12.0624	12.066
ENSMUSG00000001910	Nacc1	13.1748	13.4336	13.3999	13.2492	13.338	13.3056
ENSMUSG00000001911	Nfix	7.5545	7.65839	7.64624	7.56371	7.81121	7.90334
ENSMUSG00000001918	Slc1a5	12.7249	12.9696	12.9903	12.4257	12.5078	12.4728
ENSMUSG00000001924	Uba1	14.9144	14.8337	14.7916	14.4679	14.4884	14.4847
ENSMUSG00000001930	Vwf	9.31816	8.18774	8.18133	8.34094	7.78883	7.88292
ENSMUSG00000001942	Siae	9.84318	9.78537	9.75763	9.69283	9.48634	9.45721
ENSMUSG00000001943	Vsig2	7.71486	7.89514	7.99222	7.73925	7.54586	7.67476
ENSMUSG00000001946	Esam	7.4909	7.65839	7.67358	7.54676	7.48365	7.46819
ENSMUSG00000001948	Spa17	7.85848	7.77341	7.64624	7.75051	7.74129	7.73107
ENSMUSG00000001962	Fam50a	11.1592	10.9308	10.8982	11.1923	10.8627	10.7904
ENSMUSG00000001964	Emd	11.6939	11.627	11.5869	12.1056	11.9151	11.9465
ENSMUSG00000001983	Taco1	9.26142	9.46388	9.46915	9.16255	9.40081	9.35225
ENSMUSG00000001985	Grik3	11.8077	12.0441	12.0887	11.7365	11.1002	11.2116
ENSMUSG00000001986	Gria3	7.82568	7.8037	7.74768	8.56092	8.63774	8.60878
ENSMUSG00000001988	Npas1	7.44034	7.48547	7.5696	7.91514	7.94914	7.90334
ENSMUSG00000001995	Sipa1l2	12.0571	11.41	11.382	12.0331	11.4154	11.4418
ENSMUSG00000001998	Ap4e1	10.17	10.2919	10.2693	10.2876	10.3622	10.4123
ENSMUSG00000001999	Blvra	9.2158	9.03283	9.0335	9.17493	8.99113	9.05478
ENSMUSG00000002006	Pdzd4	10.328	11.1606	11.0533	12.8082	12.8555	12.8138
ENSMUSG00000002007	Srpk3	7.51341	7.48547	7.42608	7.42225	7.37327	7.37909
ENSMUSG00000002010	Idh3g	12.5557	12.4353	12.3818	12.1839	12.0521	12.0325
ENSMUSG00000002012	Pnck	8.38571	7.93651	7.82321	7.86179	7.63115	7.4124
ENSMUSG00000002014	Ssr4	11.2003	11.0392	11.0481	10.8769	10.8855	10.8681
ENSMUSG00000002015	Bcap31	12.2155	12.1995	12.1642	11.5491	11.3579	11.3021
ENSMUSG00000002017	Fam98a	11.0706	11.3758	11.349	11.4231	11.662	11.6382
ENSMUSG00000002020	Ltbp2	7.5545	7.50493	7.45108	7.92364	7.74129	7.64403
ENSMUSG00000002028	Kmt2a	11.1525	11.4574	11.5528	11.4968	11.2662	11.6137
ENSMUSG00000002031	Ift46	11.139	10.7483	10.8284	10.9404	10.6908	10.6809
ENSMUSG00000002032	Tmem25	7.75425	7.57346	7.67358	7.82364	7.72875	7.7941
ENSMUSG00000002033	Cd3g	7.16332	7.16332	7.16332	7.16332	7.16332	7.16332
ENSMUSG00000002043	Trappc6a	10.0534	9.55797	9.63457	9.99608	9.53841	9.4934
ENSMUSG00000002052	Supt6	12.9968	13.1303	13.1044	13.5658	13.3722	13.4239
ENSMUSG00000002055	Spag5	12.1016	12.0299	12.0145	11.8181	11.4138	11.4523
ENSMUSG00000002057	Foxn1	7.28736	7.16332	7.16332	7.32721	7.28461	7.28797
ENSMUSG00000002058	Unc119	10.0708	9.67071	9.79152	10.1368	9.98369	9.90067
ENSMUSG00000002059	Rab34	10.5256	10.5265	10.4642	11.1116	10.9911	10.8564
ENSMUSG00000002064	Sdf2	10.4514	10.4565	10.409	10.3768	10.3326	10.2978
ENSMUSG00000002068	Ccne1	11.4663	11.6813	11.6345	12.9011	12.9866	12.9851
ENSMUSG00000002076	Hsf2bp	11.6291	11.3321	11.3175	10.7616	10.697	10.6336
ENSMUSG00000002083	Bbc3	10.7054	10.3432	10.406	11.427	11.3176	11.3089
ENSMUSG00000002100	Mybpc3	8.4349	8.61924	8.55902	7.62516	7.56441	7.59367
ENSMUSG00000002102	Psmc3	12.8756	13.1384	13.0602	12.8833	13.0858	13.0791
ENSMUSG00000002103	Acp2	10.1359	10.1557	10.285	10.1137	9.93265	9.87901
ENSMUSG00000002104	Rapsn	7.96656	7.78368	7.75909	7.93203	7.80012	7.86185
ENSMUSG00000002105	Slc39a13	9.15997	8.88543	8.95742	8.71493	8.5815	8.51821
ENSMUSG00000002107	Celf2	9.16851	9.01399	8.96043	9.66083	9.43878	9.52646
ENSMUSG00000002108	Nr1h3	7.59157	7.65839	7.58608	7.57994	7.75356	7.70368
ENSMUSG00000002109	Ddb2	9.48613	9.2551	9.29642	9.43707	9.15471	9.1599
ENSMUSG00000002111	Spi1	7.57346	7.54079	7.49541	7.88005	7.86385	7.90334
ENSMUSG00000002129	Sf3a1	12.8992	13.3036	13.2315	13.0719	13.3045	13.2851
ENSMUSG00000002147	Stat6	10.482	10.0969	10.1404	10.5461	10.1064	10.1825
ENSMUSG00000002190	Clgn	9.11939	9.30134	9.24222	8.00348	8.2244	8.21269
ENSMUSG00000002204	Napsa	8.40237	8.33847	8.29317	7.57994	7.64635	7.62787
ENSMUSG00000002205	Vrk3	10.3388	10.5641	10.408	10.5524	10.4859	10.4641
ENSMUSG00000002210	Smg9	10.0252	10.1442	10.1267	9.96641	10.0818	10.0774
ENSMUSG00000002221	Paxip1	12.3201	12.4355	12.43	11.9881	12.061	12.061
ENSMUSG00000002222	Rmnd5a	12.0096	11.9951	12.03	12.309	12.1875	12.2234
ENSMUSG00000002227	Mov10	13.4753	13.2094	13.137	11.7552	11.1365	11.098
ENSMUSG00000002228	Ppm1j	9.22668	9.20014	9.24942	9.42086	8.87322	8.91918
ENSMUSG00000002233	Rhoc	9.13694	8.62303	8.61308	10.8208	9.96589	9.91874
ENSMUSG00000002240	Prr27	7.16332	7.16332	7.16332	7.16332	7.16332	7.28797
ENSMUSG00000002249	Tead3	8.09216	7.9524	7.95989	9.58551	9.26739	9.14541
ENSMUSG00000002250	Ppard	10.5443	10.4942	10.6355	10.0651	10.2413	10.2276
ENSMUSG00000002257	Def6	10.4981	10.514	10.5371	10.5151	10.5709	10.5373
ENSMUSG00000002265	Peg3	10.9973	11.0836	11.1586	11.334	11.4298	11.5403
ENSMUSG00000002266	Zim1	7.57346	7.52331	7.63195	7.61061	7.61542	7.55642
ENSMUSG00000002274	Metrn	7.59157	7.70747	7.82321	8.04758	8.06457	8.04025
ENSMUSG00000002279	Lmf1	9.50598	9.3439	9.29872	9.55084	9.24205	9.18557
ENSMUSG00000002280	Narfl	9.84659	10.1243	10.1065	9.69116	9.8923	9.80659
ENSMUSG00000002289	Angptl4	9.39652	9.63585	9.55346	9.04538	9.26236	9.31956
ENSMUSG00000002297	Dbf4	12.2751	12.3083	12.3288	12.4081	12.3895	12.32
ENSMUSG00000002307	Daxx	11.6786	11.9315	11.9375	11.7412	11.8645	11.8803
ENSMUSG00000002308	Cd320	10.4613	10.4236	10.3822	10.2051	10.3036	10.2185
ENSMUSG00000002319	Ipo4	11.7966	12.0221	12.033	11.8673	12.0569	12.0424
ENSMUSG00000002320	Tm9sf1	10.7365	10.8882	10.8851	10.4587	10.4302	10.5643
ENSMUSG00000002324	Rec8	10.3985	9.05402	9.17046	9.34752	8.75767	8.70091
ENSMUSG00000002325	Irf9	9.94989	9.89811	9.8339	9.38575	9.11294	9.30162
ENSMUSG00000002326	Gmpr2	10.2487	10.2342	10.1962	10.3324	10.1825	10.1771
ENSMUSG00000002329	Mdp1	10.514	10.6065	10.539	10.4297	10.3867	10.4718
ENSMUSG00000002332	Dhrs1	10.2852	9.9881	10.0065	9.66424	9.29224	9.40099
ENSMUSG00000002341	Ncan	7.67227	7.83254	7.78125	9.22562	9.67429	9.60057
ENSMUSG00000002342	Tmem161a	10.4981	10.385	10.3236	10.229	10.0832	10.1019
ENSMUSG00000002343	Armc6	9.74959	9.8587	9.93662	10.1051	10.2788	10.4226
ENSMUSG00000002345	Borcs8	9.65891	9.87855	9.90322	9.71429	9.85236	9.82593
ENSMUSG00000002346	Slc25a42	9.74226	9.39321	9.41757	9.0289	8.86632	8.7544
ENSMUSG00000002365	Snx9	9.42707	9.73629	9.75435	9.71101	9.87327	9.8957
ENSMUSG00000002372	Ranbp3	12.1442	12.21	12.1809	12.2361	12.2146	12.2487
ENSMUSG00000002379	Ndufa11	11.1349	11.1343	11.1379	10.8589	10.8372	10.8896
ENSMUSG00000002384	Bmp8b	7.33869	7.36085	7.32964	7.93203	7.95801	7.84007
ENSMUSG00000002393	Nr2f6	9.24817	9.06708	9.21054	10.5096	10.5786	10.426
ENSMUSG00000002395	Use1	11.3017	11.4205	11.3099	11.1018	11.0705	11.1043
ENSMUSG00000002396	Ocel1	8.71478	8.9269	8.80306	9.26754	9.51575	9.37685
ENSMUSG00000002409	Dyrk1b	8.83222	8.73456	8.93303	8.87593	8.53153	8.44615
ENSMUSG00000002413	Braf	10.7356	10.5786	10.6902	11.0778	10.9722	11.1364
ENSMUSG00000002416	Ndufb2	8.90447	8.96418	8.8955	8.71493	8.71908	8.81319
ENSMUSG00000002428	Hltf	11.244	11.5624	11.581	11.453	11.6392	11.6236
ENSMUSG00000002455	Prpf6	12.1842	12.4509	12.36	12.1928	12.2784	12.2443
ENSMUSG00000002458	Rgs19	9.17416	9.53098	9.49322	9.8274	10.0722	10.024
ENSMUSG00000002459	Rgs20	7.41117	7.4182	7.51546	7.65291	7.5991	7.51513
ENSMUSG00000002475	Abhd3	7.74143	7.77341	7.84316	7.94033	7.85367	7.94245
ENSMUSG00000002477	Snrpd1	12.1037	11.9766	11.9522	12.279	12.2517	12.2535
ENSMUSG00000002486	Tchp	10.0563	10.1831	10.2602	9.62107	9.85074	9.84672
ENSMUSG00000002489	Tiam1	10.5193	10.2494	10.2222	10.3666	10.5444	10.6385
ENSMUSG00000002496	Tsc2	12.1483	12.3778	12.4205	11.9217	11.935	12.0251
ENSMUSG00000002500	Rpl3l	7.82568	7.73034	7.79202	7.54676	7.58212	7.61111
ENSMUSG00000002504	Slc9a3r2	9.57217	9.51636	9.53046	9.06971	9.12702	8.93998
ENSMUSG00000002524	Puf60	12.7002	12.7491	12.7084	12.9867	12.8053	12.8284
ENSMUSG00000002546	Golga2	10.9319	10.9539	10.8829	10.6778	10.4216	10.3574
ENSMUSG00000002550	Uck1	10.0102	9.9645	9.95372	10.3798	10.4324	10.4663
ENSMUSG00000002565	Scin	7.41117	7.36085	7.42608	7.82364	7.95801	7.85105
ENSMUSG00000002578	Ikzf4	9.08353	9.03016	8.94528	8.47488	8.65863	8.61335
ENSMUSG00000002580	Mien1	9.23478	8.89444	8.96043	9.40445	9.25478	9.33977
ENSMUSG00000002588	Pon1	7.16332	7.16332	7.16332	7.16332	7.16332	7.16332
ENSMUSG00000002602	Axl	8.52185	8.83621	8.84356	7.93203	8.03333	7.92317
ENSMUSG00000002603	Tgfb1	8.52185	8.89742	8.93303	8.27195	8.54997	8.50821
ENSMUSG00000002608	Ccdc97	10.6537	10.7376	10.7094	10.5826	10.6251	10.5777
ENSMUSG00000002617	Zfp40	9.05594	8.69268	8.69518	8.77794	8.73467	8.86918
ENSMUSG00000002625	Akap8l	11.0735	11.0698	11.039	11.4089	11.2715	11.2452
ENSMUSG00000002633	Shh	7.16332	7.16332	7.28096	7.16332	7.16332	7.28797
ENSMUSG00000002635	Pdcd2l	10.7174	10.5606	10.4982	10.4721	10.2401	10.2802
ENSMUSG00000002658	Gtf2f1	11.8984	12.0199	11.9181	11.9588	11.9668	11.8942
ENSMUSG00000002660	Clpp	11.3975	11.4177	11.3835	11.3142	11.465	11.5319
ENSMUSG00000002661	Alkbh7	9.74226	9.82691	9.79629	9.66424	9.49902	9.46862
ENSMUSG00000002664	Pspn	7.37803	7.4182	7.45108	7.32721	7.45998	7.37909
ENSMUSG00000002668	Dennd1c	8.53648	8.37268	8.378	8.67092	8.24324	8.28451
ENSMUSG00000002679	Med6	10.3637	10.6543	10.6459	10.556	10.6547	10.6541
ENSMUSG00000002688	Prkd1	7.72831	7.77341	7.5696	8.34094	8.44935	8.51821
ENSMUSG00000002699	Lcp2	7.16332	7.27742	7.16332	7.27924	7.33479	7.33955
ENSMUSG00000002718	Cse1l	13.5115	13.4844	13.4759	13.5464	13.6645	13.6496
ENSMUSG00000002728	Naa20	11.3132	11.2693	11.2913	11.5831	11.5294	11.5858
ENSMUSG00000002731	Prkra	9.568	9.24157	9.12644	10.0523	9.58459	9.56085
ENSMUSG00000002732	Fkbp7	8.72299	8.2278	8.2301	8.06175	7.75356	7.80592
ENSMUSG00000002733	Plekha3	10.334	10.3002	10.3654	10.1416	10.2668	10.1538
ENSMUSG00000002741	Ykt6	11.9784	11.8642	11.7823	11.8043	11.9313	11.9023
ENSMUSG00000002748	Baz1b	12.938	13.318	13.3217	12.8018	13.0426	13.0714
ENSMUSG00000002763	Pex6	10.3013	10.1752	10.2465	10.2369	10.4086	10.3285
ENSMUSG00000002767	Mrpl2	11.8667	11.8183	11.8178	11.9058	11.7373	11.8264
ENSMUSG00000002768	Mea1	10.8526	10.7641	10.7061	11.2268	11.0033	11.0089
ENSMUSG00000002769	Gnmt	7.96656	7.65839	7.71194	9.18718	8.62074	8.53302
ENSMUSG00000002771	Grin2d	7.44034	7.64531	7.60192	8.03316	8.16535	8.11961
ENSMUSG00000002778	Kdelr1	11.4161	11.2146	11.1802	10.8237	10.4704	10.5225
ENSMUSG00000002781	Tmem143	9.77315	9.72058	9.67337	9.87483	9.68166	9.61899
ENSMUSG00000002791	Pdxk-ps	7.46669	7.36085	7.49541	7.56371	7.40568	7.49251
ENSMUSG00000002797	Ggct	8.94921	9.11801	9.13954	9.45506	9.48422	9.43641
ENSMUSG00000002799	Jag2	9.04035	9.22562	9.13432	10.82	10.9671	10.9323
ENSMUSG00000002803	Btbd6	9.37736	9.21872	9.29642	9.72571	9.57269	9.57352
ENSMUSG00000002804	Nudt14	9.2901	9.14027	9.18312	10.1026	9.94028	10.0846
ENSMUSG00000002808	Epdr1	9.77852	9.51452	9.52853	9.9291	10.0443	10.0715
ENSMUSG00000002812	Flii	11.7497	11.4634	11.4731	11.333	10.9788	11.0417
ENSMUSG00000002814	Top3a	10.9569	10.7871	10.81	10.6386	10.2776	10.337
ENSMUSG00000002820	Atg4d	10.6943	10.3167	10.3094	10.325	10.2103	10.1019
ENSMUSG00000002825	Qtrt1	11.2484	10.9394	10.9523	10.3208	10.2978	10.381
ENSMUSG00000002831	Plin4	7.51341	7.50493	7.47405	7.62516	7.58212	7.76972
ENSMUSG00000002833	Hdgfrp2	12.1901	12.2203	12.227	12.4305	12.1708	12.1864
ENSMUSG00000002835	Chaf1a	12.0017	12.0789	12.0218	12.0737	12.1234	12.0918
ENSMUSG00000002844	Adprh	12.9465	12.184	12.1764	10.7366	10.427	10.4663
ENSMUSG00000002845	Tmem39a	11.2471	11.3665	11.3737	10.6386	10.9291	10.8497
ENSMUSG00000002846	Timmdc1	9.90003	9.71425	9.77548	9.93748	9.92959	9.9446
ENSMUSG00000002847	Pla1a	10.7544	10.1661	10.1527	8.54845	8.36002	8.28451
ENSMUSG00000002870	Mcm2	13.9885	14.1007	14.0305	14.3245	14.3627	14.3462
ENSMUSG00000002871	Tpra1	9.41775	9.4677	9.46307	9.51904	9.42328	9.44338
ENSMUSG00000002881	Nab1	8.55567	8.31836	8.38307	9.13997	8.97857	8.97389
ENSMUSG00000002885	Adgre5	8.52185	8.15189	8.16232	8.45223	8.66688	8.57629
ENSMUSG00000002897	Il17ra	8.2344	8.33348	8.26503	8.50144	8.60347	8.6042
ENSMUSG00000002900	Lamb1	11.5923	11.1092	11.0311	12.5319	12.2687	12.3443
ENSMUSG00000002908	Kcnn1	7.93871	7.96795	7.95157	8.59349	8.40305	8.35122
ENSMUSG00000002910	Arrdc2	8.92533	9.01399	9.17046	10.0343	9.99397	9.9494
ENSMUSG00000002930	Ppp1r17	7.16332	7.16332	7.16332	7.16332	7.16332	7.16332
ENSMUSG00000002944	Cd36	7.16332	7.16332	7.16332	7.27924	7.28461	7.33955
ENSMUSG00000002948	Map2k7	10.3719	10.451	10.474	10.1843	10.3025	10.3212
ENSMUSG00000002949	Timm44	11.5988	11.5299	11.489	11.348	11.2263	11.1637
ENSMUSG00000002957	Ap2a2	12.6005	12.4795	12.5288	12.6022	12.3642	12.3876
ENSMUSG00000002963	Pnkp	10.3928	10.1041	10.0886	10.3604	9.9644	10.0745
ENSMUSG00000002968	Med25	12.5549	12.5838	12.579	12.7673	12.6139	12.6109
ENSMUSG00000002980	Bcam	11.1826	11.0491	11.0931	11.6307	11.0498	11.0006
ENSMUSG00000002981	Clptm1	12.1013	12.1901	12.1705	11.7752	11.7178	11.7761
ENSMUSG00000002983	Relb	11.1845	10.9113	10.9198	9.04265	8.79502	8.86918
ENSMUSG00000002984	Tomm40	12.7196	12.9812	12.9817	12.761	12.9317	12.9521
ENSMUSG00000002985	Apoe	14.6683	14.39	14.351	13.4874	12.3802	12.3561
ENSMUSG00000002992	Apoc2	7.16332	7.16332	7.16332	7.16332	7.16332	7.16332
ENSMUSG00000002996	Hbp1	11.4206	11.1657	11.176	11.5455	11.2238	11.2535
ENSMUSG00000002997	Prkar2b	8.71478	8.50739	8.36779	9.9319	9.57468	9.65112
ENSMUSG00000003031	Cdkn1b	11.716	11.6793	11.7018	11.464	11.4245	11.4705
ENSMUSG00000003032	Klf4	12.3689	11.6294	11.7018	8.72211	8.38177	8.39702
ENSMUSG00000003033	Ap1m1	10.7137	11.1127	10.9523	9.38575	9.49058	9.59231
ENSMUSG00000003037	Rab8a	11.2796	11.5408	11.4585	11.2111	11.2968	11.2855
ENSMUSG00000003038	Hmgn2	12.1041	12.6628	12.6477	12.8212	13.1061	13.1267
ENSMUSG00000003039	Fam32a	10.8847	11.3057	11.2397	11.2296	11.5378	11.5439
ENSMUSG00000003051	Elf3	11.3717	10.6688	10.5097	9.71429	9.46924	9.17991
ENSMUSG00000003053	Cyp2c29	7.16332	7.16332	7.16332	7.16332	7.33479	7.28797
ENSMUSG00000003062	Stard3nl	11.1905	11.1674	11.1532	10.9398	10.873	10.9473
ENSMUSG00000003068	Stk11	11.8213	11.9104	11.8824	12.049	12.0586	12.0843
ENSMUSG00000003070	Efna2	8.13736	8.32343	8.25354	8.08254	8.23072	8.24604
ENSMUSG00000003072	Atp5d	12.337	12.2009	12.1687	12.4098	12.2393	12.2931
ENSMUSG00000003099	Ppp5c	12.2407	12.296	12.229	12.7408	12.8114	12.8192
ENSMUSG00000003119	Cdk12	11.5294	12.1065	12.0457	11.7725	12.0925	12.1565
ENSMUSG00000003123	Lipe	8.61128	8.60009	8.55475	8.34605	8.36002	8.38009
ENSMUSG00000003131	Pafah1b2	11.456	11.579	11.5774	11.6467	11.7244	11.7171
ENSMUSG00000003134	Tbc1d8	9.92277	9.23704	9.2637	9.33235	8.988	8.91567
ENSMUSG00000003135	Cnot11	11.4614	11.3855	11.5436	11.0299	11.354	11.1515
ENSMUSG00000003153	Slc2a3	15.1964	14.7874	14.7662	13.133	12.5772	12.3652
ENSMUSG00000003154	Foxj2	8.68556	8.56476	8.57594	8.7982	8.75767	8.7093
ENSMUSG00000003161	Sri	10.0563	9.94987	9.92798	9.49227	9.30935	9.22451
ENSMUSG00000003166	Dgcr2	10.9958	11.0979	11.0278	11.0477	10.9744	11.0074
ENSMUSG00000003184	Irf3	10.0252	9.93913	10.0269	9.98805	9.9554	9.90891
ENSMUSG00000003190	Bcl2l12	9.23209	9.31425	9.34623	9.38784	9.40759	9.32465
ENSMUSG00000003198	Zfp959	8.98254	9.21178	9.09441	8.82468	9.09871	8.95026
ENSMUSG00000003199	Mpnd	11.3126	10.8716	10.9227	11.4626	11.0955	10.9568
ENSMUSG00000003200	Sh3gl1	11.5566	11.7578	11.7203	11.5835	11.5501	11.5665
ENSMUSG00000003206	Ebi3	7.82568	7.93651	7.95989	7.54676	7.58212	7.65964
ENSMUSG00000003208	Ccdc94	9.16282	9.49971	9.38346	9.5341	9.58459	9.74503
ENSMUSG00000003226	Ranbp2	13.1381	13.4176	13.4624	13.121	13.2374	13.3822
ENSMUSG00000003227	Edar	7.41117	7.32465	7.42608	7.61061	7.43421	7.44171
ENSMUSG00000003228	Grk5	8.17326	8.46003	8.47477	8.55678	8.81686	8.7544
ENSMUSG00000003233	Dvl3	10.5871	10.6364	10.6835	10.2636	10.2154	10.2066
ENSMUSG00000003234	Abcf3	10.9248	10.9073	10.8881	10.6036	10.7094	10.6761
ENSMUSG00000003235	Eif2b5	12.6728	12.72	12.6979	12.5188	12.6562	12.599
ENSMUSG00000003269	Cyth2	10.7562	11.2053	11.2032	11.2828	11.3679	11.2985
ENSMUSG00000003271	Sult2b1	8.17326	8.31327	8.34705	8.0404	8.10198	7.96122
ENSMUSG00000003273	Car11	7.95739	7.81347	8.08173	7.98043	8.00905	7.96122
ENSMUSG00000003279	Dlgap1	9.08957	9.29265	9.41124	7.86179	7.77731	7.84007
ENSMUSG00000003282	Plag1	10.1928	9.76411	9.78031	10.1002	9.74798	9.75057
ENSMUSG00000003283	Hck	8.36304	8.5116	8.40307	7.93203	7.87388	7.89321
ENSMUSG00000003299	Mrpl4	11.1335	11.2146	11.1909	10.9363	10.8532	10.9434
ENSMUSG00000003308	Keap1	10.7256	10.8611	10.9062	10.1784	10.4652	10.4608
ENSMUSG00000003309	Ap1m2	11.1666	10.4796	10.5069	11.2956	11.0995	11.0585
ENSMUSG00000003316	Glg1	12.5396	12.7086	12.7064	12.2641	12.2702	12.317
ENSMUSG00000003341	Atp8b3	7.72831	7.64531	7.58608	8.38598	8.32076	8.36865
ENSMUSG00000003344	Btbd2	11.9754	11.6413	11.6418	12.2308	11.8211	11.814
ENSMUSG00000003345	Csnk1g2	12.1983	12.3866	12.4079	12.9265	12.853	12.8411
ENSMUSG00000003346	Abhd17a	10.9017	11.0806	11.3077	11.1848	11.4111	11.2445
ENSMUSG00000003348	Mob3a	9.21033	9.05664	9.14215	9.07238	8.74239	8.97389
ENSMUSG00000003352	Cacnb3	9.98576	10.1017	10.1527	10.4462	10.6409	10.6307
ENSMUSG00000003354	Ccdc65	7.5545	7.58883	7.67358	7.36399	7.52633	7.51513
ENSMUSG00000003355	Fkbp11	8.95595	8.80114	8.75397	9.39201	9.60418	9.63715
ENSMUSG00000003360	Ddx23	12.6186	12.8689	12.8718	12.6244	12.906	12.9129
ENSMUSG00000003363	Pld3	11.2968	10.749	10.7836	10.6794	10.3269	10.3775
ENSMUSG00000003378	Grik5	9.10755	8.37747	8.60902	10.1678	9.98369	10.0832
ENSMUSG00000003379	Cd79a	7.41117	7.36085	7.28096	7.93203	7.97541	7.91333
ENSMUSG00000003380	Rabac1	11.415	11.1232	11.0078	11.4039	11.082	11.0816
ENSMUSG00000003382	Etv3	10.4201	10.3543	10.3463	9.97457	9.99105	10.0627
ENSMUSG00000003402	Prkcsh	12.4038	12.5022	12.4358	12.1879	12.1306	12.1059
ENSMUSG00000003410	Elavl3	7.33869	7.61798	7.61719	9.44109	9.74096	9.67082
ENSMUSG00000003411	Rab3b	7.51341	7.50493	7.42608	8.10945	8.10198	7.96122
ENSMUSG00000003418	St8sia6	9.52121	9.0167	8.98429	7.78297	7.90308	8.02338
ENSMUSG00000003420	Fcgrt	8.01927	7.71903	7.71194	8.06874	7.64635	7.78204
ENSMUSG00000003421	Nosip	11.3682	11.401	11.3427	11.4701	11.6024	11.5913
ENSMUSG00000003423	Pih1d1	10.6614	10.7701	10.6708	10.5949	10.6335	10.5756
ENSMUSG00000003429	Rps11	14.2237	14.2695	14.2108	14.1561	14.1588	14.207
ENSMUSG00000003435	Supt5	12.7645	12.878	12.8692	12.8618	12.7354	12.7132
ENSMUSG00000003436	Dll3	8.08439	7.92026	7.94316	9.49806	9.67245	9.62507
ENSMUSG00000003437	Paf1	11.4527	11.5658	11.5109	11.7172	11.8372	11.8547
ENSMUSG00000003438	Timm50	11.4969	11.6777	11.6573	12.1437	11.9624	11.9555
ENSMUSG00000003444	Med29	9.72748	9.85154	9.84468	9.81224	10.1502	10.0919
ENSMUSG00000003452	Bicd1	8.71065	9.29483	9.34845	9.50573	9.9418	9.922
ENSMUSG00000003458	Ncstn	11.2722	11.318	11.2707	10.7808	10.7815	10.6818
ENSMUSG00000003464	Pex19	11.5341	11.3797	11.3315	11.5473	11.3959	11.4131
ENSMUSG00000003469	Phyhip	8.12999	8.34837	8.25354	8.59349	8.77649	8.6536
ENSMUSG00000003476	Crhr2	7.71486	7.65839	7.58608	7.63924	7.66108	7.65964
ENSMUSG00000003477	Inmt	7.16332	7.16332	7.16332	7.16332	7.16332	7.16332
ENSMUSG00000003484	Cyp4f18	7.16332	7.16332	7.32964	7.32721	7.33479	7.16332
ENSMUSG00000003500	Impdh1	9.705	10.1325	10.1503	10.4938	10.8714	10.8731
ENSMUSG00000003505	Psg18	7.16332	7.16332	7.16332	7.16332	7.16332	7.16332
ENSMUSG00000003518	Dusp3	8.25389	8.37268	8.38307	10.0561	9.81955	9.7245
ENSMUSG00000003526	Prodh	9.97028	10.0591	10.0469	10.0251	9.99981	9.95736
ENSMUSG00000003527	Dgcr14	10.3472	10.5247	10.4121	10.3573	10.3566	10.3273
ENSMUSG00000003528	Slc25a1	12.602	12.3998	12.4235	12.3902	12.1651	12.0606
ENSMUSG00000003531	Dgcr6	9.99955	9.82837	9.76739	10.0186	9.68716	9.81189
ENSMUSG00000003534	Ddr1	9.0309	9.42901	9.43221	12.1183	11.6906	11.6397
ENSMUSG00000003541	Ier3	8.02771	8.18187	8.24189	9.42086	9.96739	9.90067
ENSMUSG00000003545	Fosb	7.72831	7.71903	7.73603	8.88841	7.94017	8.07293
ENSMUSG00000003546	Klc4	9.84999	9.81664	9.78833	9.40652	9.25984	9.18274
ENSMUSG00000003549	Ercc1	9.87357	10.0354	9.881	9.69781	9.88915	9.81893
ENSMUSG00000003555	Cyp17a1	7.16332	7.16332	7.32964	7.16332	7.16332	7.16332
ENSMUSG00000003559	As3mt	9.84659	9.54904	9.61656	9.40239	9.12141	9.17137
ENSMUSG00000003573	Homer3	10.129	10.0763	10.0809	9.99475	9.80452	9.80304
ENSMUSG00000003575	Crtc1	9.20758	9.64923	9.59093	9.60519	9.78933	9.72638
ENSMUSG00000003581	Rnf215	9.10457	9.08001	8.99604	8.64825	8.79869	8.79003
ENSMUSG00000003585	Sec14l2	9.13984	8.94137	8.81671	8.40535	8.54079	8.56206
ENSMUSG00000003604	Aven	9.96091	10.1511	10.1329	9.83342	10.0372	10.0026
ENSMUSG00000003617	Cp	7.28736	7.44246	7.16332	7.27924	7.28461	7.28797
ENSMUSG00000003623	Crot	11.0078	10.9526	10.9446	10.4797	10.3867	10.4362
ENSMUSG00000003644	Rps6ka1	12.5911	12.4881	12.5478	12.5256	12.4373	12.3658
ENSMUSG00000003657	Calb2	11.6907	10.4274	10.4202	8.03316	8.20515	8.16381
ENSMUSG00000003660	Snrnp200	13.6216	13.9887	13.9419	13.8462	13.9297	14.0065
ENSMUSG00000003662	Ciao1	10.7508	10.7238	10.7582	10.5738	10.5997	10.6424
ENSMUSG00000003665	Has1	7.33869	7.16332	7.16332	7.32721	7.33479	7.4124
ENSMUSG00000003680	Taf6l	10.571	10.7414	10.6528	10.2211	10.229	10.1892
ENSMUSG00000003721	Insig2	9.78388	9.64088	9.62919	9.43101	9.45844	9.42471
ENSMUSG00000003731	Kpna6	11.9504	11.9318	11.839	12.0931	12.1188	12.0807
ENSMUSG00000003746	Man1a	7.98455	8.06182	8.12967	8.81812	8.7269	8.68393
ENSMUSG00000003752	Itpkc	9.25348	9.14517	9.12644	9.06434	9.13539	9.02947
ENSMUSG00000003762	Coq8b	9.39414	9.07485	9.18564	9.54343	9.13539	9.0796
ENSMUSG00000003778	Brd8	12.5045	12.5375	12.5312	12.3101	12.0995	12.0642
ENSMUSG00000003779	Kif20a	12.3553	12.5367	12.4437	12.2977	12.4045	12.3728
ENSMUSG00000003808	Farsa	12.1292	12.1045	11.9926	12.2244	12.2957	12.2547
ENSMUSG00000003809	Gcdh	11.1328	10.8695	10.7937	10.084	10.068	9.97783
ENSMUSG00000003810	Mast2	11.4178	11.3296	11.4303	11.5033	11.3107	11.2705
ENSMUSG00000003812	Dnase2a	10.0752	9.8063	9.76415	9.65057	9.41881	9.4934
ENSMUSG00000003813	Rad23a	11.4284	11.3052	11.2797	11.1634	10.9969	10.98
ENSMUSG00000003814	Calr	13.909	14.1867	14.1149	14.0989	14.3719	14.3335
ENSMUSG00000003824	Syce2	10.2715	10.2	10.1478	11.7068	11.4912	11.3827
ENSMUSG00000003847	Nfat5	10.5881	10.7974	10.8881	10.5623	10.442	10.5426
ENSMUSG00000003848	Nob1	11.8175	11.9698	11.9671	11.7964	11.9657	11.959
ENSMUSG00000003849	Nqo1	11.4472	11.4533	11.4472	10.0238	10.1463	10.3248
ENSMUSG00000003863	Ppfia3	8.49199	8.76499	8.77526	9.14503	9.08141	9.04219
ENSMUSG00000003865	Gys1	11.4054	11.4482	11.5185	11.7024	11.5652	11.4911
ENSMUSG00000003868	Ruvbl2	13.1654	13.0908	13.0584	13.6423	13.5053	13.5178
ENSMUSG00000003872	Lin7b	7.74143	7.70747	7.68669	7.61061	7.68924	7.73107
ENSMUSG00000003873	Bax	12.2809	12.3401	12.2949	12.0824	12.3211	12.2686
ENSMUSG00000003882	Il7r	7.16332	7.16332	7.16332	7.16332	7.16332	7.16332
ENSMUSG00000003923	Tfam	11.7586	11.9016	11.9284	12.0135	12.1355	12.1399
ENSMUSG00000003929	Zfp81	10.1234	10.0775	10.0065	9.72408	9.9064	9.90562
ENSMUSG00000003934	Efnb3	8.40237	8.43776	8.27073	8.23831	8.27382	8.26547
ENSMUSG00000003948	Mmd	9.63526	9.04082	9.03916	8.54426	8.17882	7.99737
ENSMUSG00000003949	Hlf	9.15139	9.42114	9.46103	7.96465	8.43924	8.50318
ENSMUSG00000003955	Fam162a	10.6784	10.4179	10.4828	11.708	11.2644	11.1698
ENSMUSG00000003970	Rpl8	15.9645	15.9079	15.8401	16.0142	15.9236	15.8946
ENSMUSG00000003974	Grm3	7.44034	7.4182	7.36696	7.16332	7.16332	7.16332
ENSMUSG00000003992	Ssbp2	8.11507	8.18774	8.18757	9.01779	8.79502	8.81701
ENSMUSG00000004018	Fancl	10.7677	10.6007	10.5612	10.1655	10.379	10.2211
ENSMUSG00000004031	Brinp2	7.5545	7.71903	7.67358	8.2093	8.32646	8.41366
ENSMUSG00000004032	Gstm5	7.89978	7.64531	7.63195	8.66717	8.35451	8.30931
ENSMUSG00000004035	Gstm7	9.27974	8.73798	8.7682	8.86015	8.51749	8.48793
ENSMUSG00000004038	Gstm3	11.199	9.88976	9.80105	8.75036	8.52687	8.47765
ENSMUSG00000004040	Stat3	11.5117	11.213	11.2276	10.9087	10.5709	10.4947
ENSMUSG00000004043	Stat5a	9.57217	9.70788	9.73787	8.81812	8.32646	8.30931
ENSMUSG00000004044	Ptrf	10.535	10.8011	10.7781	9.33887	9.26739	9.21902
ENSMUSG00000004054	Map3k11	10.4347	10.6257	10.5776	10.3166	10.2668	10.3126
ENSMUSG00000004056	Akt2	11.9321	11.8013	11.753	11.2088	11.2827	11.2892
ENSMUSG00000004069	Dnaja3	11.6921	11.7021	11.7398	11.5992	11.6946	11.6594
ENSMUSG00000004070	Hmox2	10.0267	9.95654	9.87501	10.1702	9.90328	9.9494
ENSMUSG00000004071	Cdip1	11.2197	11.2223	11.1051	10.699	10.842	10.9179
ENSMUSG00000004085	Zak	10.1108	9.76564	9.8416	10.15	10.3315	10.2978
ENSMUSG00000004096	Cwc15	11.3884	11.6155	11.5774	11.4059	11.5569	11.4776
ENSMUSG00000004098	Col5a3	7.59157	7.67113	7.58608	8.28289	8.10198	7.97043
ENSMUSG00000004099	Dnmt1	13.9075	13.9544	13.9278	13.79	13.7225	13.7563
ENSMUSG00000004100	Ppan	12.6003	12.9436	12.9053	12.6257	12.786	12.7545
ENSMUSG00000004105	Angptl2	7.94811	7.58883	7.71194	8.03316	7.70275	7.76972
ENSMUSG00000004110	Cacna1e	7.44034	7.55747	7.64624	7.46953	7.5991	7.59367
ENSMUSG00000004113	Cacna1b	7.6256	7.70747	7.67358	10.517	10.2003	10.2445
ENSMUSG00000004127	Trmt10a	10.1941	10.4677	10.4934	10.1831	10.3856	10.4112
ENSMUSG00000004151	Etv1	8.21448	9.46005	9.49719	9.71756	10.3188	10.2689
ENSMUSG00000004187	Kifc2	9.83805	10.0291	9.95514	9.98671	9.99251	9.99647
ENSMUSG00000004207	Psap	13.5162	13.0983	13.0587	13.2728	12.9402	12.8946
ENSMUSG00000004221	Ikbkg	10.2988	10.3064	10.2361	10.169	10.2028	10.1019
ENSMUSG00000004231	Pax2	7.16332	7.16332	7.28096	7.27924	7.40568	7.49251
ENSMUSG00000004233	Wars2	8.87609	9.01399	9.12644	9.04811	9.03106	9.09789
ENSMUSG00000004263	Atn1	8.46124	8.50318	8.4976	8.41014	8.54079	8.46202
ENSMUSG00000004264	Phb2	13.5605	13.711	13.6945	13.5424	13.7106	13.7271
ENSMUSG00000004266	Ptpn6	10.824	10.9793	10.9655	10.2735	10.3165	10.2739
ENSMUSG00000004267	Eno2	8.24095	8.08857	8.10262	8.85058	8.59034	8.45147
ENSMUSG00000004268	Emg1	12.0922	12.3263	12.3023	12.2205	12.4431	12.4448
ENSMUSG00000004270	Lpcat3	11.5027	11.3768	11.2902	10.5685	10.4568	10.3915
ENSMUSG00000004285	Atp6v1f	11.3705	11.074	11.0918	11.7044	11.4367	11.4781
ENSMUSG00000004296	Il12b	7.16332	7.16332	7.16332	7.16332	7.16332	7.16332
ENSMUSG00000004317	Clcn5	9.36525	9.46388	9.57233	10.7577	10.3944	10.3973
ENSMUSG00000004319	Clcn3	12.0133	11.8722	11.9629	11.9385	12.4556	12.3868
ENSMUSG00000004328	Hif3a	9.39176	9.28172	9.24702	10.0852	10.274	10.2419
ENSMUSG00000004341	Gpx6	8.15908	7.84187	7.86249	7.82364	7.8221	7.90334
ENSMUSG00000004344	Gpx5	7.16332	7.16332	7.16332	7.16332	7.16332	7.16332
ENSMUSG00000004347	Pde1c	7.46669	7.4182	7.32964	7.78297	7.52633	7.61111
ENSMUSG00000004356	Utp20	12.5646	13.1359	13.1091	12.5619	13.1271	13.2511
ENSMUSG00000004359	Spic	9.45466	9.3564	9.40275	7.44689	7.40568	7.33955
ENSMUSG00000004360	9330159F19Rik	7.70106	7.86011	7.69947	7.80365	7.8221	7.81752
ENSMUSG00000004364	Cul3	12.1908	12.3418	12.3756	12.1213	12.2776	12.3547
ENSMUSG00000004366	Sst	7.16332	7.16332	7.16332	7.27924	7.28461	7.16332
ENSMUSG00000004371	Il11	7.53453	7.32465	7.36696	7.59556	7.54586	7.73107
ENSMUSG00000004383	Large1	9.73119	9.60867	9.6872	9.3367	9.23177	9.30162
ENSMUSG00000004393	Ddx56	11.7073	11.8999	11.8499	12.0455	12.2752	12.2104
ENSMUSG00000004394	Tmed4	10.9041	10.5432	10.4253	10.6131	10.4483	10.5087
ENSMUSG00000004415	Col26a1	10.3135	9.54724	9.54009	9.3941	9.11577	9.20797
ENSMUSG00000004446	Bid	11.3204	11.3777	11.3989	11.1663	10.9954	11.0944
ENSMUSG00000004451	Ralb	10.9468	10.5821	10.5473	11.1242	10.5863	10.6376
ENSMUSG00000004455	Ppp1cc	13.3102	13.5489	13.5628	13.224	13.3789	13.3731
ENSMUSG00000004460	Dnajb11	11.1491	11.5469	11.4604	11.3126	11.6304	11.6713
ENSMUSG00000004462	Tbccd1	9.92116	10.0969	10.1317	9.87919	10.0443	10.0194
ENSMUSG00000004473	Clec11a	7.72831	7.55747	7.58608	7.82364	7.68924	7.62787
ENSMUSG00000004500	Zfp324	8.79821	8.76833	8.79962	8.58543	8.97225	8.80167
ENSMUSG00000004508	Gab2	7.72831	7.4182	7.64624	8.01101	7.70275	7.76972
ENSMUSG00000004530	Coro1c	12.0954	12.2747	12.2828	12.6859	12.6962	12.7276
ENSMUSG00000004535	Tax1bp1	12.1193	12.3346	12.3569	12.1616	12.2047	12.196
ENSMUSG00000004540	Psg17	7.16332	7.27742	7.16332	7.16332	7.16332	7.16332
ENSMUSG00000004542	Psg19	7.16332	7.16332	7.16332	7.16332	7.16332	7.16332
ENSMUSG00000004552	Ctse	7.16332	7.16332	7.16332	7.16332	7.28461	7.16332
ENSMUSG00000004558	Ndrg2	9.63127	9.297	9.1025	10.8296	10.2053	10.1635
ENSMUSG00000004561	Mettl17	9.95934	10.2898	10.3301	10.1186	10.2704	10.3693
ENSMUSG00000004562	Arhgef40	8.01074	8.12713	8.08173	9.42493	9.2873	9.30677
ENSMUSG00000004565	Pnpla6	12.5249	12.3972	12.3921	11.9524	12.1005	12.1275
ENSMUSG00000004567	Mcoln1	10.6887	10.5095	10.5277	10.2603	10.0722	10.039
ENSMUSG00000004568	Arhgef18	12.2145	12.1658	12.2299	11.8147	11.4415	11.4463
ENSMUSG00000004591	Pkn2	12.1604	12.2064	12.2552	12.2087	12.1426	12.1565
ENSMUSG00000004609	Cd33	7.33869	7.32465	7.32964	7.27924	7.16332	7.37909
ENSMUSG00000004610	Etfb	9.30037	9.22332	9.13432	8.87907	8.80963	8.77827
ENSMUSG00000004612	Nkg7	7.16332	7.16332	7.16332	7.16332	7.16332	7.16332
ENSMUSG00000004613	Lim2	7.16332	7.16332	7.16332	7.16332	7.16332	7.16332
ENSMUSG00000004626	Stxbp2	11.5653	11.105	11.1808	11.5334	11.1707	11.1392
ENSMUSG00000004630	Pcp2	7.16332	7.16332	7.28096	7.63924	7.37327	7.4124
ENSMUSG00000004631	Sgce	9.26405	8.68912	8.68381	8.81482	8.20515	8.24604
ENSMUSG00000004633	Chn2	8.01074	7.82308	8.00009	8.02584	8.04126	8.02338
ENSMUSG00000004637	Wwox	10.0824	9.43098	9.43637	9.38365	8.95308	9.03266
ENSMUSG00000004642	Slbp	12.1347	12.0789	12.0214	12.5202	12.3105	12.4017
ENSMUSG00000004651	Tyr	7.70106	7.58883	7.63195	7.54676	7.61542	7.62787
ENSMUSG00000004654	Ghrhr	7.16332	7.16332	7.16332	7.16332	7.16332	7.16332
ENSMUSG00000004655	Aqp1	7.28736	7.16332	7.28096	7.27924	7.16332	7.16332
ENSMUSG00000004661	Arid3b	12.0724	12.2365	12.2241	11.997	11.7484	11.7404
ENSMUSG00000004665	Cnn2	9.44781	9.09535	9.06709	11.9659	10.2511	10.1232
ENSMUSG00000004667	Polr2e	12.8081	12.5788	12.5561	12.2817	12.2396	12.2305
ENSMUSG00000004668	Abca13	7.4909	7.55747	7.51546	7.62516	7.66108	7.75713
ENSMUSG00000004677	Myo9b	11.6999	11.6986	11.7236	11.8875	11.6132	11.6794
ENSMUSG00000004698	Hdac9	7.72831	7.74143	7.71194	8.36121	8.32646	8.52317
ENSMUSG00000004707	Ly9	7.16332	7.16332	7.16332	7.16332	7.16332	7.16332
ENSMUSG00000004709	Cd244	7.33869	7.73034	7.67358	7.16332	7.16332	7.16332
ENSMUSG00000004730	Adgre1	7.16332	7.27742	7.16332	7.32721	7.28461	7.16332
ENSMUSG00000004748	Mtfp1	9.54481	9.63248	9.57233	9.08302	9.2873	9.33726
ENSMUSG00000004768	Rab23	10.6267	10.7114	10.7036	10.6156	10.9464	10.9481
ENSMUSG00000004771	Rab11a	10.6393	10.4169	10.3505	10.9445	10.8886	10.7771
ENSMUSG00000004788	Eif2b2	11.1599	11.3802	11.3638	11.0753	11.1527	11.2799
ENSMUSG00000004789	Dlst	12.1627	12.1293	12.0728	12.4713	12.5106	12.4876
ENSMUSG00000004791	Pgf	7.16332	7.36085	7.28096	8.03316	8.02532	7.87247
ENSMUSG00000004798	Ulk2	8.74728	8.39171	8.41293	9.13236	8.8559	8.72178
ENSMUSG00000004814	Ccl24	7.16332	7.16332	7.16332	7.16332	7.16332	7.28797
ENSMUSG00000004815	Dgkq	9.46372	9.39924	9.50312	9.3941	9.39628	9.38414
ENSMUSG00000004821	Tmed11	7.16332	7.16332	7.16332	7.16332	7.16332	7.16332
ENSMUSG00000004837	Grap	7.33869	7.32465	7.16332	7.16332	7.16332	7.16332
ENSMUSG00000004842	Pou1f1	7.28736	7.32465	7.45108	7.27924	7.33479	7.16332
ENSMUSG00000004843	Chmp2b	10.6528	10.5571	10.5849	10.4169	10.3407	10.2329
ENSMUSG00000004846	Plod3	10.8282	10.8875	10.8638	11.0305	11.1002	11.0614
ENSMUSG00000004849	Ap1s1	10.9232	10.8534	10.7044	10.5896	10.427	10.4043
ENSMUSG00000004864	Mapk13	9.62928	8.82991	8.83021	10.3879	9.73391	9.661
ENSMUSG00000004865	Srpk1	12.5699	12.5619	12.5492	12.865	12.9002	12.9037
ENSMUSG00000004872	Pax3	7.33869	7.27742	7.36696	7.16332	7.16332	7.28797
ENSMUSG00000004880	Lbr	13.3243	13.4267	13.3599	13.4884	13.5343	13.5472
ENSMUSG00000004885	Crabp2	8.0686	8.31327	8.22415	9.46101	9.70714	9.5373
ENSMUSG00000004891	Nes	8.94921	9.00309	9.01347	11.4506	11.2034	11.1858
ENSMUSG00000004892	Bcan	7.4909	7.60366	7.47405	7.62516	7.64635	7.7941
ENSMUSG00000004894	Hapln2	7.16332	7.16332	7.32964	7.16332	7.28461	7.16332
ENSMUSG00000004895	Prcc	11.6121	11.7738	11.6902	11.635	11.5319	11.5345
ENSMUSG00000004896	Rrnad1	9.77852	9.89673	9.89437	10.0407	9.79103	9.78158
ENSMUSG00000004897	Hdgf	14.5971	14.6843	14.6142	14.9991	14.9281	14.8622
ENSMUSG00000004902	Slc25a18	7.51341	7.52331	7.45108	7.54676	7.40568	7.37909
ENSMUSG00000004929	Thop1	12.157	12.2874	12.3167	12.9219	12.8901	12.9285
ENSMUSG00000004931	Apba3	11.2242	11.273	11.278	10.8582	10.8564	10.8087
ENSMUSG00000004933	Matk	7.68687	7.69564	7.72412	8.41964	8.35451	8.25256
ENSMUSG00000004934	Pias4	11.531	11.3807	11.3861	11.3536	11.1035	11.133
ENSMUSG00000004936	Map2k1	12.3008	12.3473	12.3426	12.5149	12.5487	12.5159
ENSMUSG00000004937	Sgta	11.9227	11.8305	11.8083	11.7572	11.7021	11.693
ENSMUSG00000004939	Nmrk2	7.16332	7.16332	7.16332	7.36399	7.16332	7.16332
ENSMUSG00000004945	Tmem242	10.4635	10.6124	10.5501	10.405	10.4766	10.4077
ENSMUSG00000004947	Dtx2	10.4635	10.5371	10.4283	10.4539	10.5718	10.5204
ENSMUSG00000004948	Zp3	8.2344	8.81401	8.77877	7.88005	8.05687	7.94245
ENSMUSG00000004951	Hspb1	12.827	12.7603	12.8078	10.0001	10.5718	10.453
ENSMUSG00000004952	Rasa4	9.15139	9.15732	9.20808	8.72924	8.79502	8.84338
ENSMUSG00000004961	Syt5	7.76678	7.63185	7.71194	8.76078	8.3655	8.30931
ENSMUSG00000004980	Hnrnpa2b1	15.3738	15.5172	15.5566	15.5615	15.6414	15.6468
ENSMUSG00000004988	Fxyd4	7.53453	7.4182	7.53441	7.54676	7.5991	7.51513
ENSMUSG00000004994	Ccdc130	9.37253	9.17414	9.15252	9.16999	9.08141	8.88728
ENSMUSG00000004996	Mri1	10.2664	10.0652	10.1649	9.89937	9.77225	9.75426
ENSMUSG00000005034	Prkacb	11.3901	11.3889	11.3778	11.3377	11.3954	11.3862
ENSMUSG00000005043	Sgsh	8.09216	7.89514	8.02322	8.38598	8.33214	8.39702
ENSMUSG00000005045	Chd5	9.32571	9.50899	9.46307	10.3819	10.1384	10.1986
ENSMUSG00000005054	Cstb	12.1862	11.7183	11.6931	12.0986	11.641	11.6513
ENSMUSG00000005057	Sh2b2	7.80281	7.91199	7.95989	8.93109	9.04906	8.96718
ENSMUSG00000005069	Pex5	11.4139	11.669	11.6577	11.0641	10.9925	10.9638
ENSMUSG00000005078	Jkamp	9.86687	9.81959	9.85232	9.82438	9.83933	9.90397
ENSMUSG00000005087	Cd44	7.86905	7.64531	7.71194	8.15456	8.11648	8.16381
ENSMUSG00000005089	Slc1a2	7.16332	7.16332	7.28096	7.42225	7.40568	7.51513
ENSMUSG00000005102	Eif2ak4	10.6286	10.6215	10.5794	10.9302	10.6101	10.6512
ENSMUSG00000005103	Wdr1	11.5195	11.7356	11.7105	12.6153	12.2743	12.1381
ENSMUSG00000005107	Slc2a9	7.28736	7.27742	7.16332	7.36399	7.37327	7.33955
ENSMUSG00000005124	Wisp1	7.57346	7.99808	8.02322	7.27924	7.37327	7.53636
ENSMUSG00000005125	Ndrg1	9.41775	10.2548	10.2292	10.7326	11.1102	10.8756
ENSMUSG00000005131	4930550C14Rik	7.72831	7.54079	7.53441	7.75051	7.81121	7.80592
ENSMUSG00000005142	Man2b1	11.9799	11.5705	11.5909	11.9548	11.3899	11.3325
ENSMUSG00000005148	Klf5	11.9231	11.6781	11.8937	10.4218	10.2265	9.89901
ENSMUSG00000005150	Wdr83	10.1304	10.1219	10.0718	9.75145	9.73744	9.70748
ENSMUSG00000005161	Prdx2	12.6155	12.4926	12.4003	12.8048	12.6657	12.6794
ENSMUSG00000005198	Polr2a	13.3315	13.9367	13.9706	13.2285	13.4325	13.5291
ENSMUSG00000005202	Shbg	7.16332	7.16332	7.16332	7.27924	7.16332	7.16332
ENSMUSG00000005204	Senp3	12.8629	12.8591	12.8244	12.949	12.9183	12.9435
ENSMUSG00000005220	Corin	7.53453	7.48547	7.51546	7.36399	7.43421	7.44171
ENSMUSG00000005225	Plekha8	10.534	10.5318	10.5352	9.83492	9.92959	9.88236
ENSMUSG00000005232	G6pc2	7.16332	7.16332	7.16332	7.16332	7.16332	7.16332
ENSMUSG00000005233	Spc25	11.1107	10.9467	10.9854	11.2779	11.288	11.2623
ENSMUSG00000005237	Dnah2	7.80281	7.67113	7.67358	8.01846	7.81121	7.75713
ENSMUSG00000005251	Ripk4	9.18819	8.91225	8.86003	10.5632	10.3633	10.3175
ENSMUSG00000005262	Ufd1l	10.7966	11.0017	10.8719	10.5096	10.6683	10.7877
ENSMUSG00000005267	Zfp287	7.37803	7.76295	7.68669	8.00348	8.37638	8.42461
ENSMUSG00000005268	Prlr	7.67227	8.10808	8.03078	8.61729	8.94013	9.04219
ENSMUSG00000005299	Letm1	11.3156	11.3417	11.3261	11.161	11.5074	11.4661
ENSMUSG00000005312	Ubqln1	12.8062	12.5737	12.6287	13.1528	13.317	13.3048
ENSMUSG00000005320	Fgfr4	7.71486	7.60366	7.5696	7.97258	7.94914	7.86185
ENSMUSG00000005338	Cadm3	7.51341	7.70747	7.67358	7.7934	7.86385	8.04025
ENSMUSG00000005339	Fcer1a	7.16332	7.16332	7.16332	7.16332	7.16332	7.16332
ENSMUSG00000005354	Txn2	11.6999	11.7435	11.7055	11.6764	11.78	11.6803
ENSMUSG00000005355	Casp14	7.51341	7.55747	7.55241	7.51034	7.58212	7.57548
ENSMUSG00000005357	Slc1a6	7.51341	7.44246	7.47405	7.88005	7.8221	7.93288
ENSMUSG00000005360	Slc1a3	8.97595	9.13782	9.12116	10.3407	10.199	10.158
ENSMUSG00000005362	Crbn	10.4134	10.5014	10.4514	10.2811	10.2401	10.3382
ENSMUSG00000005364	Il5ra	7.16332	7.16332	7.16332	7.32721	7.16332	7.16332
ENSMUSG00000005370	Msh6	14.4619	14.4305	14.4111	14.2011	14.1881	14.1398
ENSMUSG00000005371	Fbxo11	11.7022	11.8432	11.9241	11.3704	11.3337	11.304
ENSMUSG00000005373	Mlxipl	8.00211	7.8037	7.94316	9.13997	8.77649	8.77037
ENSMUSG00000005374	Tbl2	11.2009	11.272	11.2288	11.5766	11.9369	11.8542
ENSMUSG00000005378	Wbscr22	11.0381	11.1418	11.1082	11.123	11.0995	11.1008
ENSMUSG00000005397	Nid1	12.4061	12.3562	12.3574	9.36252	8.94986	8.98388
ENSMUSG00000005410	Mcm5	13.9531	14.1727	14.1379	13.8763	14.0782	14.0587
ENSMUSG00000005413	Hmox1	11.491	11.4214	11.3325	12.0255	12.041	12.0479
ENSMUSG00000005417	Mprip	12.1162	12.075	12.031	11.9679	12.0379	12.0041
ENSMUSG00000005442	Cic	12.1055	12.24	12.2839	12.0722	12.0389	12.1073
ENSMUSG00000005447	Pafah1b3	10.8887	10.4924	10.5399	10.8611	10.7815	10.7349
ENSMUSG00000005465	Il27ra	7.5545	7.4182	7.47405	7.76153	7.8221	7.96122
ENSMUSG00000005469	Prkaca	10.7201	10.6511	10.5408	10.9108	10.9553	10.8871
ENSMUSG00000005470	Asf1b	10.3424	10.7573	10.7201	10.2558	10.5245	10.4373
ENSMUSG00000005474	Myl10	7.28736	7.16332	7.16332	7.16332	7.16332	7.16332
ENSMUSG00000005481	Ddx39	12.7055	12.9682	12.9425	13.1747	13.2995	13.2936
ENSMUSG00000005483	Dnajb1	11.3559	11.5765	11.5638	11.2551	11.452	11.4109
ENSMUSG00000005493	Msh4	8.03606	7.99808	8.03078	8.06175	7.86385	7.85105
ENSMUSG00000005501	Usp40	9.6783	9.75644	9.71783	9.64196	9.72504	9.79056
ENSMUSG00000005503	Evx1	7.87945	8.39171	8.26503	7.36399	7.50567	7.4124
ENSMUSG00000005505	Kbtbd4	8.66852	8.73456	8.53749	8.50144	8.65449	8.58099
ENSMUSG00000005506	Celf1	13.3045	13.4791	13.5001	13.2904	13.4468	13.4451
ENSMUSG00000005510	Ndufs3	11.0883	11.1423	11.1635	11.1368	11.177	11.135
ENSMUSG00000005514	Por	11.3156	11.3952	11.4308	11.3105	11.4588	11.5501
ENSMUSG00000005533	Igf1r	10.2217	10.3044	10.3601	11.0902	10.4184	10.6139
ENSMUSG00000005534	Insr	9.32821	9.26848	9.12907	9.57829	9.37335	9.31956
ENSMUSG00000005540	Fcer2a	7.51341	7.4182	7.45108	7.42225	7.43421	7.16332
ENSMUSG00000005547	Cyp2a5	7.16332	7.16332	7.16332	7.16332	7.28461	7.33955
ENSMUSG00000005553	Atp4a	7.6256	7.54079	7.58608	8.40054	8.32646	8.37439
ENSMUSG00000005566	Trim28	15.3893	15.7584	15.7602	15.2192	15.5727	15.5434
ENSMUSG00000005575	Ube2m	11.2159	11.4785	11.4731	11.6103	11.7317	11.7823
ENSMUSG00000005580	Adcy9	8.56984	8.4775	8.45613	8.19742	8.17211	8.19207
ENSMUSG00000005583	Mef2c	7.16332	7.36085	7.49541	7.36399	7.50567	7.59367
ENSMUSG00000005609	Ctr9	11.7318	11.8736	11.8548	11.8412	12.152	12.1747
ENSMUSG00000005610	Eif4g2	15.0307	15.6779	15.6668	15.4122	15.8879	15.8818
ENSMUSG00000005611	Mrvi1	7.37803	7.27742	7.16332	7.36399	7.28461	7.16332
ENSMUSG00000005615	Pcyt1a	10.4179	10.5615	10.5097	10.4452	10.3361	10.355
ENSMUSG00000005621	Zfp592	10.5931	10.7445	10.7143	10.879	10.9321	10.9505
ENSMUSG00000005625	Psmd4	12.5105	12.5952	12.5581	12.6391	12.6232	12.5741
ENSMUSG00000005628	Tmod4	7.53453	7.48547	7.42608	7.44689	7.48365	7.46819
ENSMUSG00000005640	Insrr	7.33869	7.27742	7.49541	7.52901	7.8328	7.65964
ENSMUSG00000005649	Cabp5	7.16332	7.16332	7.16332	7.16332	7.16332	7.16332
ENSMUSG00000005656	Snx6	11.3436	11.207	11.2305	10.6778	10.4745	10.4203
ENSMUSG00000005667	Mthfd2	12.9916	13.0207	13.0132	13.5417	13.5546	13.5623
ENSMUSG00000005672	Kit	12.5306	11.6888	11.7693	9.56738	8.96908	8.75841
ENSMUSG00000005674	Tomm40l	8.92877	8.77165	8.73955	9.12725	9.11577	9.01014
ENSMUSG00000005677	Nr1i3	7.28736	7.16332	7.16332	7.27924	7.28461	7.33955
ENSMUSG00000005681	Apoa2	7.37803	7.27742	7.16332	7.27924	7.16332	7.33955
ENSMUSG00000005682	Pan2	12.0954	11.9265	11.9084	11.8222	11.662	11.6201
ENSMUSG00000005683	Cs	13.533	13.5335	13.4797	13.7474	13.6908	13.6349
ENSMUSG00000005686	Ampd3	8.51199	8.19937	8.12299	8.54005	8.39247	8.36287
ENSMUSG00000005687	Bcas2	12.9483	12.9943	12.9934	12.4159	12.3339	12.3708
ENSMUSG00000005696	Sh2d1a	7.16332	7.16332	7.16332	7.27924	7.16332	7.28797
ENSMUSG00000005698	Ctcf	12.5021	12.7113	12.7062	12.7314	12.892	12.9047
ENSMUSG00000005699	Pard6a	8.66422	8.82675	8.71758	8.92508	8.95308	8.82081
ENSMUSG00000005705	Agrp	7.44034	7.16332	7.32964	7.36399	7.58212	7.37909
ENSMUSG00000005716	Pvalb	7.16332	7.16332	7.16332	7.27924	7.16332	7.16332
ENSMUSG00000005718	Tfap4	10.6868	11.0199	11.0449	10.9384	10.9597	11.0142
ENSMUSG00000005732	Ranbp1	13.6849	13.7612	13.7737	13.9224	14.0255	14.0462
ENSMUSG00000005763	Cd247	7.16332	7.39135	7.36696	7.27924	7.33479	7.28797
ENSMUSG00000005774	Rfx5	10.1178	9.54364	9.60746	9.7673	9.6613	9.72262
ENSMUSG00000005779	Psmb4	13.2626	13.2734	13.2283	13.2462	13.3517	13.3034
ENSMUSG00000005800	Mmp8	7.16332	7.27742	7.36696	7.39497	7.28461	7.46819
ENSMUSG00000005802	Slc30a4	8.15908	8.15797	8.2301	9.03166	9.02803	9.00689
ENSMUSG00000005803	Sqrdl	7.16332	7.36085	7.16332	7.80365	7.84332	8.03186
ENSMUSG00000005804	Bloc1s6	9.94673	10.0023	9.95089	10.3218	10.413	10.4008
ENSMUSG00000005813	Metap1	11.6734	11.7295	11.7442	11.8536	11.9499	11.9725
ENSMUSG00000005823	Gpr108	9.81559	9.87855	9.85537	9.58191	9.43437	9.43641
ENSMUSG00000005824	Tnfsf14	7.16332	7.16332	7.16332	7.16332	7.16332	7.28797
ENSMUSG00000005836	Gata6	7.28736	7.16332	7.36696	7.32721	7.28461	7.28797
ENSMUSG00000005846	Rsl1d1	13.4372	13.546	13.5196	13.7578	13.866	13.8234
ENSMUSG00000005864	Cnga2	7.16332	7.16332	7.16332	7.16332	7.16332	7.16332
ENSMUSG00000005871	Apc	12.2193	12.2563	12.3023	11.7893	11.6755	11.8395
ENSMUSG00000005873	Reep5	10.0636	9.71583	9.6803	10.8163	10.442	10.4429
ENSMUSG00000005881	Ergic3	11.5174	11.4219	11.3773	11.5352	11.3026	11.288
ENSMUSG00000005882	Uqcc1	10.5485	10.5059	10.473	10.4975	10.4839	10.4306
ENSMUSG00000005883	Spo11	7.37803	7.16332	7.16332	7.16332	7.40568	7.28797
ENSMUSG00000005886	Ncoa2	11.5923	11.4403	11.4111	11.0982	11.1853	11.2285
ENSMUSG00000005891	Prl4a1	7.16332	7.16332	7.16332	7.16332	7.16332	7.16332
ENSMUSG00000005892	Trh	14.4539	14.6768	14.5656	11.135	10.6917	10.5756
ENSMUSG00000005893	Nr2c2	10.3159	10.4677	10.5446	10.1607	10.268	10.1932
ENSMUSG00000005897	Nr2c1	9.22125	9.13289	9.2637	9.49998	9.37103	9.41053
ENSMUSG00000005899	Smpd4	12.0985	12.3505	12.3023	12.2526	12.4546	12.4903
ENSMUSG00000005907	Pex1	10.1633	10.0036	9.97761	9.43505	9.40081	9.3119
ENSMUSG00000005917	Otx1	7.4909	7.52331	7.58608	7.56371	7.70275	7.76972
ENSMUSG00000005936	Kctd20	12.3611	12.395	12.2778	12.4628	12.392	12.4522
ENSMUSG00000005947	Itgae	8.25389	8.17595	8.11626	8.08935	8.02532	8.00614
ENSMUSG00000005949	Ctns	9.71441	9.75951	9.79152	9.39825	9.25478	9.3119
ENSMUSG00000005950	P2rx5	8.03606	7.85105	7.79202	7.70402	7.76556	7.68943
ENSMUSG00000005951	Shpk	8.20095	8.04115	7.95157	7.81373	7.71591	7.68943
ENSMUSG00000005952	Trpv1	7.16332	7.27742	7.16332	7.16332	7.16332	7.16332
ENSMUSG00000005958	Ephb3	11.0018	10.7886	10.8215	10.8215	10.3834	10.3187
ENSMUSG00000005968	Tuft1	8.60221	8.34343	8.23602	9.27895	8.86286	8.81701
ENSMUSG00000005973	Rcn1	11.5769	11.7819	11.7337	11.6764	11.5642	11.523
ENSMUSG00000005980	Dnase1	8.2603	8.59234	8.63318	8.12259	8.65863	8.59033
ENSMUSG00000005981	Trap1	13.3497	13.1029	13.0728	13.2285	12.9706	12.9447
ENSMUSG00000005982	Naa60	10.0416	10.2612	10.2408	10.0752	10.3395	10.289
ENSMUSG00000005983	1700037C18Rik	7.84773	7.74143	7.72412	8.04758	8.02532	8.02338
ENSMUSG00000005986	Ankrd13d	8.32206	8.44225	8.48853	9.13744	8.86978	8.91216
ENSMUSG00000005994	Tyrp1	7.16332	7.16332	7.16332	7.16332	7.16332	7.16332
ENSMUSG00000006005	Tpr	13.8267	14.0797	14.0822	13.7365	13.9196	14.0053
ENSMUSG00000006007	Pdc	7.16332	7.16332	7.28096	7.27924	7.16332	7.16332
ENSMUSG00000006010	BC003331	9.7441	9.84145	9.82459	10.094	10.1104	10.1076
ENSMUSG00000006014	Prg4	7.64169	7.70747	7.73603	7.62516	7.50567	7.55642
ENSMUSG00000006019	Dhx34	10.122	10.1243	10.0809	10.4759	10.3315	10.299
ENSMUSG00000006021	Kptn	9.43402	9.4677	9.47118	9.37313	9.35236	9.36214
ENSMUSG00000006024	Napa	11.8887	12.0314	12.0241	11.7502	11.7187	11.7263
ENSMUSG00000006050	Sra1	11.2597	11.0472	11.0024	11.3531	11.132	11.1121
ENSMUSG00000006056	Calcoco2	8.68133	8.46442	8.50211	7.71602	7.67536	7.68943
ENSMUSG00000006057	Atp5g1	12.5171	12.6923	12.6688	12.3442	12.5008	12.5306
ENSMUSG00000006058	Snf8	10.7347	10.8076	10.8123	10.7731	10.8516	10.8896
ENSMUSG00000006095	Tbcb	10.8634	10.946	10.9453	11.2871	11.2845	11.3451
ENSMUSG00000006127	Inpp5k	10.3	10.3044	10.3377	10.0041	9.85883	9.80304
ENSMUSG00000006134	Crkl	11.7421	11.7686	11.7345	11.522	11.5623	11.5797
ENSMUSG00000006143	Upk3bl	7.28736	7.16332	7.28096	8.36622	8.21803	8.33943
ENSMUSG00000006154	Eps8l1	7.46669	7.50493	7.47405	7.75051	7.58212	7.62787
ENSMUSG00000006169	Clint1	12.0276	12.0218	12.0017	12.0547	12.1355	12.1354
ENSMUSG00000006179	Prss16	7.77904	8.02706	8.03826	7.85247	8.30343	8.23946
ENSMUSG00000006191	Cdkal1	10.17	10.0775	10.1053	9.73703	9.81955	9.78158
ENSMUSG00000006200	Rhox6	7.6256	7.90361	7.95989	7.46953	7.50567	7.51513
ENSMUSG00000006204	5430419D17Rik	7.16332	7.16332	7.16332	7.16332	7.28461	7.28797
ENSMUSG00000006205	Htra1	7.46669	7.54079	7.58608	8.27195	8.13777	8.0966
ENSMUSG00000006215	Zbtb17	10.7347	10.6583	10.5804	10.1392	9.98074	10.024
ENSMUSG00000006216	Clcnkb	7.99338	7.81347	7.71194	7.76153	7.68924	7.55642
ENSMUSG00000006218	Fam131c	7.5545	7.58883	7.61719	7.98043	7.80012	7.67476
ENSMUSG00000006219	Fblim1	11.7426	11.7195	11.6556	10.5879	10.1371	10.1033
ENSMUSG00000006221	Hspb7	7.44034	7.27742	7.32964	7.16332	7.16332	7.28797
ENSMUSG00000006235	Epor	7.51341	7.55747	7.58608	8.06874	8.41352	8.32147
ENSMUSG00000006241	Ccdc159	8.01074	7.92843	7.91732	8.25528	8.06457	8.12714
ENSMUSG00000006262	Mob1b	10.3292	10.4649	10.5621	10.2898	10.2535	10.3752
ENSMUSG00000006269	Atp6v1b1	7.28736	7.16332	7.16332	7.39497	7.37327	7.44171
ENSMUSG00000006270	Vax1	7.16332	7.16332	7.16332	7.16332	7.33479	7.16332
ENSMUSG00000006273	Atp6v1b2	12.8872	12.7698	12.7286	12.5358	12.3944	12.3594
ENSMUSG00000006276	Eps15l1	11.5006	11.5373	11.5409	11.0254	10.9656	10.9395
ENSMUSG00000006281	Tep1	10.5871	10.1752	10.1466	10.3038	9.75322	9.83463
ENSMUSG00000006288	Ttc5	11.5148	11.1987	11.1997	11.4439	11.0888	11.1114
ENSMUSG00000006289	Osgep	11.4099	11.083	11.0064	11.3795	11.2047	11.1522
ENSMUSG00000006299	Aamp	12.4508	12.5196	12.4469	12.0762	12.1025	12.0818
ENSMUSG00000006301	Tmbim1	10.3424	9.9907	9.98594	10.1749	9.89545	9.90067
ENSMUSG00000006304	Arpc2	12.5251	12.3617	12.3381	12.4139	12.2773	12.3121
ENSMUSG00000006307	Kmt2b	12.4685	12.6207	12.7025	12.4842	12.5088	12.5812
ENSMUSG00000006310	Zbtb32	8.82099	9.28391	9.25658	9.00093	9.17374	9.19962
ENSMUSG00000006311	Etv2	7.4909	7.58883	7.45108	7.98819	7.96676	7.84007
ENSMUSG00000006313	Upk1a	8.11507	8.55272	8.50211	7.77235	7.8221	7.90334
ENSMUSG00000006315	Tmem147	11.1273	11.1256	11.1772	10.8925	10.9396	10.9187
ENSMUSG00000006333	Rps9	14.927	15.0043	14.9528	14.6917	14.7055	14.7452
ENSMUSG00000006335	Tfpt	9.74593	9.96185	9.81835	9.87337	9.81789	9.86211
ENSMUSG00000006342	Susd2	10.1164	9.16696	9.16536	8.46135	7.8328	7.75713
ENSMUSG00000006344	Ggt5	7.37803	7.32465	7.16332	7.61061	7.54586	7.57548
ENSMUSG00000006345	Ggt1	8.72299	8.06859	8.05302	8.29372	8.30343	8.44081
ENSMUSG00000006356	Crip2	9.52984	9.55975	9.56481	11.5293	11.5613	11.6604
ENSMUSG00000006360	Crip1	9.33819	9.22102	9.17046	10.2625	9.88123	9.81365
ENSMUSG00000006362	Cbfa2t3	7.53453	7.4182	7.51546	7.75051	7.70275	7.49251
ENSMUSG00000006369	Fbln1	12.5906	11.9397	11.9382	10.3899	10.0272	10.0149
ENSMUSG00000006373	Pgrmc1	12.4811	12.5966	12.6187	12.4414	12.5218	12.5209
ENSMUSG00000006378	Gcat	12.4647	12.472	12.4774	12.1472	12.0865	12.0707
ENSMUSG00000006386	Tek	9.01499	8.69268	8.62919	9.13744	9.24716	9.20797
ENSMUSG00000006389	Mpl	7.16332	7.39135	7.16332	7.16332	7.16332	7.16332
ENSMUSG00000006390	Elovl1	9.32571	9.22562	9.14475	9.8424	9.66874	9.7616
ENSMUSG00000006392	Med8	10.8476	11.16	11.1617	11.332	11.4769	11.4601
ENSMUSG00000006395	Hyi	8.33984	8.05499	8.0675	8.60148	8.33778	8.23946
ENSMUSG00000006398	Cdc20	12.9066	13.1769	13.1204	13.4142	13.4277	13.416
ENSMUSG00000006403	Adamts4	7.79104	7.86904	7.89953	8.16703	8.06457	7.97952
ENSMUSG00000006411	Nectin4	7.6256	7.4182	7.49541	8.77453	8.66277	8.61789
ENSMUSG00000006412	Pfdn2	11.5336	11.3797	11.3277	11.8748	11.636	11.5933
ENSMUSG00000006418	Rnf114	11.8423	11.9171	11.8857	11.6329	11.77	11.7295
ENSMUSG00000006423	C330007P06Rik	10.4065	10.1797	10.2693	10.1749	10.0846	10.0672
ENSMUSG00000006435	Neurl1a	9.52121	9.64923	9.66639	9.44709	9.48422	9.46407
ENSMUSG00000006442	Srm	12.5029	12.8963	12.8864	13.0011	13.4217	13.3505
ENSMUSG00000006445	Epha2	12.0603	12.323	12.2897	12.5218	12.5136	12.4428
ENSMUSG00000006456	Rbm14	11.5418	11.8208	11.8703	11.5293	11.6267	11.7014
ENSMUSG00000006457	Actn3	8.02771	7.99066	8.02322	9.63677	9.23692	9.20241
ENSMUSG00000006462	A530013C23Rik	7.16332	7.16332	7.16332	7.16332	7.33479	7.16332
ENSMUSG00000006463	Zdhhc24	8.97264	9.0877	8.98724	9.16504	9.30935	9.21902
ENSMUSG00000006464	Bbs1	8.54612	8.64178	8.74678	8.6968	8.62927	8.56206
ENSMUSG00000006469	Slc34a3	7.75425	7.69564	7.8529	8.34094	8.28577	8.38009
ENSMUSG00000006471	Ndor1	11.0982	11.3118	11.4111	11.2946	11.4079	11.3902
ENSMUSG00000006476	Nsmf	8.14466	7.70747	7.67358	9.82287	9.47139	9.63314
ENSMUSG00000006488	Prl7a1	7.16332	7.16332	7.16332	7.16332	7.16332	7.16332
ENSMUSG00000006490	Prl8a9	7.16332	7.16332	7.16332	7.16332	7.16332	7.16332
ENSMUSG00000006494	Pdk1	13.3534	13.2885	13.3086	13.3903	12.946	12.7605
ENSMUSG00000006498	Ptbp1	14.353	14.6077	14.5825	14.4425	14.6159	14.6017
ENSMUSG00000006517	Mvd	10.611	10.7834	10.7168	11.9474	12.0326	12.095
ENSMUSG00000006519	Cyba	9.5554	9.06708	9.07535	9.76572	9.04906	9.04219
ENSMUSG00000006522	Itih3	7.16332	7.16332	7.16332	7.16332	7.16332	7.28797
ENSMUSG00000006526	Tmem110	9.91954	9.78084	9.77387	10.008	9.78082	9.80304
ENSMUSG00000006527	Sfmbt1	9.1854	9.48286	9.45081	9.65057	9.82121	9.82068
ENSMUSG00000006529	Itih1	7.16332	7.16332	7.16332	7.16332	7.28461	7.16332
ENSMUSG00000006538	Ihh	7.33869	7.36085	7.47405	7.44689	7.37327	7.4124
ENSMUSG00000006542	Prkag3	7.41117	7.36085	7.16332	7.46953	7.37327	7.4124
ENSMUSG00000006546	Cryba2	7.16332	7.16332	7.16332	7.27924	7.28461	7.28797
ENSMUSG00000006567	Atp7b	8.27926	8.07531	8.10262	8.90994	8.83476	8.97723
ENSMUSG00000006570	Defb2	7.16332	7.16332	7.16332	7.16332	7.16332	7.16332
ENSMUSG00000006574	Slc4a1	7.37803	7.58883	7.64624	7.27924	7.28461	7.16332
ENSMUSG00000006575	Rundc3a	9.51253	9.96317	9.86144	9.06165	9.03106	9.01662
ENSMUSG00000006576	Slc4a3	8.03606	8.13339	8.04567	9.82438	9.82452	9.78697
ENSMUSG00000006585	Cdt1	12.8288	13.0226	12.9747	12.9517	12.8547	12.8175
ENSMUSG00000006586	Runx1t1	8.36304	8.7583	8.62919	8.09611	8.41872	8.59497
ENSMUSG00000006587	Snai3	7.81435	7.60366	7.61719	8.97809	8.723	8.77037
ENSMUSG00000006589	Aprt	11.8051	11.7919	11.7912	12.1017	12.0695	12.1003
ENSMUSG00000006599	Gtf2h1	11.8794	11.8118	11.8685	11.8047	11.8566	11.8294
ENSMUSG00000006611	Hfe	7.37803	7.27742	7.47405	7.52901	7.70275	7.61111
ENSMUSG00000006638	Abhd1	7.76678	7.58883	7.77028	7.85247	7.64635	7.67476
ENSMUSG00000006641	Slc5a6	11.1773	10.9546	10.8734	9.79382	9.62541	9.59851
ENSMUSG00000006642	Tcf23	7.16332	7.16332	7.16332	7.49058	7.45998	7.49251
ENSMUSG00000006649	Nphs1	9.96716	9.9133	10.0065	9.86312	9.99836	9.99338
ENSMUSG00000006651	Aplp1	10.2864	10.0316	10.1478	10.7247	10.4526	10.3997
ENSMUSG00000006673	Qrich1	12.3117	12.3095	12.2996	12.3156	12.2496	12.2263
ENSMUSG00000006675	P4htm	8.18722	8.11448	8.06029	8.38598	8.2556	8.31541
ENSMUSG00000006676	Usp19	12.4752	12.725	12.7349	12.8199	12.8976	12.9035
ENSMUSG00000006678	Pola1	12.6456	12.7805	12.7702	12.5819	12.6055	12.5682
ENSMUSG00000006699	Cdc42	13.4361	13.33	13.331	13.6349	13.5536	13.5253
ENSMUSG00000006705	Pknox1	10.1565	10.6091	10.5088	10.1749	10.4662	10.4249
ENSMUSG00000006711	D130043K22Rik	7.33869	7.27742	7.36696	7.32721	7.37327	7.37909
ENSMUSG00000006715	Gmnn	11.823	11.9791	11.9577	11.8474	11.7505	11.8028
ENSMUSG00000006717	Acot13	10.0636	9.37084	9.34401	9.72571	9.03407	9.00036
ENSMUSG00000006720	Zfp184	9.40835	9.27732	9.34845	9.59449	9.59637	9.59644
ENSMUSG00000006724	Cyp27b1	7.53453	7.48547	7.5696	7.49058	7.56441	7.53636
ENSMUSG00000006728	Cdk4	14.107	14.1747	14.1243	13.8265	13.9745	13.922
ENSMUSG00000006731	B4galnt1	7.76678	7.85105	7.8026	8.94597	9.06387	9.02627
ENSMUSG00000006732	Mettl1	10.4481	10.6049	10.5464	9.84984	10.2376	10.2039
ENSMUSG00000006736	Tspan31	10.7328	10.7391	10.7291	10.4501	10.4515	10.4828
ENSMUSG00000006740	Kif5b	13.1136	13.3228	13.3431	13.1724	13.2882	13.326
ENSMUSG00000006763	Saal1	10.4874	10.3741	10.4192	10.6276	10.5405	10.5592
ENSMUSG00000006764	Tph2	7.37803	7.36085	7.32964	7.52901	7.43421	7.61111
ENSMUSG00000006777	Krt23	7.67227	8.08197	8.06029	7.16332	7.16332	7.16332
ENSMUSG00000006782	Cnp	9.76413	9.58094	9.54775	9.16999	9.22142	9.21074
ENSMUSG00000006784	Ttc25	8.75127	8.1396	8.1363	8.43839	8.10926	8.32147
ENSMUSG00000006800	Sulf2	12.9467	12.9012	12.854	11.6736	11.6183	11.5706
ENSMUSG00000006818	Sod2	12.4944	12.4172	12.4215	11.8572	11.7945	11.7832
ENSMUSG00000006850	Tmco6	9.86519	9.4485	9.46915	10.7592	10.2389	10.2471
ENSMUSG00000006906	Stambp	8.30395	8.26078	8.39811	8.58139	8.40305	8.51821
ENSMUSG00000006920	Ezh1	11.3705	10.8555	10.9105	10.5425	10.105	10.0465
ENSMUSG00000006930	Hap1	11.7931	11.6392	11.753	10.1452	9.71074	9.60057
ENSMUSG00000006931	P3h4	8.48184	8.18774	8.10262	9.19448	9.06387	8.97389
ENSMUSG00000006932	Ctnnb1	14.4147	14.2615	14.2339	14.4392	14.3588	14.3176
ENSMUSG00000006941	Eif1b	9.94197	10.0836	10.0442	10.2636	10.5968	10.6799
ENSMUSG00000006948	Klk4	7.16332	7.16332	7.16332	7.27924	7.43421	7.49251
ENSMUSG00000006958	Chrd	8.01927	7.85105	7.83326	8.79148	8.86286	8.82838
ENSMUSG00000006998	Psmd2	13.9103	13.8634	13.8499	13.8783	13.9838	14.0002
ENSMUSG00000007021	Syngr3	7.86905	7.86011	7.73603	8.61729	8.60347	8.52317
ENSMUSG00000007029	Vars	14.0121	13.7664	13.7906	14.24	13.9755	13.9721
ENSMUSG00000007030	Vwa7	7.44034	7.55747	7.51546	7.63924	7.67536	7.70368
ENSMUSG00000007033	Hspa1l	7.70106	7.65839	7.64624	7.44689	7.61542	7.51513
ENSMUSG00000007034	Slc44a4	8.89037	9.04612	8.98429	9.1425	8.62927	8.51322
ENSMUSG00000007035	Msh5	8.41877	7.88655	7.95157	8.73278	8.15854	8.25904
ENSMUSG00000007036	Abhd16a	10.0737	10.0329	10.0228	9.89076	9.76536	9.732
ENSMUSG00000007038	Neu1	10.1428	9.78988	9.73455	10.7326	10.1091	10.0875
ENSMUSG00000007039	Ddah2	11.2986	10.7075	10.7036	11.0772	10.6538	10.5979
ENSMUSG00000007041	Clic1	11.2833	10.8646	10.8763	11.8543	11.4008	11.4295
ENSMUSG00000007050	Lsm2	11.2376	11.3506	11.359	11.1308	11.4774	11.364
ENSMUSG00000007080	Pole	12.4497	12.4863	12.53	12.3755	12.2115	12.2633
ENSMUSG00000007097	Atp1a2	8.64686	7.82308	7.8529	8.51877	7.81121	7.96122
ENSMUSG00000007107	Atp1a4	7.28736	7.27742	7.16332	7.42225	7.16332	7.16332
ENSMUSG00000007122	Casq1	7.41117	7.44246	7.49541	7.54676	7.67536	7.51513
ENSMUSG00000007207	Stx1a	8.76319	8.88844	9.00479	9.09619	8.97225	9.00036
ENSMUSG00000007209	Ceacam9	7.16332	7.36085	7.3984	7.46953	7.48365	7.44171
ENSMUSG00000007216	Zfp775	9.39176	9.42705	9.46103	9.4942	9.35939	9.48219
ENSMUSG00000007279	Scube2	7.86905	7.90361	7.86249	7.32721	7.50567	7.28797
ENSMUSG00000007338	Mrpl49	11.23	11.3768	11.3341	11.3785	11.5681	11.5792
ENSMUSG00000007379	Dennd2c	11.9539	12.0271	11.9435	10.0343	10.3025	10.1703
ENSMUSG00000007411	Mark3	11.9124	11.8784	11.9777	11.8151	12.0524	12.0206
ENSMUSG00000007415	Gatad1	11.3059	11.1115	11.1592	11.8383	11.8747	11.7766
ENSMUSG00000007440	Pcdha11	7.28736	7.16332	7.16332	7.16332	7.28461	7.16332
ENSMUSG00000007457	2310003L06Rik	7.59157	7.99808	8.12967	7.16332	7.16332	7.16332
ENSMUSG00000007458	M6pr	12.5736	12.5546	12.4904	12.4519	12.2535	12.2311
ENSMUSG00000007476	Lrrc8a	8.77498	8.84559	8.84356	8.83121	8.81686	8.83215
ENSMUSG00000007480	Mc5r	7.72831	7.71903	7.67358	7.27924	7.16332	7.28797
ENSMUSG00000007564	Ppp2r1a	13.4622	13.4518	13.3966	13.3407	13.3438	13.3186
ENSMUSG00000007570	Fance	10.2864	10.3361	10.3017	11.1104	10.834	10.7521
ENSMUSG00000007589	Tinf2	11.4707	11.2379	11.1814	11.348	11.1214	11.1015
ENSMUSG00000007591	Tssk4	7.33869	7.16332	7.36696	7.32721	7.33479	7.37909
ENSMUSG00000007594	Hapln4	7.44034	7.32465	7.51546	9.62632	9.61772	9.67472
ENSMUSG00000007603	Dus3l	11.3465	11.8237	11.8398	11.384	11.6848	11.7449
ENSMUSG00000007610	Gtpbp3	10.232	10.4851	10.4721	10.7397	11.0725	11.0571
ENSMUSG00000007613	Tgfbr1	10.7809	11.3995	11.4091	10.3919	10.6204	10.7118
ENSMUSG00000007617	Homer1	10.1888	10.1786	10.2269	10.6096	10.8596	10.7593
ENSMUSG00000007646	Rad51c	9.84489	9.62741	9.78673	10.1002	9.87327	9.88905
ENSMUSG00000007653	Gabrb2	7.65723	7.99066	7.9681	7.16332	7.37327	7.37909
ENSMUSG00000007655	Cav1	7.28736	7.16332	7.28096	7.16332	7.48365	7.28797
ENSMUSG00000007656	Arpp19	12.0799	12.1156	12.1191	12.1264	12.2022	12.2231
ENSMUSG00000007659	Bcl2l1	10.4269	10.53	10.5362	10.631	10.6828	10.6551
ENSMUSG00000007670	Khsrp	12.7729	13.1082	13.0988	13.1464	13.2544	13.253
ENSMUSG00000007682	Dio2	7.16332	7.16332	7.28096	7.16332	7.16332	7.16332
ENSMUSG00000007721	Ccdc124	10.9623	11.1203	10.922	11.4762	11.5652	11.6285
ENSMUSG00000007739	Cct4	14.3791	14.1913	14.1755	14.3649	14.278	14.2572
ENSMUSG00000007777	0610009B22Rik	9.77494	9.65422	9.5798	9.94026	9.85236	10.042
ENSMUSG00000007783	Cpt1c	10.4077	10.1301	10.1625	10.6998	10.7304	10.6089
ENSMUSG00000007805	Twist2	7.16332	7.16332	7.16332	7.16332	7.28461	7.16332
ENSMUSG00000007812	Zfp655	11.6349	11.3923	11.4462	11.3382	11.2324	11.1912
ENSMUSG00000007815	Rhoa	13.3249	13.1761	13.1658	13.0369	12.941	12.9571
ENSMUSG00000007817	Zmiz1	8.36304	9.27291	9.18815	10.3563	10.7739	10.831
ENSMUSG00000007827	Ankrd26	10.3184	10.384	10.4954	9.98133	9.9357	9.98096
ENSMUSG00000007833	Aldh16a1	11.0562	10.9592	11.0218	10.8668	10.6483	10.6454
ENSMUSG00000007836	Hnrnpa0	13.9687	13.9885	14.1298	13.7896	14.1611	14.074
ENSMUSG00000007837	Prrg2	8.85801	8.70329	8.75754	8.57325	8.4083	8.45147
ENSMUSG00000007850	Hnrnph1	14.1663	14.608	14.6775	14.0175	14.4458	14.449
ENSMUSG00000007867	Ift43	9.06521	8.89742	8.90814	9.46693	9.22401	9.15412
ENSMUSG00000007872	Id3	9.30802	10.5068	10.551	10.2199	9.63685	9.62102
ENSMUSG00000007877	Tcap	7.41117	7.32465	7.32964	7.36399	7.45998	7.4124
ENSMUSG00000007880	Arid1a	12.864	13.3078	13.4121	13.4487	13.5299	13.6599
ENSMUSG00000007888	Crlf1	7.37803	7.39135	7.42608	9.5801	9.05204	8.87282
ENSMUSG00000007891	Ctsd	11.6469	11.468	11.4207	11.74	11.4973	11.3891
ENSMUSG00000007892	Rplp1	15.6006	15.6158	15.5716	15.3989	15.3609	15.3952
ENSMUSG00000007907	Cabs1	7.44034	7.69564	7.74768	7.16332	7.16332	7.16332
ENSMUSG00000007908	Hmgcll1	7.95739	7.79377	7.77028	8.2093	8.46433	8.32147
ENSMUSG00000007944	Ttc9b	7.57346	7.71903	7.69947	7.27924	7.40568	7.33955
ENSMUSG00000007946	Phox2a	7.44034	7.52331	7.36696	8.21517	8.26171	8.22618
ENSMUSG00000007950	Abhd8	8.40237	8.56874	8.54615	9.46298	9.58656	9.51113
ENSMUSG00000007987	Ift22	9.01499	9.2551	9.2056	9.04265	9.09009	9.15122
ENSMUSG00000007989	Fzd3	7.87945	8.19937	8.07465	8.58543	8.91713	8.92962
ENSMUSG00000008028	1700008O03Rik	7.8368	7.78368	7.86249	7.87099	7.72875	7.81752
ENSMUSG00000008035	Mid1ip1	11.0791	11.1354	11.1416	11.7306	11.6543	11.6761
ENSMUSG00000008036	Ap2s1	11.1045	11.192	11.2143	11.3105	11.3234	11.3705
ENSMUSG00000008090	Fgfrl1	8.75923	8.38699	8.33651	9.37735	9.11294	9.17707
ENSMUSG00000008129	4930432K21Rik	8.71889	8.2278	8.21816	8.74687	8.2244	8.32147
ENSMUSG00000008136	Fhl2	7.33869	7.32465	7.28096	7.99587	7.77731	7.75713
ENSMUSG00000008140	Emc10	11.849	11.7801	11.7693	11.5866	11.4789	11.498
ENSMUSG00000008153	Clstn3	9.52984	9.86724	9.79629	10.2581	10.4494	10.3973
ENSMUSG00000008167	Fbxw9	10.5587	10.2526	10.3355	10.2188	10.1023	10.1358
ENSMUSG00000008193	Spib	7.80281	7.61798	7.74768	8.00348	7.84332	7.81752
ENSMUSG00000008200	Fnbp4	12.7162	12.4617	12.5902	12.7527	12.5949	12.5322
ENSMUSG00000008206	Cers4	10.1094	9.9133	10.0228	10.7151	10.5553	10.656
ENSMUSG00000008226	Scrn3	10.1875	9.8429	9.96922	9.6333	9.85721	9.82593
ENSMUSG00000008301	Phax	11.0862	11.3225	11.2979	11.3299	11.5309	11.5382
ENSMUSG00000008305	Tle1	9.7821	9.94585	9.91493	10.4375	10.4745	10.4882
ENSMUSG00000008307	1700109H08Rik	8.44552	8.39171	8.43236	7.94033	7.93108	7.90334
ENSMUSG00000008318	Relt	8.61128	8.55272	8.52436	9.05355	8.99735	9.04219
ENSMUSG00000008333	Snrpb2	11.5526	11.6534	11.6161	11.7529	11.8991	11.8709
ENSMUSG00000008348	Ubc	10.4492	10.1442	10.1625	10.2647	10.2824	10.3089
ENSMUSG00000008373	Prpf31	11.767	12.1359	12.0317	11.8687	12.1847	12.1613
ENSMUSG00000008384	Sertad1	9.40835	9.22102	9.15252	9.53784	9.55263	9.5221
ENSMUSG00000008393	Carhsp1	11.0145	10.9032	10.8749	11.9534	11.8653	11.8127
ENSMUSG00000008398	Elk3	9.68599	9.49225	9.43429	8.06874	7.99242	7.94245
ENSMUSG00000008429	Herpud2	10.2165	10.2504	10.2794	10.6139	10.5033	10.4806
ENSMUSG00000008435	Rdh13	10.1178	10.3632	10.3441	10.3144	10.2053	10.1511
ENSMUSG00000008438	Adam21	7.28736	7.4182	7.36696	7.32721	7.33479	7.28797
ENSMUSG00000008450	Nutf2	11.5418	11.6146	11.5665	11.7028	11.7636	11.791
ENSMUSG00000008461	Fut1	8.79437	8.63432	8.60494	9.90651	10.04	10.073
ENSMUSG00000008475	Arpc5	11.434	11.608	11.5441	11.8808	11.5029	11.5023
ENSMUSG00000008482	Rnf151	7.37803	7.48547	7.42608	7.32721	7.40568	7.4124
ENSMUSG00000008489	Elavl2	11.5043	10.884	10.8778	10.5578	10.4869	10.4043
ENSMUSG00000008496	Pou2f2	7.46669	7.55747	7.53441	8.16082	7.99242	8.06489
ENSMUSG00000008540	Mgst1	8.44552	7.99808	8.09572	8.65964	8.13777	8.27186
ENSMUSG00000008575	Nfib	10.122	10.4603	10.4886	9.1425	9.18716	9.21902
ENSMUSG00000008590	Htr3b	7.16332	7.16332	7.16332	7.16332	7.16332	7.16332
ENSMUSG00000008601	Rab25	9.05594	8.08857	8.12299	10.9842	10.3801	10.3939
ENSMUSG00000008604	Ubqln4	12.946	12.7946	12.7688	12.992	13.0222	13.0579
ENSMUSG00000008658	Rbfox1	7.28736	7.16332	7.36696	7.80365	7.71591	7.73107
ENSMUSG00000008668	Rps18	15.0646	15.0492	14.9937	14.9482	14.8263	14.8132
ENSMUSG00000008682	Rpl10	14.6303	14.7001	14.6822	14.4105	14.4861	14.4854
ENSMUSG00000008683	Rps15a	14.3359	14.3927	14.3387	14.2563	14.2695	14.2583
ENSMUSG00000008690	Ncaph2	13.0859	12.9061	12.9016	13.0188	12.8155	12.77
ENSMUSG00000008730	Hipk1	11.2035	11.387	11.4367	12.1002	12.2081	12.3323
ENSMUSG00000008734	Gprc5b	8.72707	8.76833	8.76111	10.029	9.90172	9.87564
ENSMUSG00000008763	Man1a2	10.7905	11.0991	11.0785	10.4768	10.9032	10.9677
ENSMUSG00000008789	Ceacam5	7.28736	7.16332	7.16332	7.16332	7.16332	7.33955
ENSMUSG00000008813	Tppp2	7.16332	7.16332	7.16332	7.16332	7.16332	7.16332
ENSMUSG00000008822	Acyp1	9.94989	9.74097	9.65939	9.60519	9.58261	9.44106
ENSMUSG00000008843	Cldn13	7.16332	7.16332	7.16332	7.32721	7.33479	7.16332
ENSMUSG00000008845	Cd163	7.28736	7.16332	7.16332	7.16332	7.16332	7.16332
ENSMUSG00000008855	Hdac5	10.8952	10.5149	10.6519	10.8028	10.4249	10.3763
ENSMUSG00000008859	Rala	10.8061	10.6966	10.7381	10.5197	10.4982	10.499
ENSMUSG00000008874	Clec3a	7.28736	7.16332	7.16332	7.16332	7.16332	7.16332
ENSMUSG00000008892	Vdac3	12.4987	12.3902	12.3777	12.536	12.4405	12.4303
ENSMUSG00000008932	Slc1a7	7.6256	7.60366	7.61719	7.46953	7.45998	7.57548
ENSMUSG00000008958	Vps72	11.3204	11.263	11.2657	11.1604	11.1115	11.0744
ENSMUSG00000008976	Gabpa	12.5246	12.5323	12.5398	12.0408	12.1299	12.1254
ENSMUSG00000008999	Bmp7	8.70651	8.34837	8.29317	8.54845	8.55907	8.43544
ENSMUSG00000009013	Dynll1	12.891	13.0673	13.031	12.8704	13.2082	13.2244
ENSMUSG00000009030	Pdcl	10.8667	10.9381	10.8982	11.2479	11.1605	11.1792
ENSMUSG00000009035	Tmem184b	10.5056	10.296	10.3728	10.042	9.88757	9.83809
ENSMUSG00000009047	Gm5965	7.16332	7.16332	7.16332	7.16332	7.16332	7.16332
ENSMUSG00000009070	Rsph14	7.28736	7.16332	7.28096	7.16332	7.33479	7.37909
ENSMUSG00000009073	Nf2	12.716	12.9933	12.9294	12.4859	12.2834	12.2195
ENSMUSG00000009075	Cabp7	7.76678	7.86904	7.68669	7.77235	7.89349	7.93288
ENSMUSG00000009076	Zmat5	9.57009	9.45813	9.41335	8.65964	8.65449	8.72591
ENSMUSG00000009079	Ewsr1	13.8525	13.8322	13.856	13.9975	13.8352	13.8108
ENSMUSG00000009090	Ap1b1	11.7314	11.9414	11.8897	11.7904	11.8467	11.7853
ENSMUSG00000009092	Derl3	8.19411	8.24444	8.18757	9.15006	9.1978	9.14249
ENSMUSG00000009093	Gstt4	7.16332	7.16332	7.16332	7.42225	7.33479	7.28797
ENSMUSG00000009097	Tbx1	7.16332	7.27742	7.16332	7.32721	7.37327	7.33955
ENSMUSG00000009108	Gnat2	7.80281	7.67113	7.61719	8.27744	8.14475	8.17097
ENSMUSG00000009112	Bcl2l13	11.2635	11.1764	11.1132	11.4231	11.4046	11.3445
ENSMUSG00000009114	2610028H24Rik	7.53453	7.36085	7.16332	7.72776	7.43421	7.51513
ENSMUSG00000009115	Spatc1l	7.28736	7.39135	7.16332	7.16332	7.16332	7.28797
ENSMUSG00000009145	Dqx1	8.52675	8.37747	8.42754	8.35618	8.12364	8.14933
ENSMUSG00000009185	Ccl8	7.16332	7.16332	7.16332	7.16332	7.16332	7.16332
ENSMUSG00000009207	Lnpk1	10.0282	10.0824	10.1091	10.2085	10.1278	10.0933
ENSMUSG00000009210	Prr29	7.16332	7.16332	7.16332	7.27924	7.28461	7.16332
ENSMUSG00000009214	Tmem8c	7.16332	7.16332	7.16332	7.16332	7.16332	7.16332
ENSMUSG00000009216	Fam163b	7.60892	7.58883	7.5696	8.76078	8.96589	8.92615
ENSMUSG00000009246	Trpm5	8.00211	7.87786	7.98427	8.26087	7.93108	7.9519
ENSMUSG00000009248	Ascl2	8.49702	8.66023	8.68	8.87593	9.51367	9.42471
ENSMUSG00000009281	Rarres2	7.16332	7.16332	7.28096	7.16332	7.28461	7.33955
ENSMUSG00000009291	Pttg1ip	11.9183	11.421	11.4273	11.3147	11.0928	11.0994
ENSMUSG00000009292	Trpm2	7.77904	7.81347	7.69947	8.16082	8.13777	8.33943
ENSMUSG00000009293	Ube2g2	10.3316	10.4054	10.4233	10.4863	10.5295	10.4849
ENSMUSG00000009350	Mpo	7.16332	7.27742	7.28096	7.27924	7.16332	7.37909
ENSMUSG00000009356	Lpo	7.28736	7.55747	7.61719	8.08935	8.237	8.31541
ENSMUSG00000009376	Met	8.20095	8.27684	8.25354	9.67271	9.40308	9.49786
ENSMUSG00000009378	Slc16a12	7.71486	7.54079	7.42608	7.32721	7.40568	7.16332
ENSMUSG00000009394	Syn2	7.33869	7.16332	7.28096	7.39497	7.40568	7.33955
ENSMUSG00000009406	Elk1	10.269	10.2792	10.1759	10.2085	9.97334	9.95418
ENSMUSG00000009418	Nav1	11.3246	11.3088	11.3979	11.2268	11.1707	11.2057
ENSMUSG00000009470	Tnpo1	13.9534	14.0761	14.1016	14.0363	14.0923	14.1852
ENSMUSG00000009471	Myod1	7.16332	7.16332	7.16332	7.44689	7.77731	7.81752
ENSMUSG00000009487	Otog	7.16332	7.16332	7.16332	7.49058	7.52633	7.4124
ENSMUSG00000009535	Rnmt	12.4013	12.2092	12.2461	12.6005	12.5915	12.5975
ENSMUSG00000009545	Kcnq1	7.37803	7.27742	7.36696	7.39497	7.33479	7.33955
ENSMUSG00000009549	Srp14	10.9145	10.8257	10.7843	11.0647	11.1188	11.2037
ENSMUSG00000009551	6330409D20Rik	7.28736	7.27742	7.16332	7.16332	7.16332	7.16332
ENSMUSG00000009555	Cdk9	12.1476	12.0435	12.107	12.0867	11.9495	11.9504
ENSMUSG00000009563	Tor2a	10.0504	9.69185	9.65763	10.5124	10.1978	10.0524
ENSMUSG00000009566	Fpgs	11.4942	11.5109	11.4624	11.9517	11.8937	11.9359
ENSMUSG00000009569	Mkl2	10.2152	10.4293	10.4944	10.3324	10.2547	10.3175
ENSMUSG00000009575	Cbx5	13.6742	13.8414	13.8275	13.9236	13.8166	13.9024
ENSMUSG00000009580	Odam	7.16332	7.16332	7.16332	7.16332	7.16332	7.16332
ENSMUSG00000009585	Apobec3	11.8875	11.858	11.8209	11.7541	11.7754	11.7134
ENSMUSG00000009588	St6galnac1	7.16332	7.16332	7.16332	7.16332	7.16332	7.16332
ENSMUSG00000009596	Taf7l	8.14466	7.9445	7.95989	8.25528	8.54997	8.52317
ENSMUSG00000009614	Sardh	7.16332	7.16332	7.16332	7.16332	7.28461	7.28797
ENSMUSG00000009621	Vav2	9.92116	9.70948	9.75763	11.1122	10.8548	10.8846
ENSMUSG00000009628	Tex15	10.2551	9.37493	9.42805	9.07771	8.88008	9.00036
ENSMUSG00000009630	Ppp2cb	11.4974	11.437	11.4127	11.4172	11.379	11.3617
ENSMUSG00000009633	G0s2	9.94038	10.3178	10.2806	9.59091	9.54249	9.60674
ENSMUSG00000009640	Dmap1	10.7974	10.8449	10.7534	10.58	10.5504	10.553
ENSMUSG00000009646	Pla2g12b	7.37803	7.16332	7.16332	7.27924	7.16332	7.28797
ENSMUSG00000009647	Mcu	10.4031	10.1017	10.1404	10.1125	9.83441	9.71128
ENSMUSG00000009654	Oit3	7.28736	7.27742	7.16332	7.16332	7.16332	7.16332
ENSMUSG00000009670	Tex11	8.21448	8.25537	8.3312	8.77453	8.93687	8.97389
ENSMUSG00000009681	Bcr	9.82946	9.89255	9.81522	10.5853	10.4941	10.5066
ENSMUSG00000009687	Fxyd5	7.37803	7.32465	7.32964	8.08935	8.07219	8.10434
ENSMUSG00000009731	Kcnd1	8.78277	8.85181	8.77174	9.19448	9.00972	9.07344
ENSMUSG00000009733	Tfcp2	10.0578	9.85727	9.86598	9.57829	9.47568	9.5221
ENSMUSG00000009734	Pou6f2	7.44034	7.64531	7.63195	7.44689	7.48365	7.37909
ENSMUSG00000009739	Pou6f1	8.45079	9.07485	9.0476	8.36622	8.33214	8.45147
ENSMUSG00000009741	Ubp1	12.0859	12.1554	12.1744	12.2168	12.1768	12.2081
ENSMUSG00000009772	Nuak2	8.68133	8.09513	8.24189	9.13236	8.92375	9.00036
ENSMUSG00000009828	Ick	9.88023	9.95387	9.93948	9.82589	10.0129	10.099
ENSMUSG00000009863	Sdhb	12.0236	11.794	11.8002	11.9351	11.6318	11.6231
ENSMUSG00000009876	Cox4i2	7.37803	7.36085	7.28096	7.67913	7.68924	7.55642
ENSMUSG00000009894	Snap47	10.7905	10.5829	10.5575	11.2595	11.0456	11.0895
ENSMUSG00000009900	Wnt3a	7.28736	7.46475	7.45108	7.16332	7.37327	7.16332
ENSMUSG00000009905	Kdsr	10.7283	10.5005	10.6126	10.8377	10.443	10.5225
ENSMUSG00000009907	Vps4b	11.9278	11.9447	11.8897	11.8394	11.8443	11.8238
ENSMUSG00000009927	Rps25	14.4416	14.4455	14.389	14.0993	14.1416	14.1504
ENSMUSG00000009941	Nxf2	7.16332	7.27742	7.16332	7.6662	7.54586	7.49251
ENSMUSG00000009995	Taz	10.5901	10.2221	10.1998	10.308	10.1291	10.0598
ENSMUSG00000010021	Kif19a	7.16332	7.16332	7.16332	7.16332	7.33479	7.46819
ENSMUSG00000010025	Aldh3a2	11.5038	11.207	11.1956	10.8363	10.803	10.9252
ENSMUSG00000010044	Zmynd10	7.51341	7.39135	7.32964	7.99587	7.50567	7.53636
ENSMUSG00000010045	Tmem115	10.0519	10.1649	10.0951	9.91785	10.0071	10.0976
ENSMUSG00000010047	Hyal2	10.3232	10.4131	10.3843	10.3102	10.3644	10.4237
ENSMUSG00000010048	Ifrd2	11.3849	11.5722	11.5302	11.6366	11.5501	11.5256
ENSMUSG00000010051	Hyal1	9.60103	9.19545	9.23981	8.73278	8.67914	8.58099
ENSMUSG00000010054	Tusc2	9.45466	9.80926	9.73123	9.66594	9.87487	9.79056
ENSMUSG00000010057	Nprl2	9.64713	9.39119	9.55725	9.49806	9.03709	8.94342
ENSMUSG00000010064	Slc38a3	7.46669	7.68353	7.63195	8.24966	8.39777	8.3275
ENSMUSG00000010066	Cacna2d2	7.75425	7.86011	7.84316	8.02584	8.02532	7.99737
ENSMUSG00000010067	Rassf1	8.50702	8.50739	8.55475	9.22088	9.19249	9.17991
ENSMUSG00000010080	Epn3	7.16332	7.16332	7.16332	7.843	8.13777	7.97952
ENSMUSG00000010086	Rnf112	7.16332	7.27742	7.16332	7.51034	7.56441	7.55642
ENSMUSG00000010095	Slc3a2	14.286	14.1724	14.1022	14.2893	14.0605	14.0452
ENSMUSG00000010097	Nxf1	12.3597	12.6793	12.6539	12.4732	12.6916	12.6561
ENSMUSG00000010110	Stx5a	10.7155	10.7842	10.767	10.308	10.5023	10.395
ENSMUSG00000010122	Slc47a1	7.68687	8.21654	8.14941	7.70402	7.91254	7.93288
ENSMUSG00000010136	Pifo	7.28736	7.4182	7.16332	7.73925	7.70275	7.75713
ENSMUSG00000010142	Tnfrsf13b	8.09987	7.96022	7.82321	7.76153	7.61542	7.55642
ENSMUSG00000010154	Spire2	10.0252	10.4207	10.3853	9.31037	9.16018	9.19962
ENSMUSG00000010175	Prox1	7.37803	7.50493	7.61719	7.80365	7.75356	7.80592
ENSMUSG00000010205	Raver1	7.16332	7.16332	7.16332	7.16332	7.16332	7.16332
ENSMUSG00000010277	2610507B11Rik	13.3049	13.5384	13.51	13.4901	13.4309	13.5488
ENSMUSG00000010290	AI597479	10.5841	10.3482	10.3811	10.3428	10.2425	10.294
ENSMUSG00000010307	Tmem86a	7.60892	7.68353	7.60192	8.15456	7.92187	7.91333
ENSMUSG00000010311	Optc	7.16332	7.16332	7.16332	7.16332	7.16332	7.16332
ENSMUSG00000010342	Tex14	11.363	10.8964	10.9112	9.44309	9.20835	9.18274
ENSMUSG00000010358	Ifi35	8.49199	8.32343	8.33651	9.24442	9.22142	9.26497
ENSMUSG00000010362	Rdm1	10.8509	10.4528	10.4334	10.8088	10.3246	10.2739
ENSMUSG00000010376	Nedd8	11.7403	11.7533	11.6927	11.749	11.8641	11.9453
ENSMUSG00000010392	Gosr1	10.5516	10.5786	10.5107	10.2973	10.4032	10.3273
ENSMUSG00000010406	Mrpl52	10.5002	10.6224	10.4925	10.2188	10.49	10.4474
ENSMUSG00000010435	Spaca7	7.16332	7.16332	7.16332	7.16332	7.16332	7.16332
ENSMUSG00000010453	Kansl3	11.2313	11.3437	11.3501	11.3603	11.1978	11.2439
ENSMUSG00000010461	Eya4	7.16332	7.16332	7.28096	7.44689	7.54586	7.44171
ENSMUSG00000010476	Ebf3	7.16332	7.36085	7.16332	7.52901	7.56441	7.64403
ENSMUSG00000010492	Uckl1os	7.64169	7.58883	7.51546	7.76153	7.74129	7.68943
ENSMUSG00000010505	Myt1	7.16332	7.39135	7.32964	7.32721	7.33479	7.37909
ENSMUSG00000010517	Faf1	12.1901	11.9817	12.0148	12.2926	12.0935	12.0818
ENSMUSG00000010529	Gm266	7.16332	7.16332	7.16332	7.44689	7.61542	7.49251
ENSMUSG00000010538	Tsacc	8.1662	8.21085	8.19377	8.40054	8.3655	8.29699
ENSMUSG00000010554	Mettl16	10.8985	11.4871	11.4283	11.4153	11.8944	11.823
ENSMUSG00000010592	Dazl	9.66086	9.42311	9.46103	8.85058	9.24716	9.12187
ENSMUSG00000010601	Apol7a	7.28736	7.16332	7.16332	7.27924	7.28461	7.28797
ENSMUSG00000010607	Pigyl	9.33072	8.967	8.88593	9.6744	9.43657	9.38898
ENSMUSG00000010608	Rbm25	13.2576	13.7365	13.7517	13.0973	13.3538	13.3796
ENSMUSG00000010609	Psen2	8.85801	8.83306	8.8099	8.90382	8.67099	8.89086
ENSMUSG00000010651	Acaa1b	7.37803	7.44246	7.47405	7.93203	7.87388	8.03186
ENSMUSG00000010660	Plcd1	7.75425	7.67113	7.72412	9.03442	8.44935	8.39702
ENSMUSG00000010663	Fads1	12.6189	12.5169	12.4975	12.95	12.6896	12.6827
ENSMUSG00000010721	Lmbr1	9.59285	9.48097	9.5798	9.24442	9.08431	9.21627
ENSMUSG00000010751	Tnfrsf22	10.2777	10.2155	10.2962	9.64714	9.79948	9.8672
ENSMUSG00000010755	Cars	13.8901	13.708	13.6557	13.6283	13.5528	13.5001
ENSMUSG00000010760	Phlda2	9.02138	8.7583	8.76466	10.0472	9.47139	9.45261
ENSMUSG00000010796	Asz1	7.4909	7.27742	7.32964	7.46953	7.37327	7.49251
ENSMUSG00000010797	Wnt2	7.28736	7.16332	7.16332	7.16332	7.33479	7.16332
ENSMUSG00000010803	Gabra1	7.28736	7.36085	7.47405	7.27924	7.28461	7.37909
ENSMUSG00000010825	Grid2ip	7.68687	7.92843	8.00009	7.61061	7.45998	7.61111
ENSMUSG00000010830	Kdelr3	7.8368	7.69564	7.75909	7.61061	7.66108	7.61111
ENSMUSG00000010841	1700006E09Rik	7.16332	7.16332	7.16332	7.16332	7.16332	7.16332
ENSMUSG00000010911	Apip	9.68981	9.76869	9.87351	9.51335	9.40985	9.38656
ENSMUSG00000010914	Pdhx	10.4392	10.6934	10.6037	10.4891	10.6148	10.5868
ENSMUSG00000010936	Vac14	11.6507	11.7559	11.8432	11.5892	11.5569	11.4948
ENSMUSG00000011008	Mcoln2	7.16332	7.16332	7.28096	7.32721	7.28461	7.16332
ENSMUSG00000011034	Slc5a1	7.60892	8.01271	7.94316	7.57994	7.76556	7.75713
ENSMUSG00000011052	1700049J03Rik	7.16332	7.16332	7.16332	7.16332	7.16332	7.16332
ENSMUSG00000011096	Akt1s1	10.6633	10.9838	10.9949	10.6529	10.7939	10.8182
ENSMUSG00000011114	Tbrg1	12.6089	12.5677	12.5204	12.2663	12.3036	12.2711
ENSMUSG00000011118	Panx3	7.16332	7.16332	7.16332	7.16332	7.16332	7.16332
ENSMUSG00000011148	Adssl1	7.84773	7.50493	7.47405	8.43839	7.97541	7.85105
ENSMUSG00000011154	Cfap161	7.28736	7.27742	7.45108	7.56371	7.43421	7.4124
ENSMUSG00000011158	Brf1	10.1848	10.4575	10.5436	10.1678	10.1567	10.1469
ENSMUSG00000011171	Vipr2	7.28736	7.32465	7.16332	7.16332	7.33479	7.37909
ENSMUSG00000011179	Odc1	13.7861	14.0635	14.0391	14.3635	14.7331	14.6965
ENSMUSG00000011254	Thg1l	10.612	11.1086	10.9779	10.837	11.1872	11.1852
ENSMUSG00000011256	Adam19	12.6471	12.3712	12.2897	9.70936	10.4097	10.4066
ENSMUSG00000011257	Pabpc4	13.8585	13.8405	13.8361	13.7625	14.0092	13.8877
ENSMUSG00000011263	Exoc3l2	8.64247	8.02706	7.97623	7.52901	7.77731	7.57548
ENSMUSG00000011267	Zfp296	11.1885	10.9592	10.9127	9.44109	9.26236	9.22998
ENSMUSG00000011305	Plin5	7.65723	7.69564	7.67358	8.02584	8.10198	7.99737
ENSMUSG00000011306	Sugp1	11.1779	11.2385	11.1713	11.1546	11.1649	11.1412
ENSMUSG00000011349	Dmrtc2	8.29169	8.01271	7.95989	8.57325	8.07974	7.99737
ENSMUSG00000011350	Gm5893	7.16332	7.16332	7.42608	7.27924	7.16332	7.28797
ENSMUSG00000011382	Dhdh	10.122	10.0291	9.98594	10.5289	10.7006	10.7025
ENSMUSG00000011427	Zfp790	9.30802	9.07485	9.03633	8.91602	8.87666	8.87282
ENSMUSG00000011463	Cpb1	7.16332	7.16332	7.28096	7.16332	7.33479	7.28797
ENSMUSG00000011486	Slc25a41	7.33869	7.32465	7.16332	7.51034	7.37327	7.51513
ENSMUSG00000011589	Fsd1	8.13736	8.38224	8.29869	10.0304	9.8556	10.0149
ENSMUSG00000011632	Pinlyp	7.4909	7.36085	7.28096	7.52901	7.50567	7.33955
ENSMUSG00000011658	Fuz	8.92877	8.68197	8.7027	9.06971	8.79869	8.70511
ENSMUSG00000011751	Sptbn4	9.58048	9.87432	9.8508	10.2603	10.0639	10.0672
ENSMUSG00000011752	Pgam1	14.5468	14.5223	14.5052	14.9145	14.9169	14.87
ENSMUSG00000011831	Evi5	11.2223	11.1937	11.2691	11.2849	11.1878	11.2265
ENSMUSG00000011832	Evi5l	8.79052	8.58061	8.57594	8.57732	8.61645	8.43004
ENSMUSG00000011837	Snapc2	9.75506	9.81074	9.78031	9.47869	9.48846	9.52646
ENSMUSG00000011877	Git1	11.1094	11.3083	11.3022	11.8434	11.5054	11.5045
ENSMUSG00000011884	Gltp	10.4235	10.5727	10.5612	10.5105	10.808	10.7367
ENSMUSG00000011958	Bnip2	10.4992	10.5795	10.5649	10.6901	10.9185	10.9042
ENSMUSG00000011960	Ccnt1	11.5738	11.5778	11.5367	11.4231	11.4922	11.5188
ENSMUSG00000012017	Scarf2	7.41117	7.27742	7.45108	7.70402	7.78883	7.85105
ENSMUSG00000012042	4930579F01Rik	7.16332	7.32465	7.16332	7.32721	7.28461	7.16332
ENSMUSG00000012076	Brms1l	10.1941	10.3947	10.4424	10.2525	10.2788	10.3418
ENSMUSG00000012114	Med15	11.0308	11.1389	11.1207	10.8967	10.8292	10.9283
ENSMUSG00000012117	Dhdds	10.2152	10.2494	10.2704	10.2447	10.1658	10.1358
ENSMUSG00000012123	Aim1l	8.97595	8.91225	8.85347	9.47869	9.34529	9.32718
ENSMUSG00000012126	Ubxn11	9.17134	9.20714	9.25895	8.0404	7.85367	7.87247
ENSMUSG00000012187	Mogat1	7.16332	7.27742	7.16332	7.27924	7.33479	7.33955
ENSMUSG00000012211	Tex22	7.28736	7.16332	7.16332	7.27924	7.28461	7.33955
ENSMUSG00000012282	Wnt8a	8.12256	8.19937	8.30419	7.49058	7.84332	7.8289
ENSMUSG00000012296	Tjap1	11.3089	11.254	11.2797	11.2111	11.0456	11.0859
ENSMUSG00000012350	Ehf	7.28736	7.4182	7.45108	7.27924	7.28461	7.46819
ENSMUSG00000012396	Nanog	14.2313	13.7984	13.7289	11.1969	10.32	10.3187
ENSMUSG00000012405	Rpl15	13.7961	13.8567	13.8276	13.5892	13.6581	13.6533
ENSMUSG00000012422	Tmem167	11.2191	11.2995	11.3304	11.4621	11.6862	11.7354
ENSMUSG00000012428	Steap4	7.16332	7.27742	7.28096	7.16332	7.37327	7.16332
ENSMUSG00000012429	Mplkip	10.78	10.1718	10.3127	10.7006	10.6483	10.474
ENSMUSG00000012443	Kif11	12.6775	13.0151	13.0267	12.8704	12.9516	12.9452
ENSMUSG00000012483	Rpa3	10.7446	10.8737	10.7953	10.6139	10.7278	10.696
ENSMUSG00000012519	Mlkl	7.16332	7.39135	7.3984	8.06874	7.94017	8.05676
ENSMUSG00000012520	Phox2b	7.16332	7.16332	7.16332	7.16332	7.28461	7.16332
ENSMUSG00000012535	Tnpo3	12.7748	12.7984	12.7902	12.9487	12.9639	12.9309
ENSMUSG00000012609	Ttll5	9.9873	10.3137	10.2199	9.97592	10.158	10.2105
ENSMUSG00000012640	Zfp715	10.6011	10.2676	10.3094	9.77202	9.72148	9.64714
ENSMUSG00000012705	Retn	7.33869	7.27742	7.28096	7.49058	7.43421	7.4124
ENSMUSG00000012777	Acpt	7.71486	7.4182	7.6601	7.54676	7.40568	7.46819
ENSMUSG00000012819	Cdh23	7.5545	7.44246	7.51546	7.76153	7.52633	7.49251
ENSMUSG00000012848	Rps5	15.3554	15.3722	15.3459	15.1299	15.1052	15.1259
ENSMUSG00000012889	Podnl1	7.37803	7.36085	7.3984	7.49058	7.40568	7.55642
ENSMUSG00000013033	Adgrl1	11.4184	11.144	11.158	12.4305	12.4549	12.5222
ENSMUSG00000013076	Amotl1	10.4787	10.0253	10.0976	11.0704	10.5689	10.6179
ENSMUSG00000013083	2200002J24Rik	7.33869	7.16332	7.28096	7.44689	7.28461	7.28797
ENSMUSG00000013089	Etv5	14.2747	14.1934	14.1609	14.4937	14.2422	14.2406
ENSMUSG00000013091	Tmem190	7.33869	7.16332	7.16332	7.49058	7.54586	7.55642
ENSMUSG00000013150	Gfod2	8.73924	9.03283	8.92685	9.18474	9.23692	9.3042
ENSMUSG00000013155	Enkd1	9.59899	9.47908	9.52853	10.1607	9.97482	10.0118
ENSMUSG00000013158	4933405L10Rik	7.37803	7.36085	7.28096	7.49058	7.58212	7.46819
ENSMUSG00000013160	Atp6v0d1	11.1066	10.9702	10.9347	11.198	10.9508	10.9067
ENSMUSG00000013236	Ptprs	10.9358	10.852	10.9055	12.7129	12.7743	12.774
ENSMUSG00000013275	Slc41a1	10.9631	10.9998	10.9949	9.76887	9.75496	9.84672
ENSMUSG00000013338	Fer1l4	7.5545	7.39135	7.36696	7.52901	7.43421	7.49251
ENSMUSG00000013353	4931406B18Rik	7.16332	7.16332	7.16332	7.16332	7.16332	7.16332
ENSMUSG00000013367	Iglon5	7.41117	7.32465	7.32964	8.35618	8.20515	8.21269
ENSMUSG00000013415	Igf2bp1	13.3104	13.8358	13.8247	13.6116	13.5984	13.6795
ENSMUSG00000013418	B4galnt2	8.35151	8.28739	8.33651	8.40054	8.28577	8.29699
ENSMUSG00000013419	Zfp651	8.86889	8.72077	8.67233	9.96913	9.97779	10.0103
ENSMUSG00000013465	Nelfb	11.4156	11.4648	11.4643	11.5531	11.3992	11.4057
ENSMUSG00000013483	Card14	7.4909	7.4182	7.32964	7.46953	7.33479	7.37909
ENSMUSG00000013495	Tmem175	9.33819	9.33127	9.30562	9.1969	9.15471	8.95026
ENSMUSG00000013523	Bcas1	7.8368	8.21654	8.10947	8.83446	9.21881	9.42705
ENSMUSG00000013539	Tango2	9.15425	9.04612	9.10786	9.04265	8.87666	9.02947
ENSMUSG00000013562	4833413E03Rik	8.18722	8.35328	8.38811	7.82364	7.90308	7.88292
ENSMUSG00000013584	Aldh1a2	8.27926	8.14577	8.10947	7.46953	7.56441	7.55642
ENSMUSG00000013593	Ndufs2	12.7067	12.6927	12.6393	12.5652	12.623	12.5829
ENSMUSG00000013611	Snx31	7.70106	7.52331	7.55241	7.93203	7.80012	7.8289
ENSMUSG00000013622	Atraid	10.3159	10.0665	9.99008	9.53223	9.23949	9.13369
ENSMUSG00000013629	Cad	14.5654	14.5277	14.5425	14.0707	14.0246	14.0918
ENSMUSG00000013643	Lypd8	7.16332	7.16332	7.16332	7.16332	7.16332	7.16332
ENSMUSG00000013646	Sh3bp5l	10.4235	10.7656	10.7518	10.6395	10.7407	10.6647
ENSMUSG00000013653	1810065E05Rik	7.16332	7.16332	7.16332	7.16332	7.16332	7.16332
ENSMUSG00000013662	Atad1	11.7439	11.7203	11.7454	12.6358	12.6104	12.6518
ENSMUSG00000013663	Pten	12.0361	12.3358	12.4223	13.012	13.2695	13.2381
ENSMUSG00000013668	4933402N03Rik	7.16332	7.16332	7.16332	7.16332	7.16332	7.16332
ENSMUSG00000013698	Pea15a	8.58383	8.85799	8.73592	10.3324	10.3944	10.4925
ENSMUSG00000013701	Timm23	11.9395	11.8965	11.8209	12.1168	12.2484	12.2279
ENSMUSG00000013707	Tnfaip8l2	7.44034	7.44246	7.36696	7.36399	7.45998	7.4124
ENSMUSG00000013736	Trnt1	11.2895	11.4295	11.4377	11.5616	11.8515	11.8505
ENSMUSG00000013766	Ly6g6e	9.48613	8.28213	8.22415	8.14826	7.80012	7.70368
ENSMUSG00000013787	Ehmt2	11.9658	12.1439	12.1552	12.5412	12.3584	12.3072
ENSMUSG00000013822	Elof1	9.94989	10.3482	10.2951	10.5124	10.7433	10.8285
ENSMUSG00000013833	Med16	10.3602	10.7161	10.7316	10.7079	10.9109	10.9179
ENSMUSG00000013846	St3gal1	7.72831	7.50493	7.3984	7.67913	7.81121	7.74425
ENSMUSG00000013858	Tmem259	11.5723	11.8822	11.9027	11.6329	11.5652	11.6436
ENSMUSG00000013878	Rnf170	9.9656	9.67398	9.69236	9.99073	9.65944	9.64515
ENSMUSG00000013921	Clip3	8.50204	8.59234	8.57594	10.3123	10.229	10.1879
ENSMUSG00000013928	Thap8	7.28736	7.39135	7.32964	7.49058	7.43421	7.37909
ENSMUSG00000013936	Myl2	7.44034	7.52331	7.51546	7.39497	7.43421	7.37909
ENSMUSG00000013973	Dedd	8.84702	8.68555	8.76466	8.9981	8.84889	8.81319
ENSMUSG00000013974	Mcemp1	7.16332	7.32465	7.16332	7.27924	7.28461	7.37909
ENSMUSG00000013997	Nit1	10.2269	10.1557	10.0951	9.97457	9.94028	9.82418
ENSMUSG00000014030	Pax5	7.81435	7.60366	7.55241	7.39497	7.33479	7.49251
ENSMUSG00000014039	Prdm15	9.79099	10.0291	10.0416	10.012	10.1825	10.0435
ENSMUSG00000014074	Rnf168	11.4631	11.6461	11.6388	11.1236	11.4897	11.4205
ENSMUSG00000014075	Tctex1d2	9.32319	9.01127	8.93303	9.45506	9.01891	9.03585
ENSMUSG00000014077	Chp1	10.7544	10.8971	10.8458	10.677	10.842	10.8302
ENSMUSG00000014104	Sval2	7.28736	7.16332	7.16332	7.16332	7.16332	7.16332
ENSMUSG00000014158	Trpv4	7.68687	7.60366	7.74768	7.57994	7.43421	7.59367
ENSMUSG00000014164	Klhl3	8.12256	8.15189	8.29869	8.03316	7.95801	8.08879
ENSMUSG00000014177	Tvp23b	10.2462	10.0738	10.0295	9.90509	9.94635	9.91874
ENSMUSG00000014195	Dnajc7	12.623	12.8071	12.8099	12.2556	12.5993	12.5738
ENSMUSG00000014198	Zfp385c	7.70106	7.50493	7.58608	7.57994	7.43421	7.46819
ENSMUSG00000014226	Cacybp	13.4038	13.4353	13.449	13.2536	13.248	13.2611
ENSMUSG00000014232	Cluap1	9.21307	9.29483	9.2637	9.00376	8.93687	8.85451
ENSMUSG00000014243	Zswim7	9.82081	9.40125	9.48325	10.2188	10.0443	9.98874
ENSMUSG00000014245	Pigl	10.1551	10.2537	10.2738	8.96941	9.02803	9.03585
ENSMUSG00000014294	Ndufa2	11.0799	10.9754	10.891	11.1158	11.1181	11.1704
ENSMUSG00000014301	Pam16	9.39176	9.31853	9.22037	9.3689	9.36173	9.28604
ENSMUSG00000014303	Glis2	10.0026	10.5122	10.4314	10.084	9.90172	9.88905
ENSMUSG00000014313	Cox6c	12.3144	12.3095	12.2467	12.304	12.1784	12.1784
ENSMUSG00000014329	Bicc1	7.79104	7.88655	7.8529	8.48825	8.19208	8.38577
ENSMUSG00000014349	Ube2z	12.558	12.7411	12.677	12.5044	12.6153	12.6074
ENSMUSG00000014351	Gip	7.16332	7.16332	7.16332	7.16332	7.16332	7.16332
ENSMUSG00000014353	Tmem87b	10.4766	10.3002	10.3323	10.4375	10.1978	10.1469
ENSMUSG00000014355	Anapc1	12.7062	12.8276	12.8068	13.0722	13.0329	13.0754
ENSMUSG00000014361	Mertk	8.62476	8.26616	8.3312	9.20414	9.20835	9.20241
ENSMUSG00000014402	Tsg101	10.9973	11.0509	11.0931	11.5097	11.5472	11.5214
ENSMUSG00000014418	Hps5	9.66281	9.78386	9.73953	9.37524	9.58853	9.59644
ENSMUSG00000014426	Map3k4	11.5561	11.4671	11.4278	12.2275	11.912	11.9508
ENSMUSG00000014444	Piezo1	10.7606	10.8964	10.9854	12.0405	11.6373	11.7345
ENSMUSG00000014453	Blk	7.16332	7.16332	7.16332	7.16332	7.16332	7.16332
ENSMUSG00000014470	Rnf166	9.18819	9.24835	9.28715	9.08037	9.00972	8.90864
ENSMUSG00000014496	Ankrd28	11.9539	11.866	11.8529	11.718	11.6066	11.5893
ENSMUSG00000014498	Ankrd52	10.8658	10.8076	11.0131	10.8133	10.5155	10.5999
ENSMUSG00000014503	Pkd2l2	8.82474	8.72077	8.83021	8.55262	8.49366	8.56206
ENSMUSG00000014504	Srp19	11.36	11.5342	11.5724	11.2507	11.3773	11.5172
ENSMUSG00000014529	Tmbim7	7.16332	7.16332	7.16332	7.16332	7.16332	7.16332
ENSMUSG00000014542	Clec4f	7.16332	7.16332	7.16332	7.16332	7.16332	7.16332
ENSMUSG00000014543	Klra17	7.16332	7.16332	7.16332	7.16332	7.16332	7.16332
ENSMUSG00000014547	Wdfy2	8.95931	9.00855	8.9361	9.09619	9.15745	9.22725
ENSMUSG00000014550	Rbsn	10.8912	10.8998	10.9141	10.5003	10.3922	10.3927
ENSMUSG00000014551	Mrps25	10.4949	10.5528	10.5164	10.4578	10.5003	10.4915
ENSMUSG00000014554	Dguok	9.56381	9.31211	9.37262	9.70112	9.35705	9.3986
ENSMUSG00000014592	Camta1	10.1469	9.99847	10.1831	10.4355	10.075	10.0686
ENSMUSG00000014599	Csf1	7.46669	7.4182	7.51546	7.61061	7.68924	7.71755
ENSMUSG00000014601	Strip1	10.9041	10.8799	10.9084	11.114	11.0296	11.0994
ENSMUSG00000014602	Kif1a	7.46669	7.60366	7.63195	12.6136	11.7135	11.7805
ENSMUSG00000014603	Alx3	7.16332	7.27742	7.28096	7.36399	7.33479	7.28797
ENSMUSG00000014606	Slc25a11	11.1839	11.1115	11.0084	11.4926	11.3461	11.3101
ENSMUSG00000014609	Chrne	7.37803	7.27742	7.3984	7.49058	7.37327	7.28797
ENSMUSG00000014633	Cmc2	9.59079	9.70788	9.65234	9.25603	9.394	9.40815
ENSMUSG00000014668	Chfr	11.2389	11.3447	11.283	10.7647	10.8063	10.8061
ENSMUSG00000014686	Ceacam16	7.37803	7.46475	7.47405	7.42225	7.28461	7.37909
ENSMUSG00000014704	Hoxa2	7.16332	7.32465	7.16332	7.16332	7.16332	7.16332
ENSMUSG00000014725	Adam28	7.44034	7.52331	7.3984	7.46953	7.52633	7.51513
ENSMUSG00000014747	Ankrd53	7.74143	7.77341	7.6601	7.61061	7.56441	7.55642
ENSMUSG00000014748	Tex261	10.7818	10.9341	10.9551	10.6156	10.8468	10.9267
ENSMUSG00000014763	Fam120b	9.16567	9.55441	9.45491	9.29251	9.39628	9.46407
ENSMUSG00000014767	Tbp	10.8634	10.9214	10.8443	10.8215	10.8855	10.9355
ENSMUSG00000014769	Psmb1	12.9098	12.7502	12.6798	12.7005	12.6162	12.6094
ENSMUSG00000014771	Pdcd2	7.16332	7.16332	7.16332	7.16332	7.16332	7.16332
ENSMUSG00000014773	Dll1	8.27298	8.01992	8.03826	9.35183	9.23177	9.18557
ENSMUSG00000014776	Nol3	7.60892	7.65839	7.61719	7.49058	7.50567	7.55642
ENSMUSG00000014778	Fhod1	9.33321	9.63416	9.63636	9.92208	9.87965	9.89736
ENSMUSG00000014782	Plekhg4	7.41117	7.44246	7.42608	7.90654	7.97541	7.9519
ENSMUSG00000014786	Slc9a5	8.49702	8.33348	8.47937	9.86312	9.51782	9.37196
ENSMUSG00000014791	Elmo3	9.23478	8.87939	8.81671	9.38365	8.75387	8.86187
ENSMUSG00000014813	Stc1	7.37803	7.52331	7.47405	9.1425	9.54858	9.47316
ENSMUSG00000014837	4931428F04Rik	8.9322	9.25285	9.37262	9.36678	9.61772	9.54806
ENSMUSG00000014846	Tppp3	7.57346	7.75229	7.81299	7.72776	7.8328	7.76972
ENSMUSG00000014850	Msh3	10.9615	11.2949	11.2735	11.2446	11.4186	11.3563
ENSMUSG00000014852	Adamts13	7.33869	7.27742	7.16332	7.27924	7.16332	7.16332
ENSMUSG00000014856	Tmem208	9.50817	10.019	9.97342	9.60873	9.93723	9.90891
ENSMUSG00000014859	E2f4	12.0422	12.5259	12.4648	12.7845	13.0066	12.9724
ENSMUSG00000014867	Surf4	12.2511	12.2408	12.1821	12.1543	12.3687	12.357
ENSMUSG00000014873	Surf2	10.1359	10.2526	10.1855	10.1596	10.306	10.3261
ENSMUSG00000014905	Dnajb9	9.96091	9.70469	9.80737	10.348	10.158	10.1497
ENSMUSG00000014907	Naf1	10.9113	11.1526	11.2962	11.9927	12.2586	12.1395
ENSMUSG00000014932	Yes1	11.8502	11.7853	11.8353	10.403	10.1198	10.1986
ENSMUSG00000014956	Ppp1cb	13.1914	13.1411	13.1587	13.3774	13.3503	13.3574
ENSMUSG00000014959	Gorasp2	12.1238	11.9575	11.9403	11.5065	11.7679	11.7525
ENSMUSG00000014980	Tsen15	9.84489	9.86866	9.89437	9.69615	10.0229	10.036
ENSMUSG00000015001	Oc90	7.33869	7.27742	7.32964	7.32721	7.56441	7.4124
ENSMUSG00000015002	Efr3a	12.4346	12.3461	12.4046	12.0103	11.8327	11.8597
ENSMUSG00000015013	Trappc2l	9.19931	9.23931	9.19316	9.06971	9.10442	9.07652
ENSMUSG00000015016	Acsf3	9.37736	9.29917	9.37479	9.41882	9.26739	9.22177
ENSMUSG00000015023	Ddx19a	11.1653	11.3679	11.2454	10.6712	10.7781	10.7376
ENSMUSG00000015027	Galns	8.75526	8.44225	8.51551	8.55678	8.41872	8.48793
ENSMUSG00000015053	Gata2	7.4909	7.52331	7.36696	7.42225	7.5991	7.55642
ENSMUSG00000015083	C8g	8.52675	8.24992	8.18133	8.7711	8.12364	8.142
ENSMUSG00000015085	Entpd2	7.64169	7.27742	7.55241	7.98819	7.81121	7.70368
ENSMUSG00000015087	Rabl6	11.5819	11.4597	11.3999	11.9392	11.7424	11.6623
ENSMUSG00000015090	Ptgds	7.28736	7.16332	7.16332	7.32721	7.45998	7.44171
ENSMUSG00000015092	Edf1	11.5346	11.5086	11.5057	11.79	11.7471	11.7372
ENSMUSG00000015093	Clic3	7.37803	7.39135	7.16332	7.39497	7.33479	7.4124
ENSMUSG00000015094	Npdc1	9.49057	9.2461	9.31475	9.81072	9.49902	9.45031
ENSMUSG00000015095	Fbxw5	10.8104	10.6511	10.5894	10.7968	10.5699	10.6179
ENSMUSG00000015112	Slc25a13	12.622	12.4294	12.4245	11.9778	11.9215	11.9551
ENSMUSG00000015120	Ube2i	13.4702	13.4804	13.5264	13.725	13.7371	13.7107
ENSMUSG00000015126	Tsr3	10.0386	10.1729	10.1674	10.1878	10.3153	10.2316
ENSMUSG00000015127	Unkl	9.60713	9.84	9.87801	10.1223	10.3856	10.4077
ENSMUSG00000015133	Lrrk1	7.60892	7.61798	7.58608	8.01101	8.03333	8.11961
ENSMUSG00000015134	Aldh1a3	7.59157	7.52331	7.60192	7.63924	7.80012	7.88292
ENSMUSG00000015143	Actn1	13.3252	13.0025	13.0168	12.9061	12.3996	12.3885
ENSMUSG00000015149	Sirt2	9.83805	9.87432	9.78031	9.62107	9.40081	9.32211
ENSMUSG00000015165	Hnrnpl	14.3749	14.4428	14.4777	14.4886	14.5819	14.5626
ENSMUSG00000015176	Nolc1	13.5105	13.6709	13.6461	13.7164	13.848	13.8397
ENSMUSG00000015189	Casd1	9.57425	9.82691	9.8795	9.17984	9.42994	9.39139
ENSMUSG00000015202	Cnksr3	9.55329	9.40525	9.27078	10.7953	10.9162	10.9497
ENSMUSG00000015214	Mtmr1	8.91494	9.0221	8.99312	9.07505	9.07267	9.0485
ENSMUSG00000015217	Hmgb3	11.0989	11.4753	11.4432	11.0939	11.0225	11.038
ENSMUSG00000015222	Map2	8.82474	8.76499	8.83021	8.99526	8.98172	8.95026
ENSMUSG00000015224	Cyp2j9	7.86905	7.63185	7.68669	8.54005	8.32076	8.30931
ENSMUSG00000015242	Nipsnap3a	7.16332	7.16332	7.16332	7.16332	7.16332	7.16332
ENSMUSG00000015243	Abca1	9.61724	9.66578	9.69749	7.93203	8.02532	8.0966
ENSMUSG00000015247	Nipsnap3b	10.5034	10.4321	10.4324	10.1512	10.0457	10.0568
ENSMUSG00000015289	Lage3	10.9769	10.8971	10.8645	10.9608	11.1049	10.9536
ENSMUSG00000015290	Ubl4a	10.7374	10.7353	10.7291	10.8988	10.9055	10.8764
ENSMUSG00000015291	Gdi1	12.174	11.5078	11.5236	11.6951	11.1732	11.1343
ENSMUSG00000015305	Sash1	12.4156	12.1918	12.1812	11.4415	11.0643	11.1474
ENSMUSG00000015312	Gadd45b	8.9322	8.47316	8.53749	8.65586	8.60781	8.55727
ENSMUSG00000015314	Slamf6	7.33869	7.27742	7.36696	7.16332	7.16332	7.16332
ENSMUSG00000015316	Slamf1	7.6256	7.69564	7.68669	8.11605	8.07974	8.17097
ENSMUSG00000015335	Zdhhc12	10.5871	10.5821	10.5464	10.6529	10.6837	10.6752
ENSMUSG00000015337	Endog	8.66852	8.69623	8.62519	9.08831	9.40534	9.22177
ENSMUSG00000015340	Cybb	7.28736	7.27742	7.36696	7.32721	7.40568	7.4124
ENSMUSG00000015341	Golga7	11.5059	11.4894	11.5302	11.3215	11.4723	11.4086
ENSMUSG00000015342	Xk	9.02774	8.76165	8.7027	9.39825	9.24205	9.34228
ENSMUSG00000015354	Pcolce2	9.11644	9.82399	9.78031	9.48841	9.7774	9.71885
ENSMUSG00000015355	Cd48	7.16332	7.16332	7.28096	7.16332	7.16332	7.16332
ENSMUSG00000015357	Clpx	10.9822	10.9979	10.9888	10.7884	10.7865	10.8242
ENSMUSG00000015363	Trabd	9.57425	9.72058	9.78031	10.4882	10.5335	10.5225
ENSMUSG00000015365	Mov10l1	7.91952	7.98317	7.83326	9.288	9.11577	9.17137
ENSMUSG00000015377	Dennd6b	9.99497	9.76258	9.80263	9.81681	9.76536	9.75426
ENSMUSG00000015396	Cd83	7.16332	7.16332	7.28096	7.42225	7.45998	7.37909
ENSMUSG00000015401	Tmem27	7.16332	7.16332	7.16332	7.16332	7.16332	7.16332
ENSMUSG00000015405	Ace2	7.16332	7.16332	7.16332	7.16332	7.16332	7.16332
ENSMUSG00000015437	Gzmb	7.16332	7.16332	7.16332	7.16332	7.16332	7.16332
ENSMUSG00000015441	Gzmf	7.16332	7.16332	7.16332	7.16332	7.16332	7.16332
ENSMUSG00000015443	Gzmn	7.16332	7.16332	7.16332	7.16332	7.16332	7.16332
ENSMUSG00000015451	C4a	7.92918	7.69564	7.61719	7.86179	7.75356	7.55642
ENSMUSG00000015452	Ager	7.65723	7.61798	7.77028	7.78297	7.61542	7.64403
ENSMUSG00000015461	Atf6b	10.995	11.1937	11.1416	11.015	11.3478	11.3605
ENSMUSG00000015467	Egfl8	7.53453	7.52331	7.49541	7.57994	7.58212	7.59367
ENSMUSG00000015468	Notch4	8.90797	9.32066	9.27782	8.10281	8.18547	8.19207
ENSMUSG00000015474	Ppt2	8.77498	8.53236	8.50211	8.96651	8.94338	8.898
ENSMUSG00000015476	Prrt1	7.16332	7.16332	7.32964	7.27924	7.43421	7.4124
ENSMUSG00000015478	Rnf5	10.1038	9.99718	10.0389	10.0433	9.7286	9.82068
ENSMUSG00000015484	Fam163a	7.33869	7.27742	7.32964	7.16332	7.16332	7.16332
ENSMUSG00000015488	Cacfd1	9.59079	9.88697	9.87801	9.74506	10.1952	10.1744
ENSMUSG00000015501	Hivep2	7.86905	7.98317	8.03078	9.13744	9.27239	9.25162
ENSMUSG00000015519	2310057J18Rik	7.16332	7.16332	7.16332	7.16332	7.16332	7.16332
ENSMUSG00000015522	Arnt	12.0581	11.8801	11.928	11.5987	11.4938	11.5002
ENSMUSG00000015533	Itga2	7.33869	7.54079	7.51546	7.16332	7.33479	7.28797
ENSMUSG00000015536	Mocs2	9.49499	9.82837	9.75763	9.23741	9.51367	9.41053
ENSMUSG00000015542	Nat9	9.64516	9.38714	9.35729	9.8922	9.54249	9.5819
ENSMUSG00000015568	Lpl	10.2099	9.7763	9.72622	9.90651	9.29224	9.37196
ENSMUSG00000015575	Atp6v0e	10.5811	10.6704	10.6902	10.7483	10.7773	10.8387
ENSMUSG00000015579	Nkx2-5	7.28736	7.27742	7.28096	7.16332	7.33479	7.49251
ENSMUSG00000015597	Zfp318	10.8675	10.7475	10.7201	10.9908	10.7544	10.8514
ENSMUSG00000015599	Ttbk1	7.41117	7.4182	7.42608	7.63924	8.11648	8.04025
ENSMUSG00000015605	Srf	10.8773	10.9966	11.0501	12.313	11.8879	11.8463
ENSMUSG00000015619	Gata3	7.37803	7.36085	7.36696	7.36399	7.28461	7.28797
ENSMUSG00000015627	Gata5	7.16332	7.16332	7.16332	7.16332	7.16332	7.28797
ENSMUSG00000015647	Lama5	12.6042	12.7364	12.878	14.1706	13.7132	13.8609
ENSMUSG00000015652	Steap1	9.09859	9.04082	8.99897	8.96651	9.04009	8.99708
ENSMUSG00000015653	Steap2	10.5831	10.5769	10.5758	10.8545	10.9284	10.9785
ENSMUSG00000015656	Hspa8	14.7646	15.8769	15.82	14.7253	15.5075	15.463
ENSMUSG00000015659	Serac1	9.62928	9.63416	9.66465	9.73703	9.61772	9.56297
ENSMUSG00000015665	Awat1	7.16332	7.16332	7.16332	7.16332	7.16332	7.16332
ENSMUSG00000015668	Pdzd11	10.0026	9.90504	9.94805	10.0014	10.1304	10.1483
ENSMUSG00000015671	Psma2	12.6965	12.6616	12.6279	12.8217	12.8401	12.8566
ENSMUSG00000015672	Mrpl32	10.0967	10.0702	10.0482	10.1476	10.2166	10.1607
ENSMUSG00000015697	Setdb1	12.6735	12.6572	12.6406	12.1639	12.1689	12.2003
ENSMUSG00000015702	Anxa9	7.77904	7.64531	7.53441	7.75051	7.52633	7.62787
ENSMUSG00000015709	Arnt2	8.46643	8.39171	8.48396	10.0536	9.72504	9.67472
ENSMUSG00000015711	Prune1	11.5658	11.3753	11.318	11.0337	11.0296	11.0006
ENSMUSG00000015714	Cers2	11.5638	11.4519	11.4427	11.6108	11.4978	11.4562
ENSMUSG00000015721	Nlrp5	7.33869	7.16332	7.16332	7.16332	7.28461	7.16332
ENSMUSG00000015733	Capza2	12.0448	12.1124	12.116	12.38	12.4341	12.4317
ENSMUSG00000015745	Plekho1	7.5545	7.86904	7.84316	8.54005	8.4083	8.45147
ENSMUSG00000015747	Vps45	9.26142	9.0194	9.02495	9.02058	8.9336	8.83215
ENSMUSG00000015748	Prpf3	11.298	11.8272	11.7967	11.4977	11.7837	11.7194
ENSMUSG00000015749	Anp32e	13.186	13.1216	13.1119	13.579	13.5236	13.5461
ENSMUSG00000015750	Aph1a	10.8526	11.008	10.9963	10.8407	10.8714	10.8404
ENSMUSG00000015755	Tab2	11.7332	11.7156	11.7638	11.5744	11.4846	11.5614
ENSMUSG00000015757	Ppil4	11.2943	11.5883	11.5931	11.3572	11.5858	11.5858
ENSMUSG00000015759	Cnih1	11.4122	11.4744	11.4871	11.5397	11.4993	11.4721
ENSMUSG00000015766	Eps8	10.6989	10.706	10.6622	9.43101	9.43657	9.46635
ENSMUSG00000015776	Med22	10.721	10.9281	10.8638	11.1073	11.35	11.2972
ENSMUSG00000015787	Abo	7.41117	7.44246	7.42608	7.63924	7.56441	7.61111
ENSMUSG00000015790	Surf1	10.1373	10.158	10.1014	10.2335	10.0914	10.0494
ENSMUSG00000015804	Med28	10.7922	10.7812	10.8177	10.9635	10.9048	11.0127
ENSMUSG00000015806	Qdpr	11.6296	11.7653	11.6981	11.7072	11.7069	11.5918
ENSMUSG00000015812	Gnrh1	7.53453	7.39135	7.45108	7.44689	7.37327	7.37909
ENSMUSG00000015829	Tnr	7.16332	7.16332	7.16332	7.16332	7.16332	7.33955
ENSMUSG00000015837	Sqstm1	13.1236	13.0656	12.9762	12.9195	12.6765	12.6808
ENSMUSG00000015839	Nfe2l2	12.0567	12.0296	11.9312	11.5451	11.6574	11.6551
ENSMUSG00000015843	Rxrg	7.28736	7.32465	7.45108	7.6662	8.29758	8.17097
ENSMUSG00000015846	Rxra	9.89675	9.80926	9.83853	9.63503	9.8062	9.7245
ENSMUSG00000015850	Adamtsl4	8.14466	7.76295	7.79202	7.7934	7.52633	7.70368
ENSMUSG00000015852	Fcrls	7.16332	7.16332	7.16332	7.16332	7.16332	7.16332
ENSMUSG00000015854	Cd5l	7.16332	7.16332	7.16332	7.16332	7.16332	7.16332
ENSMUSG00000015869	Prpsap1	11.8871	11.8208	11.8987	11.8514	12.1699	12.0497
ENSMUSG00000015879	Fam184b	7.53453	7.81347	7.78125	7.96465	8.36002	8.49812
ENSMUSG00000015880	Ncapg	11.9266	12.0355	12.0648	12.2679	12.2957	12.2968
ENSMUSG00000015882	Lcorl	9.80686	9.56862	9.63636	9.70772	9.49692	9.52646
ENSMUSG00000015889	Lta4h	11.5382	11.5228	11.6087	10.4558	10.757	10.7638
ENSMUSG00000015890	Amdhd1	7.16332	7.46475	7.42608	7.27924	7.37327	7.28797
ENSMUSG00000015932	Dstn	14.4754	14.6292	14.63	14.5355	14.2746	14.2665
ENSMUSG00000015937	H2afy	12.8204	12.3952	12.3738	9.64369	9.15471	9.04219
ENSMUSG00000015942	Gtf2ird2	8.81722	9.0355	9.04198	8.26087	8.77275	8.59033
ENSMUSG00000015943	Bola1	9.41306	9.36878	9.32608	10.0027	9.89859	9.92849
ENSMUSG00000015944	Gatsl2	8.68978	8.63057	8.67233	9.74185	9.4541	9.4934
ENSMUSG00000015947	Fcgr1	7.16332	7.16332	7.16332	7.16332	7.28461	7.33955
ENSMUSG00000015950	Ncf1	7.41117	7.46475	7.5696	7.16332	7.43421	7.33955
ENSMUSG00000015957	Wnt11	7.80281	7.92843	8.04567	7.51034	7.52633	7.65964
ENSMUSG00000015961	Adss	13.2227	12.8874	12.8712	13.1393	13.0616	13.0574
ENSMUSG00000015962	1700016C15Rik	7.37803	7.16332	7.32964	7.16332	7.37327	7.28797
ENSMUSG00000015966	Il17rb	7.80281	7.73034	7.5696	7.77235	7.68924	7.65964
ENSMUSG00000015968	Cacna1d	7.37803	7.16332	7.36696	7.54676	7.61542	7.51513
ENSMUSG00000015970	Chdh	7.37803	7.27742	7.16332	7.76153	7.72875	7.71755
ENSMUSG00000015971	Actr8	10.9875	10.8639	10.7781	11.0046	10.9493	10.905
ENSMUSG00000015980	Lrrc27	8.29169	8.4775	8.49307	9.00939	8.9336	8.92615
ENSMUSG00000015981	Stk32c	7.16332	7.4182	7.36696	7.8334	7.81121	8.00614
ENSMUSG00000015994	Fnta	11.7059	11.5925	11.6573	11.4795	11.63	11.5511
ENSMUSG00000016018	Skiv2l2	12.5308	12.6956	12.6246	12.8504	12.8843	12.9131
ENSMUSG00000016024	Lbp	7.16332	7.16332	7.36696	7.36399	7.52633	7.4124
ENSMUSG00000016028	Celsr1	9.86183	10.0848	10.1267	10.2778	10.3678	10.4707
ENSMUSG00000016087	Fli1	7.16332	7.27742	7.16332	7.16332	7.16332	7.16332
ENSMUSG00000016128	Stard13	7.44034	7.70747	7.5696	8.41014	8.4742	8.49304
ENSMUSG00000016150	Tenm1	7.59157	8.01992	8.08173	7.32721	7.45998	7.33955
ENSMUSG00000016179	Camk1g	7.28736	7.39135	7.28096	8.12908	7.77731	7.78204
ENSMUSG00000016181	Diexf	10.4065	10.7192	10.6494	11.0286	11.3382	11.321
ENSMUSG00000016194	Hsd11b1	7.28736	7.16332	7.16332	7.27924	7.28461	7.16332
ENSMUSG00000016200	Syt14	9.3131	9.81664	9.76089	9.77202	9.93265	10.0745
ENSMUSG00000016206	H2-M3	7.5545	7.64531	7.60192	8.14192	8.13777	8.08879
ENSMUSG00000016239	Lonrf3	8.07653	8.26616	8.23602	8.68947	8.73854	8.4828
ENSMUSG00000016252	Atp5e	11.5096	11.479	11.3617	11.4478	11.341	11.2711
ENSMUSG00000016253	Nelfcd	11.4614	11.6241	11.6011	11.2731	11.3268	11.3277
ENSMUSG00000016255	Tubb1	7.16332	7.16332	7.16332	7.16332	7.28461	7.16332
ENSMUSG00000016256	Ctsz	10.4635	10.1418	10.1027	11.1604	10.7295	10.7665
ENSMUSG00000016257	Slmo2	10.865	11.1003	11.0963	11.123	11.25	11.256
ENSMUSG00000016262	Sertad4	7.65723	7.58883	7.67358	10.4404	10.4249	10.4351
ENSMUSG00000016283	H2-M2	7.16332	7.16332	7.28096	7.16332	7.16332	7.16332
ENSMUSG00000016308	Ube2a	10.3376	10.3908	10.3853	10.2995	10.3338	10.4181
ENSMUSG00000016319	Slc25a5	14.0076	14.0431	13.9511	14.0089	14.2318	14.2085
ENSMUSG00000016327	Atp1b4	7.16332	7.16332	7.16332	7.16332	7.16332	7.16332
ENSMUSG00000016344	Ppdpf	10.8896	10.5795	10.5538	10.2919	10.3532	10.3962
ENSMUSG00000016346	Kcnq2	7.51341	7.88655	7.8529	8.0547	8.12364	8.1566
ENSMUSG00000016349	Eef1a2	7.16332	7.36085	7.45108	7.80365	7.94017	8.03186
ENSMUSG00000016356	Col20a1	8.04432	7.74143	7.74768	7.46953	7.33479	7.16332
ENSMUSG00000016382	Pls3	11.2986	11.0118	10.969	11.377	11.4362	11.4424
ENSMUSG00000016386	Mpped2	8.36875	8.95283	8.86656	8.23831	8.2556	8.23284
ENSMUSG00000016409	Nkap	10.4711	10.3543	10.4111	10.1271	10.199	10.2727
ENSMUSG00000016427	Ndufa1	10.2307	10.244	10.1527	10.1125	10.1723	10.1076
ENSMUSG00000016458	Wt1	7.16332	7.44246	7.28096	8.51014	8.81686	8.83591
ENSMUSG00000016477	E2f3	10.8468	11.4472	11.3809	11.0464	11.3142	11.3475
ENSMUSG00000016481	Cr1l	10.1428	10.6074	10.5876	9.83492	10.262	10.1218
ENSMUSG00000016487	Ppfibp1	10.6325	10.5211	10.5547	11.1923	10.9155	11.0036
ENSMUSG00000016493	Cd46	7.4909	7.46475	7.3984	7.36399	7.40568	7.16332
ENSMUSG00000016494	Cd34	7.79104	8.18774	8.28761	8.6968	9.13817	9.01014
ENSMUSG00000016495	Plgrkt	9.20207	9.09025	9.00769	8.94301	8.70725	8.72591
ENSMUSG00000016496	Cd274	7.71486	7.75229	7.67358	8.74687	8.44431	8.45147
ENSMUSG00000016498	Pdcd1lg2	7.16332	7.27742	7.16332	7.16332	7.16332	7.16332
ENSMUSG00000016503	Gtf3a	9.91307	9.79737	9.88696	9.94995	10.1619	9.92362
ENSMUSG00000016510	Mtif3	9.26405	9.2141	9.21054	8.88219	9.03106	8.97389
ENSMUSG00000016520	Lnx2	10.2243	10.1557	10.1722	10.0107	10.0244	10.1175
ENSMUSG00000016524	Il19	7.16332	7.16332	7.16332	7.16332	7.16332	7.16332
ENSMUSG00000016526	Dyrk3	11.3465	11.1909	11.2015	10.8618	10.8243	10.7485
ENSMUSG00000016528	Mapkapk2	9.81211	9.63248	9.61837	10.1702	9.69446	9.7376
ENSMUSG00000016529	Il10	7.60892	7.32465	7.45108	8.51014	8.2556	8.23946
ENSMUSG00000016534	Lamp2	12.7822	12.3607	12.4038	11.5179	10.9954	10.9331
ENSMUSG00000016541	Atxn10	13.2002	12.6586	12.6703	12.7888	12.6017	12.6096
ENSMUSG00000016552	Foxred2	9.86351	9.94719	10.0416	10.8632	10.9817	10.9808
ENSMUSG00000016554	Eif3d	12.6775	12.5334	12.5011	12.9124	12.7235	12.7408
ENSMUSG00000016559	H3f3b	14.4986	14.326	14.3039	14.7478	14.823	14.8269
ENSMUSG00000016619	Nup50	12.3444	12.5207	12.5051	12.4021	12.7076	12.7023
ENSMUSG00000016624	Phf21b	8.28549	8.69268	8.67617	9.59628	9.60028	9.59851
ENSMUSG00000016626	Nlrp14	8.01927	7.64531	7.68669	8.60545	8.4742	8.33348
ENSMUSG00000016637	Ift27	9.19098	9.2551	9.1025	9.2185	9.2873	9.22725
ENSMUSG00000016664	Pacsin2	12.5275	12.6664	12.6783	12.4142	12.2931	12.3191
ENSMUSG00000016756	Cmah	14.0507	14.1349	14.2953	14.1792	14.2308	14.1898
ENSMUSG00000016757	Ttll12	11.1498	11.2272	11.2091	11.7389	11.617	11.5918
ENSMUSG00000016758	Bik	7.53453	7.4182	7.32964	8.15456	7.89349	8.17097
ENSMUSG00000016763	Scube1	7.41117	7.44246	7.45108	7.59556	7.68924	7.4124
ENSMUSG00000016831	Tox4	11.9442	11.6554	11.6183	11.5415	11.4483	11.4579
ENSMUSG00000016833	Mrps18c	9.49939	9.62403	9.53625	9.43303	9.51367	9.58607
ENSMUSG00000016918	Sulf1	12.1941	12.3683	12.3529	11.8398	11.9566	11.8832
ENSMUSG00000016921	Srsf6	14.0898	14.3403	14.4358	14.0336	14.3176	14.2422
ENSMUSG00000016933	Plcg1	11.5444	11.3865	11.369	12.1933	11.6902	11.7033
ENSMUSG00000016940	Kctd2	9.9873	9.70629	9.75271	9.99875	9.72682	9.77071
ENSMUSG00000016942	Tmprss6	7.37803	7.27742	7.32964	7.62516	7.43421	7.44171
ENSMUSG00000016946	Kctd5	11.3288	11.324	11.2606	11.5266	11.5825	11.513
ENSMUSG00000016982	Pom121l2	7.16332	7.16332	7.28096	7.39497	7.37327	7.37909
ENSMUSG00000016984	Etaa1	11.1572	11.363	11.4061	10.7654	10.8745	10.9497
ENSMUSG00000016995	Matn4	7.51341	7.39135	7.32964	7.27924	7.50567	7.4124
ENSMUSG00000016998	Svs4	7.16332	7.16332	7.16332	7.16332	7.16332	7.16332
ENSMUSG00000017000	Svs6	7.16332	7.16332	7.16332	7.16332	7.16332	7.16332
ENSMUSG00000017002	Slpi	7.16332	7.16332	7.16332	7.27924	7.16332	7.28797
ENSMUSG00000017003	Svs3a	7.16332	7.16332	7.16332	7.16332	7.16332	7.16332
ENSMUSG00000017004	Svs5	7.16332	7.16332	7.16332	7.16332	7.16332	7.16332
ENSMUSG00000017007	Rbpjl	7.59157	7.32465	7.16332	7.42225	7.33479	7.37909
ENSMUSG00000017009	Sdc4	13.3383	12.4243	12.3733	11.2291	10.8267	10.7629
ENSMUSG00000017049	Ccdc70	7.16332	7.16332	7.16332	7.16332	7.16332	7.16332
ENSMUSG00000017057	Il13ra1	8.24095	7.98317	8.02322	7.95663	7.94914	7.9885
ENSMUSG00000017064	Prl5a1	7.16332	7.16332	7.16332	7.16332	7.16332	7.16332
ENSMUSG00000017119	Nbr1	12.4326	12.2721	12.2809	12.1434	12.0465	12.0501
ENSMUSG00000017132	Cyth1	8.56984	8.46003	8.58013	8.56092	8.38177	8.34535
ENSMUSG00000017144	Rnd3	9.22397	8.89444	8.93303	11.0039	10.1658	10.1946
ENSMUSG00000017146	Brca1	12.2968	12.5257	12.5462	11.8225	11.7531	11.7923
ENSMUSG00000017165	Gast	7.16332	7.16332	7.16332	7.16332	7.16332	7.16332
ENSMUSG00000017167	Cntnap1	7.37803	7.48547	7.49541	7.70402	7.54586	7.67476
ENSMUSG00000017176	Nt5c3b	10.3754	10.2385	10.2431	9.80613	9.76536	9.75426
ENSMUSG00000017188	Coa3	10.4122	10.475	10.4243	10.4267	10.5611	10.5969
ENSMUSG00000017195	Zpbp2	7.33869	7.32465	7.3984	7.54676	7.37327	7.4124
ENSMUSG00000017204	Gsdma	7.4909	7.64531	7.55241	7.6662	7.50567	7.4124
ENSMUSG00000017210	Med24	11.9761	12.2086	12.2285	11.7737	11.7829	11.7818
ENSMUSG00000017211	Gsdma2	7.16332	7.16332	7.16332	7.16332	7.16332	7.28797
ENSMUSG00000017221	Psmd3	13.3465	13.2437	13.2115	13.0861	13.0393	13.0122
ENSMUSG00000017264	Exosc10	12.5721	12.7801	12.7416	12.2913	12.5058	12.3997
ENSMUSG00000017286	Glod4	11.318	10.7536	10.6801	11.5831	11.2047	11.0916
ENSMUSG00000017288	Vps53	10.1234	10.0215	9.96501	9.78607	9.7774	9.77253
ENSMUSG00000017291	Taok1	11.2919	11.571	11.5927	11.6862	11.5748	11.7637
ENSMUSG00000017299	Dnttip1	10.1122	10.0467	10.1267	9.88209	9.92652	9.79949
ENSMUSG00000017300	Tnnc2	7.28736	7.16332	7.28096	7.32721	7.28461	7.16332
ENSMUSG00000017307	Acot8	10.0679	9.79737	9.88249	9.56189	9.5199	9.41527
ENSMUSG00000017309	Cd300lg	7.16332	7.16332	7.16332	7.52901	7.50567	7.51513
ENSMUSG00000017310	Spint4	7.16332	7.16332	7.16332	7.16332	7.16332	7.16332
ENSMUSG00000017311	Pyy	7.16332	7.16332	7.16332	7.27924	7.28461	7.28797
ENSMUSG00000017314	Mpp2	7.85848	8.06859	8.03078	8.62121	9.14647	9.03585
ENSMUSG00000017316	Ppy	7.16332	7.16332	7.16332	7.16332	7.16332	7.16332
ENSMUSG00000017344	Vtn	7.16332	7.16332	7.16332	7.32721	7.16332	7.16332
ENSMUSG00000017376	Nlk	11.0403	11.1191	11.1903	10.9635	11.0553	11.0578
ENSMUSG00000017386	Traf4	11.5392	11.3947	11.4101	12.1721	12.1351	12.0889
ENSMUSG00000017390	Aldoc	10.8249	10.1337	10.0809	11.272	10.768	10.5736
ENSMUSG00000017400	Stac2	7.82568	7.93651	7.89953	8.27195	8.21161	8.04855
ENSMUSG00000017404	Rpl19	14.4014	14.3921	14.3368	14.2929	14.2589	14.277
ENSMUSG00000017405	Nek8	10.1023	9.83129	9.85689	9.8922	9.73214	9.66886
ENSMUSG00000017412	Cacnb4	7.60892	7.55747	7.64624	7.51034	7.33479	7.4124
ENSMUSG00000017417	Plxdc1	8.92533	8.23893	8.30419	8.244	7.99242	7.84007
ENSMUSG00000017418	Arl5b	11.1686	10.978	11.0271	11.1663	10.9889	11.0795
ENSMUSG00000017421	Zfp207	12.8261	13.3507	13.3812	12.9874	13.4277	13.4239
ENSMUSG00000017428	Psmd11	12.3911	12.452	12.4587	12.6267	12.7028	12.6879
ENSMUSG00000017446	C1qtnf1	7.16332	7.16332	7.16332	7.49058	7.37327	7.33955
ENSMUSG00000017453	Pipox	10.8476	10.4612	10.3895	11.1569	10.745	10.6278
ENSMUSG00000017466	Timp2	7.60892	7.44246	7.5696	8.35113	8.15167	8.21946
ENSMUSG00000017478	Zc3h18	12.1148	12.2615	12.241	12.3542	12.5043	12.5117
ENSMUSG00000017485	Top2b	11.7927	11.5841	11.5949	11.9047	11.9529	11.9863
ENSMUSG00000017491	Rarb	7.28736	7.27742	7.32964	7.36399	7.16332	7.28797
ENSMUSG00000017493	Igfbp4	7.86905	7.84187	7.97623	9.01779	8.89706	8.72178
ENSMUSG00000017499	Cdc6	11.374	11.546	11.4575	11.5051	11.6665	11.6893
ENSMUSG00000017548	Suz12	13.7944	13.4901	13.5407	12.9569	12.8177	12.8007
ENSMUSG00000017550	Atad5	11.7991	11.9091	11.9361	11.1634	11.3148	11.2824
ENSMUSG00000017561	Crlf3	11.7282	11.6904	11.6968	10.9191	11.014	11.0284
ENSMUSG00000017588	Krt27	7.16332	7.16332	7.16332	7.32721	7.33479	7.33955
ENSMUSG00000017607	Tns4	7.51341	7.50493	7.47405	7.94033	7.68924	7.62787
ENSMUSG00000017615	Tnfaip1	11.013	10.9079	10.9411	11.3795	11.309	11.2692
ENSMUSG00000017631	Abr	12.3026	12.289	12.2507	12.0038	11.7126	11.7494
ENSMUSG00000017639	Rab11fip4	10.9311	10.6065	10.574	12.6127	12.1082	12.169
ENSMUSG00000017652	Cd40	7.5545	7.57346	7.67358	8.36121	8.28577	8.29077
ENSMUSG00000017664	Slc35c2	10.328	10.3976	10.3559	10.1368	10.0928	9.90891
ENSMUSG00000017667	Zfp334	8.0686	8.38224	8.378	9.45705	9.82947	9.83115
ENSMUSG00000017670	Elmo2	10.5638	10.6551	10.5097	10.3737	10.3667	10.3562
ENSMUSG00000017677	Wsb1	12.0284	11.823	11.8372	11.4468	11.3009	11.2426
ENSMUSG00000017679	Ttpal	8.83594	9.1549	9.05599	8.68947	9.19515	9.23543
ENSMUSG00000017686	Rhot1	11.5258	11.5024	11.5869	11.5088	11.4892	11.4754
ENSMUSG00000017688	Hnf4g	7.16332	7.32465	7.16332	7.27924	7.28461	7.16332
ENSMUSG00000017692	Rhbdl3	7.41117	7.75229	7.81299	7.87099	8.17211	8.18509
ENSMUSG00000017697	Ada	8.35729	8.23893	8.19993	8.44764	8.76146	8.74227
ENSMUSG00000017707	Serinc3	11.8818	11.6323	11.696	11.6715	11.3861	11.3879
ENSMUSG00000017713	Tha1	7.33869	7.16332	7.16332	7.39497	7.43421	7.37909
ENSMUSG00000017715	Pgs1	10.612	10.6099	10.6433	11.2892	11.2614	11.2278
ENSMUSG00000017716	Birc5	11.7205	11.9378	11.9315	11.7108	11.8384	11.8742
ENSMUSG00000017718	Afmid	8.17326	7.89514	7.95989	7.843	7.76556	7.7941
ENSMUSG00000017720	Trp53tg5	7.28736	7.4182	7.36696	7.42225	7.43421	7.37909
ENSMUSG00000017721	Pigt	11.482	10.9851	11.0695	11.0363	10.6335	10.7081
ENSMUSG00000017723	Wfdc2	9.58461	9.2461	9.19066	10.5641	9.70353	9.70557
ENSMUSG00000017724	Etv4	8.84702	10.1729	10.0783	11.3147	11.3257	11.3192
ENSMUSG00000017733	Eppin	7.16332	7.32465	7.16332	7.36399	7.16332	7.16332
ENSMUSG00000017734	Dbndd2	7.68687	7.71903	7.72412	7.54676	7.48365	7.59367
ENSMUSG00000017737	Mmp9	7.5545	7.44246	7.45108	7.52901	7.43421	7.46819
ENSMUSG00000017740	Slc12a5	8.00211	8.26616	8.32586	8.0547	8.04126	7.9519
ENSMUSG00000017747	Ghdc	9.36525	9.42508	9.37044	9.11182	9.1978	9.17137
ENSMUSG00000017754	Pltp	11.797	10.8407	10.782	11.1499	10.1158	10.1019
ENSMUSG00000017756	Slc12a7	12.164	11.716	11.6615	11.5347	11.0602	11.0895
ENSMUSG00000017760	Ctsa	12.004	11.7091	11.6973	10.8868	10.6547	10.5878
ENSMUSG00000017764	Zswim1	11.3792	11.2492	11.1856	10.1536	10.1825	10.2026
ENSMUSG00000017765	Slc12a4	10.2727	10.0908	10.0561	10.7677	10.4652	10.5509
ENSMUSG00000017767	Spata25	7.33869	7.4182	7.42608	7.27924	7.28461	7.37909
ENSMUSG00000017774	Myo1c	11.4412	11.0423	11.0037	12.5193	11.8731	11.8605
ENSMUSG00000017776	Crk	12.3591	12.4773	12.4579	12.287	12.3974	12.3555
ENSMUSG00000017778	Cox7c	12.5455	12.5501	12.4295	12.2663	12.35	12.3287
ENSMUSG00000017781	Pitpna	11.1059	11.2709	11.2929	11.3335	11.4404	11.3451
ENSMUSG00000017801	Mlx	10.1009	10.3044	10.1962	10.0107	10.0708	10.0745
ENSMUSG00000017802	Fam134c	10.9295	10.9676	11.0317	10.8392	11.0069	10.9661
ENSMUSG00000017817	Jph2	7.33869	7.27742	7.32964	7.88005	7.56441	7.67476
ENSMUSG00000017830	Dhx58	7.88969	7.88655	7.86249	7.76153	7.91254	7.74425
ENSMUSG00000017831	Rab5a	11.8077	11.6514	11.7466	11.5352	11.6113	11.565
ENSMUSG00000017832	Hspb9	7.51341	7.60366	7.55241	7.61061	7.72875	7.62787
ENSMUSG00000017837	Nkiras2	10.9105	10.6339	10.6708	10.631	10.3361	10.4158
ENSMUSG00000017843	Ppp2r5c	12.7235	12.4191	12.4427	12.5396	12.4315	12.3652
ENSMUSG00000017858	Ift52	11.2236	10.9408	10.9847	10.5479	10.4152	10.3693
ENSMUSG00000017861	Mybl2	14.6406	14.5034	14.5055	13.3651	13.0704	12.938
ENSMUSG00000017868	Sgk2	7.75425	7.71903	7.81299	7.61061	7.74129	7.61111
ENSMUSG00000017897	Eya2	7.16332	7.16332	7.3984	7.39497	7.28461	7.37909
ENSMUSG00000017922	Prl3c1	7.16332	7.16332	7.16332	7.16332	7.16332	7.16332
ENSMUSG00000017929	B4galt5	11.2622	10.4255	10.5116	9.78607	9.75496	9.77071
ENSMUSG00000017943	Gdap1l1	7.53453	7.63185	7.53441	9.49806	9.41658	9.56931
ENSMUSG00000017950	Hnf4a	8.19411	7.99808	7.93465	7.36399	7.33479	7.33955
ENSMUSG00000017969	Ptgis	8.71065	8.94997	8.82685	9.76887	9.87168	9.89071
ENSMUSG00000017978	Cadps2	8.09987	8.41038	8.52875	7.71602	7.75356	7.74425
ENSMUSG00000017999	Ddx27	12.4808	12.6536	12.6419	12.7291	12.8116	12.8028
ENSMUSG00000018001	Cyth3	9.12526	9.15247	9.14475	9.9277	9.8556	9.74873
ENSMUSG00000018008	Cyth4	7.16332	7.16332	7.53441	7.70402	7.68924	7.61111
ENSMUSG00000018012	Rac3	8.71065	8.58453	8.65684	9.2514	9.20309	9.18839
ENSMUSG00000018040	Rrp7a	11.2503	11.6072	11.539	11.7393	11.8459	11.8721
ENSMUSG00000018042	Cyb5r3	12.6798	12.4467	12.4044	12.444	12.1296	12.102
ENSMUSG00000018068	Ints2	11.549	11.8819	11.8525	11.7064	11.9588	11.9492
ENSMUSG00000018076	Med13l	11.4122	11.5534	11.4986	11.6163	11.2757	11.3522
ENSMUSG00000018102	Hist1h2bc	8.37444	8.50739	8.3418	8.06175	8.01723	8.0966
ENSMUSG00000018126	Baiap2l2	7.44034	7.44246	7.47405	7.67913	7.71591	7.84007
ENSMUSG00000018143	Mafk	8.53648	8.36303	8.3312	10.3645	9.69446	9.80304
ENSMUSG00000018160	Med1	12.1227	12.0511	12.1253	11.8222	11.7321	11.7686
ENSMUSG00000018166	Erbb3	10.6267	9.89116	9.86296	10.8538	10.5094	10.5979
ENSMUSG00000018167	Stard3	9.59079	9.97635	9.91784	9.41473	9.5687	9.50893
ENSMUSG00000018168	Ikzf3	7.88969	8.09513	7.92604	7.92364	7.81121	7.84007
ENSMUSG00000018169	Mfng	7.41117	7.55747	7.47405	8.82795	8.79869	8.82838
ENSMUSG00000018171	Vmp1	10.9001	11.0758	11.0475	11.0033	11.0739	11.0708
ENSMUSG00000018189	Uchl5	11.3624	11.3251	11.2679	11.1386	11.3455	11.273
ENSMUSG00000018196	Glrx2	10.3352	10.1053	10.0861	9.88932	9.90172	9.93818
ENSMUSG00000018199	Trove2	10.5151	10.5344	10.4973	10.1667	10.4334	10.5108
ENSMUSG00000018209	Stk4	11.5854	11.805	11.7638	11.9822	12.1377	12.1487
ENSMUSG00000018211	Wfdc15b	7.16332	7.16332	7.16332	7.16332	7.16332	7.16332
ENSMUSG00000018217	Pmp22	7.28736	7.39135	7.42608	7.42225	7.68924	7.68943
ENSMUSG00000018238	Gdf9	7.44034	7.46475	7.42608	7.65291	7.28461	7.37909
ENSMUSG00000018239	Zcchc10	10.4437	10.505	10.4182	10.2177	10.2812	10.3151
ENSMUSG00000018259	Prl8a2	7.16332	7.16332	7.16332	7.16332	7.16332	7.16332
ENSMUSG00000018263	Tbx5	7.28736	7.16332	7.36696	7.16332	7.28461	7.16332
ENSMUSG00000018286	Psmb6	12.7707	12.7997	12.7732	12.8184	12.8671	12.8296
ENSMUSG00000018287	Spag7	11.3676	11.1515	11.088	11.527	11.2816	11.2661
ENSMUSG00000018293	Pfn1	14.1025	14.3889	14.338	14.42	14.4489	14.5001
ENSMUSG00000018322	Tomm34	11.3832	11.3615	11.3011	12.0158	11.9365	11.9284
ENSMUSG00000018326	Ywhab	12.9606	13.1061	13.1292	12.8417	13.0732	13.0902
ENSMUSG00000018334	Ksr1	8.63807	8.56476	8.54615	8.78473	8.68725	8.72178
ENSMUSG00000018339	Gpx3	8.66852	8.38224	8.34705	9.3214	9.49058	9.33475
ENSMUSG00000018340	Anxa6	11.7626	11.2944	11.2009	11.3073	10.5225	10.4817
ENSMUSG00000018341	Il12rb2	7.53453	7.39135	7.47405	7.59556	7.50567	7.51513
ENSMUSG00000018347	Zkscan6	8.95259	9.03816	8.91753	9.04811	9.08141	8.96044
ENSMUSG00000018362	Kpna2	12.8055	12.9581	12.9093	13.2917	13.1346	13.1174
ENSMUSG00000018363	Smurf2	10.7879	10.7429	10.8023	11.2071	11.214	11.1657
ENSMUSG00000018372	Cep95	9.79099	9.77022	9.75763	9.4229	9.47354	9.4595
ENSMUSG00000018377	Vezf1	10.2398	9.94719	9.9452	10.3747	10.3407	10.3514
ENSMUSG00000018378	Cuedc1	8.44023	7.86904	7.94316	8.60941	8.08722	8.12714
ENSMUSG00000018379	Srsf1	13.9496	14.2168	14.2528	14.0774	14.552	14.4431
ENSMUSG00000018381	Abi3	7.88969	7.86011	7.9681	7.96465	7.8221	7.86185
ENSMUSG00000018387	Shroom1	7.33869	7.27742	7.16332	7.44689	7.52633	7.46819
ENSMUSG00000018395	Kif3a	10.274	10.0392	10.0989	9.6333	9.35236	9.3938
ENSMUSG00000018398	Sept8	11.4094	10.7701	10.8269	10.1702	10.0611	10.0285
ENSMUSG00000018401	Mtmr4	11.1759	11.4096	11.37	11.2983	11.4019	11.4301
ENSMUSG00000018405	Mrm1	9.84999	9.66414	9.67163	9.74506	9.66689	9.61899
ENSMUSG00000018411	Mapt	8.53162	8.24444	8.38811	7.46953	7.5991	7.55642
ENSMUSG00000018412	Kansl1	12.0685	12.3154	12.3123	11.7116	11.9425	11.9951
ENSMUSG00000018415	Gid4	11.6939	11.6526	11.6551	11.6517	11.4702	11.4329
ENSMUSG00000018417	Myo1b	12.2404	11.9887	11.9879	11.7949	11.6533	11.6058
ENSMUSG00000018425	Dhx40	11.2998	11.2635	11.3093	11.2828	11.1129	11.1226
ENSMUSG00000018427	Ypel2	8.70235	8.32343	8.39312	8.01101	7.94017	8.1346
ENSMUSG00000018428	Akap1	12.9479	12.7792	12.7264	11.7572	11.8602	11.7963
ENSMUSG00000018433	Nol11	11.9799	12.0131	11.9671	12.1087	12.3263	12.2585
ENSMUSG00000018442	Derl2	10.4809	10.4915	10.6082	10.5316	10.5375	10.5602
ENSMUSG00000018446	C1qbp	13.1788	13.0177	13.0576	13.2201	13.4517	13.2656
ENSMUSG00000018449	Rpain	9.59285	9.42901	9.30332	9.26295	9.10727	9.21351
ENSMUSG00000018451	6330403K07Rik	7.53453	7.57346	7.53441	8.244	8.13777	8.1566
ENSMUSG00000018459	Slc13a3	7.16332	7.16332	7.28096	7.16332	7.37327	7.16332
ENSMUSG00000018470	Kcnab3	8.1075	8.46442	8.378	8.0404	8.11648	8.0809
ENSMUSG00000018474	Chd3	10.334	10.329	10.3116	9.46496	9.07267	9.06103
ENSMUSG00000018476	Kdm6b	10.5801	11.0818	11.13	11.1104	11.3707	11.4029
ENSMUSG00000018479	1700125H20Rik	7.64169	7.4182	7.28096	7.16332	7.28461	7.37909
ENSMUSG00000018481	Appbp2	12.176	12.266	12.2644	11.9269	12.0774	12.0534
ENSMUSG00000018486	Wnt9b	7.16332	7.27742	7.16332	7.42225	7.58212	7.62787
ENSMUSG00000018500	Adora2b	7.57346	7.61798	7.68669	8.00348	8.17211	8.1346
ENSMUSG00000018501	Ncor1	13.0737	13.112	13.1667	12.6402	12.4735	12.5749
ENSMUSG00000018507	Trpv2	8.01927	8.0481	7.9681	8.19143	7.99242	8.11961
ENSMUSG00000018509	Cenpv	10.6803	10.3147	10.4029	9.84538	9.89073	9.71696
ENSMUSG00000018537	Pcgf2	11.3377	11.3601	11.3363	10.9295	10.9411	10.9426
ENSMUSG00000018541	Cwc25	10.4766	10.5641	10.4886	10.4394	10.3429	10.3064
ENSMUSG00000018543	1700001P01Rik	7.64169	7.52331	7.45108	7.63924	7.66108	7.53636
ENSMUSG00000018547	Pip4k2b	11.6897	11.7279	11.6764	11.7393	11.8048	11.8383
ENSMUSG00000018548	Trim37	12.2324	12.1672	12.1372	12.5851	12.225	12.2266
ENSMUSG00000018554	Ybx2	8.8725	8.39171	8.43236	10.5012	10.0414	10.0072
ENSMUSG00000018559	Ctdnep1	10.3098	10.6934	10.6073	10.4863	10.6565	10.6932
ENSMUSG00000018565	Elp5	10.7508	11.0368	11.0131	10.7569	11.0533	10.9645
ENSMUSG00000018566	Slc2a4	8.2344	8.26078	8.10262	8.33581	8.17882	8.12714
ENSMUSG00000018567	Gabarap	11.2547	11.0944	11.0931	10.6974	10.4054	10.337
ENSMUSG00000018569	Cldn7	9.65695	8.16401	8.18757	12.1395	11.6433	11.6484
ENSMUSG00000018570	2810408A11Rik	9.07745	8.65656	8.62117	9.61756	9.25478	9.19121
ENSMUSG00000018572	Phf23	11.4262	11.8129	11.8032	11.5935	11.8255	11.8534
ENSMUSG00000018574	Acadvl	9.42242	9.2551	9.27782	8.99241	9.01279	8.93309
ENSMUSG00000018581	Dnah11	7.85848	7.65839	7.74768	8.00348	7.85367	7.84007
ENSMUSG00000018583	G3bp1	14.446	14.5543	14.5255	14.3026	14.5406	14.4981
ENSMUSG00000018585	Atox1	11.0373	10.948	10.9369	12.0312	11.98	11.9954
ENSMUSG00000018589	Glra2	7.16332	7.16332	7.16332	7.16332	7.16332	7.16332
ENSMUSG00000018593	Sparc	11.955	12.0933	12.0887	11.9682	11.5915	11.6083
ENSMUSG00000018595	Glra4	7.53453	7.36085	7.5696	7.42225	7.58212	7.4124
ENSMUSG00000018599	Mief2	9.80159	9.70309	9.61111	9.49034	9.34055	9.3119
ENSMUSG00000018604	Tbx3	11.9939	12.0581	12.0903	7.889	8.07974	8.01481
ENSMUSG00000018620	Mmp20	7.16332	7.16332	7.16332	7.16332	7.16332	7.16332
ENSMUSG00000018623	Mmp7	7.16332	7.16332	7.16332	7.16332	7.16332	7.16332
ENSMUSG00000018634	Crhr1	7.16332	7.16332	7.16332	7.16332	7.28461	7.16332
ENSMUSG00000018648	Dusp14	9.34068	9.42901	9.28947	9.06971	8.96589	8.87645
ENSMUSG00000018651	Tada2a	11.6874	11.4528	11.4648	11.3885	11.3534	11.3235
ENSMUSG00000018654	Ikzf1	7.44034	7.4182	7.47405	7.85247	7.75356	7.75713
ENSMUSG00000018656	Tcaf3	7.16332	7.16332	7.16332	7.16332	7.16332	7.16332
ENSMUSG00000018659	Pnpo	9.87023	9.74872	9.61111	10.156	10.1787	10.1676
ENSMUSG00000018661	Cog1	10.5433	10.4878	10.5021	10.0902	10.2474	10.1879
ENSMUSG00000018666	Cbx1	13.2805	13.4314	13.3866	13.5933	13.7088	13.7238
ENSMUSG00000018669	Cdk5rap3	11.4533	11.2798	11.2758	11.7699	11.4759	11.4557
ENSMUSG00000018672	Copz2	8.38571	7.63185	7.53441	8.14826	7.90308	7.84007
ENSMUSG00000018677	Slc25a39	13.3885	13.2118	13.2267	12.9193	12.799	12.7658
ENSMUSG00000018678	Sp2	10.8375	11.0656	11.0592	10.4188	10.4505	10.4485
ENSMUSG00000018697	Aatf	10.928	11.1371	11.1007	11.0375	11.3176	11.2941
ENSMUSG00000018698	Lhx1	7.16332	7.27742	7.16332	7.27924	7.50567	7.55642
ENSMUSG00000018707	Dync1h1	13.7737	14.0653	14.1043	14.366	14.0196	14.3321
ENSMUSG00000018727	Cpsf4l	10.2269	9.61722	9.63992	8.29908	8.11648	8.01481
ENSMUSG00000018733	Pex12	9.4501	9.61722	9.63278	9.4942	9.71433	9.6825
ENSMUSG00000018736	Ndel1	10.612	10.4942	10.4563	10.3261	10.0777	10.1119
ENSMUSG00000018740	Slc25a35	8.44023	8.51578	8.55046	8.17319	8.2244	8.1346
ENSMUSG00000018750	Zbtb4	8.32802	8.29262	8.35748	8.23831	8.20515	8.17097
ENSMUSG00000018752	Tnfsfm13	7.53453	7.44246	7.36696	7.39497	7.33479	7.37909
ENSMUSG00000018761	Mpdu1	11.3465	11.4091	11.4066	11.0046	11.1009	11.135
ENSMUSG00000018765	Fxr2	12.4655	12.1669	12.1216	12.5628	12.451	12.362
ENSMUSG00000018770	Atp5g3	13.4026	13.5175	13.4542	13.1219	13.233	13.2664
ENSMUSG00000018774	Cd68	9.83976	8.88241	8.90183	9.55269	9.01279	9.03585
ENSMUSG00000018776	Slc35g3	7.84773	7.71903	7.6601	7.39497	7.40568	7.49251
ENSMUSG00000018796	Acsl1	10.7712	10.4942	10.4711	10.453	10.0499	9.98407
[truncated: 47,673 more rows]
