# Supplementary material for: Wnt/Beta-catenin/Esrrb signalling controls the tissue-scale reorganization and maintenance of the pluripotent lineage during murine embryonic diapause
Source: Nat Commun. 2020 Oct 30;11:5499. doi: 10.1038/s41467-020-19353-0 (PMC7603494; doi:10.1038/s41467-020-19353-0)
Supplement: Supplementary file 6 — Supplementary Data 3 [file 41467_2020_19353_MOESM6_ESM.xlsx]

## Sheet: Ch TCF3 up and binding Overlapp
Supplementary Data 3. List of putative Wnt targets identified via intersecting genes upregulated upon CH treatment, Tcf3 depletion and bound by Tcf3.
genes significantly upregulated in CH vs DMSO			Genes bound by Tcf3 (GSE11724)			Genes upregulated in Tcf3 null ES cells. (data from Yi et al. 2011)			Overlapping genes		Overlapping genes
Gm6548	GM6548		0610040J01RIK			1110021L09RIK			KLF4
Eps8	EPS8		1110002N22RIK			1110059E24RIK			KLF2
Zfp975	ZFP975		1110003E01RIK			1700013H16RIK			NT5E
Phc2	PHC2		1110007C09RIK			1700019D03RIK			ESRRB
Kif5a	KIF5A		1110012J17RIK			1700019N12RIK			LAMA1
Kat6b	KAT6B		1110021L09RIK			1700029P11RIK			MORC1
Oat	OAT		1110032A13RIK			1700042O10RIK			SPIC
Steap1	STEAP1		1110034G24RIK			1700061G19RIK			EBP
Fam53b	FAM53B		1110037F02RIK			2210010C17RIK			TUBB2B
Zfp46	ZFP46		1110067D22RIK			2210409E12RIK			2410137M14RIK
Tubb2b	TUBB2B		1190007I07RIK			2410076I21RIK			TBX3
Erap1	ERAP1		1300002K09RIK			2410137M14RIK			ILDR1
Tnrc18	TNRC18		1300003B13RIK			2610036A22RIK			GJC1
D16Ertd472e	D16ERTD472E		1300010F03RIK			2900062L11RIK			ALPL
Arid5b	ARID5B		1500009L16RIK			37135			PRDM14
Gm13230	GM13230		1600021P15RIK			4930444M15RIK			GRSF1
Uhrf2	UHRF2		1700001O22RIK			4930502E18RIK			PLA1A
Triml2	TRIML2		1700003H04RIK			4930591A17RIK			TDH
Gdf3	GDF3		1700003M02RIK			4932425I24RIK			FUT9
Panct2	PANCT2		1700007B14RIK			5330411J11RIK			NTN1
Nt5dc3	NT5DC3		1700008A04RIK			5730590G19RIK			NR5A2
Klhl13	KLHL13		1700008O03RIK			6330407J23RIK			JAM2
Gm4149	GM4149		1700009P17RIK			9030617O03RIK			COBL
Cpne5	CPNE5		1700010I14RIK			9330159F19RIK			DDX58
Zfhx2	ZFHX2		1700011F14RIK			A2M			TRPS1
Mpc1	MPC1		1700011H14RIK			A930013B10RIK			ST8SIA6
Gss	GSS		1700011I03RIK			AA414768			CDX1
Pecam1	PECAM1		1700012A16RIK			AARD			MITF
Lncenc1	LNCENC1		1700016D06RIK			AASS			SLC17A9
Fam26e	FAM26E		1700016H13RIK			ABCB1A			KIT
Galnt4	GALNT4		1700017B05RIK			ABCC5			YES1
Fn1	FN1		1700019D03RIK			AC101875.1			NLRP4F
Pcdhgc3	PCDHGC3		1700019O17RIK			AC121784.1			DLGAP3
Yes1	YES1		1700020N01RIK			AC152063.3			GLI2
Cep55	CEP55		1700020O03RIK			AC154449.2			TRIML1
Mok	MOK		1700021F05RIK			ACAA2			MANBA
Itpk1	ITPK1		1700023I07RIK			ACAP1			ACCSL
Laptm5	LAPTM5		1700024G13RIK			ACCSL			SERPINB1A
Oplah	OPLAH		1700024P04RIK			ACP6			TFCP2L1
Ulk1	ULK1		1700025G04RIK			ADAM23			PLA2G4E
Pcsk1	PCSK1		1700026D08RIK			ADAP1			NR0B1
Lhpp	LHPP		1700029J11RIK			ADHFE1			TRH
Rpl10l	RPL10L		1700052N19RIK			ADPRH			LIMA1
Plcl2	PLCL2		1700054K19RIK			AES			EPHX2
Creb3l2	CREB3L2		1700066M21RIK			AF357355			SLC15A1
Rpl14-ps1	RPL14-PS1		1700067P10RIK			AFF1			LIFR
Rps15a-ps6	RPS15A-PS6		1700072E05RIK			AGTPBP1			ZFP819
Ahsg	AHSG		1700080O16RIK			AI467606			TTPA
Jak3	JAK3		1700094C09RIK			AIRE			SALL3
Platr16	PLATR16		1700096K18RIK			AK4			NPL
Slc5a6	SLC5A6		1700106N22RIK			AK7			CNPY1
Atp2b4	ATP2B4		1700108F19RIK			AKR1B8			UBXN2A
Ttpa	TTPA		1700109H08RIK			AL669967.1
Apela	APELA		1700112E06RIK			ALPL
Ttyh1	TTYH1		1700113H08RIK			AMPD3
Gm45470	GM45470		1700113O17RIK			ANGPTL4
Vim	VIM		1810012P15RIK			ANKRD33B
Sult6b1	SULT6B1		1810013D10RIK			AOAH
Dppa5a	DPPA5A		1810013L24RIK			AP1S2
AU018091	AU018091		1810055G02RIK			APLP1
Chd3	CHD3		1810058I24RIK			APOC1
Morc1	MORC1		1810063B07RIK			APOM
Zfp607b	ZFP607B		2010106G01RIK			ARHGAP30
Cd80	CD80		2010110P09RIK			AS3MT
Slc15a1	SLC15A1		2010111I01RIK			ATP12A
Fut9	FUT9		2010305A19RIK			AV320801
Frem2	FREM2		2200001I15RIK			BBS2
Abhd2	ABHD2		2200002K05RIK			BC021614
Sox2	SOX2		2210010C04RIK			BC032203
Ephx2	EPHX2		2210010C17RIK			BCAT1
Ggh	GGH		2210409E12RIK			BDH2
Rps12-ps4	RPS12-PS4		2310003L22RIK			BLNK
Prune2	PRUNE2		2310007H09RIK			C030039L03RIK
Itgal	ITGAL		2310030N02RIK			CAAA01128729.1.15794.1
Ptrf	PTRF		2310044G17RIK			CABP1
Lima1	LIMA1		2310061N02RIK			CABP4
Flrt3	FLRT3		2310079N02RIK			CAMK1D
Gli2	GLI2		2410066E13RIK			CCBL2
Hspb1	HSPB1		2410129H14RIK			CD68
Slc17a9	SLC17A9		2410137M14RIK			CDX1
Tagln3	TAGLN3		2510009E07RIK			CDYL2
Fstl1	FSTL1		2610002I17RIK			CEACAM2
Zfp59	ZFP59		2610019F03RIK			CEACAM20
S1pr4	S1PR4		2610021K21RIK			CHRNA9
Tmem8	TMEM8		2610028A01RIK			CIDEA
Zfp296	ZFP296		2610029I01RIK			CISD3
Zfp936	ZFP936		2610034M16RIK			CLCA4
Them5	THEM5		2610203C22RIK			CLCNKB
Lifr	LIFR		2610301B20RIK			CLSTN3
Il6st	IL6ST		2610301F02RIK			CMKLR1
Gm10499	GM10499		2610528E23RIK			CNNM2
Abcc2	ABCC2		2610528J11RIK			CNPY1
Pdgfc	PDGFC		2700049A03RIK			CNTNAP2
Sat1	SAT1		2700050L05RIK			COBL
Slit2	SLIT2		2700060E02RIK			COX7B2
Sept1	SEPT1		2810008D09RIK			CPT1A
Irak3	IRAK3		2810021B07RIK			CSAD
Irx2	IRX2		2810407C02RIK			CTSH
Rbp1	RBP1		2810410L24RIK			CUBN
Trps1	TRPS1		2810432D09RIK			D14ERTD668E
Dnah8	DNAH8		2900011O08RIK			D1PAS1
Sh3gl2	SH3GL2		2900041M22RIK			D6MM5E
Serpinb9	SERPINB9		2900052N01RIK			DAPP1
Isoc2a	ISOC2A		3110003A17RIK			DAZL
Tspan18	TSPAN18		3110009E18RIK			DCBLD1
Il17rd	IL17RD		3110043O21RIK			DCLK3
Bnc2	BNC2		3930402G23RIK			DDC
Nlrp4f	NLRP4F		4631416L12RIK			DDX3Y
Slc2a7	SLC2A7		4831426I19RIK			DDX58
Maats1	MAATS1		4833418N02RIK			DENND2C
Hmces	HMCES		4833442J19RIK			DHTKD1
Gm11944	GM11944		4921501E09RIK			DLC1
C1s1	C1S1		4921521F21RIK			DLGAP3
Spp1	SPP1		4921523A10RIK			DNAHC8
Cx3cl1	CX3CL1		4921524J17RIK			DPYS
Ubxn2a	UBXN2A		4921530L21RIK			DRAM1
Letmd1	LETMD1		4922505E12RIK			DUSP27
Kctd6	KCTD6		4922505G16RIK			EBP
Cask	CASK		4930404H21RIK			ECH1
Myh7b	MYH7B		4930412C18RIK			EFHC2
Col11a1	COL11A1		4930417M19RIK			EGFL6
Sdcbp2	SDCBP2		4930426L09RIK			EGR1
Nhsl1	NHSL1		4930434E21RIK			EPB4.1L4A
AI464131	AI464131		4930443G12RIK			EPHX2
Ly75	LY75		4930448K20RIK			ESRRB
Irak4	IRAK4		4930452B06RIK			ETV4
Manba	MANBA		4930453N24RIK			EXOC3L
Vangl1	VANGL1		4930470P17RIK			FAM25C
Rab29	RAB29		4930513N10RIK			FAM26E
Pik3c2b	PIK3C2B		4930519F16RIK			FAM63A
Dnaaf3	DNAAF3		4930524E20RIK			FAM81A
Jag1	JAG1		4930528F23RIK			FCGR2B
Ildr1	ILDR1		4930547C10RIK			FETUB
Txlnb	TXLNB		4930558C23RIK			FEZ1
Relb	RELB		4930567H12RIK			FHOD3
Sh3pxd2a	SH3PXD2A		4931408A02RIK			FKBP6
Bdh1	BDH1		4931440L10RIK			FUT9
Kyat3	KYAT3		4932416H05RIK			FXR1
Platr3	PLATR3		4932441K18RIK			FZD5
Mgat5	MGAT5		4933402J07RIK			GALNT6
Triml1	TRIML1		4933403G14RIK			GJB5
Gna14	GNA14		4933407C03RIK			GJC1
Cadps2	CADPS2		4933426M11RIK			GLI2
Eno4	ENO4		4933427D06RIK			GM11544
Rhox6	RHOX6		4933427D14RIK			GM11594
Egr1	EGR1		4933430I17RIK			GM11756
Il2rg	IL2RG		4933439F18RIK			GM13109
Tnni3	TNNI3		5033414D02RIK			GM13138
Cldn15	CLDN15		5430427O19RIK			GM14326
Trap1a	TRAP1A		5730419I09RIK			GM14499
Dnajc6	DNAJC6		5730422E09RIK			GM14685
Kit	KIT		5730437N04RIK			GM14820
Abca1	ABCA1		5730494N06RIK			GM364
Chst15	CHST15		5730522E02RIK			GM7325
Pla1a	PLA1A		5730528L13RIK			GM8300
Tekt1	TEKT1		5730577I03RIK			GPA33
Fhl1	FHL1		5730590G19RIK			GPAT2
Trp53cor1	TRP53COR1		5730601F06RIK			GPR160
Ebp	EBP		5830416P10RIK			GPRASP2
Zfp385b	ZFP385B		5930412G12RIK			GPX2
Echdc2	ECHDC2		6030405A18RIK			GRSF1
Lix1l	LIX1L		6030419C18RIK			GSTA3
Itpka	ITPKA		6030429G01RIK			GTSF1
Nid1	NID1		6030446N20RIK			HAL
Mllt6	MLLT6		6030498E09RIK			HAP1
Gbp7	GBP7		6130401L20RIK			HORMAD1
Zc3hav1	ZC3HAV1		6330406I15RIK			HSD17B14
Rusc2	RUSC2		6430527G18RIK			HSF2BP
Ddx58	DDX58		6430537H07RIK			IL34
Slc16a9	SLC16A9		6430571L13RIK			ILDR1
Kifc3	KIFC3		6430573F11RIK			INHBB
Eml6	EML6		6430704M03RIK			INO80
Tcea3	TCEA3		6530401D17RIK			INPP5D
Dkk3	DKK3		6530411M01RIK			IQCG
Lama1	LAMA1		7420416P09RIK			ITPKA
Mfsd2b	MFSD2B		9030409G11RIK			JAM2
Cttnbp2	CTTNBP2		9030420J04RIK			KAT2B
Gm17232	GM17232		9030425E11RIK			KCTD8
Mob3c	MOB3C		9030617O03RIK			KIF14
2310043M15Rik	2310043M15RIK		9130008F23RIK			KIF20B
Mybpc3	MYBPC3		9130011J15RIK			KIT
AW822252	AW822252		9330111N05RIK			KLB
Srsf12	SRSF12		9330159F19RIK			KLF15
Dlgap3	DLGAP3		9430076C15RIK			KLF2
Klhl32	KLHL32		9530036O11RIK			KLF4
Nmi	NMI		9630028H03RIK			KLHL10
Zfp827	ZFP827		9630033F20RIK			KLK1
Eogt	EOGT		9830107B12RIK			LACE1
Fut10	FUT10		A130022J15RIK			LAMA1
C78283	C78283		A130040M12RIK			LAPTM5
Ngfr	NGFR		A1BG			LGALS3
Ldlrad4	LDLRAD4		A2BP1			LIFR
Epha2	EPHA2		A430107O13RIK			LIMA1
Exoc3l2	EXOC3L2		A4GALT			LRRC2
Ddah1	DDAH1		A530053G22RIK			LRRC31
Nodal	NODAL		A530088H08RIK			LRRC34
5830444B04Rik	5830444B04RIK		A630089N07RIK			LRRIQ4
Zadh2	ZADH2		A730008H23RIK			LY6G6E
Ccdc141	CCDC141		A730011L01RIK			MAGEA4
Elk3	ELK3		A830018L16RIK			MANBA
Frmd4b	FRMD4B		A830082N09RIK			MAPT
Lgals8	LGALS8		A930003A15RIK			MCF2
Tnni1	TNNI1		A930011G23RIK			MCM3AP
Platr7	PLATR7		A930038C07RIK			MEG3
Apof	APOF		AA415398			MIA1
Ror2	ROR2		AA986860			MICAL1
Zfp977	ZFP977		AAK1			MIR377
Rerg	RERG		AARSD1			MITF
Gm42793	GM42793		ABCA4			MLANA
AA414768	AA414768		ABCB5			MLH3
Fam25c	FAM25C		ABCC1			MMRN2
Adgrd1	ADGRD1		ABCC12			MORC1
She	SHE		ABCC4			MRAS
Dmtn	DMTN		ABCC5			MS4A6D
Anxa3	ANXA3		ABCC6			MSRB2
Gm37381	GM37381		ABCC9			MTUS1
Rfx2	RFX2		ABCD3			MYLPF
Popdc3	POPDC3		ABCD4			MYO1F
Isg20	ISG20		ABCG1			MYO1G
Tgfb1	TGFB1		ABHD2			MYOT
Satb2	SATB2		ABHD5			MYST4
Mogat2	MOGAT2		ABI2			NAB2
H2-M5	H2-M5		ABL1			NANOG
Stmn2	STMN2		ABL2			NAPEPLD
Ppic	PPIC		ABLIM2			NAPSA
Cpt1a	CPT1A		ABR			NCOA1
Ifngr2	IFNGR2		ABRA			NDUFA4L2
4933402E13Rik	4933402E13RIK		ABTB2			NFIB
Pla2g4e	PLA2G4E		ACACA			NID1
4930519F16Rik	4930519F16RIK		ACAD11			NID2
Filip1l	FILIP1L		ACCN1			NKX6-3
Gbp2	GBP2		ACCS			NLRP4F
1700097N02Rik	1700097N02RIK		ACCSL			NOTCH4
Platr15	PLATR15		ACLY			NPL
Scn2b	SCN2B		ACO1			NR0B1
Pdgfrl	PDGFRL		ACP5			NR5A2
Smarcd3	SMARCD3		ACP6			NSG2
Gm43860	GM43860		ACSBG2			NT5E
Csrnp3	CSRNP3		ACSL1			NTN1
Plk-ps1	PLK-PS1		ACSL3			NXF3
Slc9a9	SLC9A9		ACSL4			OAS1A
Klf2	KLF2		ACSL5			OOEP
Tcp11x2	TCP11X2		ACSM2			PAPOLB
St8sia6	ST8SIA6		ACTN1			PARVB
Gbx2	GBX2		ACTN4			PAX8
Gbp4	GBP4		ACTR2			PDCL2
Lhfpl2	LHFPL2		ACVR1			PDE9A
Gm42778	GM42778		ACYP2			PDGFRA
Rftn2	RFTN2		ADAM12			PDHA2
Pllp	PLLP		ADAM19			PFKP
Gjc1	GJC1		ADAM30			PITPNC1
Gm43673	GM43673		ADAM5			PKHD1
Maml2	MAML2		ADAMTS6			PLA1A
Adam19	ADAM19		ADAMTS8			PLA2G4E
Zfp819	ZFP819		ADAMTS9			PLEKHA4
Tdh	TDH		ADAMTSL1			PLEKHG1
Nedd9	NEDD9		ADAMTSL4			PNMA5
Gm44997	GM44997		ADARB2			POLA1
Zfp42	ZFP42		ADAT1			PPM1J
Slc18b1	SLC18B1		ADCY2			PPP1R14D
Xpnpep2	XPNPEP2		ADCY5			PQLC1
Ifi27	IFI27		ADD1			PRAMEF12
Sema4f	SEMA4F		ADD3			PRDM14
Myo1a	MYO1A		ADHFE1			PRELID2
Anxa1	ANXA1		ADIPOR2			PRKCA
E330020D12Rik	E330020D12RIK		ADK			PRMT8
Tnfrsf19	TNFRSF19		ADNP			PRSS35
Serpinb9b	SERPINB9B		ADNP2			PRSS50
Fgf17	FGF17		ADORA3			PTGER2
Rac2	RAC2		ADPGK			PURA
Platr8	PLATR8		ADRA1A			PVT1
A730049H05Rik	A730049H05RIK		ADRA2A			PZP
St3gal6	ST3GAL6		ADRB3			RAPGEF3
Aldh1a2	ALDH1A2		AEBP2			RCSD1
Grsf1	GRSF1		AFAP1L1			RINL
Mylpf	MYLPF		AFF1			RNF17
Olfr718-ps1	OLFR718-PS1		AFF3			RP24-252L3.3
AA986860	AA986860		AFF4			RPL39L
Gm17167	GM17167		AGAP1			RPP25
1700061G19Rik	1700061G19RIK		AGBL3			RSPH4A
Gm17080	GM17080		AGFG1			RTKN
Kirrel2	KIRREL2		AGK			RYR3
Glis3	GLIS3		AGL			SALL3
Gja4	GJA4		AGPAT3			SCML2
Slco4c1	SLCO4C1		AGPAT4			SEMA4A
Slc30a2	SLC30A2		AGPAT6			SERBP1
Itga1	ITGA1		AGPS			SERPINB1A
Platr26	PLATR26		AGR3			SERPINB6C
Gm53	GM53		AHCY			SFRP1
Accsl	ACCSL		AHI1			SFXN2
M1ap	M1AP		AHNAK			SGK3
Sh3bgr	SH3BGR		AI314831			SHF
Myof	MYOF		AI427809			SLC11A1
Nphs1	NPHS1		AI480653			SLC15A1
Pga5	PGA5		AI747448			SLC17A9
4930461G14Rik	4930461G14RIK		AI848100			SLC25A20
Car8	CAR8		AIM2			SLC29A3
Gm13580	GM13580		AK5			SLC37A1
Adcy2	ADCY2		AKAP1			SLC38A5
Foxb1	FOXB1		AKAP12			SLC47A1
Bach2	BACH2		AKAP2			SLC4A5
Gm14411	GM14411		AKAP6			SLC5A1
Trim61	TRIM61		AKAP7			SLC6A1
Pof1b	POF1B		AKAP8			SLC6A8
1700066B19Rik	1700066B19RIK		AKIRIN2			SMARCAD1
Cep112	CEP112		AKR1B3			SMARCD3
Smad7	SMAD7		AKR1B8			SMC1B
Tns4	TNS4		AKR1C13			SMTNL1
Gm5251	GM5251		AKR1C18			SMYD1
Sall3	SALL3		AKT2			SNAP91
Dkk1	DKK1		ALDH1A2			SNORD113.11
Pip5k1b	PIP5K1B		ALDH1A3			SOHLH2
Cdo1	CDO1		ALDH1B1			SORD
Platr13	PLATR13		ALDH1L1			SOX17
Npl	NPL		ALDH4A1			SPATS1
Tenm1	TENM1		ALDH7A1			SPIC
Stra6l	STRA6L		ALDOART2			SPINK10
Dppa3	DPPA3		ALG13			SPN
Cobl	COBL		ALMS1			SPRY4
1110002J07Rik	1110002J07RIK		ALPL			SRGN
5930412G12Rik	5930412G12RIK		AMD2			ST8SIA6
Mitf	MITF		AMOTL1			STAT5A
Scara5	SCARA5		AMOTL2			STAT6
Crisp1	CRISP1		ANAPC13			STMN3
Tgfbr3	TGFBR3		ANAPC7			SULT6B1
Pdgfa	PDGFA		ANGPT1			SYKB
Camkk2	CAMKK2		ANK3			TBC1D19
Lipc	LIPC		ANKLE2			TBX3
Gm14820	GM14820		ANKRD10			TCF4
Pitx2	PITX2		ANKRD13A			TFCP2L1
Rtp2	RTP2		ANKRD35			TCFEC
Gm10086	GM10086		ANKRD5			TCL1
Gm5860	GM5860		ANKRD50			TDH
Hes7	HES7		ANKRD58			TET2
Foxd1	FOXD1		ANKRD6			TEX14
Ppp4r4	PPP4R4		ANKS1			TIMM8A2
Crxos	CRXOS		ANKS1B			TKTL1
Gm20544	GM20544		ANO1			TMEM146
Slc29a1	SLC29A1		ANO10			TMEM40
Rspo3	RSPO3		ANO4			TNFSF13
Olfr613	OLFR613		ANP32A			TNNI3
St8sia1	ST8SIA1		ANPEP			TPK1
Pdzrn4	PDZRN4		ANUBL1			TRF
Gjb3	GJB3		ANXA11			TRH
Peg10	PEG10		ANXA3			TRIM63
Mras	MRAS		ANXA7			TRIM7
Porcn	PORCN		AOAH			TRIML1
Hnf4a	HNF4A		AOX3			TRPS1
Sox21	SOX21		AOX3L1			TST
Htr1b	HTR1B		AP1M1			TTC29
Zyg11a	ZYG11A		AP1S3			TTC37
Il6ra	IL6RA		AP3B1			TTC39B
H2-M6-ps	H2-M6-PS		AP3B2			TTPA
Gm27234	GM27234		AP4E1			TUBA3A
Ap3b2	AP3B2		APBB2			TUBB2B
Nlrc4	NLRC4		APC			TULP2
Rasgrp1	RASGRP1		API5			UBE1Y1
Apod	APOD		APLN			UBTFL1
6330403L08Rik	6330403L08RIK		APLNR			UBXN2A
Tfcp2l1	TFCP2L1		APOL7A			UCP2
Scn3a	SCN3A		APPL2			UTY
Klf4	KLF4		AQP11			VEGFC
Styk1	STYK1		AQP3			VMN1R53
Phf11d	PHF11D		AQR			VPREB1
Ttc28	TTC28		ARAF			XLR3A
Mx2	MX2		ARF1			XLR4A
4930502E18Rik	4930502E18RIK		ARG1			XLR5A
Tfap2a	TFAP2A		ARHGAP15			YES1
RP23-264J18.2	RP23-264J18.2		ARHGAP17			ZFP229
Prr18	PRR18		ARHGAP18			ZFP28
Gprc5a	GPRC5A		ARHGAP21			ZFP57
Mixl1	MIXL1		ARHGAP23			ZFP59
Tac2	TAC2		ARHGAP24			ZFP595
Cpxm2	CPXM2		ARHGAP25			ZFP819
Tmem117	TMEM117		ARHGAP26			ZFP870
S1pr1	S1PR1		ARHGAP28			ZHX1
Adam12	ADAM12		ARHGAP29			ZP3
Cfap61	CFAP61		ARHGEF18			ZRSR1
Themis	THEMIS		ARHGEF2			ZYG11A
Plagl1	PLAGL1		ARHGEF3
Lax1	LAX1		ARHGEF9
Esrrb	ESRRB		ARID1B
Spic	SPIC		ARID2
Irgm1	IRGM1		ARID3B
Lrrc15	LRRC15		ARID5B
Gm15743	GM15743		ARIH1
Efnb1	EFNB1		ARL15
Gcnt4	GCNT4		ARL3
Tshz1	TSHZ1		ARL4A
Epha4	EPHA4		ARL4C
Calb2	CALB2		ARL4D
Col6a5	COL6A5		ARL6
Mas1	MAS1		ARMC10
Zeb1	ZEB1		ARMC2
RP23-255F14.8	RP23-255F14.8		ARMC9
Mep1b	MEP1B		ARMCX1
Axin2	AXIN2		ARNT2
2410137M14Rik	2410137M14RIK		ARNTL
Nr0b1	NR0B1		ARPC2
Serpinb1a	SERPINB1A		ARPC5
Rnf182	RNF182		ARPP21
Gm7325	GM7325		ARRB1
Wnt5b	WNT5B		ARRDC3
Hoxb9	HOXB9		ARRDC5
Tbx3	TBX3		ARSJ
Ism2	ISM2		ASAH2
Tcl1	TCL1		ASB13
Alox15	ALOX15		ASB18
Sp8	SP8		ASB5
Ifih1	IFIH1		ASCC1
Gjb4	GJB4		ASCL1
A330048O09Rik	A330048O09RIK		ASH2L
En1	EN1		ASNS
Notumos	NOTUMOS		ASPH
Ccbe1	CCBE1		ASPM
Fgf8	FGF8		ASPSCR1
Bhmt2	BHMT2		ASS1
RP23-242K3.5	RP23-242K3.5		ASTN1
Slc6a7	SLC6A7		ASTN2
Lefty1	LEFTY1		ASXL1
Alpl	ALPL		ATAD1
Wnt8a	WNT8A		ATAD5
Nr5a2	NR5A2		ATG2B
Akap6	AKAP6		ATG4C
Olig3	OLIG3		ATG7
Btla	BTLA		ATHL1
Tmem156	TMEM156		ATIC
T2	T2		ATOH1
Prdm14	PRDM14		ATOH7
Zfpm2	ZFPM2		ATP10A
Khdc1a	KHDC1A		ATP10B
Trh	TRH		ATP11C
Fzd10	FZD10		ATP12A
Casq2	CASQ2		ATP1A1
Notum	NOTUM		ATP1B1
2510009E07Rik	2510009E07RIK		ATP2A2
Arg1	ARG1		ATP2B1
Acsm4	ACSM4		ATP2B4
AI427809	AI427809		ATP6V0A1
Bst1	BST1		ATP6V0D2
Cxx1c	CXX1C		ATP6V1H
Adgrg5	ADGRG5		ATP8A1
Pcdh11x	PCDH11X		ATP8A2
Kcnv1	KCNV1		ATPIF1
Nipal1	NIPAL1		ATRNL1
Lefty2	LEFTY2		ATXN1
Gm5086	GM5086		ATXN7L1
Gm42555	GM42555		AU018091
Myo3b	MYO3B		AU040320
Htr7	HTR7		AUH
Nanos3	NANOS3		AUTS2
Cabs1	CABS1		AVPI1
Aox3	AOX3		AW146154
Cwh43	CWH43		AWAT2
Myadml2os	MYADML2OS		AXIN2
Gbp5	GBP5		AYM1
Gm11528	GM11528		B130006D01RIK
Btn1a1	BTN1A1		B230206F22RIK
Lyz2	LYZ2		B330016D10RIK
Gm29630	GM29630		B3GALT2
Gm10020	GM10020		B3GAT2
Nt5e	NT5E		B3GNT2
E330017A01Rik	E330017A01RIK		B3GNT6
Dcstamp	DCSTAMP		B3GNT7
Hoxa7	HOXA7		B430203M17RIK
Obox6	OBOX6		B4GALT1
Gm37121	GM37121		B4GALT5
Adgrg6	ADGRG6		B630005N14RIK
Mc5r	MC5R		B930007M17RIK
Mcc	MCC		BACE2
Nrp2	NRP2		BACH2
Sh2d4b	SH2D4B		BAD
Gpr83	GPR83		BAHCC1
Hoxa1	HOXA1		BAI2
Cnpy1	CNPY1		BAI3
Trp63	TRP63		BAIAP2L1
Osm	OSM		BANK1
RP23-363G20.1	RP23-363G20.1		BARHL1
Myh13	MYH13		BARHL2
Hoxb13	HOXB13		BARX1
Serpinb1b	SERPINB1B		BARX2
Ntn1	NTN1		BASP1
Trpm1	TRPM1		BAT2L
Cd244	CD244		BAZ2B
RP24-89C4.5	RP24-89C4.5		BBS9
Jam2	JAM2		BC017612
Sdr9c7	SDR9C7		BC018465
Edn1	EDN1		BC021891
Cfh	CFH		BC023829
Wnt3a	WNT3A		BC030307
2610203C20Rik	2610203C20RIK		BC030336
Hoxb8	HOXB8		BC031181
Cnga4	CNGA4		BC031353
Trim67	TRIM67		BC031781
Ptgs1	PTGS1		BC048507
Dmgdh	DMGDH		BC052040
Hoxa3	HOXA3		BC061194
Cdx4	CDX4		BCAP29
Nkx1-2	NKX1-2		BCAR1
Sptlc3	SPTLC3		BCAR3
Gm14221	GM14221		BCAS1
Cyp2c70	CYP2C70		BCAS2
Lrrc66	LRRC66		BCAS3
Htr5a	HTR5A		BCAT1
Hoxb1	HOXB1		BCL2
Mobp	MOBP		BCL2L1
Hoxc4	HOXC4		BCL2L15
Hoxd9	HOXD9		BCL7A
Gad1	GAD1		BCL9L
Gm694	GM694		BCMO1
Evx1os	EVX1OS		BCOR
Sprr2a3	SPRR2A3		BDH1
Nkx6-3	NKX6-3		BDKRB2
Cdx2	CDX2		BDNF
Pglyrp1	PGLYRP1		BEND3
T	T		BEND6
Krt23	KRT23		BEND7
Evx1	EVX1		BHLHB9
Cdx1	CDX1		BHLHE40
Sp5	SP5		BIRC3
			BIRC6
			BLNK
			BMI1
			BMP2K
			BMP3
			BMP4
			BMPR1B
			BMPR2
			BNC2
			BRD1
			BRD4
			BRD8
			BRE
			BRMS1L
			BRPF3
			BRUNOL4
			BST1
			BST2
			BSX
			BTBD11
			BTBD12
			BTBD16
			BTBD9
			BTF3L4
			BTG1
			BTLA
			BTN2A2
			BTRC
			BY080835
			C030034I22RIK
			C030034L19RIK
			C030044B11RIK
			C130026L21RIK
			C130039O16RIK
			C1GALT1
			C1GALT1C1
			C1QL2
			C1QTNF1
			C1QTNF2
			C1QTNF3
			C2CD2
			C2CD2L
			C330021F23RIK
			C77080
			C77370
			C80913
			CABLES1
			CABP7
			CACHD1
			CACNA1A
			CACNA1C
			CACNA2D1
			CACNA2D3
			CACNA2D4
			CACNG7
			CACYBP
			CADM1
			CADM3
			CADPS
			CADPS2
			CALB2
			CALD1
			CALM2
			CALML3
			CALN1
			CAMK1D
			CAMK1G
			CAMK2A
			CAMK2B
			CAMK4
			CAMTA1
			CAND1
			CAP2
			CAPN11
			CAPN5
			CAPRIN2
			CAPS2
			CAPZB
			CAR2
			CAR5B
			CAR6
			CASK
			CASP3
			CASQ2
			CASR
			CAST
			CBARA1
			CBFA2T2
			CBWD1
			CC2D1B
			CCBE1
			CCBL2
			CCDC102A
			CCDC109A
			CCDC129
			CCDC138
			CCDC146
			CCDC158
			CCDC160
			CCDC28A
			CCDC3
			CCDC30
			CCDC38
			CCDC39
			CCDC41
			CCDC42
			CCDC46
			CCDC52
			CCDC60
			CCDC63
			CCDC64
			CCDC68
			CCDC73
			CCDC80
			CCDC84
			CCDC87
			CCDC88C
			CCDC90A
			CCL25
			CCNA1
			CCNC
			CCND1
			CCND2
			CCND3
			CCNE1
			CCNH
			CCNJL
			CCR7
			CCR9
			CCRL1
			CCRN4L
			CCT6B
			CD180
			CD1D2
			CD2
			CD200R1
			CD24A
			CD2AP
			CD320
			CD38
			CD4
			CD40LG
			CD44
			CD47
			CD59A
			CD83
			CD84
			CD9
			CDC2A
			CDC2L6
			CDC37L1
			CDC42EP3
			CDC42EP4
			CDC42EP5
			CDC73
			CDH1
			CDH13
			CDH2
			CDH3
			CDH5
			CDH6
			CDH8
			CDK5R2
			CDK6
			CDKAL1
			CDKN1A
			CDKN1C
			CDKN2AIP
			CDKN2B
			CDO1
			CDS1
			CDX1
			CDX2
			CDX4
			CDYL
			CEACAM10
			CEACAM19
			CECR5
			CELSR1
			CENPA
			CENPJ
			CEP135
			CEP55
			CEP68
			CEP78
			CFDP1
			CFH
			CGA
			CGGBP1
			CGN
			CGNL1
			CHCHD10
			CHCHD2
			CHCHD3
			CHD1
			CHD1L
			CHD2
			CHD3
			CHD6
			CHD7
			CHD9
			CHEK2
			CHGA
			CHIC2
			CHKA
			CHMP2B
			CHN2
			CHRM1
			CHST1
			CHST10
			CHST15
			CHST8
			CHSY1
			CIC
			CIDEA
			CIR1
			CISD1
			CITED1
			CITED2
			CKAP4
			CKAP5
			CLCA6
			CLDN10A
			CLDN12
			CLDN3
			CLDN5
			CLEC11A
			CLEC12A
			CLEC2D
			CLEC2E
			CLEC2H
			CLEC2I
			CLINT1
			CLMN
			CLN5
			CLNK
			CLOCK
			CLPB
			CLRN1
			CLRN3
			CLSTN2
			CLTA
			CLTC
			CLYBL
			CMA2
			CMAS
			CML2
			CMPK2
			CNGA3
			CNGB3
			CNN3
			CNNM1
			CNNM2
			CNO
			CNOT1
			CNOT10
			CNOT2
			CNOT6
			CNPY1
			CNR1
			CNTFR
			CNTN1
			CNTN4
			CNTN5
			CNTNAP5A
			COBL
			COCH
			COG5
			COL13A1
			COL14A1
			COL16A1
			COL18A1
			COL1A2
			COL23A1
			COL25A1
			COL28A1
			COL4A2
			COL5A1
			COLEC12
			COLQ
			COMMD10
			COMMD2
			COMMD7
			COPS5
			COPS8
			COPZ2
			COQ2
			CORIN
			CORO6
			COX4I2
			COX6A1
			CPD
			CPE
			CPEB4
			CPLX4
			CPSF6
			CPVL
			CRABP1
			CRADD
			CRB2
			CREB1
			CREB3L2
			CREBL2
			CRIM1
			CRISPLD1
			CRNN
			CRTAC1
			CRYBA1
			CRYBG3
			CRYGC
			CRYGD
			CRYGS
			CSGALNACT1
			CSMD1
			CSMD3
			CSN3
			CSNK1A1
			CSNK2A1
			CSPG4
			CSRNP1
			CSRNP3
			CSRP1
			CSRP2BP
			CSTF1
			CTBP2
			CTDP1
			CTDSP2
			CTGF
			CTLA4
			CTNNA1
			CTNNA2
			CTNNA3
			CTNNBL1
			CTNND2
			CTSC
			CTSF
			CTTNBP2
			CUBN
			CUEDC1
			CUGBP2
			CUL2
			CUL3
			CUL4B
			CUL5
			CUX1
			CWF19L2
			CWH43
			CXADR
			CXCL12
			CXCL13
			CXCR3
			CXXC1
			CYB5
			CYB5D1
			CYBRD1
			CYM
			CYP19A1
			CYP1B1
			CYP39A1
			CYP7B1
			CYPT12
			CYTSB
			CYYR1
			D030018L15RIK
			D10627
			D10BWG1379E
			D10ERTD322E
			D10JHU81E
			D18ERTD653E
			D19ERTD737E
			D1BWG0212E
			D1PAS1
			D230025D16RIK
			D330050I23RIK
			D3BWG0562E
			D430019H16RIK
			D430041D05RIK
			D4BWG0951E
			D630039A03RIK
			D630045J12RIK
			D6MM5E
			D730040F13RIK
			D8ERTD82E
			D930015E06RIK
			DAAM2
			DAB2IP
			DACT1
			DAG1
			DAGLA
			DAP
			DAPK1
			DAPL1
			DAPP1
			DARS
			DAXX
			DBX1
			DCBLD1
			DCC
			DCLK1
			DCLK2
			DCLK3
			DCP2
			DCTD
			DCTN1
			DDC
			DDIT4
			DDX10
			DDX11
			DDX17
			DDX3X
			DDX47
			DDX58
			DEFB1
			DENND2C
			DENND4C
			DENND5A
			DENND5B
			DEPDC6
			DGCR2
			DGKE
			DGKH
			DGKI
			DHRS7
			DHRS9
			DHX32
			DHX40
			DHX8
			DIAP1
			DIAP3
			DIDO1
			DIP2B
			DIP2C
			DIRAS2
			DISC1
			DIXDC1
			DKK1
			DLC1
			DLEU2
			DLGAP1
			DLGAP2
			DLGAP3
			DLGAP4
			DLK1
			DLL1
			DLX2
			DLX6OS1
			DMBX1
			DMD
			DMGDH
			DMKN
			DMRT1
			DMRT2
			DMRTB1
			DMRTC2
			DMXL1
			DNAHC11
			DNAHC2
			DNAHC6
			DNAJB6
			DNAJC12
			DNAJC15
			DNAJC18
			DNAJC24
			DNAJC3
			DNASE1
			DND1
			DNER
			DNM2
			DNMT3A
			DNMT3B
			DNTT
			DOCK1
			DOCK2
			DOCK4
			DOCK5
			DOCK7
			DOCK9
			DOK2
			DOK4
			DOK5
			DOPEY2
			DPAGT1
			DPEP1
			DPF1
			DPF3
			DPM1
			DPP4
			DPPA2
			DPPA3
			DPPA4
			DPPA5A
			DPYD
			DPYS
			DPYSL5
			DRAM1
			DRAM2
			DRD1A
			DRD2
			DRD3
			DSC2
			DSCAML1
			DSE
			DSG3
			DSG4
			DSP
			DST
			DSTN
			DSTYK
			DTD1
			DTNA
			DTNB
			DUSP1
			DUSP10
			DUSP12
			DUSP14
			DUSP16
			DUSP26
			DUSP27
			DUSP4
			DUSP6
			DYDC2
			DYM
			DYNC1I2
			DYNLL1
			DYRK3
			DZIP1
			E030025P04RIK
			E130012A19RIK
			E230029C05RIK
			E2F1
			E2F2
			E2F3
			E2F6
			E2F8
			E330013P04RIK
			E330026B02RIK
			E330033B04RIK
			E430025E21RIK
			EAF1
			EBF1
			EBF4
			EBP
			ECE1
			ECHDC2
			EDA
			EDAR
			EDIL3
			EDN1
			EED
			EEF2K
			EFCAB2
			EFCAB6
			EFHA1
			EFHA2
			EFHC1
			EFHC2
			EFHD1
			EFNB1
			EFNB2
			EFR3A
			EG627782
			EGFL6
			EGFLAM
			EGFR
			EGLN3
			EGR2
			EHF
			EHHADH
			EIF1A
			EIF2A
			EIF2B5
			EIF2C1
			EIF2S3X
			EIF3E
			EIF3K
			EIF3M
			EIF4A2
			EIF4E1B
			EIF4E2
			EIF4EBP1
			EIF4G3
			ELAVL2
			ELAVL4
			ELF2
			ELF3
			ELF5
			ELFN1
			ELK3
			ELL2
			ELMO1
			ELMOD1
			ELOVL2
			ELOVL5
			ELOVL6
			ELOVL7
			ELP4
			EMB
			EMID2
			EML6
			EMX1
			EN1
			EN2
			ENAH
			ENC1
			ENGASE
			ENO1
			ENOPH1
			ENOX1
			ENPP1
			ENPP2
			ENPP3
			ENPP6
			ENSA
			ENTHD1
			EOMES
			EPB4.1
			EPB4.1L1
			EPB4.1L2
			EPB4.1L3
			EPB4.1L4A
			EPB4.1L4B
			EPB4.1L5
			EPB4.9
			EPC1
			EPC2
			EPCAM
			EPHA1
			EPHA3
			EPHA4
			EPHA5
			EPHA7
			EPHB1
			EPHB3
			EPHB6
			EPHX2
			EPN2
			EPS15L1
			EPS8
			ERAS
			ERBB4
			ERC2
			ERF
			ERGIC1
			ERI1
			ERICH1
			ERLIN1
			ERP44
			ERRFI1
			ESM1
			ESRP1
			ESRRB
			ESYT1
			ETAA1
			ETL4
			ETNK1
			ETS1
			ETS2
			ETV1
			ETV4
			ETV5
			ETV6
			EVI5L
			EVL
			EVX1
			EXD1
			EXOC1
			EXOC2
			EXOC4
			EXOC5
			EXOC6
			EXOC6B
			EXPH5
			EXT1
			EXT2
			EYA1
			EYA3
			EZH1
			EZR
			F11
			F11R
			F13B
			F2R
			F2RL1
			F730047E07RIK
			FAAH
			FADD
			FAF1
			FAIM2
			FAM113B
			FAM114A2
			FAM117A
			FAM120B
			FAM120C
			FAM124B
			FAM126B
			FAM129A
			FAM135B
			FAM13C
			FAM155A
			FAM160B1
			FAM169A
			FAM169B
			FAM174B
			FAM186B
			FAM189A1
			FAM189A2
			FAM190A
			FAM196B
			FAM19A1
			FAM19A4
			FAM19A5
			FAM20C
			FAM35A
			FAM38B
			FAM43A
			FAM43B
			FAM46B
			FAM46C
			FAM49A
			FAM49B
			FAM50B
			FAM53A
			FAM53B
			FAM55D
			FAM58B
			FAM59A
			FAM60A
			FAM69A
			FAM69C
			FAM73A
			FAM76A
			FAM82A1
			FAM82B
			FAM84A
			FAM98A
			FAM98B
			FANCC
			FANCM
			FARP1
			FARS2
			FASN
			FAT1
			FAT2
			FAT3
			FBLIM1
			FBLN1
			FBRSL1
			FBXL12
			FBXL13
			FBXL14
			FBXL17
			FBXL20
			FBXL3
			FBXL5
			FBXO11
			FBXO15
			FBXO22
			FBXO30
			FBXO32
			FBXO36
			FBXO42
			FBXW13
			FBXW17
			FBXW21
			FBXW4
			FCGR3
			FCGR4
			FCRLB
			FEM1B
			FERT2
			FEZ2
			FEZF1
			FGD2
			FGD6
			FGF1
			FGF10
			FGF17
			FGF20
			FGF3
			FGF5
			FGFR1
			FGFR2
			FGR
			FHAD1
			FHIT
			FHL2
			FHL3
			FHL4
			FHL5
			FHOD3
			FIG4
			FILIP1L
			FKBP15
			FKBP6
			FLG2
			FLI1
			FLNB
			FLT1
			FLYWCH2
			FMNL2
			FMOD
			FN1
			FNBP1
			FNDC1
			FNDC7
			FNTB
			FOLR4
			FOXA2
			FOXB1
			FOXC1
			FOXD1
			FOXD3
			FOXD4
			FOXI1
			FOXI2
			FOXI3
			FOXJ2
			FOXJ3
			FOXK1
			FOXN2
			FOXN3
			FOXO1
			FOXP1
			FOXP4
			FOXR1
			FRAS1
			FRAT2
			FREM2
			FRMD4A
			FRMD4B
			FRMPD1
			FRMPD4
			FRS2
			FRS3
			FRY
			FRYL
			FRZB
			FSCN1
			FSD1L
			FSIP1
			FST
			FSTL4
			FTO
			FTSJ1
			FUBP3
			FUNDC1
			FUT10
			FUT9
			FXR1
			FXYD6
			FYB
			FYN
			FZD2
			FZD7
			FZD8
			G3BP2
			G6PC
			G6PC2
			GABBR1
			GABBR2
			GABPB1
			GABRA1
			GABRB3
			GABRE
			GABRP
			GAD1
			GAD2
			GADD45A
			GADD45G
			GALM
			GALNT1
			GALNT10
			GALNT13
			GALNT2
			GALNT3
			GALNT4
			GALNT7
			GALNT9
			GALNTL2
			GALNTL4
			GAN
			GAP43
			GARNL3
			GAS2L3
			GATA1
			GBP2
			GBX2
			GCH1
			GCK
			GCLC
			GCM2
			GCNT1
			GCNT2
			GCOM1
			GDAP1
			GDF3
			GDPD5
			GEMIN7
			GFPT2
			GFRA1
			GFRA2
			GGNBP2
			GGT6
			GHSR
			GIGYF2
			GIP
			GIPC2
			GJA1
			GJA5
			GJA8
			GJB1
			GJB3
			GJC1
			GJD4
			GLDC
			GLDN
			GLI2
			GLI3
			GLIS3
			GLOD4
			GLOD5
			GLRB
			GLRP1
			GLRX2
			GLRX3
			GLRX5
			GLS2
			GLT1D1
			GLUD1
			GLYCTK
			GM10069
			GM10190
			GM10451
			GM10584
			GM10941
			GM12070
			GM12166
			GM13749
			GM13889
			GM14005
			GM14410
			GM14725
			GM15450
			GM15698
			GM1631
			GM16516
			GM1968
			GM3604
			GM4371
			GM4769
			GM4861
			GM4925
			GM5089
			GM5105
			GM5124
			GM5134
			GM5148
			GM525
			GM5424
			GM5434
			GM5485
			GM5506
			GM5683
			GM5820
			GM5972
			GM606
			GM628
			GM672
			GM694
			GM7854
			GM806
			GM815
			GM826
			GM829
			GM839
			GM853
			GM8787
			GM885
			GM9785
			GM9904
			GMDS
			GNA14
			GNAI2
			GNAL
			GNAS
			GNG10
			GNG12
			GNG13
			GNG2
			GNPDA1
			GNS
			GOLGA3
			GOLGA4
			GOLGA5
			GOLM1
			GOLPH3
			GORASP2
			GOT1
			GOT2
			GP49A
			GPA33
			GPATCH1
			GPATCH2
			GPBP1
			GPC3
			GPC4
			GPC5
			GPC6
			GPD2
			GPLD1
			GPNMB
			GPR1
			GPR107
			GPR110
			GPR125
			GPR132
			GPR133
			GPR158
			GPR26
			GPR37L1
			GPR39
			GPR45
			GPR50
			GPR55
			GPR83
			GPR85
			GPR98
			GPRC5A
			GPRC5B
			GPT2
			GPX4
			GRAMD1B
			GRAMD3
			GRAMD4
			GRAP
			GRAP2
			GRB10
			GRB14
			GREB1L
			GRHL2
			GRID2
			GRIK1
			GRIK2
			GRIK3
			GRIK4
			GRIN2B
			GRINL1A
			GRIP1
			GRM1
			GRM3
			GRM4
			GRM5
			GRM6
			GRM7
			GRP
			GRSF1
			GSC
			GSDMD
			GSG1
			GSN
			GSS
			GSTA2
			GSTA3
			GSTCD
			GSTM3
			GSTT2
			GSX1
			GSX2
			GTDC1
			GTF2A1
			GTF2B
			GTF2H2
			GTF2I
			GTF2IRD1
			GTF3C3
			GTPBP4
			GTPBP8
			GUCY1A2
			GULP1
			GYK
			GYPC
			GYS2
			GZMB
			H2AFY
			H2AFY2
			H2AFZ
			H2-EA
			H2-EB2
			H2-M5
			H2-Q10
			HAND2
			HAO1
			HAS2
			HAS3
			HAUS1
			HCFC1
			HDAC2
			HDAC4
			HDC
			HEATR2
			HEATR7B2
			HEBP2
			HECTD1
			HEG1
			HELT
			HELZ
			HEPHL1
			HERC1
			HERPUD2
			HES1
			HEXB
			HHAT
			HHEX
			HHIP
			HHIPL1
			HIAT1
			HIGD1B
			HINT3
			HIST1H2AN
			HIST1H2BE
			HIST1H2BJ
			HIST1H2BM
			HIST1H3I
			HIST1H4D
			HIST1H4H
			HIST1H4J
			HIVEP2
			HK1
			HLF
			HMGB3
			HMGCR
			HMGN2
			HMGXB3
			HMGXB4
			HNMT
			HNRNPF
			HNRNPR
			HNRNPU
			HOMER1
			HOOK3
			HOXA1
			HOXB1
			HOXB13
			HOXB6
			HOXB7
			HOXC12
			HOXC13
			HPCAL1
			HPD
			HPGD
			HPS3
			HRH2
			HRH4
			HRNR
			HS2ST1
			HS3ST3B1
			HS6ST1
			HS6ST2
			HS6ST3
			HSD17B3
			HSD17B6
			HSFY2
			HSPA4
			HSPB1
			HSPB3
			HSPB8
			HSPE1
			HSPG2
			HTATIP2
			HTR1D
			HTR3A
			HTR4
			HTR5A
			HTR7
			HUNK
			HUWE1
			HVCN1
			HYAL1
			HYAL2
			HYAL4
			ICA1
			ICOSL
			ID3
			ID4
			IDO2
			IER2
			IFITM1
			IFITM2
			IFNAR1
			IFNG
			IFRD1
			IFT52
			IGF1R
			IGF2BP1
			IGF2BP2
			IGF2BP3
			IGFBP5
			IGSF3
			IL10RB
			IL17D
			IL17RD
			IL1B
			IL1R2
			IL1RAPL1
			IL1RAPL2
			IL33
			IL6ST
			IL7
			ILDR1
			IMMP2L
			IMPA2
			IMPG1
			INA
			INO80
			INO80C
			INPP4B
			INPP5A
			INPP5F
			INTS4
			IP6K2
			IP6K3
			IPO11
			IQCJ
			IQGAP1
			IRAK1
			IRAK1BP1
			IRAK3
			IRAK4
			IREB2
			IRF1
			IRGM1
			IRGQ
			IRX3
			IRX5
			IRX6
			ITCH
			ITGA1
			ITGA6
			ITGA9
			ITGAM
			ITGAV
			ITGB3
			ITGB5
			ITGB6
			ITIH2
			ITM2B
			ITPK1
			ITPR1
			ITPR2
			ITSN1
			ITSN2
			IVNS1ABP
			JAG1
			JAG2
			JAK2
			JAKMIP1
			JAKMIP2
			JAM2
			JAM3
			JARID2
			JAZF1
			JHDM1D
			JMJD1C
			JUP
			KANK2
			KAT2B
			KATNAL2
			KBTBD8
			KCMF1
			KCNA10
			KCNA2
			KCNA3
			KCNA6
			KCNB1
			KCNB2
			KCNC2
			KCND2
			KCNG3
			KCNH2
			KCNH8
			KCNIP2
			KCNJ1
			KCNJ12
			KCNJ16
			KCNJ2
			KCNJ6
			KCNJ8
			KCNK16
			KCNK5
			KCNMA1
			KCNQ1
			KCNS2
			KCNT2
			KCNU1
			KCTD1
			KCTD16
			KCTD3
			KCTD6
			KCTD8
			KDM1A
			KDM2B
			KDM3A
			KDM3B
			KDM4C
			KDM5B
			KDM5C
			KHDRBS1
			KIDINS220
			KIF11
			KIF18A
			KIF1B
			KIF21A
			KIF21B
			KIF26B
			KIF3A
			KIF5A
			KIF5B
			KIFC3
			KIS2
			KIT
			KITL
			KLF13
			KLF15
			KLF2
			KLF3
			KLF4
			KLF5
			KLF6
			KLF8
			KLF9
			KLHDC1
			KLHDC7A
			KLHDC8A
			KLHL14
			KLHL2
			KLHL21
			KLHL24
			KLHL25
			KLHL31
			KLHL32
			KLHL38
			KLHL5
			KLHL6
			KLRAQ1
			KLRB1B
			KNG1
			KRAS
			KREMEN1
			KRTAP13-1
			KRTAP31-2
			KRTAP9-5
			KSR1
			KSR2
			L1TD1
			L3MBTL3
			LACE1
			LACTB2
			LAG3
			LAMA1
			LAMA5
			LAMC1
			LAMC2
			LANCL1
			LAO1
			LAP3
			LAPTM4A
			LAPTM4B
			LARGE
			LARP1
			LARP4B
			LARP6
			LARP7
			LARS
			LARS2
			LASS4
			LASS6
			LATS2
			LAX1
			LBX1
			LCE1D
			LCE1E
			LCOR
			LCP2
			LDHB
			LDLRAD3
			LEF1
			LEFTY1
			LEFTY2
			LEKR1
			LEMD1
			LEMD2
			LEMD3
			LETMD1
			LGALS8
			LGI1
			LGR4
			LGR5
			LGTN
			LHFP
			LHFPL2
			LHFPL3
			LHX4
			LHX8
			LIF
			LIFR
			LILRA5
			LIMA1
			LIMCH1
			LIMK2
			LIMS1
			LIN28B
			LIN54
			LIN7C
			LINGO2
			LIPC
			LIX1
			LLPH
			LMNB1
			LMO2
			LMO3
			LMO7
			LMOD3
			LMX1B
			LNX2
			LOC100039801
			LOC100233207
			LOC100270707
			LOC100303644
			LOC16697
			LOC624853
			LONRF1
			LONRF2
			LOXL1
			LOXL3
			LPAR1
			LPAR4
			LPAR6
			LPHN2
			LPHN3
			LPIN1
			LPP
			LRBA
			LRFN2
			LRIG1
			LRIG3
			LRP1B
			LRP8
			LRPAP1
			LRPPRC
			LRRC1
			LRRC18
			LRRC2
			LRRC28
			LRRC34
			LRRC36
			LRRC38
			LRRC49
			LRRC4B
			LRRC6
			LRRC69
			LRRC7
			LRRC8B
			LRRC8C
			LRRC8D
			LRRFIP1
			LRRK1
			LRRN2
			LRRTM4
			LRTM2
			LSAMP
			LSM14A
			LTA4H
			LUZP1
			LY75
			LY86
			LYPD4
			LYPD6B
			LYRM1
[truncated: 1,926 more rows]
