# Supplementary material for: Wnt/Beta-catenin/Esrrb signalling controls the tissue-scale reorganization and maintenance of the pluripotent lineage during murine embryonic diapause
Source: Nat Commun. 2020 Oct 30;11:5499. doi: 10.1038/s41467-020-19353-0 (PMC7603494; doi:10.1038/s41467-020-19353-0)
Supplement: Supplementary file 7 — Supplementary Data 4 [file 41467_2020_19353_MOESM7_ESM.xlsx]

## Sheet: ESRRB +4OHT vs -4OHT
gene_name	gene_symbol	baseMean	log2FoldChange	lfcSE	stat	pvalue	padj
ENSMUSG00000020911	Krt19	1101.39	5.30255	0.152138	28.2806	5.99096e-176	1.12828e-171
ENSMUSG00000028270	Gbp2	535.94	5.12728	0.19487	21.1797	1.46961e-99	1.38386e-95
ENSMUSG00000040264	Gbp2b	451.64	5.09605	0.196844	20.8086	3.61838e-96	2.2715e-92
ENSMUSG00000032816	Igdcc4	1006.84	3.54417	0.133466	19.0623	5.19201e-81	2.44453e-77
ENSMUSG00000068699	Flnc	1010.55	3.65394	0.141377	18.772	1.2786e-78	4.81599e-75
ENSMUSG00000000125	Wnt3	336.511	5.39605	0.244491	17.9804	2.77393e-72	8.70689e-69
ENSMUSG00000051043	Gprc5c	364.572	3.97101	0.169407	17.5377	7.38832e-69	1.98778e-65
ENSMUSG00000033170	Card10	644.028	3.88943	0.165635	17.4446	3.78568e-68	8.91196e-65
ENSMUSG00000036596	Cpz	317.894	5.76925	0.27666	17.2387	1.3614e-66	2.8488e-63
ENSMUSG00000020695	Mrc2	449.705	3.63719	0.15427	17.0946	1.62728e-65	3.06466e-62
ENSMUSG00000008999	Bmp7	388.982	3.59966	0.156873	16.5717	1.11637e-61	1.91132e-58
ENSMUSG00000036103	Colec12	808.066	2.7619	0.11009	16.0042	1.19394e-57	1.72965e-54
ENSMUSG00000053062	Jam2	515.629	-4.23329	0.201994	-16.0069	1.14444e-57	1.72965e-54
ENSMUSG00000062327	T	4412.21	3.2129	0.142894	15.4863	4.2914e-54	5.77285e-51
ENSMUSG00000061859	Patj	618.835	2.95255	0.127942	15.2613	1.38549e-52	1.73953e-49
ENSMUSG00000037321	Tap1	315.801	3.4994	0.165707	15.0832	2.08812e-51	2.45785e-48
ENSMUSG00000033227	Wnt6	259.228	5.93632	0.328439	15.0297	4.69349e-51	5.19956e-48
ENSMUSG00000031217	Efnb1	237.197	4.41994	0.237667	14.3896	6.01187e-47	6.29009e-44
ENSMUSG00000036913	Trim67	242.294	5.96613	0.349523	14.2083	8.13728e-46	8.06576e-43
ENSMUSG00000055148	Klf2	1979.06	-2.2902	0.0911308	-14.1577	1.67491e-45	1.57718e-42
ENSMUSG00000033306	Lpp	642.166	2.91422	0.137267	13.9452	3.364e-44	3.01687e-41
ENSMUSG00000031595	Pdgfrl	448.459	2.91349	0.137539	13.9124	5.32976e-44	4.56251e-41
ENSMUSG00000004665	Cnn2	1433.3	2.85355	0.133788	13.8545	1.19566e-43	9.79034e-41
ENSMUSG00000030341	Tnfrsf1a	319.157	3.02653	0.154557	13.1119	2.81617e-39	2.20987e-36
ENSMUSG00000070643	Sox13	533.825	-2.68838	0.128947	-13.0936	3.58015e-39	2.697e-36
ENSMUSG00000054364	Rhob	752.759	3.43881	0.187309	13.0202	9.38939e-39	6.80117e-36
ENSMUSG00000020427	Igfbp3	648.186	2.37443	0.105674	13.0063	1.12613e-38	7.85498e-36
ENSMUSG00000035403	Crb2	294.761	3.73457	0.211194	12.9481	2.40816e-38	1.61975e-35
ENSMUSG00000068747	Sort1	699.814	3.10143	0.166324	12.6345	1.36206e-36	8.84542e-34
ENSMUSG00000040152	Thbs1	374.908	4.42683	0.272061	12.5958	2.22632e-36	1.39761e-33
ENSMUSG00000050917	Fgf4	2326.94	-2.26414	0.101537	-12.4501	1.39681e-35	8.48587e-33
ENSMUSG00000019851	Perp	302.092	3.58271	0.209863	12.3067	8.33939e-35	4.90799e-32
ENSMUSG00000029120	Ppp2r2c	211.919	3.61847	0.213567	12.2606	1.47396e-34	8.41182e-32
ENSMUSG00000026389	Steap3	393.909	2.61922	0.132338	12.2355	2.00918e-34	1.11291e-31
ENSMUSG00000067818	Myl9	140.106	4.74628	0.310831	12.0525	1.88236e-33	1.01287e-30
ENSMUSG00000024308	Tapbp	1483.85	2.52582	0.126833	12.0302	2.46621e-33	1.29017e-30
ENSMUSG00000004891	Nes	2361.34	2.72521	0.145699	11.8409	2.39873e-32	1.22095e-29
ENSMUSG00000097076	Platr7	221.013	-3.55782	0.216354	-11.8224	2.99154e-32	1.48262e-29
ENSMUSG00000050989	Selenon	192.402	3.36633	0.2002	11.8198	3.08348e-32	1.489e-29
ENSMUSG00000032366	Tpm1	3684.99	1.88896	0.0752266	11.8171	3.18479e-32	1.49948e-29
ENSMUSG00000021209	Ppp4r4	642.656	2.67501	0.142468	11.7571	6.49367e-32	2.98281e-29
ENSMUSG00000020467	Efemp1	302.926	2.76359	0.150583	11.7117	1.10982e-31	4.97649e-29
ENSMUSG00000000792	Slc5a5	591.543	2.73968	0.148758	11.6947	1.35686e-31	5.94273e-29
ENSMUSG00000039376	Synpo2l	166.159	5.78879	0.410196	11.6744	1.72276e-31	7.37381e-29
ENSMUSG00000031778	Cx3cl1	249.501	2.90926	0.164921	11.5768	5.4031e-31	2.26126e-28
ENSMUSG00000037235	Mxd4	172.079	3.69648	0.235865	11.4323	2.8828e-30	1.18025e-27
ENSMUSG00000031661	Nkd1	228.616	3.25627	0.199053	11.3351	8.79786e-30	3.52532e-27
ENSMUSG00000020086	H2afy2	168.695	4.26858	0.288907	11.3136	1.12374e-29	4.40903e-27
ENSMUSG00000000706	Btn1a1	178.709	6.53362	0.489249	11.3104	1.16495e-29	4.47744e-27
ENSMUSG00000074637	Sox2	3500.37	-2.42252	0.126071	-11.2835	1.58324e-29	5.96343e-27
ENSMUSG00000041482	Piezo2	290.293	4.0102	0.266831	11.2813	1.62318e-29	5.99401e-27
ENSMUSG00000038793	Lefty1	1050.62	2.87864	0.167327	11.2274	2.99312e-29	1.08403e-26
ENSMUSG00000014602	Kif1a	207.476	3.04853	0.183126	11.1865	4.74978e-29	1.68779e-26
ENSMUSG00000029484	Anxa3	634.363	3.06562	0.185649	11.1265	9.32497e-29	3.25217e-26
ENSMUSG00000000184	Ccnd2	829.433	2.80258	0.162358	11.1025	1.21965e-28	4.1763e-26
ENSMUSG00000026211	Obsl1	425.111	2.5444	0.139962	11.0344	2.6069e-28	8.7671e-26
ENSMUSG00000021411	Pxdc1	206.987	3.63688	0.239391	11.015	3.23605e-28	1.0692e-25
ENSMUSG00000041189	Chrnb1	135.769	3.97049	0.270556	10.9792	4.81138e-28	1.55865e-25
ENSMUSG00000067071	Hes6	1719.81	2.15496	0.105208	10.9779	4.88294e-28	1.55865e-25
ENSMUSG00000072825	Cep170b	1720.59	2.28041	0.117249	10.9204	9.20768e-28	2.89014e-25
ENSMUSG00000041688	Amot	762.166	2.9131	0.176099	10.8638	1.71475e-27	5.29409e-25
ENSMUSG00000040680	Kremen2	123.357	4.03046	0.280285	10.8121	3.01692e-27	9.01869e-25
ENSMUSG00000054889	Dsp	259.618	3.30265	0.212947	10.8133	2.9791e-27	9.01869e-25
ENSMUSG00000075304	Sp5	1542.5	1.95483	0.088441	10.7963	3.58507e-27	1.05496e-24
ENSMUSG00000031503	Col4a2	308.477	3.28149	0.213392	10.6915	1.11513e-26	3.23096e-24
ENSMUSG00000026497	Mixl1	121.343	4.69515	0.351259	10.5198	7.00591e-26	1.99913e-23
ENSMUSG00000003436	Dll3	394.928	3.49433	0.240432	10.3744	3.24324e-25	9.1164e-23
ENSMUSG00000028528	Dnajc6	268.744	-2.78191	0.17184	-10.3696	3.41054e-25	9.4457e-23
ENSMUSG00000062444	Ap3b2	2376.8	2.39764	0.134912	10.3596	3.78371e-25	1.03273e-22
ENSMUSG00000055707	Klhl26	355.016	2.58089	0.153342	10.3096	6.37793e-25	1.71594e-22
ENSMUSG00000018920	Cxcl16	166.86	4.72521	0.361536	10.3039	6.76921e-25	1.79556e-22
ENSMUSG00000021583	Erap1	478.903	2.43196	0.13907	10.2967	7.28981e-25	1.90679e-22
ENSMUSG00000001507	Itga3	445.546	2.97896	0.193678	10.2178	1.65073e-24	4.25866e-22
ENSMUSG00000031297	Slc7a3	4503.59	-2.38715	0.136062	-10.195	2.08847e-24	5.31516e-22
ENSMUSG00000073295	Nudt11	405.564	2.48284	0.145984	10.1575	3.06737e-24	7.70238e-22
ENSMUSG00000026335	Pam	690.722	2.00794	0.099258	10.1548	3.15544e-24	7.81926e-22
ENSMUSG00000022012	Enox1	1733.91	-2.07609	0.107246	-10.0338	1.08242e-23	2.64743e-21
ENSMUSG00000053024	Cntn2	181.824	3.9203	0.291215	10.028	1.14831e-23	2.77258e-21
ENSMUSG00000029761	Cald1	860.321	2.07458	0.107467	9.99918	1.53658e-23	3.66309e-21
ENSMUSG00000004317	Clcn5	1215.4	2.32209	0.132482	9.97936	1.87681e-23	4.41825e-21
ENSMUSG00000026398	Nr5a2	2041.17	-2.4656	0.148328	-9.88078	5.04369e-23	1.17269e-20
ENSMUSG00000060802	B2m	459.443	2.26052	0.128494	9.80993	1.02036e-22	2.34346e-20
ENSMUSG00000063268	Parp10	533.423	2.9433	0.198752	9.7775	1.40641e-22	3.1912e-20
ENSMUSG00000028600	Podn	91.1185	4.58648	0.367845	9.74996	1.84547e-22	4.13759e-20
ENSMUSG00000028023	Pitx2	95.1342	4.80309	0.391995	9.70187	2.96009e-22	6.55852e-20
ENSMUSG00000028173	Wls	468.418	3.0386	0.21073	9.67399	3.88909e-22	8.51665e-20
ENSMUSG00000027525	Phactr3	124.856	3.87557	0.297488	9.66617	4.19793e-22	9.08732e-20
ENSMUSG00000031502	Col4a1	792.296	2.23827	0.128716	9.62019	6.57119e-22	1.40631e-19
ENSMUSG00000085795	Zfp703	247.82	3.21776	0.231456	9.58179	9.53802e-22	2.01831e-19
ENSMUSG00000025056	Nr0b1	435.89	-2.72609	0.180964	-9.53832	1.45169e-21	3.03775e-19
ENSMUSG00000032290	Ptpn9	253.049	2.68017	0.176363	9.52673	1.62316e-21	3.35924e-19
ENSMUSG00000031216	Stard8	144.319	3.74069	0.289176	9.47757	2.60261e-21	5.32771e-19
ENSMUSG00000042804	Gpr153	151.209	3.19139	0.232428	9.42822	4.1711e-21	8.44669e-19
ENSMUSG00000020282	Rhbdf1	609.479	2.13832	0.121228	9.3899	6.00557e-21	1.20322e-18
ENSMUSG00000033965	Slc16a2	159.112	3.49133	0.265645	9.37842	6.69697e-21	1.32762e-18
ENSMUSG00000027217	Tspan18	136.627	3.94779	0.314644	9.36864	7.34751e-21	1.44141e-18
ENSMUSG00000025219	Fgf8	97.9527	5.6554	0.498223	9.34402	9.27442e-21	1.80067e-18
ENSMUSG00000001985	Grik3	1260.67	1.98359	0.106665	9.22128	2.93579e-20	5.64181e-18
ENSMUSG00000028268	Gbp3	86.7354	4.07685	0.335181	9.17968	4.32372e-20	8.22511e-18
ENSMUSG00000031383	Dusp9	836.507	2.49992	0.163836	9.15501	5.43543e-20	1.02366e-17
ENSMUSG00000019779	Frk	89.3695	3.91745	0.320921	9.09084	9.82747e-20	1.83248e-17
ENSMUSG00000031636	Pdlim3	79.3217	4.69544	0.407569	9.06703	1.22301e-19	2.25813e-17
ENSMUSG00000037664	Cdkn1c	380.21	2.51418	0.167311	9.05008	1.42863e-19	2.61217e-17
ENSMUSG00000031438	Rnf128	172.43	2.67012	0.18707	8.9278	4.34566e-19	7.86941e-17
ENSMUSG00000019838	Slc16a10	351.818	2.55848	0.174833	8.91408	4.91885e-19	8.82255e-17
ENSMUSG00000037852	Cpe	258.311	2.81328	0.204049	8.88651	6.30556e-19	1.12031e-16
ENSMUSG00000046794	Ppp1r3b	145.366	2.90035	0.214479	8.86032	7.97834e-19	1.40426e-16
ENSMUSG00000021196	Pfkp	3235.01	-2.33855	0.151101	-8.85864	8.09946e-19	1.41238e-16
ENSMUSG00000040322	Slc25a24	121.657	4.1641	0.358269	8.83163	1.0316e-18	1.7824e-16
ENSMUSG00000031103	Elf4	233.527	2.42864	0.163008	8.76425	1.8802e-18	3.21907e-16
ENSMUSG00000037306	Man1c1	166.47	2.79468	0.205944	8.71438	2.92351e-18	4.96022e-16
ENSMUSG00000014599	Csf1	71.6456	4.72908	0.42926	8.68722	3.71409e-18	6.2453e-16
ENSMUSG00000021838	Samd4	140.104	2.79005	0.20633	8.67562	4.11288e-18	6.85467e-16
ENSMUSG00000029135	Fosl2	82.6541	4.59034	0.414711	8.65745	4.82442e-18	7.97003e-16
ENSMUSG00000024459	H2-M5	426.696	-2.6041	0.185848	-8.63124	6.06918e-18	9.9392e-16
ENSMUSG00000032394	Igdcc3	464.076	2.31299	0.152778	8.5941	8.39214e-18	1.36249e-15
ENSMUSG00000030770	Parva	123.805	2.94621	0.228556	8.51523	1.66262e-17	2.67625e-15
ENSMUSG00000023043	Krt18	577.19	4.3941	0.399911	8.48713	2.11801e-17	3.38037e-15
ENSMUSG00000018339	Gpx3	150.562	2.7107	0.202035	8.46734	2.5106e-17	3.97328e-15
ENSMUSG00000022090	Pdlim2	124.867	3.08241	0.246048	8.46342	2.59659e-17	4.07513e-15
ENSMUSG00000037736	Limch1	76.1676	4.24172	0.386039	8.39738	4.5654e-17	7.10581e-15
ENSMUSG00000058755	Osm	94.4835	-3.61021	0.311653	-8.37537	5.50503e-17	8.49805e-15
ENSMUSG00000000486	Sept1	2967.16	-2.23525	0.148608	-8.31215	9.39815e-17	1.43899e-14
ENSMUSG00000028164	Manba	2270.23	-1.95374	0.114783	-8.30904	9.6477e-17	1.46528e-14
ENSMUSG00000013419	Zfp651	247.625	2.38963	0.167697	8.28655	1.16583e-16	1.75648e-14
ENSMUSG00000031870	Pgr	95.959	3.46389	0.297531	8.28113	1.2201e-16	1.82367e-14
ENSMUSG00000022237	Ankrd33b	93.1768	3.52344	0.304825	8.27833	1.24917e-16	1.85242e-14
ENSMUSG00000042942	Greb1l	67.2709	4.12736	0.380016	8.22955	1.87921e-16	2.76494e-14
ENSMUSG00000036306	Lzts1	481.491	2.82781	0.222545	8.21323	2.15317e-16	3.14346e-14
ENSMUSG00000024085	Man2a1	2141.75	1.738	0.0900064	8.19938	2.41631e-16	3.50048e-14
ENSMUSG00000026639	Lamb3	356.302	2.83086	0.223919	8.17645	2.92333e-16	4.20268e-14
ENSMUSG00000049382	Krt8	1417.09	5.00234	0.489593	8.17484	2.96269e-16	4.22699e-14
ENSMUSG00000024789	Jak2	295.64	2.29894	0.159507	8.14348	3.84073e-16	5.39795e-14
ENSMUSG00000027514	Zbp1	102.398	3.37259	0.291322	8.1442	3.818e-16	5.39795e-14
ENSMUSG00000048583	Igf2	216.307	3.0874	0.257221	8.11522	4.84898e-16	6.76451e-14
ENSMUSG00000027712	Anxa5	546.888	2.00186	0.123734	8.0969	5.63752e-16	7.80673e-14
ENSMUSG00000049047	Armcx3	159.232	2.73488	0.215133	8.06421	7.37135e-16	1.01332e-13
ENSMUSG00000025431	Crisp1	100.721	-3.05891	0.255716	-8.05154	8.17568e-16	1.11574e-13
ENSMUSG00000026509	Capn2	274.314	3.14542	0.266665	8.04539	8.59726e-16	1.16484e-13
ENSMUSG00000037679	Inf2	644.309	1.93719	0.116585	8.03867	9.08185e-16	1.2217e-13
ENSMUSG00000024331	Dsc2	63.6381	4.55161	0.44235	8.02895	9.83086e-16	1.31308e-13
ENSMUSG00000021536	Adcy2	66.0812	5.07198	0.507228	8.02789	9.91602e-16	1.31513e-13
ENSMUSG00000041359	Tcl1	158.593	-2.58202	0.197949	-7.99206	1.327e-15	1.73797e-13
ENSMUSG00000066705	Fxyd6	277.463	2.61266	0.201787	7.99189	1.32888e-15	1.73797e-13
ENSMUSG00000037419	Endod1	121.823	3.0036	0.252132	7.94662	1.91663e-15	2.48938e-13
ENSMUSG00000012017	Scarf2	62.7909	4.86694	0.487159	7.93773	2.05908e-15	2.65607e-13
ENSMUSG00000039910	Cited2	1122.6	1.81089	0.102323	7.92483	2.28463e-15	2.92697e-13
ENSMUSG00000020423	Btg2	941.396	2.34389	0.169919	7.909	2.59461e-15	3.30164e-13
ENSMUSG00000073402	Gm8909	102.918	-3.29491	0.290817	-7.89127	2.99116e-15	3.7807e-13
ENSMUSG00000037169	Mycn	3313.64	-2.19865	0.152217	-7.8746	3.4184e-15	4.29192e-13
ENSMUSG00000020032	Nuak1	128.592	2.87135	0.237732	7.87167	3.49941e-15	4.36452e-13
ENSMUSG00000028926	Cdk14	83.4701	3.3152	0.295898	7.82432	5.10412e-15	6.32407e-13
ENSMUSG00000036568	Gltscr1l	1135.97	-1.76029	0.0977327	-7.77924	7.29603e-15	8.98079e-13
ENSMUSG00000038146	Notch3	1539.04	1.92531	0.119126	7.76748	8.00613e-15	9.75118e-13
ENSMUSG00000039234	Sec24d	637.173	2.19222	0.153495	7.76718	8.02545e-15	9.75118e-13
ENSMUSG00000037887	Dusp8	63.4718	5.90508	0.633661	7.74085	9.87513e-15	1.19217e-12
ENSMUSG00000037762	Slc16a9	295.911	2.20763	0.156183	7.7321	1.0579e-14	1.269e-12
ENSMUSG00000059013	Sh2d3c	202.949	2.83622	0.237743	7.72354	1.13144e-14	1.34863e-12
ENSMUSG00000000385	Tmprss2	64.0078	5.9191	0.637651	7.7144	1.21551e-14	1.43972e-12
ENSMUSG00000004798	Ulk2	101.646	2.90514	0.247221	7.70622	1.296e-14	1.52547e-12
ENSMUSG00000030862	Cpxm2	65.3081	4.80343	0.49451	7.69131	1.45633e-14	1.70354e-12
ENSMUSG00000029561	Oasl2	84.0276	3.64183	0.343653	7.6875	1.50035e-14	1.74421e-12
ENSMUSG00000039959	Hip1	2083.57	2.14535	0.149089	7.68231	1.5625e-14	1.80531e-12
ENSMUSG00000025427	Rnf165	83.4265	-3.31666	0.301792	-7.67635	1.63687e-14	1.8797e-12
ENSMUSG00000040998	Npnt	161.579	2.51326	0.198258	7.63277	2.29767e-14	2.62255e-12
ENSMUSG00000051159	Cited1	259.16	3.0339	0.267461	7.60446	2.86105e-14	3.24591e-12
ENSMUSG00000029844	Hoxa1	92.982	3.31658	0.30495	7.59658	3.04059e-14	3.42894e-12
ENSMUSG00000016496	Cd274	92.7792	3.21824	0.293059	7.56925	3.75373e-14	4.20798e-12
ENSMUSG00000030103	Bhlhe40	136.395	2.81565	0.240233	7.55787	4.09717e-14	4.5658e-12
ENSMUSG00000001672	Marveld3	81.4728	3.38758	0.316147	7.55212	4.28218e-14	4.7439e-12
ENSMUSG00000023913	Pla2g7	116.37	2.8056	0.239133	7.5506	4.33262e-14	4.77171e-12
ENSMUSG00000020173	Cobl	548.182	-2.62746	0.215642	-7.54702	4.45324e-14	4.87604e-12
ENSMUSG00000023039	Krt7	65.3394	4.31608	0.440428	7.52922	5.10429e-14	5.55659e-12
ENSMUSG00000027408	Cpxm1	432.471	1.85804	0.114145	7.51717	5.59751e-14	6.0585e-12
ENSMUSG00000043843	Tmem145	368.93	2.29286	0.172225	7.50684	6.05714e-14	6.51852e-12
ENSMUSG00000027401	Tgm3	422.003	-2.32416	0.176681	-7.49465	6.64768e-14	7.1134e-12
ENSMUSG00000026628	Atf3	152.414	2.54136	0.20635	7.46966	8.04024e-14	8.55491e-12
ENSMUSG00000015053	Gata2	114.44	3.29188	0.307019	7.46495	8.33311e-14	8.81671e-12
ENSMUSG00000019564	Arid3a	679.809	1.89898	0.12099	7.43022	1.08414e-13	1.14065e-11
ENSMUSG00000016763	Scube1	61.7825	4.23345	0.436588	7.40618	1.29986e-13	1.36001e-11
ENSMUSG00000095115	Itpripl2	195.757	2.33346	0.180687	7.37993	1.58369e-13	1.64783e-11
ENSMUSG00000043391	2510009E07Rik	124.016	2.8123	0.245804	7.37296	1.66877e-13	1.72681e-11
ENSMUSG00000024338	Psmb8	53.5396	5.43085	0.601577	7.36539	1.76625e-13	1.81769e-11
ENSMUSG00000038740	Mvb12b	110.807	2.91333	0.259833	7.36368	1.78915e-13	1.83125e-11
ENSMUSG00000022091	Sorbs3	135.635	2.59746	0.217818	7.33393	2.23505e-13	2.27528e-11
ENSMUSG00000051154	Commd3	431.851	2.08918	0.148799	7.31983	2.48294e-13	2.51405e-11
ENSMUSG00000040253	Gbp7	52.5809	4.26379	0.447183	7.29856	2.90862e-13	2.92931e-11
ENSMUSG00000024339	Tap2	65.7702	3.54341	0.348739	7.29317	3.02748e-13	3.03279e-11
ENSMUSG00000038400	Pmepa1	322.961	2.09355	0.150113	7.28483	3.22071e-13	3.2093e-11
ENSMUSG00000059334	Zfp36l3	519.584	2.32513	0.182095	7.27716	3.40913e-13	3.37917e-11
ENSMUSG00000057182	Scn3a	90.2616	-3.08621	0.288414	-7.23339	4.71086e-13	4.645e-11
ENSMUSG00000030782	Tgfb1i1	49.0898	4.76917	0.523016	7.20661	5.73638e-13	5.62673e-11
ENSMUSG00000029669	Tspan12	56.9701	3.80256	0.388926	7.20589	5.76667e-13	5.62713e-11
ENSMUSG00000054263	Lifr	1045.75	-1.64515	0.0899414	-7.17298	7.33849e-13	7.12401e-11
ENSMUSG00000001761	Smo	697.155	1.86462	0.120657	7.16594	7.72529e-13	7.46104e-11
ENSMUSG00000055373	Fut9	878.51	-1.74245	0.10392	-7.14448	9.03346e-13	8.67995e-11
ENSMUSG00000018924	Alox15	881.246	2.07326	0.150775	7.11827	1.09287e-12	1.04477e-10
ENSMUSG00000022696	Sidt1	61.2607	6.44815	0.766066	7.11186	1.14491e-12	1.089e-10
ENSMUSG00000040249	Lrp1	1655.82	1.81859	0.115229	7.10399	1.21202e-12	1.14703e-10
ENSMUSG00000025185	Loxl4	113.291	8.34718	1.03564	7.09434	1.29969e-12	1.22385e-10
ENSMUSG00000027624	Epb41l1	443.435	2.03557	0.14615	7.08569	1.38348e-12	1.29628e-10
ENSMUSG00000001473	Tubb6	1350.57	2.00434	0.141892	7.07819	1.4605e-12	1.36166e-10
ENSMUSG00000023960	Enpp5	69.7586	3.26247	0.320452	7.06024	1.66209e-12	1.54198e-10
ENSMUSG00000034813	Grip1	84.8729	3.41485	0.343057	7.03922	1.93317e-12	1.78468e-10
ENSMUSG00000006435	Neurl1a	297.264	2.03106	0.146633	7.03157	2.04215e-12	1.87609e-10
ENSMUSG00000005873	Reep5	747.311	1.90922	0.129554	7.01804	2.25002e-12	2.05702e-10
ENSMUSG00000032841	Prr5l	270.732	2.06089	0.151245	7.01441	2.30919e-12	2.09082e-10
ENSMUSG00000048277	Syngr2	1602.91	1.57699	0.0822564	7.01453	2.30728e-12	2.09082e-10
ENSMUSG00000033420	Antxr1	125.309	2.7952	0.25628	7.00481	2.47317e-12	2.22858e-10
ENSMUSG00000017466	Timp2	47.1239	5.04229	0.577167	7.00367	2.49343e-12	2.23613e-10
ENSMUSG00000057751	Megf6	88.7	3.17514	0.311195	6.98963	2.75605e-12	2.45993e-10
ENSMUSG00000058665	En1	52.1156	-3.8723	0.412078	-6.97029	3.16292e-12	2.80977e-10
ENSMUSG00000022098	Bmp1	55.5996	3.62518	0.377157	6.96045	3.3918e-12	2.99895e-10
ENSMUSG00000039257	Vstm2b	51.9076	5.01243	0.576535	6.95955	3.41352e-12	3.00406e-10
ENSMUSG00000040339	Fam102b	194.014	2.32836	0.190973	6.95573	3.50738e-12	3.0723e-10
ENSMUSG00000028917	Plekhm2	133.887	2.49912	0.215881	6.94422	3.80544e-12	3.31796e-10
ENSMUSG00000062393	Dgkk	86.5102	3.96553	0.4275	6.93691	4.00777e-12	3.47827e-10
ENSMUSG00000054720	Lrrc8c	79.2025	3.38568	0.344414	6.92677	4.30551e-12	3.71953e-10
ENSMUSG00000028799	Zfp362	98.2092	2.71043	0.247484	6.91128	4.80286e-12	4.13024e-10
ENSMUSG00000026255	Efhd1	43.3924	-4.87657	0.563341	-6.88139	5.92727e-12	5.07401e-10
ENSMUSG00000028555	Ttc39a	50.6115	4.41838	0.496883	6.87966	5.99969e-12	5.11277e-10
ENSMUSG00000046731	Kctd11	76.1567	3.23814	0.325433	6.87742	6.09472e-12	5.17035e-10
ENSMUSG00000000031	H19	137.138	2.78986	0.260325	6.87549	6.17756e-12	5.21713e-10
ENSMUSG00000044456	Rin3	48.9012	5.79287	0.698761	6.85909	6.93007e-12	5.82652e-10
ENSMUSG00000006519	Cyba	508.851	2.31783	0.192196	6.85672	7.04575e-12	5.89745e-10
ENSMUSG00000025650	Col7a1	195.793	2.36908	0.199704	6.85552	7.10546e-12	5.92111e-10
ENSMUSG00000026579	F5	46.6072	4.85252	0.562457	6.84945	7.41366e-12	6.15073e-10
ENSMUSG00000027204	Fbn1	173.571	2.4461	0.211648	6.83254	8.34218e-12	6.89071e-10
ENSMUSG00000059991	Nptx2	455.908	-2.02507	0.150067	-6.83075	8.44744e-12	6.94719e-10
ENSMUSG00000022610	Mapk12	100.442	2.72904	0.253506	6.82048	9.07356e-12	7.42967e-10
ENSMUSG00000027276	Jag1	777.708	-2.01297	0.148636	-6.81511	9.41946e-12	7.67951e-10
ENSMUSG00000057719	Sh3rf2	73.0386	3.64865	0.388764	6.813	9.55852e-12	7.75929e-10
ENSMUSG00000033722	BC034090	44.8083	4.35828	0.494996	6.78447	1.16516e-11	9.41783e-10
ENSMUSG00000040666	Sh3bgr	47.5422	4.01135	0.444654	6.77235	1.26703e-11	1.01975e-09
ENSMUSG00000081683	Fzd10	1656.18	1.69285	0.102523	6.75804	1.39873e-11	1.12095e-09
ENSMUSG00000033880	Lgals3bp	84.5433	3.41048	0.358071	6.73185	1.67522e-11	1.33684e-09
ENSMUSG00000032440	Tgfbr2	59.1969	3.60068	0.386774	6.72404	1.76754e-11	1.40456e-09
ENSMUSG00000020902	Ntn1	3844.41	-1.79651	0.11859	-6.71649	1.86155e-11	1.47305e-09
ENSMUSG00000040061	Plcb2	117.267	3.56075	0.382062	6.70244	2.04965e-11	1.61511e-09
ENSMUSG00000028860	Sytl1	174.099	2.26309	0.188521	6.70001	2.08411e-11	1.62771e-09
ENSMUSG00000032035	Ets1	94.3531	3.01495	0.300763	6.69948	2.09158e-11	1.62771e-09
ENSMUSG00000044216	Kcnj4	43.9063	5.36503	0.6515	6.69996	2.08471e-11	1.62771e-09
ENSMUSG00000055809	Dnaaf3	349.25	2.1152	0.166542	6.69616	2.13961e-11	1.65825e-09
ENSMUSG00000027457	Snph	70.6031	3.32128	0.346892	6.69165	2.20666e-11	1.7032e-09
ENSMUSG00000030930	Chst15	193.588	2.59481	0.238628	6.68322	2.33754e-11	1.79686e-09
ENSMUSG00000064308	2410137M14Rik	167.254	-2.3799	0.206617	-6.67854	2.41333e-11	1.84757e-09
ENSMUSG00000022652	Morc1	2758.48	-1.53798	0.0805772	-6.67661	2.44536e-11	1.86451e-09
ENSMUSG00000052684	Jun	429.246	3.79179	0.41844	6.6719	2.52514e-11	1.91038e-09
ENSMUSG00000083534	H2-M6-ps	293.456	-2.21546	0.182177	-6.67186	2.5258e-11	1.91038e-09
ENSMUSG00000062760	1810041L15Rik	44.6475	5.3886	0.657907	6.67054	2.54863e-11	1.91993e-09
ENSMUSG00000024909	Efemp2	314.978	1.86075	0.129218	6.66125	2.71507e-11	2.03717e-09
ENSMUSG00000027932	Slc27a3	559.057	2.15734	0.173831	6.65782	2.77924e-11	2.07704e-09
ENSMUSG00000033278	Ptprm	46.2929	4.40859	0.512213	6.65464	2.83998e-11	2.11404e-09
ENSMUSG00000021760	Gpx8	285.16	2.00601	0.151304	6.64892	2.95261e-11	2.18923e-09
ENSMUSG00000021322	Aoah	455.28	-2.20195	0.180931	-6.64313	3.07095e-11	2.26805e-09
ENSMUSG00000091243	Vgll3	129.131	2.99036	0.30089	6.61491	3.71777e-11	2.73503e-09
ENSMUSG00000020186	Csrp2	1181.99	-1.65285	0.0987332	-6.61223	3.78582e-11	2.77426e-09
ENSMUSG00000038576	Susd4	277.264	2.68955	0.255601	6.61012	3.84015e-11	2.80316e-09
ENSMUSG00000042331	Specc1	158.023	2.59136	0.241553	6.58804	4.45668e-11	3.24065e-09
ENSMUSG00000019832	Rab32	48.5088	3.78094	0.422642	6.57989	4.70803e-11	3.41024e-09
ENSMUSG00000003134	Tbc1d8	185.705	2.10346	0.167923	6.57124	4.98996e-11	3.60061e-09
ENSMUSG00000000402	Egfl6	174.881	-2.61271	0.245914	-6.55801	5.45321e-11	3.91986e-09
ENSMUSG00000028195	Cyr61	2172.87	2.0483	0.160763	6.52075	6.99574e-11	5.00953e-09
ENSMUSG00000005087	Cd44	77.2679	2.94918	0.299101	6.5168	7.18232e-11	5.12366e-09
ENSMUSG00000052415	Tchh	232.288	2.15655	0.177688	6.50892	7.5693e-11	5.37935e-09
ENSMUSG00000006356	Crip2	718.691	1.73412	0.113056	6.4934	8.39216e-11	5.94171e-09
ENSMUSG00000051397	Tacstd2	55.8948	5.98868	0.769557	6.48254	9.01926e-11	6.36179e-09
ENSMUSG00000022475	Hdac7	63.4083	3.0658	0.319185	6.4721	9.66532e-11	6.779e-09
ENSMUSG00000087193	Gm14820	78.0328	-2.76574	0.272835	-6.47182	9.68274e-11	6.779e-09
ENSMUSG00000038604	Fam65a	319.766	1.88979	0.137892	6.45283	1.09779e-10	7.65726e-09
ENSMUSG00000036412	Arsi	45.3895	6.01018	0.77681	6.44969	1.12079e-10	7.7889e-09
ENSMUSG00000068220	Lgals1	3290.06	2.117	0.173412	6.44129	1.18463e-10	8.20228e-09
ENSMUSG00000024247	Pkdcc	96.6219	3.1943	0.341159	6.4319	1.26016e-10	8.69325e-09
ENSMUSG00000041187	Prkd2	214.29	2.20097	0.186984	6.42286	1.33738e-10	9.19229e-09
ENSMUSG00000005883	Spo11	40.897	4.35513	0.523145	6.41338	1.42325e-10	9.7469e-09
ENSMUSG00000038168	P3h2	42.2313	5.07909	0.637077	6.40283	1.52525e-10	1.04076e-08
ENSMUSG00000042751	Nmnat2	270.792	-1.90215	0.141292	-6.38496	1.71441e-10	1.16561e-08
ENSMUSG00000034416	Pkd1l2	132.664	-2.77006	0.277986	-6.36744	1.92213e-10	1.30214e-08
ENSMUSG00000022257	Laptm4b	1927.45	1.50488	0.0793158	6.36542	1.94762e-10	1.31468e-08
ENSMUSG00000033542	Arhgef5	559.82	1.78945	0.124122	6.36028	2.01385e-10	1.35453e-08
ENSMUSG00000038855	Itpkb	120.741	2.50752	0.23723	6.35468	2.08861e-10	1.39982e-08
ENSMUSG00000032060	Cryab	56.9915	3.94556	0.464539	6.34081	2.28557e-10	1.52639e-08
ENSMUSG00000031129	Slc9a9	127.684	2.45087	0.229541	6.32074	2.60312e-10	1.73232e-08
ENSMUSG00000010830	Kdelr3	81.5147	2.94074	0.307409	6.3132	2.73317e-10	1.81246e-08
ENSMUSG00000030067	Foxp1	541.894	-2.35651	0.214972	-6.31016	2.78748e-10	1.84199e-08
ENSMUSG00000046280	She	71.529	2.82446	0.289466	6.30285	2.92224e-10	1.92428e-08
ENSMUSG00000048450	Msx1	114.697	2.86269	0.296066	6.29147	3.14467e-10	2.06354e-08
ENSMUSG00000037606	Osbpl5	69.7963	3.26464	0.360355	6.28446	3.28985e-10	2.15131e-08
ENSMUSG00000051951	Xkr4	44.3586	3.72561	0.435487	6.25876	3.88049e-10	2.52876e-08
ENSMUSG00000039308	Ndst2	196.861	2.05535	0.168838	6.25068	4.08671e-10	2.65396e-08
ENSMUSG00000042349	Ikbke	43.6092	3.87879	0.461746	6.23457	4.53025e-10	2.93189e-08
ENSMUSG00000066842	Hmcn1	63.4922	3.89889	0.46775	6.19751	5.73637e-10	3.69976e-08
ENSMUSG00000003411	Rab3b	53.1461	3.20522	0.355858	6.19693	5.75768e-10	3.70083e-08
ENSMUSG00000054863	Fam19a5	99.0749	2.88895	0.306329	6.16641	6.9857e-10	4.47489e-08
ENSMUSG00000020758	Itgb4	279.345	2.76996	0.287596	6.15435	7.53848e-10	4.81262e-08
ENSMUSG00000016528	Mapkapk2	649.387	1.87315	0.141983	6.14967	7.76453e-10	4.94018e-08
ENSMUSG00000020182	Ddc	193.847	-2.02342	0.166539	-6.1452	7.98623e-10	5.06413e-08
ENSMUSG00000035000	Dpp4	66.6296	-2.91965	0.312509	-6.14269	8.11341e-10	5.12751e-08
ENSMUSG00000032245	Cln6	394.784	1.95492	0.15561	6.13661	8.43009e-10	5.30983e-08
ENSMUSG00000079471	Gm7325	168.621	-2.24536	0.203377	-6.12341	9.15918e-10	5.74983e-08
ENSMUSG00000009900	Wnt3a	38.5579	5.44277	0.728533	6.09824	1.07242e-09	6.70991e-08
ENSMUSG00000023972	Ptk7	16776.9	1.64646	0.106323	6.08016	1.20066e-09	7.48742e-08
ENSMUSG00000020609	Apob	80.0506	2.71227	0.281699	6.07837	1.21413e-09	7.54642e-08
ENSMUSG00000031751	Amfr	595.821	1.85953	0.141557	6.07201	1.26323e-09	7.82578e-08
ENSMUSG00000002324	Rec8	173.592	2.18163	0.19477	6.06677	1.30512e-09	8.0588e-08
ENSMUSG00000025586	Cpeb1	177.067	2.09321	0.180322	6.06251	1.34014e-09	8.24802e-08
ENSMUSG00000020793	Galr2	80.8648	2.6508	0.272558	6.05669	1.38955e-09	8.52422e-08
ENSMUSG00000099474	1700097N02Rik	385.923	-2.1353	0.187507	-6.05472	1.40659e-09	8.60073e-08
ENSMUSG00000029406	Pitpnm2	300.565	1.93545	0.154571	6.05195	1.43102e-09	8.72179e-08
ENSMUSG00000030527	Crtc3	69.4919	2.91364	0.317117	6.03448	1.59474e-09	9.6883e-08
ENSMUSG00000048612	Myof	114.844	2.58026	0.262161	6.02783	1.66174e-09	1.00629e-07
ENSMUSG00000041362	Shtn1	83.3918	2.83322	0.304847	6.01357	1.81477e-09	1.09544e-07
ENSMUSG00000040690	Col16a1	33.9081	4.55216	0.592404	5.99617	2.02027e-09	1.21558e-07
ENSMUSG00000080316	Spaca6	78.9352	2.55916	0.260421	5.98709	2.13624e-09	1.28127e-07
ENSMUSG00000020900	Myh10	2140.65	2.02414	0.171245	5.98056	2.22372e-09	1.3295e-07
ENSMUSG00000023959	Clic5	34.6349	5.01327	0.671553	5.9761	2.28539e-09	1.36205e-07
ENSMUSG00000054793	Cadm4	511.87	2.10244	0.184573	5.97289	2.3308e-09	1.38473e-07
ENSMUSG00000032375	Aph1b	41.6587	3.71864	0.455964	5.9624	2.48567e-09	1.46748e-07
ENSMUSG00000044345	Marveld1	205.781	2.24813	0.209318	5.96285	2.47882e-09	1.46748e-07
ENSMUSG00000009628	Tex15	2878.19	1.38408	0.064653	5.9407	2.83812e-09	1.67033e-07
ENSMUSG00000029189	Sel1l3	36.4924	4.04993	0.513902	5.93485	2.94118e-09	1.72558e-07
ENSMUSG00000095440	Fignl2	35.507	4.28436	0.555273	5.91486	3.3216e-09	1.94272e-07
ENSMUSG00000049511	Htr1b	101.571	-2.43429	0.242965	-5.90328	3.5634e-09	2.0777e-07
ENSMUSG00000038045	Sult6b1	394.207	-1.70847	0.120048	-5.90157	3.60064e-09	2.09293e-07
ENSMUSG00000030339	Ltbr	91.3228	2.48244	0.252424	5.8728	4.28483e-09	2.48296e-07
ENSMUSG00000025867	Cplx2	34.5285	5.6059	0.785629	5.86268	4.55447e-09	2.63112e-07
ENSMUSG00000029070	Mxra8	145.508	2.13105	0.193553	5.84363	5.10752e-09	2.94159e-07
ENSMUSG00000055485	Soga1	657.716	1.71385	0.122171	5.84306	5.12495e-09	2.94263e-07
ENSMUSG00000029830	Svopl	34.4697	5.60469	0.78902	5.83597	5.34798e-09	3.06135e-07
ENSMUSG00000085022	Gm5860	143.626	-2.1426	0.195971	-5.83045	5.52769e-09	3.15464e-07
ENSMUSG00000027077	Smtnl1	92.3519	-2.37484	0.236215	-5.82027	5.87526e-09	3.34286e-07
ENSMUSG00000021819	Zswim8	925.889	1.71035	0.122087	5.81843	5.9404e-09	3.36179e-07
ENSMUSG00000025701	Alox5	42.6282	3.49856	0.42943	5.81832	5.94423e-09	3.36179e-07
ENSMUSG00000024399	Ltb	91.9347	2.69517	0.292086	5.80368	6.48765e-09	3.65814e-07
ENSMUSG00000056413	Adap1	251.638	-2.53534	0.264696	-5.80039	6.61594e-09	3.71934e-07
ENSMUSG00000034903	Cobll1	42.0072	3.47566	0.4272	5.79507	6.82913e-09	3.81641e-07
ENSMUSG00000072875	Gpr27	37.9742	3.76413	0.476969	5.79521	6.82366e-09	3.81641e-07
ENSMUSG00000044072	Eml6	67.0965	3.15788	0.372915	5.78652	7.18586e-09	4.00389e-07
ENSMUSG00000029108	Pcdh7	47.2133	7.97847	1.20781	5.77781	7.56792e-09	4.20433e-07
ENSMUSG00000031303	Map3k15	126.051	2.24014	0.214758	5.77457	7.71491e-09	4.27338e-07
ENSMUSG00000031139	Mcf2	1195.77	-1.56927	0.0986854	-5.76853	7.99642e-09	4.41632e-07
ENSMUSG00000037111	Setd7	537.266	1.85272	0.149285	5.71207	1.11611e-08	6.14609e-07
ENSMUSG00000073403	Gm10499	186.978	-1.98225	0.172749	-5.68603	1.30024e-08	7.13916e-07
ENSMUSG00000053470	Kdm3a	2511.44	-1.60295	0.106111	-5.68229	1.32904e-08	7.27613e-07
ENSMUSG00000019970	Sgk1	3974.94	-1.84835	0.149381	-5.67911	1.35399e-08	7.39121e-07
ENSMUSG00000074445	Sprr2a3	25.1879	8.03996	1.24312	5.66314	1.48628e-08	8.08989e-07
ENSMUSG00000047409	Ctdspl	66.0841	2.69551	0.299664	5.65806	1.53097e-08	8.30914e-07
ENSMUSG00000037989	Wnk2	110.724	2.53759	0.27288	5.63468	1.75381e-08	9.49122e-07
ENSMUSG00000036334	Igsf10	97.9513	2.79992	0.319546	5.63273	1.7738e-08	9.57193e-07
ENSMUSG00000043079	Synpo	30.6907	4.60437	0.640733	5.62539	1.85088e-08	9.95933e-07
ENSMUSG00000037492	Zmat4	49.8439	-3.14144	0.380771	-5.62395	1.86636e-08	1.0014e-06
ENSMUSG00000025743	Sdc3	49.2737	3.08318	0.372241	5.59631	2.18968e-08	1.17154e-06
ENSMUSG00000030513	Pcsk6	509.266	-1.8808	0.15745	-5.59414	2.21715e-08	1.18288e-06
ENSMUSG00000028007	Snx7	62.0636	2.76298	0.315435	5.58905	2.2832e-08	1.21467e-06
ENSMUSG00000024851	Pitpnm1	149.321	2.35273	0.242056	5.5885	2.29034e-08	1.21504e-06
ENSMUSG00000020407	Upp1	829.522	-3.74395	0.491434	-5.58355	2.35653e-08	1.24664e-06
ENSMUSG00000000631	Myo18a	866.669	1.68413	0.122831	5.56972	2.55155e-08	1.34603e-06
ENSMUSG00000025934	Gsta3	125.47	-2.33121	0.239393	-5.56079	2.6856e-08	1.41279e-06
ENSMUSG00000031659	Adcy7	85.2091	2.43028	0.258126	5.54103	3.00698e-08	1.57745e-06
ENSMUSG00000005503	Evx1	1084.05	1.76167	0.137727	5.53028	3.19712e-08	1.67254e-06
ENSMUSG00000053819	Camk2d	99.7459	2.31792	0.238527	5.52527	3.28986e-08	1.71629e-06
ENSMUSG00000071176	Arhgef10	92.1391	2.37354	0.249004	5.51615	3.46502e-08	1.80267e-06
ENSMUSG00000024678	Ms4a4d	50.6016	3.29632	0.41645	5.51404	3.50693e-08	1.81945e-06
ENSMUSG00000006476	Nsmf	81.2964	2.51053	0.27401	5.51267	3.53424e-08	1.82858e-06
ENSMUSG00000005251	Ripk4	272.677	1.78187	0.142093	5.50253	3.74384e-08	1.93172e-06
ENSMUSG00000102918	Pcdhgc3	332.364	1.69553	0.126485	5.49895	3.8206e-08	1.96594e-06
ENSMUSG00000017929	B4galt5	1087.58	1.6327	0.115273	5.48871	4.04877e-08	2.07767e-06
ENSMUSG00000041959	S100a10	1033.64	1.61259	0.111881	5.47532	4.36725e-08	2.23501e-06
ENSMUSG00000038291	Snx25	83.8647	2.63714	0.300131	5.45477	4.90373e-08	2.50276e-06
ENSMUSG00000052656	Rnf103	57.7229	2.79095	0.328434	5.45299	4.95293e-08	2.52104e-06
ENSMUSG00000026604	Ptpn14	3768.25	1.39862	0.0731976	5.4458	5.15728e-08	2.61798e-06
ENSMUSG00000070526	Peg12	69.7777	3.10404	0.38791	5.42406	5.82617e-08	2.94958e-06
ENSMUSG00000031880	Rrad	34.8165	3.53035	0.467184	5.41616	6.08922e-08	3.07448e-06
ENSMUSG00000021725	Parp8	32.272	4.30061	0.610146	5.40954	6.31864e-08	3.18179e-06
ENSMUSG00000028360	Slc44a5	40.8112	3.43027	0.449415	5.40763	6.38627e-08	3.20727e-06
ENSMUSG00000025420	Katnal2	66.3457	2.63776	0.303369	5.39858	6.71709e-08	3.36444e-06
ENSMUSG00000052271	Bhlha15	61.9688	2.79615	0.33301	5.39367	6.90314e-08	3.44846e-06
ENSMUSG00000023206	Il15ra	33.8397	4.37505	0.626053	5.39099	7.00712e-08	3.49114e-06
ENSMUSG00000001555	Fkbp10	203.384	2.46918	0.273118	5.37928	7.47849e-08	3.71616e-06
ENSMUSG00000032511	Scn5a	71.6855	2.64509	0.305941	5.37716	7.56713e-08	3.75031e-06
ENSMUSG00000022564	Grina	378.213	1.66523	0.123818	5.37267	7.75806e-08	3.83485e-06
ENSMUSG00000033826	Dnah8	1547.23	-1.4231	0.0788211	-5.3679	7.96569e-08	3.92717e-06
ENSMUSG00000017057	Il13ra1	165.504	2.01511	0.189553	5.35529	8.54204e-08	4.20032e-06
ENSMUSG00000038305	Spats2l	61.2572	2.66613	0.311427	5.34997	8.79668e-08	4.31427e-06
ENSMUSG00000005802	Slc30a4	166.461	1.98934	0.185557	5.33173	9.72814e-08	4.7587e-06
ENSMUSG00000111149	RP23-255F14.8	48.7637	-2.95994	0.369025	-5.31113	1.08947e-07	5.31554e-06
ENSMUSG00000025555	Farp1	361.998	2.14147	0.215723	5.29136	1.21412e-07	5.90842e-06
ENSMUSG00000022900	Ildr1	544.632	-1.79242	0.149937	-5.285	1.25703e-07	6.10144e-06
ENSMUSG00000027500	Stmn2	2392.45	-1.74318	0.140832	-5.27703	1.31294e-07	6.35647e-06
ENSMUSG00000056515	Rab31	236.458	1.88214	0.167367	5.27065	1.35941e-07	6.56455e-06
ENSMUSG00000022382	Wnt7b	39.7197	4.17268	0.603274	5.25911	1.44758e-07	6.97242e-06
ENSMUSG00000068551	Zfp467	106.414	2.14825	0.218632	5.25195	1.505e-07	7.23052e-06
ENSMUSG00000014164	Klhl3	169.567	-1.94656	0.181163	-5.22491	1.74239e-07	8.34972e-06
ENSMUSG00000028796	Phc2	879.677	1.59047	0.113318	5.21071	1.88118e-07	8.99194e-06
ENSMUSG00000028776	Tinagl1	34.4159	4.08689	0.592523	5.20974	1.8911e-07	9.01649e-06
ENSMUSG00000048096	Lmod1	25.1772	4.53634	0.679132	5.20714	1.91774e-07	9.12038e-06
ENSMUSG00000017314	Mpp2	101.253	2.15547	0.222198	5.20019	1.9908e-07	9.44402e-06
ENSMUSG00000023367	Tmem176a	25.1353	4.80634	0.732529	5.19616	2.03442e-07	9.62669e-06
ENSMUSG00000020122	Egfr	99.0437	2.20192	0.232315	5.17368	2.29529e-07	1.08339e-05
ENSMUSG00000029512	Ulk1	3637.11	-1.45596	0.0882149	-5.16869	2.35738e-07	1.10992e-05
ENSMUSG00000070056	Mfhas1	63.6707	2.92031	0.371701	5.16627	2.38808e-07	1.12157e-05
ENSMUSG00000026121	Sema4c	318.113	1.73494	0.142338	5.16337	2.42547e-07	1.13347e-05
ENSMUSG00000027220	Syt13	43.5417	3.18145	0.42248	5.16345	2.42441e-07	1.13347e-05
ENSMUSG00000031875	Cmtm3	92.8366	2.44298	0.279537	5.16202	2.443e-07	1.13884e-05
ENSMUSG00000022342	Kcnv1	25.8175	4.34134	0.647656	5.15912	2.48109e-07	1.15374e-05
ENSMUSG00000006313	Upk1a	69.5344	-2.44422	0.280413	-5.15034	2.60016e-07	1.20613e-05
ENSMUSG00000021359	Tfap2a	127.971	-2.19084	0.231265	-5.14923	2.61561e-07	1.21032e-05
ENSMUSG00000002006	Pdzd4	1473.68	-1.90402	0.175684	-5.14572	2.66498e-07	1.22325e-05
ENSMUSG00000022408	Fam83f	31.9426	3.4972	0.485369	5.14494	2.67605e-07	1.22325e-05
ENSMUSG00000026837	Col5a1	349.47	1.91539	0.177886	5.14593	2.66199e-07	1.22325e-05
ENSMUSG00000039611	Tmem246	58.0774	2.96627	0.382118	5.1457	2.66526e-07	1.22325e-05
ENSMUSG00000073411	H2-D1	291.914	2.023	0.198825	5.14521	2.67224e-07	1.22325e-05
ENSMUSG00000062960	Kdr	68.8928	-2.55981	0.303279	-5.14316	2.70149e-07	1.23189e-05
ENSMUSG00000047182	Irs3	31.685	3.96053	0.575855	5.14111	2.73121e-07	1.24243e-05
ENSMUSG00000023909	Paqr4	84.2722	2.29946	0.252924	5.13774	2.78064e-07	1.26188e-05
ENSMUSG00000024209	1700061G19Rik	1007.82	-1.63798	0.124331	-5.13129	2.87764e-07	1.30275e-05
ENSMUSG00000031434	Morc4	105.432	2.24249	0.242981	5.11352	3.16206e-07	1.42809e-05
ENSMUSG00000041120	Nbl1	45.5127	2.89871	0.371493	5.11103	3.20404e-07	1.44358e-05
ENSMUSG00000032267	Usp28	3524.11	-1.554	0.108416	-5.10993	3.2228e-07	1.44857e-05
ENSMUSG00000032087	Dscaml1	40.1125	3.17987	0.426705	5.10861	3.2453e-07	1.45521e-05
ENSMUSG00000003032	Klf4	671.242	-1.84645	0.165803	-5.10517	3.30491e-07	1.47842e-05
ENSMUSG00000004359	Spic	90.5395	-2.25103	0.245232	-5.10139	3.37161e-07	1.50468e-05
ENSMUSG00000039457	Ppl	67.1699	2.47596	0.289361	5.10075	3.38308e-07	1.50623e-05
ENSMUSG00000039450	Dcxr	232.951	2.0408	0.20421	5.09671	3.45607e-07	1.5351e-05
ENSMUSG00000029810	Tmem176b	28.0187	4.08591	0.605829	5.09369	3.51163e-07	1.55611e-05
ENSMUSG00000029650	Slc46a3	241.758	1.88126	0.173163	5.08922	3.59548e-07	1.58952e-05
ENSMUSG00000042078	Svop	38.8036	3.12194	0.417095	5.08742	3.62968e-07	1.60089e-05
ENSMUSG00000078670	Fam174b	106.826	2.18562	0.233225	5.0836	3.70347e-07	1.62961e-05
ENSMUSG00000054509	Parp4	215.797	1.8741	0.172058	5.08029	3.7686e-07	1.65441e-05
ENSMUSG00000070327	Rnf213	1042.09	1.65836	0.129659	5.07762	3.82195e-07	1.67392e-05
ENSMUSG00000042444	Fam63b	289.56	1.71502	0.141284	5.06087	4.17355e-07	1.82368e-05
ENSMUSG00000037577	Ephx3	34.4009	3.32706	0.460169	5.05698	4.25949e-07	1.85263e-05
ENSMUSG00000086126	Evx1os	235.177	1.72929	0.144205	5.05729	4.25249e-07	1.85263e-05
ENSMUSG00000021373	Cap2	36.3106	3.16721	0.428676	5.0556	4.29033e-07	1.86175e-05
ENSMUSG00000019194	Scn1b	96.5468	2.41231	0.279442	5.05404	4.32555e-07	1.87271e-05
ENSMUSG00000045314	Sowahb	44.766	2.87267	0.37074	5.05116	4.39129e-07	1.89682e-05
ENSMUSG00000070802	Pnmal2	58.7657	2.60208	0.317673	5.04319	4.57845e-07	1.97313e-05
ENSMUSG00000029661	Col1a2	29.2455	3.70712	0.539026	5.02225	5.10707e-07	2.19592e-05
ENSMUSG00000024501	Dpysl3	516.28	-1.65192	0.130146	-5.00912	5.46783e-07	2.34036e-05
ENSMUSG00000035984	Nme5	46.744	2.88983	0.377262	5.00933	5.46188e-07	2.34036e-05
ENSMUSG00000028871	Rspo1	90.7284	2.28704	0.257087	5.00622	5.55085e-07	2.3705e-05
ENSMUSG00000020310	Madcam1	42.964	3.15868	0.432668	4.98924	6.06175e-07	2.58283e-05
ENSMUSG00000028766	Alpl	2297.01	-1.55802	0.111946	-4.98472	6.20523e-07	2.63799e-05
ENSMUSG00000074918	Inafm2	56.2668	2.95209	0.391955	4.98041	6.34506e-07	2.69136e-05
ENSMUSG00000020828	Pld2	100.038	2.13461	0.22896	4.95549	7.2148e-07	3.0534e-05
ENSMUSG00000037892	Pcdh18	262.977	1.9809	0.197988	4.95436	7.25695e-07	3.06435e-05
ENSMUSG00000029338	Antxr2	23.3959	4.42517	0.691482	4.95337	7.29392e-07	3.07307e-05
ENSMUSG00000030283	St8sia1	56.24	-2.8195	0.367399	-4.95238	7.33103e-07	3.08182e-05
ENSMUSG00000070436	Serpinh1	6856.22	1.5849	0.118142	4.95083	7.38981e-07	3.0996e-05
ENSMUSG00000055874	Foxi3	202.614	-1.85932	0.173681	-4.94771	7.50934e-07	3.14274e-05
ENSMUSG00000018909	Arrb1	1381.95	2.68381	0.340524	4.94476	7.62375e-07	3.18222e-05
ENSMUSG00000036667	Tcaf1	197.517	2.14173	0.230913	4.94441	7.63747e-07	3.18222e-05
ENSMUSG00000030519	Apba2	46.8287	3.49939	0.506333	4.93626	7.96336e-07	3.31068e-05
ENSMUSG00000055489	Ano5	28.6513	5.75983	0.966218	4.92625	8.38212e-07	3.4771e-05
ENSMUSG00000028558	Calr4	44.1328	2.74591	0.35534	4.91334	8.95385e-07	3.70611e-05
ENSMUSG00000019528	Gyg	144.325	2.02296	0.20871	4.90132	9.51958e-07	3.92017e-05
ENSMUSG00000026207	Speg	149.99	2.18793	0.242349	4.90173	9.49954e-07	3.92017e-05
ENSMUSG00000041025	Iffo2	315.473	1.84458	0.172327	4.90103	9.53346e-07	3.92017e-05
ENSMUSG00000033684	Qsox1	214.044	1.85111	0.173736	4.89888	9.63856e-07	3.95475e-05
ENSMUSG00000075023	Accsl	249.973	-3.46794	0.504463	-4.89221	9.97107e-07	4.08229e-05
ENSMUSG00000034361	Cpne2	44.7456	2.76824	0.362015	4.88445	1.03718e-06	4.23712e-05
ENSMUSG00000060550	H2-Q7	40.3307	3.41197	0.495653	4.86626	1.13732e-06	4.63616e-05
ENSMUSG00000001751	Naglu	43.0343	2.7534	0.362481	4.83723	1.31661e-06	5.35546e-05
ENSMUSG00000025104	Hdgfrp3	85.1047	2.58937	0.329018	4.83066	1.36079e-06	5.52324e-05
ENSMUSG00000025789	St8sia2	13.3316	7.12168	1.26784	4.82844	1.37605e-06	5.57315e-05
ENSMUSG00000030310	Slc6a1	20.9542	-4.3915	0.70378	-4.81899	1.4429e-06	5.83136e-05
ENSMUSG00000004508	Gab2	23.3206	4.41607	0.709702	4.81339	1.4839e-06	5.98424e-05
ENSMUSG00000044813	Shb	598.312	1.67066	0.139922	4.79309	1.64233e-06	6.60899e-05
ENSMUSG00000024063	Lbh	40.5751	3.13092	0.445243	4.78597	1.70165e-06	6.83307e-05
ENSMUSG00000034675	Dbn1	187.843	1.99787	0.209013	4.77419	1.80429e-06	7.22982e-05
ENSMUSG00000055078	Gabra5	29.6271	3.27354	0.476757	4.76877	1.85356e-06	7.41148e-05
ENSMUSG00000013698	Pea15a	360.296	1.79028	0.165747	4.76797	1.86091e-06	7.4251e-05
ENSMUSG00000030587	2200002D01Rik	25.2496	4.10629	0.651829	4.76549	1.88391e-06	7.50101e-05
ENSMUSG00000027993	Trim2	1234.54	-1.83306	0.17596	-4.73436	2.19752e-06	8.73121e-05
ENSMUSG00000019775	Rgs17	63.2111	2.79645	0.379865	4.72918	2.2543e-06	8.93795e-05
ENSMUSG00000020009	Ifngr1	135.577	1.95957	0.203217	4.7219	2.33655e-06	9.23147e-05
ENSMUSG00000051000	Fam160a1	40.2188	2.98899	0.421239	4.72176	2.33813e-06	9.23147e-05
ENSMUSG00000053930	Shisa6	45.8376	2.81191	0.384943	4.70697	2.5143e-06	9.90623e-05
ENSMUSG00000025083	Afap1l2	133.137	1.96068	0.20412	4.70643	2.52094e-06	9.91165e-05
ENSMUSG00000050700	Emilin3	45.0442	2.78043	0.379102	4.69644	2.6473e-06	0.000103868
ENSMUSG00000048332	Lhfp	36.582	3.02941	0.432487	4.69241	2.70011e-06	0.00010572
ENSMUSG00000045991	Onecut2	66.057	2.39146	0.296849	4.68746	2.76622e-06	0.000108083
ENSMUSG00000021765	Fst	2078.68	1.49234	0.10526	4.67735	2.90609e-06	0.000113314
ENSMUSG00000027075	Slc43a1	445.341	2.06943	0.229093	4.66812	3.03975e-06	0.00011828
ENSMUSG00000026170	Cyp27a1	24.8365	3.89862	0.622231	4.65843	3.18622e-06	0.000123724
ENSMUSG00000011256	Adam19	1800.18	-1.78314	0.16828	-4.65381	3.25853e-06	0.000126271
ENSMUSG00000085794	Vax2os	21.7333	-3.82964	0.608586	-4.64953	3.32685e-06	0.000128654
ENSMUSG00000022892	App	311.973	1.74298	0.159963	4.64467	3.40621e-06	0.000131453
ENSMUSG00000030060	Hmces	2079.19	-1.55569	0.1198	-4.63854	3.50885e-06	0.000135138
ENSMUSG00000031827	Cotl1	401.028	1.67391	0.145383	4.63544	3.56184e-06	0.000136898
ENSMUSG00000045667	Smtnl2	484.27	-1.68623	0.148115	-4.6331	3.60233e-06	0.000138172
ENSMUSG00000019734	Tmc4	198.695	1.79166	0.17098	4.63015	3.65406e-06	0.000139872
ENSMUSG00000029061	Mmp23	59.5487	2.51966	0.328644	4.62403	3.7635e-06	0.000143769
ENSMUSG00000032596	Uba7	20.8065	5.28598	0.92705	4.62324	3.77794e-06	0.000144028
ENSMUSG00000026879	Gsn	275.864	3.30963	0.500159	4.61779	3.87853e-06	0.000147564
ENSMUSG00000030722	Nfatc2ip	1527.94	-1.49571	0.107371	-4.61684	3.89637e-06	0.000147944
ENSMUSG00000028469	Npr2	24.2436	3.70144	0.586227	4.60818	4.06211e-06	0.000153927
ENSMUSG00000071076	Jund	337.617	1.73131	0.158814	4.60481	4.12841e-06	0.000156125
ENSMUSG00000032020	Ubash3b	31.0668	3.07362	0.451026	4.59757	4.27449e-06	0.000161325
ENSMUSG00000044338	Aplnr	23.455	5.46138	0.971641	4.5916	4.39863e-06	0.000165348
ENSMUSG00000049577	Zfpm1	68.7834	2.37833	0.300181	4.59164	4.39768e-06	0.000165348
ENSMUSG00000014329	Bicc1	44.2346	2.75093	0.382038	4.58313	4.58066e-06	0.000171848
ENSMUSG00000026342	Slc35f5	361.484	1.73805	0.161671	4.56515	4.99133e-06	0.000186882
ENSMUSG00000030966	Trim21	196.973	1.83297	0.182567	4.56253	5.05404e-06	0.000188855
ENSMUSG00000026602	Nphs2	37.0873	3.05495	0.450629	4.56019	5.11072e-06	0.000190594
ENSMUSG00000079056	Kcnip3	23.516	4.20282	0.7039	4.55011	5.36176e-06	0.000199561
ENSMUSG00000025402	Nab2	85.0309	2.29318	0.284369	4.54754	5.42776e-06	0.000201619
ENSMUSG00000029185	Fam114a1	47.7798	2.64283	0.36154	4.54397	5.52041e-06	0.000204657
ENSMUSG00000017652	Cd40	23.9898	3.53026	0.557515	4.53846	5.66661e-06	0.000209665
ENSMUSG00000032085	Tagln	20.7645	4.85211	0.849074	4.53684	5.71046e-06	0.000210873
ENSMUSG00000028358	Zfp618	67.98	2.38469	0.30593	4.52616	6.00641e-06	0.000221367
ENSMUSG00000057315	Arhgap24	57.3976	2.39263	0.307742	4.52531	6.03058e-06	0.000221824
ENSMUSG00000046598	Bdh1	697.432	-1.49479	0.109425	-4.52174	6.13337e-06	0.000224727
ENSMUSG00000055560	Zfp459	676.591	-1.60047	0.132787	-4.52206	6.12417e-06	0.000224727
ENSMUSG00000047371	Zfp768	93.5212	2.08103	0.239601	4.51178	6.42863e-06	0.000235088
ENSMUSG00000017493	Igfbp4	219.004	1.73475	0.163648	4.48981	7.12877e-06	0.000260186
ENSMUSG00000027559	Car3	55.2052	2.52986	0.341366	4.48158	7.40934e-06	0.000269903
ENSMUSG00000020312	Shc2	130.591	1.85692	0.191869	4.46617	7.9633e-06	0.000289523
ENSMUSG00000020411	Nipal4	26.7573	3.21213	0.496123	4.45882	8.24104e-06	0.000299043
ENSMUSG00000024803	Ankrd1	11.9615	6.9643	1.33802	4.45756	8.28968e-06	0.00030023
ENSMUSG00000029860	Zyx	2147.41	1.58144	0.130654	4.45023	8.5778e-06	0.000310068
ENSMUSG00000025813	Homer2	65.3005	2.34258	0.301804	4.44852	8.64644e-06	0.000311951
ENSMUSG00000063011	Msln	38.1774	3.49064	0.560286	4.4453	8.77684e-06	0.00031605
ENSMUSG00000045672	Col27a1	154.799	2.08001	0.243032	4.44392	8.83342e-06	0.00031748
ENSMUSG00000051335	Gfod1	59.1781	-2.78999	0.402925	-4.44249	8.89242e-06	0.000318992
ENSMUSG00000039193	Nlrc4	1173.88	-1.62583	0.141148	-4.43387	9.2558e-06	0.000331396
ENSMUSG00000048616	Nog	18.892	5.14464	0.9355	4.4304	9.40598e-06	0.000336134
ENSMUSG00000029119	Man2b2	268.744	1.63975	0.144463	4.42849	9.48932e-06	0.00033847
ENSMUSG00000035172	Plekhh3	85.2764	2.21872	0.275283	4.42714	9.54902e-06	0.000339956
ENSMUSG00000042500	Ago4	19.79	4.16997	0.717033	4.42095	9.82695e-06	0.000348735
ENSMUSG00000084762	Platr3	358.089	-1.82845	0.187396	-4.42082	9.83266e-06	0.000348735
ENSMUSG00000033066	Gas7	42.4127	2.89393	0.428804	4.41676	1.00191e-05	0.000353353
ENSMUSG00000038239	Hrc	32.8724	3.25309	0.510058	4.41733	9.99282e-06	0.000353353
ENSMUSG00000045005	Fzd5	661.667	-1.69066	0.156367	-4.41693	1.00113e-05	0.000353353
ENSMUSG00000038298	Pdzk1	142.667	1.84701	0.192084	4.40956	1.03582e-05	0.000364627
ENSMUSG00000043822	Adamtsl5	28.5522	3.31524	0.525575	4.40515	1.05711e-05	0.000370816
ENSMUSG00000059246	Foxb1	90.9764	4.32997	0.755934	4.4051	1.05734e-05	0.000370816
ENSMUSG00000030281	Il17rc	126.076	1.91956	0.20912	4.39726	1.09624e-05	0.000383744
ENSMUSG00000048200	Cracr2b	21.3987	3.85402	0.649154	4.39652	1.10002e-05	0.000384354
ENSMUSG00000021260	Hhipl1	29.3166	3.25156	0.513061	4.38849	1.14142e-05	0.000398081
ENSMUSG00000006711	D130043K22Rik	19.3152	4.13293	0.715065	4.38132	1.17962e-05	0.000410642
ENSMUSG00000073293	Nudt10	83.5481	2.06398	0.243252	4.37397	1.22007e-05	0.000423939
ENSMUSG00000024074	Crim1	171.758	2.09792	0.251139	4.37177	1.23243e-05	0.00042668
ENSMUSG00000097229	Platr23	47.6641	-2.46872	0.335955	-4.37176	1.23248e-05	0.00042668
ENSMUSG00000007888	Crlf1	47.4862	2.63627	0.374513	4.36907	1.24777e-05	0.00043118
ENSMUSG00000000693	Loxl3	122.614	1.85579	0.196026	4.36571	1.26709e-05	0.000437055
ENSMUSG00000051747	Ttn	440.515	-1.89887	0.206431	-4.35436	1.33459e-05	0.000459494
ENSMUSG00000001334	Fndc5	17.7061	4.61405	0.830064	4.35395	1.33708e-05	0.000459512
ENSMUSG00000035692	Isg15	18.1034	5.07897	0.937246	4.35208	1.34851e-05	0.000462596
ENSMUSG00000024299	Adamts10	95.3907	1.98501	0.226405	4.35063	1.35744e-05	0.000463969
ENSMUSG00000039137	Whrn	272.137	1.78135	0.179585	4.35086	1.35603e-05	0.000463969
ENSMUSG00000020241	Col6a2	28.6927	3.12287	0.489323	4.33838	1.43537e-05	0.000489717
ENSMUSG00000041420	Meis3	73.8034	2.15526	0.266318	4.33792	1.4384e-05	0.000489861
ENSMUSG00000031179	3830417A13Rik	65.5695	2.85858	0.429075	4.3316	1.4803e-05	0.000503223
ENSMUSG00000017861	Mybl2	9001.34	-1.26594	0.0615693	-4.31935	1.56491e-05	0.000531027
ENSMUSG00000052854	Nrk	166.572	1.98586	0.228407	4.31624	1.58711e-05	0.000537591
ENSMUSG00000081766	2210409E12Rik	31.7126	-3.42589	0.563133	-4.30785	1.64852e-05	0.00055739
ENSMUSG00000023800	Tiam2	275.549	-1.74628	0.173287	-4.30663	1.6576e-05	0.000559453
ENSMUSG00000031828	Klhl36	42.6142	2.58676	0.368485	4.30616	1.66111e-05	0.000559638
ENSMUSG00000026365	Cfh	31.6392	-3.16779	0.50402	-4.30099	1.70034e-05	0.000571832
ENSMUSG00000019852	Arfgef3	53.27	2.43385	0.33392	4.29398	1.75496e-05	0.000589147
ENSMUSG00000033039	Micall1	117.705	1.88103	0.205232	4.29284	1.764e-05	0.000591128
ENSMUSG00000025478	Dpysl4	29.7249	3.09442	0.488174	4.29032	1.78413e-05	0.000596811
ENSMUSG00000030222	Rerg	128.891	-2.05276	0.245424	-4.28954	1.79046e-05	0.000597618
ENSMUSG00000066607	6030419C18Rik	28.377	3.41644	0.563372	4.28924	1.79289e-05	0.000597618
ENSMUSG00000027452	Acss1	562.09	-1.66661	0.155744	-4.28015	1.86767e-05	0.000621445
ENSMUSG00000009563	Tor2a	637.628	1.60748	0.141979	4.27868	1.88001e-05	0.000624448
ENSMUSG00000078234	Klhdc7a	50.3037	2.64707	0.385589	4.27157	1.94099e-05	0.000643569
ENSMUSG00000001802	Lrp3	179.746	1.81144	0.189993	4.27086	1.94716e-05	0.00064448
ENSMUSG00000048899	Rimkla	31.246	2.84724	0.432778	4.26833	1.96942e-05	0.000650702
ENSMUSG00000038600	Atp6v0a4	31.3369	-2.78587	0.41927	-4.25949	2.04897e-05	0.0006758
ENSMUSG00000041012	Cmtm8	16.8841	4.54241	0.832203	4.25666	2.07503e-05	0.000683201
ENSMUSG00000059974	Ntm	21.5432	3.5157	0.591348	4.25417	2.09825e-05	0.000689638
ENSMUSG00000053552	Ebf4	16.5465	4.94478	0.929671	4.2432	2.20357e-05	0.000722995
ENSMUSG00000032548	Slco2a1	45.0347	2.82331	0.429746	4.24276	2.20788e-05	0.000723148
ENSMUSG00000050812	AI314180	1204	1.43905	0.10391	4.22534	2.38585e-05	0.000780081
ENSMUSG00000074968	Ano3	85.9711	2.07428	0.254686	4.21807	2.46405e-05	0.000804252
ENSMUSG00000027894	Slc6a17	17.3237	4.58385	0.850585	4.2134	2.51554e-05	0.000818223
ENSMUSG00000070044	Fam149a	18.2873	4.32897	0.79005	4.21362	2.51306e-05	0.000818223
ENSMUSG00000025473	Adam8	51.2034	2.51332	0.359829	4.20566	2.6032e-05	0.000845277
ENSMUSG00000037638	Zbtb42	20.3278	3.76823	0.658756	4.20221	2.64326e-05	0.000856807
ENSMUSG00000032517	Mobp	19.0152	-3.80595	0.6688	-4.19549	2.72277e-05	0.000881063
ENSMUSG00000028527	Ak4	265.082	-1.99828	0.238053	-4.19351	2.74675e-05	0.0008873
ENSMUSG00000055980	Irs1	70.8755	2.18098	0.281983	4.18812	2.81269e-05	0.000907045
ENSMUSG00000049307	Fut4	17.5301	5.62848	1.10921	4.17277	3.00914e-05	0.000968738
ENSMUSG00000024130	Abca3	171.663	1.78209	0.187639	4.16807	3.07185e-05	0.000987238
ENSMUSG00000038319	Kcnh2	238.875	1.78211	0.187754	4.16563	3.10499e-05	0.00099619
ENSMUSG00000096727	Psmb9	26.5868	3.0052	0.481782	4.16206	3.15386e-05	0.00101015
ENSMUSG00000033147	Slc22a15	16.2504	4.91671	0.943585	4.15088	3.312e-05	0.001059
ENSMUSG00000074653	Lrrc31	77.9995	-2.0992	0.264942	-4.14883	3.3418e-05	0.00106671
ENSMUSG00000029096	Htra3	8.41252	6.45741	1.31844	4.1393	3.48375e-05	0.00111014
ENSMUSG00000006958	Chrd	49.4787	2.45704	0.35279	4.13006	3.62666e-05	0.00115373
ENSMUSG00000046449	C77370	955.358	-1.67724	0.164052	-4.12817	3.65655e-05	0.00116128
ENSMUSG00000039092	Sptlc3	140.968	1.87416	0.211897	4.12541	3.70073e-05	0.00117327
ENSMUSG00000067261	Foxd3	601.526	-1.65795	0.159501	-4.12504	3.70678e-05	0.00117327
ENSMUSG00000073139	Tmem185a	758.853	1.42315	0.102669	4.12153	3.7636e-05	0.00118926
ENSMUSG00000021253	Tgfb3	17.0847	4.22164	0.782185	4.11877	3.80897e-05	0.00119817
ENSMUSG00000024513	Mbd2	560.866	1.43678	0.106043	4.11886	3.80746e-05	0.00119817
ENSMUSG00000031785	Adgrg1	740.46	1.74856	0.18176	4.1184	3.8151e-05	0.00119817
ENSMUSG00000097072	Foxl2os	16.5252	5.54319	1.10318	4.11827	3.81724e-05	0.00119817
ENSMUSG00000020846	Rflnb	21.9098	3.25342	0.547396	4.11661	3.84478e-05	0.00120481
ENSMUSG00000019982	Myb	1009.38	-1.66578	0.161925	-4.1117	3.92764e-05	0.00122872
ENSMUSG00000040694	Apobec2	94.0511	2.16571	0.28371	4.10881	3.97696e-05	0.00124209
ENSMUSG00000022528	Hes1	458.553	1.52167	0.127239	4.09992	4.13285e-05	0.00128864
ENSMUSG00000029166	Mapre3	33.2674	2.67029	0.408734	4.0865	4.3793e-05	0.00136323
ENSMUSG00000031163	Glod5	51.0422	-2.4445	0.353718	-4.08376	4.43133e-05	0.00137715
ENSMUSG00000068079	Tcf15	133.24	-1.92715	0.227202	-4.08074	4.48921e-05	0.00139284
ENSMUSG00000037949	Ano10	102.898	1.90759	0.222899	4.07178	4.66548e-05	0.00144515
ENSMUSG00000038894	Irs2	819.829	1.49088	0.12099	4.05719	4.96659e-05	0.00153589
ENSMUSG00000051652	Lrrc3	83.2171	2.1568	0.285632	4.04996	5.12253e-05	0.00158152
ENSMUSG00000048807	Slc35e4	141.125	1.97084	0.240087	4.04371	5.26126e-05	0.00162169
ENSMUSG00000039205	Ciz1	401.472	1.47647	0.11806	4.03583	5.44093e-05	0.00167433
ENSMUSG00000027499	Pkia	116.6	1.91234	0.226166	4.03394	5.48496e-05	0.00168513
ENSMUSG00000043681	Fam25c	34.5548	-2.5903	0.394463	-4.03155	5.54102e-05	0.00169958
ENSMUSG00000029816	Gpnmb	80.6853	2.3349	0.331537	4.0264	5.66375e-05	0.0017344
ENSMUSG00000027508	Pag1	59.9184	2.16716	0.291073	4.00983	6.0762e-05	0.00185768
ENSMUSG00000035517	Tdrd7	27.5681	2.97069	0.491822	4.00691	6.15193e-05	0.00187778
ENSMUSG00000038267	Slc22a23	77.2372	2.21552	0.303792	4.00115	6.30352e-05	0.00192094
ENSMUSG00000052353	Cemip	20.6712	3.44351	0.611217	3.99778	6.39392e-05	0.00194534
ENSMUSG00000108441	Gm45036	44.3939	-2.30692	0.327929	-3.98537	6.73745e-05	0.00204655
ENSMUSG00000032034	Kcnj5	15.1418	4.38281	0.848933	3.98477	6.75444e-05	0.00204841
ENSMUSG00000000078	Klf6	2376.93	2.09242	0.274341	3.98196	6.83486e-05	0.00206615
ENSMUSG00000022996	Wnt10b	12.7109	6.07155	1.27357	3.98215	6.82957e-05	0.00206615
ENSMUSG00000036246	Gmip	116.017	1.84254	0.211769	3.97859	6.93237e-05	0.00209227
ENSMUSG00000022176	Rem2	37.7654	2.76406	0.443579	3.97688	6.98241e-05	0.00210063
ENSMUSG00000034258	Mfsd7c	193.855	2.26191	0.317312	3.97688	6.9824e-05	0.00210063
ENSMUSG00000032714	Syde1	135.116	1.79535	0.200136	3.97402	7.06693e-05	0.00212267
ENSMUSG00000036136	Fam110c	22.2404	3.15105	0.542154	3.9676	7.26002e-05	0.0021772
ENSMUSG00000037788	Vopp1	65.9445	2.12067	0.282522	3.96665	7.28909e-05	0.00218244
ENSMUSG00000032338	Hcn4	18.5673	3.62772	0.663028	3.96321	7.39494e-05	0.00221062
ENSMUSG00000025504	Eps8l2	153.589	2.26566	0.319703	3.95885	7.53113e-05	0.00224776
ENSMUSG00000032733	Snx33	34.5508	2.55343	0.39267	3.95608	7.61904e-05	0.0022704
ENSMUSG00000033256	Shf	467.031	-1.59813	0.151261	-3.95432	7.67535e-05	0.00228357
ENSMUSG00000032363	Adamts7	103.615	1.94358	0.238724	3.95261	7.73038e-05	0.00229631
ENSMUSG00000074622	Mafb	28.7342	2.70807	0.434014	3.93551	8.30207e-05	0.00246225
ENSMUSG00000024883	Rin1	82.3839	2.13699	0.289615	3.92587	8.64174e-05	0.00255896
ENSMUSG00000045211	Nudt18	33.3914	2.61973	0.413108	3.92085	8.82385e-05	0.00260878
ENSMUSG00000078954	Arhgap8	281.491	1.64553	0.164826	3.91641	8.98774e-05	0.00265308
ENSMUSG00000026421	Csrp1	1661.62	1.60314	0.154178	3.91195	9.1553e-05	0.0026983
ENSMUSG00000026739	Bmi1	346.984	1.5524	0.141261	3.91046	9.21209e-05	0.0027108
ENSMUSG00000039031	Arhgap18	58.9951	2.13927	0.291503	3.90827	9.296e-05	0.00273123
ENSMUSG00000026090	2010300C02Rik	17.4094	3.52857	0.647315	3.90624	9.37432e-05	0.00274995
ENSMUSG00000034908	Sidt2	980.943	1.42324	0.10844	3.903	9.5009e-05	0.00278275
ENSMUSG00000024053	Emilin2	17.0584	3.70807	0.694482	3.89941	9.64276e-05	0.00281991
ENSMUSG00000027702	Lrrc34	267.528	-1.94515	0.242585	-3.89618	9.77231e-05	0.00285336
ENSMUSG00000031891	Hsd11b2	21.1203	3.195	0.563538	3.89503	9.8186e-05	0.00286244
ENSMUSG00000075316	Scn9a	20.805	4.01483	0.774378	3.89323	9.89174e-05	0.00287931
ENSMUSG00000043279	Trim56	241.932	1.82408	0.211781	3.89121	9.97443e-05	0.0028989
ENSMUSG00000024235	Map3k8	47.3742	2.22953	0.316832	3.88071	0.000104153	0.00302235
ENSMUSG00000037784	Dzip1l	200.001	1.59883	0.154402	3.87836	0.000105164	0.00304702
ENSMUSG00000047963	Stbd1	24.17	2.94935	0.505483	3.85641	0.000115065	0.00332876
ENSMUSG00000079355	Ackr4	66.4976	2.16386	0.302117	3.85233	0.000116998	0.00337948
ENSMUSG00000030270	Cpne9	73.1727	-2.00587	0.261484	-3.84678	0.000119681	0.00345169
ENSMUSG00000068606	Gm4841	13.85	4.67608	0.957674	3.83856	0.00012376	0.00356387
ENSMUSG00000004105	Angptl2	30.4402	2.73191	0.451516	3.83577	0.000125173	0.00359906
ENSMUSG00000026307	Scly	737.783	1.5767	0.150488	3.83223	0.000126986	0.00364562
ENSMUSG00000046876	Atxn1	70.9406	2.0387	0.2712	3.83	0.000128142	0.00367321
ENSMUSG00000024206	Rfx2	622.89	-1.40399	0.105499	-3.82934	0.000128485	0.00367744
ENSMUSG00000001729	Akt1	745.167	1.38927	0.10172	3.82692	0.000129754	0.00370505
ENSMUSG00000031981	Capn9	13.4482	-4.76948	0.985033	-3.82676	0.000129843	0.00370505
ENSMUSG00000085148	Mir22hg	109.725	1.94858	0.248073	3.82381	0.000131405	0.00374396
ENSMUSG00000031343	Gabra3	68.8455	2.05521	0.276561	3.81545	0.000135934	0.00386715
ENSMUSG00000070803	Cited4	40.9067	2.37953	0.361765	3.81335	0.000137097	0.00389434
ENSMUSG00000023827	Agpat4	320.185	1.63017	0.165292	3.81248	0.000137578	0.00390213
ENSMUSG00000028957	Per3	82.6792	2.06878	0.280694	3.80762	0.000140309	0.00397358
ENSMUSG00000084989	Crocc2	191.144	-1.76484	0.201431	-3.79702	0.000146446	0.00414116
ENSMUSG00000052852	Reep1	68.5611	2.21452	0.320309	3.79172	0.00014961	0.00422428
ENSMUSG00000002107	Celf2	254.333	1.67661	0.17847	3.79114	0.000149955	0.0042277
ENSMUSG00000056155	Nanos3	43.5341	2.31323	0.347756	3.77629	0.000159184	0.00448119
ENSMUSG00000031355	Arhgap6	19.602	3.53799	0.672388	3.77459	0.000160272	0.00450509
ENSMUSG00000020000	Moxd1	16.9895	4.21658	0.853036	3.77074	0.000162763	0.00456828
ENSMUSG00000019929	Dcn	13.2285	4.61175	0.958961	3.76632	0.000165672	0.00464302
ENSMUSG00000035891	Cerk	52.0478	2.15648	0.307518	3.76067	0.000169457	0.00474202
ENSMUSG00000042228	Lyn	84.0793	1.97956	0.260673	3.75783	0.000171396	0.00478918
ENSMUSG00000025964	Adam23	2852.6	-1.27474	0.0731314	-3.75681	0.000172096	0.0048016
ENSMUSG00000027296	Itpka	47.9878	-2.33372	0.355296	-3.75383	0.000174153	0.00485182
ENSMUSG00000061633	1700029P11Rik	73.1526	-1.94653	0.252198	-3.75312	0.000174644	0.00485831
ENSMUSG00000018750	Zbtb4	48.8324	2.21299	0.323237	3.75263	0.00017499	0.00486074
ENSMUSG00000042155	Klhl23	84.3097	2.14242	0.304756	3.74862	0.000177812	0.00493187
ENSMUSG00000036052	Dnajb5	452.389	1.48157	0.128495	3.74777	0.000178415	0.0049413
ENSMUSG00000035936	Aldh5a1	490.165	1.56088	0.14971	3.74644	0.000179359	0.00496017
ENSMUSG00000032508	Myd88	169.36	1.73694	0.197168	3.73763	0.000185762	0.00512218
ENSMUSG00000061887	Ssbp3	1955.86	1.3861	0.103292	3.73793	0.000185545	0.00512218
ENSMUSG00000001119	Col6a1	12.9064	4.57482	0.958841	3.72827	0.0001928	0.00530308
ENSMUSG00000034177	Rnf43	108.463	2.22374	0.328243	3.72816	0.000192885	0.00530308
ENSMUSG00000022464	Slc38a4	1862.2	2.1091	0.297754	3.7249	0.000195394	0.00536421
ENSMUSG00000041115	Iqsec2	83.3471	1.89391	0.240157	3.72219	0.0001975	0.00541415
ENSMUSG00000003534	Ddr1	1346.27	1.52555	0.141413	3.71638	0.000202095	0.00553205
ENSMUSG00000019866	Aim1	69.2441	2.11494	0.300192	3.7141	0.000203929	0.00556607
ENSMUSG00000029032	Arhgef16	140.579	1.89081	0.239845	3.71411	0.000203917	0.00556607
ENSMUSG00000078137	Ankrd63	13.5505	4.21403	0.865548	3.71328	0.000204588	0.00557598
ENSMUSG00000022505	Emp2	193.25	1.74692	0.201374	3.70914	0.000207964	0.0056598
ENSMUSG00000017817	Jph2	13.0727	5.19594	1.13166	3.70776	0.000209101	0.00568253
ENSMUSG00000006587	Snai3	42.5607	2.49061	0.402432	3.704	0.000212227	0.00575918
ENSMUSG00000034472	Rasd2	40.1709	2.39833	0.378078	3.69853	0.000216855	0.0058763
ENSMUSG00000029348	Asphd2	26.7997	2.92523	0.520697	3.6974	0.000217818	0.00589391
ENSMUSG00000025092	Hspa12a	55.1162	2.13378	0.306678	3.69698	0.000218182	0.00589531
ENSMUSG00000030315	Vgll4	500.239	1.55695	0.151185	3.68392	0.000229676	0.00619698
ENSMUSG00000031520	Vegfc	140.274	-1.74584	0.202541	-3.6824	0.000231047	0.00622504
ENSMUSG00000054128	H2-T3	17.8411	-3.20658	0.599328	-3.68175	0.000231637	0.00623202
ENSMUSG00000006777	Krt23	37.9122	-2.35899	0.369464	-3.67827	0.000234819	0.00630862
ENSMUSG00000048644	Ctxn1	162.602	1.69386	0.189018	3.67085	0.000241744	0.00648543
ENSMUSG00000028445	Enho	13.365	4.61975	0.986699	3.66855	0.000243929	0.00653472
ENSMUSG00000072889	Nfxl1	711.284	1.37476	0.102222	3.66616	0.000246221	0.00658676
ENSMUSG00000030022	Adamts9	134.038	-2.08983	0.29733	-3.66539	0.000246961	0.00659717
ENSMUSG00000026269	Rnpepl1	423.319	1.41488	0.113239	3.66373	0.000248564	0.00663061
ENSMUSG00000021508	Cxcl14	25.5567	2.93244	0.528096	3.65926	0.000252946	0.00673796
ENSMUSG00000031517	Gpm6a	13.9572	4.69392	1.01107	3.65346	0.000258727	0.00688222
ENSMUSG00000093661	Eif4e3	13.1779	4.60845	0.988138	3.65177	0.000260444	0.00691811
ENSMUSG00000027356	Fermt1	36.1325	2.46562	0.40187	3.647	0.000265321	0.00703773
ENSMUSG00000002881	Nab1	179.725	1.64487	0.17693	3.64478	0.000267618	0.00708868
ENSMUSG00000094910	D430019H16Rik	19.5541	3.07004	0.569045	3.63774	0.000275039	0.00727502
ENSMUSG00000072653	Zfp783	51.4027	2.34092	0.368884	3.63506	0.000277917	0.00734082
ENSMUSG00000050295	Foxc1	12.0927	5.08096	1.12744	3.61966	0.000294995	0.00778101
ENSMUSG00000039982	Dtx4	55.3482	2.33351	0.368598	3.61778	0.000297138	0.00782658
ENSMUSG00000064263	Platr26	17.0117	-3.1286	0.58891	-3.61447	0.000300966	0.00791634
ENSMUSG00000009739	Pou6f1	700.308	1.52814	0.146346	3.60887	0.000307534	0.00806655
ENSMUSG00000053367	Gm6792	1124.21	-1.3692	0.102296	-3.60916	0.000307195	0.00806655
ENSMUSG00000014603	Alx3	6.038	5.97864	1.38226	3.60181	0.000316011	0.00827737
ENSMUSG00000020231	Dip2a	227.537	1.5878	0.163415	3.59696	0.000321963	0.00842156
ENSMUSG00000097932	C430039J16Rik	24.1585	-2.72469	0.479782	-3.59474	0.000324711	0.00848167
ENSMUSG00000040596	Pogk	88.53	2.111	0.309267	3.59235	0.000327705	0.00854802
ENSMUSG00000048965	Mrgpre	13.5751	4.2167	0.895577	3.59176	0.000328447	0.00855553
ENSMUSG00000035158	Mitf	221.45	-1.6981	0.194468	-3.58978	0.000330958	0.00860902
ENSMUSG00000024134	Six2	14.9895	3.74468	0.765587	3.58507	0.000336989	0.00875381
ENSMUSG00000039131	Gipc2	24.7381	2.88011	0.524547	3.58425	0.000338043	0.00876909
ENSMUSG00000037025	Foxa2	14.6032	4.32649	0.930847	3.57361	0.000352087	0.00912083
ENSMUSG00000033149	Phldb2	245.999	1.61021	0.171273	3.56278	0.000366951	0.00949283
ENSMUSG00000023341	Mx2	12.0694	5.07751	1.14461	3.56237	0.000367524	0.00949463
ENSMUSG00000015085	Entpd2	19.7222	2.95074	0.547855	3.56068	0.000369893	0.00954274
ENSMUSG00000050397	Foxl2	9.39125	5.62665	1.30197	3.55357	0.000380034	0.00979094
ENSMUSG00000015745	Plekho1	59.2805	2.0328	0.290902	3.55033	0.000384752	0.00988545
ENSMUSG00000059901	Adamts14	90.0352	-1.80879	0.227796	-3.55048	0.000384527	0.00988545
ENSMUSG00000015354	Pcolce2	383.91	-1.55789	0.157296	-3.54677	0.000389984	0.0100062
ENSMUSG00000025790	Slco3a1	14.4939	3.69558	0.760197	3.5459	0.000391268	0.0100255
ENSMUSG00000031570	Plpp5	203.558	1.65653	0.185405	3.54103	0.000398565	0.0101986
ENSMUSG00000032011	Thy1	288.482	-1.87152	0.246151	-3.54058	0.000399242	0.0102021
ENSMUSG00000029161	Cgref1	150.643	1.88066	0.249617	3.52803	0.000418659	0.0106693
ENSMUSG00000043165	Lor	16.9696	3.1349	0.605077	3.52832	0.000418205	0.0106693
ENSMUSG00000034684	Sema3f	85.8627	2.02205	0.289814	3.52658	0.000420963	0.0107123
ENSMUSG00000056735	A930024E05Rik	114.531	1.71613	0.203084	3.52625	0.000421486	0.0107123
ENSMUSG00000030249	Abcc9	13.429	3.85824	0.811622	3.52164	0.000428889	0.0108858
ENSMUSG00000056427	Slit3	73.3856	2.31319	0.373018	3.52044	0.000430831	0.0109204
ENSMUSG00000048388	Fam171b	190.6	3.22397	0.631891	3.51954	0.000432292	0.0109427
ENSMUSG00000005125	Ndrg1	355.108	-1.61245	0.174052	-3.51876	0.000433569	0.0109603
ENSMUSG00000026638	Irf6	121.83	1.83549	0.237738	3.51432	0.000440876	0.0111301
ENSMUSG00000030825	Hsd17b14	1074.9	-1.3282	0.0933989	-3.51393	0.000441528	0.0111316
ENSMUSG00000017692	Rhbdl3	45.7088	2.24198	0.354719	3.5013	0.000462986	0.011657
ENSMUSG00000036030	Prtg	838.909	1.40543	0.115811	3.50077	0.000463917	0.0116648
ENSMUSG00000060600	Eno3	470.541	1.78419	0.224187	3.49794	0.000468858	0.0117733
ENSMUSG00000074064	Mlycd	85.2933	1.81126	0.232021	3.49649	0.00047142	0.0118219
ENSMUSG00000056870	Gulp1	55.6212	2.08807	0.311602	3.49186	0.000479666	0.0120127
ENSMUSG00000048070	Pirt	60.414	-2.48046	0.424303	-3.48915	0.000484551	0.0121189
ENSMUSG00000021892	Sh3bp5	23.2569	2.78768	0.513027	3.48456	0.000492941	0.0123124
ENSMUSG00000039741	Bahcc1	1250.79	1.63692	0.18304	3.4797	0.000501979	0.0125216
ENSMUSG00000038077	Kcna6	9.05926	5.57418	1.3165	3.47449	0.000511816	0.0127489
ENSMUSG00000063382	Bcl9l	790.746	1.46943	0.13512	3.47416	0.000512447	0.0127489
ENSMUSG00000068566	Myadm	2897.97	1.26175	0.0753869	3.47205	0.000516497	0.0128327
ENSMUSG00000073209	Klf14	12.924	3.79686	0.807369	3.46417	0.000531872	0.0131973
ENSMUSG00000072812	Ahnak2	75.6203	2.3788	0.398259	3.46206	0.000536059	0.0132837
ENSMUSG00000016487	Ppfibp1	788.925	1.41006	0.118498	3.46045	0.00053928	0.0133459
ENSMUSG00000005968	Tuft1	145.665	1.77489	0.224202	3.45622	0.000547807	0.0135392
ENSMUSG00000028626	Col9a2	33.1897	2.31514	0.382708	3.43641	0.000589468	0.0145497
ENSMUSG00000056214	Pard6g	570.774	1.38195	0.111347	3.43025	0.000603021	0.0148648
ENSMUSG00000049044	Rapgef4	24.6931	-2.67772	0.489903	-3.42459	0.000615725	0.0151581
ENSMUSG00000030376	Slc8a2	151.664	1.69787	0.20444	3.41354	0.000641237	0.0157656
ENSMUSG00000026833	Olfm1	96.8171	1.9989	0.293142	3.40756	0.000655465	0.0160944
ENSMUSG00000027400	Pdyn	16.2825	-3.56602	0.753605	-3.405	0.000661652	0.0162251
ENSMUSG00000068037	Mas1	27.7843	2.50753	0.442949	3.40339	0.000665557	0.0162996
ENSMUSG00000026873	Phf19	126.583	2.03626	0.304554	3.40254	0.00066763	0.0163292
ENSMUSG00000038025	Phf2	218.276	1.57263	0.168489	3.39864	0.000677229	0.0165425
ENSMUSG00000006301	Tmbim1	865.098	1.34369	0.101148	3.39792	0.000679007	0.0165636
ENSMUSG00000028039	Efna3	139.163	1.89162	0.262427	3.39758	0.000679854	0.0165636
ENSMUSG00000019894	Slc6a15	290.482	-1.50501	0.148823	-3.39334	0.000690468	0.0168005
ENSMUSG00000003948	Mmd	108.24	1.80653	0.237755	3.39226	0.000693186	0.0168232
ENSMUSG00000026825	Dnm1	37.8688	2.20062	0.353903	3.39251	0.000692547	0.0168232
ENSMUSG00000026432	Avpr1b	10.6451	4.8942	1.14937	3.38811	0.000703755	0.0170577
ENSMUSG00000019790	Stxbp5	324.31	1.79879	0.236062	3.38381	0.000714864	0.0173047
ENSMUSG00000036067	Slc2a6	13.3777	3.85076	0.84279	3.38253	0.000718217	0.0173635
ENSMUSG00000099472	Gm29539	5.38123	5.81353	1.42344	3.38162	0.000720609	0.017399
ENSMUSG00000029235	Pdcl2	39.1895	-2.20727	0.357054	-3.38119	0.000721739	0.017404
ENSMUSG00000030287	Itpr2	32.9528	2.41812	0.419569	3.37994	0.000725005	0.0174548
ENSMUSG00000032122	Slc37a2	61.699	2.10532	0.32705	3.37968	0.000725702	0.0174548
ENSMUSG00000104376	Gm37516	5.23297	5.77275	1.41442	3.37435	0.0007399	0.0177737
ENSMUSG00000002289	Angptl4	416.594	-1.3821	0.113378	-3.37013	0.00075134	0.0180255
ENSMUSG00000028716	Pdzk1ip1	5.08149	5.72999	1.40443	3.3679	0.000757429	0.0181254
ENSMUSG00000031627	Irf2	10.6934	4.89588	1.15671	3.36806	0.000756979	0.0181254
ENSMUSG00000006390	Elovl1	399.937	1.4971	0.14774	3.36468	0.000766325	0.018315
ENSMUSG00000075277	Haglr	15.4695	3.3477	0.699613	3.35571	0.000791607	0.0188952
ENSMUSG00000034687	Fras1	383.666	1.68987	0.205854	3.35123	0.000804534	0.0191795
ENSMUSG00000027358	Bmp2	10.827	4.30566	0.987005	3.34919	0.000810494	0.0192971
ENSMUSG00000044033	Ccdc141	1475.28	-1.48031	0.14361	-3.34458	0.00082407	0.0195956
ENSMUSG00000056812	St8sia3	60.1573	1.98602	0.295094	3.34136	0.000833684	0.0197992
ENSMUSG00000022747	St3gal6	54.8526	2.18622	0.355463	3.33712	0.000846523	0.0200788
ENSMUSG00000016495	Plgrkt	178.184	1.56041	0.168391	3.32805	0.000874552	0.0207175
ENSMUSG00000004633	Chn2	41.4998	2.23344	0.372391	3.31221	0.000925617	0.0218997
ENSMUSG00000028834	Trim63	180.404	1.70108	0.211844	3.3094	0.000934959	0.0220929
ENSMUSG00000021943	Gdf10	8.09815	5.40929	1.33325	3.30717	0.00094244	0.0222418
ENSMUSG00000031790	Mmp15	163.663	1.66111	0.199973	3.30602	0.000946306	0.0223051
ENSMUSG00000007457	2310003L06Rik	24.8653	-2.69324	0.512508	-3.30383	0.000953734	0.0224521
ENSMUSG00000060044	Tmem26	14.3229	3.67575	0.811641	3.29671	0.000978237	0.0230002
ENSMUSG00000028211	Trp53inp1	5209.2	1.32152	0.0977174	3.29027	0.00100091	0.0235039
ENSMUSG00000021194	Chga	196.895	-1.55477	0.168901	-3.28456	0.00102143	0.0239559
ENSMUSG00000042251	Pm20d1	196.439	1.52636	0.160388	3.28181	0.00103145	0.0241607
ENSMUSG00000027901	Dennd2d	10.8471	3.87262	0.87678	3.27633	0.00105165	0.0246033
ENSMUSG00000032249	Anp32a	8104.35	-1.30107	0.0919294	-3.27506	0.0010564	0.0246839
ENSMUSG00000004791	Pgf	14.2378	3.21395	0.676307	3.27359	0.00106192	0.024782
ENSMUSG00000036699	Zcchc12	43.6349	2.1599	0.354783	3.26931	0.00107808	0.0251282
ENSMUSG00000037347	Chst7	137.78	1.87279	0.267432	3.2636	0.00110005	0.0256085
ENSMUSG00000028402	Mpdz	491.502	1.65962	0.202247	3.26145	0.00110845	0.0257721
ENSMUSG00000063652	Slc22a21	22.3372	2.6189	0.49669	3.25937	0.0011166	0.0258977
ENSMUSG00000063672	Nkx6-3	11.4277	-3.74018	0.840656	-3.25957	0.0011158	0.0258977
ENSMUSG00000097091	4930526L06Rik	37.0373	-2.31999	0.405189	-3.25771	0.00112315	0.0260176
ENSMUSG00000037239	Spred3	288.326	1.56781	0.174443	3.25499	0.00113396	0.0262356
ENSMUSG00000037143	Cfap61	40.8711	-2.16086	0.35676	-3.25388	0.00113839	0.0263059
ENSMUSG00000048562	Sp8	583.892	1.63433	0.195166	3.2502	0.00115324	0.0266164
ENSMUSG00000045007	Tubg2	65.8994	1.90918	0.280028	3.24676	0.00116726	0.026907
ENSMUSG00000042082	Arsb	30.5613	2.52565	0.470525	3.24245	0.00118508	0.0272843
ENSMUSG00000030994	D7Ertd443e	11.1465	3.91651	0.900401	3.23913	0.00119897	0.0275704
ENSMUSG00000055737	Ghr	369.079	1.43067	0.133076	3.23624	0.00121114	0.0278163
ENSMUSG00000022094	Slc39a14	2697.85	-1.27318	0.0844717	-3.23404	0.00122053	0.027998
ENSMUSG00000025268	Maged2	688.793	1.42111	0.130377	3.22995	0.00123811	0.0283665
ENSMUSG00000000126	Wnt9a	11.6661	3.63548	0.816971	3.22591	0.00125572	0.028735
ENSMUSG00000070287	Slc35g2	11.6783	3.63584	0.817539	3.22411	0.00126363	0.028881
ENSMUSG00000022367	Has2	155.878	1.64603	0.200504	3.22205	0.00127278	0.029055
ENSMUSG00000076534	Igkv12-89	10.9194	-4.01859	0.93769	-3.21918	0.00128558	0.0293114
ENSMUSG00000010825	Grid2ip	29.9249	-2.64364	0.510831	-3.21758	0.00129276	0.0294395
ENSMUSG00000032860	P2ry2	216.498	-2.91708	0.595934	-3.21694	0.00129567	0.0294702
ENSMUSG00000060402	Chst8	50.9717	-2.14829	0.357238	-3.21434	0.00130744	0.029702
ENSMUSG00000022421	Nptxr	64.6602	1.96879	0.301542	3.21278	0.00131458	0.0298284
ENSMUSG00000019856	Fam184a	58.7648	1.96488	0.30086	3.20707	0.00134092	0.0303894
ENSMUSG00000028838	Extl1	127.712	1.70464	0.219888	3.20455	0.00135275	0.0306206
ENSMUSG00000020841	Cpd	422.973	1.37781	0.11796	3.20284	0.00136081	0.030766
ENSMUSG00000018398	Sept8	536.823	1.33906	0.105888	3.20205	0.00136452	0.0308129
ENSMUSG00000022665	Ccdc80	7.31922	5.26016	1.33226	3.19769	0.00138534	0.0312457
ENSMUSG00000027030	Stk39	99.9638	1.75374	0.235971	3.19421	0.00140216	0.0315495
ENSMUSG00000046223	Plaur	568.389	1.69011	0.216044	3.19428	0.00140179	0.0315495
ENSMUSG00000000409	Lck	765.148	-1.49818	0.156006	-3.19332	0.00140649	0.0316091
ENSMUSG00000011832	Evi5l	102.553	1.66197	0.207343	3.19264	0.0014098	0.0316457
ENSMUSG00000024910	Ctsw	76.2593	1.8018	0.251428	3.18897	0.0014278	0.0320116
ENSMUSG00000027761	Aadac	38.7151	-2.14612	0.359479	-3.18827	0.00143128	0.0320515
ENSMUSG00000074217	2210011C24Rik	38.7236	2.73948	0.546474	3.18309	0.00145712	0.0325913
ENSMUSG00000086096	Gm12688	86.2851	-1.7285	0.229025	-3.18088	0.00146831	0.0328026
ENSMUSG00000022893	Adamts1	45.3873	2.155	0.363314	3.17906	0.00147753	0.0329696
ENSMUSG00000067825	Pex26	360.415	1.44772	0.140971	3.17593	0.00149358	0.0332883
ENSMUSG00000086742	Gm16201	15.5637	2.99407	0.627974	3.17541	0.00149627	0.0333089
ENSMUSG00000066191	Anks6	30.4569	2.52948	0.48175	3.17483	0.00149922	0.0333351
ENSMUSG00000001986	Gria3	66.0301	1.91217	0.287536	3.17238	0.00151197	0.0335752
ENSMUSG00000026167	Wnt10a	7.318	5.25923	1.34273	3.17207	0.00151359	0.0335752
ENSMUSG00000029217	Tec	36.7581	2.15094	0.362966	3.17094	0.00151948	0.0336664
ENSMUSG00000026896	Ifih1	40.4637	2.32245	0.417641	3.16648	0.00154297	0.0341467
ENSMUSG00000036502	Tmem255a	7.92085	5.37776	1.38323	3.16489	0.00155142	0.0342614
ENSMUSG00000040724	Kcna2	22.4472	2.63186	0.515626	3.16482	0.0015518	0.0342614
ENSMUSG00000012187	Mogat1	16.0351	3.0477	0.647989	3.16009	0.00157722	0.034782
ENSMUSG00000043885	Slc36a4	46.9758	2.00598	0.318581	3.1577	0.00159021	0.0350273
ENSMUSG00000010175	Prox1	19.8766	2.73403	0.550194	3.15166	0.00162343	0.0357173
ENSMUSG00000020023	Tmcc3	101.132	1.84793	0.269214	3.14964	0.00163473	0.0359241
ENSMUSG00000030830	Itgal	87.0278	-1.74609	0.236943	-3.14883	0.00163927	0.0359819
ENSMUSG00000049556	Lingo1	15.9935	3.03966	0.648227	3.14653	0.00165222	0.0362239
ENSMUSG00000022636	Alcam	226.048	1.72639	0.231414	3.13892	0.00169572	0.0370481
ENSMUSG00000032946	Rasgrp2	1975.3	-1.34983	0.111443	-3.13911	0.0016946	0.0370481
ENSMUSG00000033576	Apol6	183.67	-1.57256	0.182396	-3.13911	0.00169459	0.0370481
ENSMUSG00000047045	Tmem164	734.688	1.59779	0.190925	3.13102	0.00174198	0.0380148
ENSMUSG00000031558	Slit2	151.125	-1.76422	0.24418	-3.12976	0.00174952	0.0381351
ENSMUSG00000040533	Matn1	15.0661	2.94095	0.620369	3.1287	0.00175579	0.0382275
ENSMUSG00000042793	Lgr6	22.1935	2.60555	0.513799	3.12486	0.00177891	0.0386862
ENSMUSG00000011267	Zfp296	430.413	-1.70614	0.226078	-3.12345	0.00178745	0.0388271
ENSMUSG00000109936	RP23-145I16.5	10.4836	4.2629	1.04608	3.11916	0.00181365	0.0393508
ENSMUSG00000028337	Coro2a	27.6747	2.73123	0.556385	3.11156	0.00186102	0.0403321
ENSMUSG00000073568	Arl14epl	234.116	-1.45994	0.147912	-3.10958	0.00187351	0.0405562
ENSMUSG00000030659	Nucb2	109.809	1.73945	0.237846	3.10895	0.00187755	0.0405969
ENSMUSG00000047143	Dmrta2	28.6783	2.48077	0.476645	3.10665	0.00189218	0.0408664
ENSMUSG00000028832	Stmn1	5188.29	-1.2461	0.0792308	-3.1061	0.00189572	0.0408958
ENSMUSG00000022044	Stmn4	4.28707	5.48476	1.44486	3.10393	0.00190966	0.0411494
ENSMUSG00000068245	Phf11d	724.415	-1.34356	0.110698	-3.10356	0.00191204	0.0411537
ENSMUSG00000034957	Cebpa	8.93783	4.62754	1.17103	3.09773	0.00195011	0.0419251
ENSMUSG00000020919	Stat5b	171.604	1.56752	0.183353	3.09522	0.00196665	0.0422326
ENSMUSG00000053007	9430076C15Rik	14.9014	2.92519	0.622094	3.09469	0.00197018	0.0422602
ENSMUSG00000039903	Eva1c	9.42374	4.09348	1.00038	3.09229	0.0019862	0.0425552
ENSMUSG00000022676	Snai2	19.7548	2.61517	0.522519	3.09111	0.00199407	0.0426754
ENSMUSG00000006931	P3h4	58.5613	1.96023	0.310772	3.08982	0.00200275	0.0428124
ENSMUSG00000053414	Hunk	406.112	1.52119	0.168793	3.08774	0.00201685	0.0430649
ENSMUSG00000022969	Il10rb	15.0809	2.94067	0.628709	3.08675	0.00202354	0.043159
ENSMUSG00000002100	Mybpc3	33.2104	-2.22129	0.396395	-3.08101	0.00206302	0.0439045
ENSMUSG00000035184	Fam124a	13.7196	3.36416	0.767359	3.08091	0.0020637	0.0439045
ENSMUSG00000047747	Rnf150	13.2847	3.09894	0.68133	3.08065	0.00206549	0.0439045
ENSMUSG00000024598	Fbn2	38.0924	2.25929	0.409422	3.07578	0.0020995	0.0445772
ENSMUSG00000037795	N4bp2	1075.66	1.41408	0.134666	3.07489	0.00210579	0.0446603
ENSMUSG00000002384	Bmp8b	25.5997	2.51589	0.493392	3.07238	0.00212358	0.044987
ENSMUSG00000001349	Cnn1	48.6759	2.10658	0.360371	3.07067	0.00213578	0.0451945
ENSMUSG00000023987	Pgc	40.7409	-2.04874	0.341935	-3.06707	0.00216167	0.0456912
ENSMUSG00000051236	Msrb3	28.2334	2.46629	0.478572	3.0639	0.00218475	0.0461271
ENSMUSG00000061451	Tmem151a	31.1204	2.36733	0.446484	3.06244	0.00219544	0.0463009
ENSMUSG00000036377	C530008M17Rik	33.4982	2.17629	0.384457	3.0596	0.00221631	0.0466888
ENSMUSG00000048251	Bcl11b	39.9015	2.16685	0.38147	3.05883	0.00222207	0.0467577
ENSMUSG00000033016	Nfatc1	16.5366	2.93267	0.63213	3.05739	0.00223276	0.0469304
ENSMUSG00000021604	Irx4	8.74275	4.59695	1.17814	3.05308	0.00226504	0.0475027
ENSMUSG00000028073	Pear1	9.69489	4.1408	1.02872	3.05312	0.00226472	0.0475027
ENSMUSG00000073608	Gm6086	8.09874	-4.61785	1.1853	-3.05225	0.00227131	0.0475813
ENSMUSG00000009378	Slc16a12	17.5091	2.75776	0.577064	3.04603	0.00231881	0.0485225
ENSMUSG00000075602	Ly6a	14.9448	3.2888	0.752125	3.04312	0.00234142	0.048941
ENSMUSG00000037902	Sirpa	120.444	1.80136	0.263477	3.04148	0.00235416	0.0491173
ENSMUSG00000049420	Tmem200a	163.968	1.59952	0.197123	3.04137	0.00235506	0.0491173
ENSMUSG00000005267	Zfp287	32.1865	2.21132	0.399008	3.03584	0.00239867	0.0499714
ENSMUSG00000029223	Uchl1	579.604	-1.30546	0.100705	-3.03325	0.00241938	0.0503471
ENSMUSG00000021285	Ppp1r13b	137.691	1.65236	0.215289	3.03015	0.00244433	0.0508102
ENSMUSG00000010067	Rassf1	190.783	1.63788	0.210678	3.02775	0.00246385	0.0511595
ENSMUSG00000029304	Spp1	5225.16	-1.42394	0.140049	-3.0271	0.00246915	0.0512132
ENSMUSG00000036533	Cdc42ep3	65.8473	-1.8127	0.268638	-3.02527	0.0024841	0.0514665
ENSMUSG00000043993	2900052L18Rik	33.577	2.17669	0.389248	3.02298	0.00250295	0.0518001
ENSMUSG00000020102	Slc16a7	11.0016	3.54569	0.8425	3.02159	0.0025145	0.0519375
ENSMUSG00000050671	Ism2	78.6879	1.78695	0.260447	3.02152	0.00251511	0.0519375
ENSMUSG00000007655	Cav1	4.13605	5.43251	1.46751	3.02043	0.00252412	0.0520665
ENSMUSG00000027313	Chac1	195.591	-1.53682	0.177956	-3.01656	0.00255657	0.0526782
ENSMUSG00000016283	H2-M2	6.52987	5.09109	1.35685	3.01514	0.00256859	0.0528104
ENSMUSG00000049999	Ppp1r3d	4.12422	5.42917	1.46896	3.01518	0.00256829	0.0528104
ENSMUSG00000029298	Gbp9	84.9333	1.8249	0.274154	3.00889	0.00262201	0.0537913
ENSMUSG00000068615	Gjd2	9.74952	3.70622	0.899329	3.00915	0.00261978	0.0537913
ENSMUSG00000071708	Sms	2690.13	-1.33611	0.111771	-3.00717	0.00263691	0.054038
ENSMUSG00000043639	Rbm20	172.126	1.59892	0.199846	2.9969	0.00272741	0.0558319
ENSMUSG00000032376	Usp3	493.917	1.52579	0.175698	2.99259	0.00276624	0.0565458
ENSMUSG00000091387	Gcnt4	255.086	1.46216	0.154447	2.99236	0.00276829	0.0565458
ENSMUSG00000036053	Fmnl2	684.364	1.4168	0.139397	2.99002	0.00278955	0.0568568
ENSMUSG00000102543	Pcdhgc5	47.6644	1.96784	0.323685	2.99006	0.00278924	0.0568568
ENSMUSG00000068417	Pnp2	207.788	-1.4761	0.159354	-2.98767	0.00281117	0.0572353
ENSMUSG00000063060	Sox7	11.7295	-3.25762	0.756666	-2.98364	0.00284839	0.0579307
ENSMUSG00000025176	Hoga1	18.1029	2.69432	0.569368	2.97579	0.00292236	0.0593709
ENSMUSG00000020553	Pctp	199.525	1.49152	0.165323	2.97311	0.00294798	0.0597624
ENSMUSG00000040703	Cyp2s1	519.541	-1.46976	0.157993	-2.9733	0.00294621	0.0597624
ENSMUSG00000019850	Tnfaip3	52.7989	1.91123	0.306639	2.97169	0.0029617	0.0599761
ENSMUSG00000091586	Cyp4f17	188.866	1.52498	0.1769	2.96765	0.00300087	0.0607039
ENSMUSG00000032883	Acsl3	4878.78	1.21972	0.0740498	2.96713	0.00300597	0.0607418
ENSMUSG00000017607	Tns4	200.47	1.48771	0.164414	2.96634	0.00301366	0.060832
ENSMUSG00000050271	D8Ertd82e	127.097	1.59564	0.200952	2.96407	0.00303595	0.0612162
ENSMUSG00000050150	Slc9b1	243.555	-1.43693	0.147582	-2.96058	0.00307059	0.0618485
ENSMUSG00000026623	Lpgat1	490.377	1.43983	0.148743	2.95695	0.00310699	0.0625149
ENSMUSG00000046314	Stxbp6	25.7166	2.37238	0.464797	2.95265	0.00315058	0.0633244
ENSMUSG00000043903	Gm22	9.77123	4.15081	1.06807	2.94999	0.00317782	0.0638038
ENSMUSG00000039405	Prss23	7.18954	5.23302	1.43663	2.94649	0.003214	0.0644615
ENSMUSG00000025081	Tdrd1	46.5982	1.99396	0.337446	2.94554	0.00322392	0.0645916
ENSMUSG00000033159	Cnppd1	249.644	1.41304	0.140349	2.94297	0.00325076	0.0650602
ENSMUSG00000073599	Ecscr	108.468	1.65119	0.221317	2.94233	0.00325749	0.0651257
ENSMUSG00000003949	Hlf	136.413	-1.67668	0.230045	-2.9415	0.00326628	0.0651595
ENSMUSG00000015312	Gadd45b	195.685	1.84437	0.287084	2.94119	0.00326957	0.0651595
ENSMUSG00000027848	Olfml3	8.95347	4.01465	1.02483	2.9416	0.0032652	0.0651595
ENSMUSG00000058975	Kcnc1	8.26493	4.51094	1.19441	2.93948	0.00328767	0.0654511
ENSMUSG00000030352	Tspan9	223.359	1.48091	0.163816	2.93567	0.00332827	0.0661194
ENSMUSG00000031853	BC021891	10.085	3.7612	0.94047	2.93598	0.00332497	0.0661194
ENSMUSG00000035451	Foxa1	7.27363	5.25248	1.44954	2.93368	0.00334969	0.0664749
ENSMUSG00000031375	Bgn	9.87016	3.72775	0.930259	2.93225	0.00336519	0.0667122
ENSMUSG00000028943	Espn	131.679	1.61566	0.210141	2.92973	0.00339259	0.0671538
ENSMUSG00000079017	Ifi27l2a	3.95676	5.36994	1.49168	2.92954	0.0033946	0.0671538
ENSMUSG00000021636	Marveld2	148.062	1.62218	0.212448	2.92864	0.00340451	0.0672792
ENSMUSG00000056476	Med12l	78.5858	1.86053	0.294027	2.92669	0.0034259	0.067631
ENSMUSG00000031340	Gabre	41.5303	1.9578	0.327433	2.92518	0.00344252	0.0678879
ENSMUSG00000036862	Dchs1	20.8007	2.70212	0.582596	2.92161	0.00348227	0.0686001
ENSMUSG00000022297	Fzd6	111.951	1.62717	0.214757	2.92036	0.00349626	0.0688037
ENSMUSG00000074766	Ism1	14.2955	3.02634	0.694434	2.91798	0.0035231	0.0692595
ENSMUSG00000013846	St3gal1	24.6863	2.53147	0.525148	2.91626	0.00354259	0.0695699
ENSMUSG00000027703	Lrriq4	44.3911	-1.93473	0.320902	-2.91281	0.00358189	0.0702684
ENSMUSG00000028565	Nfia	25.0263	2.47703	0.507212	2.91206	0.00359057	0.0703655
ENSMUSG00000030123	Plxnd1	48.0922	1.95123	0.32677	2.91102	0.00360256	0.0705271
ENSMUSG00000105039	Gm42637	9.56316	3.67987	0.922337	2.90552	0.00366638	0.071702
ENSMUSG00000034853	Acot11	40.8104	2.04575	0.360126	2.90385	0.00368602	0.0720113
ENSMUSG00000032875	Arhgef17	857.653	1.28994	0.0998789	2.90289	0.00369738	0.0721583
ENSMUSG00000068923	Syt11	74.7958	1.71039	0.24539	2.89494	0.00379227	0.0739335
ENSMUSG00000018217	Pmp22	11.1548	3.5655	0.886434	2.89418	0.00380148	0.07396
ENSMUSG00000024401	Tnf	3.80221	5.31222	1.4898	2.89449	0.00379773	0.07396
ENSMUSG00000026227	2810459M11Rik	14.5413	3.05639	0.711852	2.88879	0.00386723	0.0750841
ENSMUSG00000056174	Col8a2	3.8148	5.31609	1.49397	2.88901	0.00386458	0.0750841
ENSMUSG00000022793	B4galt4	61.8431	1.76615	0.265863	2.88175	0.00395478	0.0767048
ENSMUSG00000041923	Nol4	9.25423	3.62324	0.910401	2.88141	0.00395901	0.0767078
ENSMUSG00000031824	6430548M08Rik	9.76687	3.70859	0.940224	2.8808	0.00396673	0.0767784
ENSMUSG00000053580	Tanc2	105.85	1.65774	0.228465	2.87897	0.00398972	0.0771441
ENSMUSG00000019853	Hebp2	45.0669	1.93338	0.324759	2.87406	0.00405232	0.078114
ENSMUSG00000037613	Tnfrsf23	24.2591	2.49463	0.519952	2.87455	0.00404598	0.078114
ENSMUSG00000038623	Tm6sf1	9.92477	3.38263	0.828933	2.87434	0.00404875	0.078114
ENSMUSG00000020275	Rel	131.588	1.64269	0.224031	2.86875	0.00412093	0.0793553
ENSMUSG00000003378	Grik5	117.728	1.619	0.215882	2.86733	0.00413956	0.0796327
ENSMUSG00000032353	Tmed3	107.531	1.58475	0.204024	2.86607	0.00415599	0.079867
ENSMUSG00000020674	Pxdn	595.546	1.54177	0.18919	2.86364	0.00418804	0.080401
ENSMUSG00000024621	Csf1r	8.14542	-4.01067	1.05149	-2.86323	0.00419343	0.0804225
ENSMUSG00000024867	Pip5k1b	210.736	-1.48101	0.168095	-2.86154	0.00421589	0.0806888
ENSMUSG00000028664	Ephb2	421.623	1.51743	0.180816	2.86165	0.00421447	0.0806888
ENSMUSG00000030688	Stard10	112.466	1.61861	0.216452	2.85797	0.00426362	0.0815196
ENSMUSG00000032262	Elovl4	91.5558	1.74876	0.262173	2.85598	0.00429043	0.081949
ENSMUSG00000041313	Slc7a1	2877.04	-1.20156	0.0706013	-2.85496	0.00430427	0.08213
ENSMUSG00000097113	Gm19705	200.891	-1.49252	0.172654	-2.85265	0.00433562	0.0826445
ENSMUSG00000020123	Avpr1a	3.79668	5.31046	1.51195	2.85094	0.00435909	0.0830078
ENSMUSG00000049281	Scn3b	49.6819	2.09861	0.38551	2.84977	0.00437514	0.0832293
ENSMUSG00000027966	Col11a1	59.7305	1.87136	0.305962	2.84795	0.00440019	0.0836214
ENSMUSG00000040007	Bahd1	632.006	1.39648	0.139262	2.847	0.00441337	0.0837873
ENSMUSG00000029231	Pdgfra	34.1566	2.15878	0.407244	2.84542	0.00443531	0.0841189
ENSMUSG00000052957	Gas1	59.0258	1.92484	0.325663	2.83986	0.00451335	0.085513
ENSMUSG00000025321	Itgb8	8.26052	4.51737	1.24191	2.83223	0.00462245	0.087229
ENSMUSG00000049916	2610318N02Rik	1229.53	-1.27984	0.0987951	-2.83251	0.00461835	0.087229
ENSMUSG00000078949	R3hdml	44.4509	-1.90552	0.319617	-2.83314	0.00460931	0.087229
ENSMUSG00000084902	Gm281	7.93392	-3.97178	1.04916	-2.83253	0.00461807	0.087229
ENSMUSG00000025921	Rdh10	347.008	1.35901	0.126877	2.82957	0.00466113	0.0877236
ENSMUSG00000027221	Chst1	33.7742	2.19218	0.421301	2.82976	0.00465822	0.0877236
ENSMUSG00000076617	Ighm	6.06513	4.98111	1.40702	2.82946	0.00466263	0.0877236
ENSMUSG00000028327	Stra6l	84.716	1.98418	0.348994	2.82005	0.00480155	0.0902472
ENSMUSG00000016758	Bik	16.8741	2.57106	0.55763	2.81739	0.0048415	0.0909072
ENSMUSG00000081044	AU015836	54.6312	2.00165	0.355606	2.81675	0.00485121	0.0909989
ENSMUSG00000030220	Arhgdib	60.8537	1.90975	0.323102	2.81568	0.00486744	0.0912125
ENSMUSG00000034227	Foxj1	68.3911	1.81738	0.290378	2.81488	0.0048796	0.0913493
ENSMUSG00000031563	Wwc2	1262.63	1.3523	0.125278	2.81215	0.00492119	0.0920365
ENSMUSG00000045467	Ttll13	30.4722	-2.16688	0.415661	-2.80727	0.00499628	0.0933482
ENSMUSG00000022912	Pros1	106.879	1.70368	0.251259	2.80063	0.00510037	0.0951985
ENSMUSG00000011148	Adssl1	10.7221	3.22285	0.793798	2.80027	0.00510598	0.0952088
ENSMUSG00000040136	Abcc8	50.0736	2.02768	0.36844	2.78929	0.0052824	0.0984011
ENSMUSG00000087231	E230016M11Rik	18.1975	2.69911	0.609723	2.7867	0.00532481	0.099093
ENSMUSG00000032186	Tmod2	70.2922	1.8668	0.311094	2.7863	0.00533131	0.099116
ENSMUSG00000043342	Hoxd9	3.4974	5.19071	1.505	2.78452	0.00536071	0.0994663
ENSMUSG00000054065	Pkp3	140.448	1.76742	0.275573	2.7848	0.00535605	0.0994663
ENSMUSG00000033717	Adra2a	8.77891	3.54453	0.913962	2.78407	0.00536821	0.0995074
ENSMUSG00000038351	Sgsm2	493.66	1.33375	0.11996	2.78215	0.00539999	0.0999981
ENSMUSG00000054951	9130008F23Rik	26.7633	2.2398	0.446299	2.77795	0.00547031	0.101201
ENSMUSG00000045319	Proser2	83.1292	1.87453	0.315761	2.76961	0.00561239	0.103727
ENSMUSG00000096917	2500002B13Rik	181.766	-1.45437	0.164079	-2.76922	0.00561904	0.103748
ENSMUSG00000036432	Siah2	114.836	1.6053	0.218862	2.76566	0.0056807	0.104784
ENSMUSG00000038042	Ptpdc1	69.6741	1.77589	0.281183	2.75939	0.00579097	0.106714
ENSMUSG00000030551	Nr2f2	12.3256	2.98232	0.718605	2.75857	0.00580557	0.106774
ENSMUSG00000098161	Platr11	80.6124	-1.82576	0.299341	-2.7586	0.00580487	0.106774
ENSMUSG00000062115	Rai1	445.165	1.41712	0.151339	2.75619	0.00584793	0.107448
ENSMUSG00000048458	Fam212b	82.3364	1.73348	0.266228	2.75507	0.0058679	0.10771
ENSMUSG00000027896	Slc16a4	100.212	1.57752	0.209699	2.75403	0.00588671	0.10795
ENSMUSG00000024381	Bin1	613.616	1.29322	0.106569	2.75147	0.00593289	0.108691
ENSMUSG00000039841	Zfp800	108.178	1.55952	0.203738	2.74629	0.00602734	0.110314
ENSMUSG00000020432	Tcn2	509.267	1.29253	0.106534	2.74585	0.00603551	0.110322
ENSMUSG00000091712	Sec14l5	16.8421	2.57091	0.57215	2.74563	0.00603952	0.110322
ENSMUSG00000056116	H2-T22	223.162	1.39217	0.142891	2.74457	0.00605905	0.110572
ENSMUSG00000084308	Gm14593	45.7858	1.89253	0.326029	2.73757	0.00618958	0.112845
ENSMUSG00000024781	Lipa	165.886	1.62171	0.227771	2.72952	0.00634258	0.115522
ENSMUSG00000045039	Megf8	1897.48	1.23725	0.0869574	2.72834	0.00636533	0.115824
ENSMUSG00000034910	Pygo1	22.0316	2.42128	0.521186	2.727	0.00639126	0.116184
ENSMUSG00000046908	Ltb4r1	32.6141	2.02812	0.377582	2.7229	0.00647109	0.117522
ENSMUSG00000026840	Lamc3	3.33655	5.12294	1.51523	2.72101	0.00650834	0.118084
ENSMUSG00000032549	Rab6b	27.3831	2.15214	0.423477	2.72068	0.00651484	0.118088
ENSMUSG00000110647	RP23-381H23.1	9.77849	-3.21522	0.816222	-2.71399	0.00664788	0.120384
ENSMUSG00000039126	Prune2	480.537	-1.34708	0.128037	-2.71079	0.00671221	0.121432
ENSMUSG00000037010	Apln	83.3284	2.95967	0.7238	2.70747	0.00677987	0.122434
ENSMUSG00000044976	Wdr72	3.33809	5.12349	1.52302	2.70743	0.00678057	0.122434
ENSMUSG00000070867	Trabd2b	9.60659	3.33344	0.862015	2.70696	0.00679026	0.122491
ENSMUSG00000029055	Plch2	18.082	-2.51018	0.558849	-2.70231	0.00688602	0.1241
ENSMUSG00000053216	Btn2a2	74.2525	1.67541	0.250536	2.69587	0.00702055	0.126404
ENSMUSG00000023046	Igfbp6	7.85244	4.43308	1.27705	2.68829	0.00718192	0.129185
ENSMUSG00000022218	Tgm1	666.825	2.53217	0.570136	2.68739	0.00720138	0.129412
ENSMUSG00000069833	Ahnak	2038.54	2.02583	0.382542	2.68162	0.00732668	0.131538
ENSMUSG00000059854	Hydin	31.2878	-2.06752	0.398202	-2.68084	0.00734373	0.131719
ENSMUSG00000000386	Mx1	3.6323	5.24684	1.58607	2.67759	0.00741541	0.132878
ENSMUSG00000096764	Gm21985	19.108	-2.32837	0.49707	-2.67239	0.00753126	0.134825
ENSMUSG00000024642	Tle4	3955.68	-1.30883	0.115643	-2.67056	0.00757244	0.135305
ENSMUSG00000067235	H2-Q10	26.8348	2.30833	0.489851	2.67087	0.00756549	0.135305
ENSMUSG00000035164	Zc3h12c	127.16	1.55983	0.209761	2.66887	0.00761069	0.13586
ENSMUSG00000027230	Creb3l1	116.765	1.67368	0.252584	2.66716	0.00764947	0.136423
ENSMUSG00000032332	Col12a1	8.30066	3.45675	0.921752	2.6653	0.0076919	0.13705
ENSMUSG00000023067	Cdkn1a	7282.39	1.2596	0.0974709	2.66341	0.00773534	0.137693
ENSMUSG00000021822	Plau	23.5302	2.21978	0.459404	2.65513	0.0079277	0.140984
ENSMUSG00000037260	Hgsnat	162.689	1.49023	0.185232	2.64657	0.00813121	0.144467
ENSMUSG00000063760	Rnf217	63.5836	1.77602	0.293437	2.64459	0.00817911	0.145181
ENSMUSG00000059401	Mamld1	13.733	2.96665	0.743821	2.64398	0.0081938	0.145305
ENSMUSG00000053141	Ptprt	22.1554	2.35067	0.511294	2.64168	0.00824967	0.146158
ENSMUSG00000036907	C1ql2	8.62115	3.52065	0.954383	2.64112	0.00826312	0.146259
ENSMUSG00000033855	Ston1	147.601	1.51156	0.1939	2.63826	0.00833337	0.147226
ENSMUSG00000061232	H2-K1	725.862	2.0262	0.388952	2.63837	0.00833068	0.147226
ENSMUSG00000015709	Arnt2	172.948	1.55798	0.211722	2.63545	0.00840261	0.14831
ENSMUSG00000038555	Reep2	143.94	1.53013	0.201324	2.63322	0.00845788	0.149145
ENSMUSG00000034422	Parp14	163.552	1.49782	0.18915	2.63187	0.00849168	0.149601
ENSMUSG00000024647	Cbln2	7.30073	4.32773	1.26505	2.63052	0.00852546	0.150056
ENSMUSG00000039224	D1Pas1	375.562	-1.54407	0.206892	-2.62974	0.00854513	0.150262
ENSMUSG00000050732	Vamp8	149.932	1.49027	0.186461	2.62933	0.00855526	0.1503
ENSMUSG00000032487	Ptgs2	35.8173	2.10628	0.420855	2.62865	0.00857245	0.150461
ENSMUSG00000024782	Ak3	216.191	1.40426	0.154345	2.61919	0.00881386	0.154554
ENSMUSG00000018486	Wnt9b	8.7534	3.54427	0.971696	2.61838	0.00883484	0.154778
ENSMUSG00000048537	Phldb1	663.576	1.40671	0.155362	2.61782	0.00884944	0.15489
ENSMUSG00000041583	Obox6	7.08217	-3.79337	1.06751	-2.61671	0.00887819	0.155249
ENSMUSG00000027199	Gatm	22.6654	2.30493	0.498853	2.61586	0.00890028	0.155491
ENSMUSG00000085873	Ttc39aos1	5.08036	4.71885	1.42209	2.61505	0.00892132	0.155638
ENSMUSG00000109704	Gm45568	3.14749	-5.16503	1.5928	-2.6149	0.00892525	0.155638
ENSMUSG00000045790	Ccdc149	6.68946	4.19578	1.22294	2.6132	0.00896989	0.156272
ENSMUSG00000047767	Atg16l2	102.047	1.54831	0.210017	2.61078	0.00903368	0.157238
ENSMUSG00000049550	Clip1	458.109	1.39241	0.150397	2.60918	0.00907608	0.15783
ENSMUSG00000043008	Klhl6	3.7907	5.3082	1.65206	2.60778	0.00911318	0.158329
ENSMUSG00000018387	Shroom1	9.94668	3.09537	0.803902	2.60651	0.00914714	0.15848
ENSMUSG00000020963	Tshr	4.92415	4.67259	1.40893	2.60665	0.00914334	0.15848
ENSMUSG00000041708	Mpped1	4.92997	4.67241	1.40868	2.60699	0.00913426	0.15848
ENSMUSG00000025905	Oprk1	13.7617	2.79356	0.688662	2.60441	0.00920319	0.159226
ENSMUSG00000072791	Abcb5	15.0177	-2.52749	0.586535	-2.60427	0.00920707	0.159226
ENSMUSG00000087259	2610035D17Rik	19.4852	2.39377	0.535594	2.6023	0.0092602	0.159998
ENSMUSG00000027887	Sypl2	16.9029	-2.3969	0.536902	-2.60178	0.00927425	0.160094
ENSMUSG00000097567	Gm26637	78.4442	-1.72388	0.278289	-2.60119	0.00929009	0.16022
ENSMUSG00000096780	Tmem181b-ps	47.2957	2.09495	0.421334	2.59877	0.00935578	0.161205
ENSMUSG00000031021	Tmem9b	99.6307	1.55321	0.212957	2.59777	0.0093831	0.161528
ENSMUSG00000073409	H2-Q6	24.4778	2.2177	0.469741	2.59228	0.00953431	0.163981
ENSMUSG00000021319	Sfrp4	24.3979	-2.1662	0.450048	-2.59128	0.00956199	0.164307
ENSMUSG00000015133	Lrrk1	73.1387	1.62789	0.2425	2.58924	0.00961868	0.165131
ENSMUSG00000040296	Ddx58	3803.56	-1.21595	0.0836119	-2.58273	0.00980223	0.168129
ENSMUSG00000001247	Lsr	359.359	1.3347	0.12964	2.58173	0.0098305	0.168364
ENSMUSG00000040659	Efhd2	387.592	1.30553	0.118346	2.58162	0.00983381	0.168364
ENSMUSG00000058897	Col25a1	9.21981	3.62081	1.01537	2.58114	0.00984753	0.168446
ENSMUSG00000026630	Batf3	7.80692	3.80249	1.08681	2.57864	0.00991895	0.169513
ENSMUSG00000061143	Maml3	36.5142	2.09782	0.426006	2.577	0.00996615	0.170165
ENSMUSG00000044528	Tram1l1	17.9661	2.45895	0.567388	2.57134	0.0101305	0.172814
ENSMUSG00000097159	Gm26517	8.979	3.22562	0.865919	2.57024	0.0101629	0.17321
ENSMUSG00000026866	Kynu	8.13675	3.42992	0.945569	2.5698	0.0101757	0.173246
ENSMUSG00000035934	Pknox2	52.8664	1.96874	0.377009	2.56954	0.0101834	0.173246
ENSMUSG00000027716	Trpc3	12.7576	3.04418	0.796562	2.56625	0.0102805	0.17474
ENSMUSG00000020121	Srgap1	87.5288	1.73353	0.286022	2.56459	0.0103297	0.175358
ENSMUSG00000021280	Exoc3l4	4.92367	4.67081	1.43145	2.5644	0.0103355	0.175358
ENSMUSG00000059810	Rgs3	63.8032	1.69162	0.269941	2.56211	0.0104037	0.176358
ENSMUSG00000012519	Mlkl	20.4135	2.29208	0.504504	2.56108	0.0104347	0.176565
ENSMUSG00000028132	Tmem56	3.01408	4.97674	1.55258	2.56138	0.0104258	0.176565
ENSMUSG00000031160	Eras	79.8804	-1.84285	0.329583	-2.55734	0.0105478	0.178318
ENSMUSG00000031748	Gnao1	33.7149	2.24172	0.485983	2.55508	0.0106164	0.179262
ENSMUSG00000091705	H2-Q2	14.2955	2.55227	0.607574	2.55487	0.0106227	0.179262
ENSMUSG00000001240	Ramp2	63.3848	1.81321	0.318471	2.55347	0.0106656	0.179826
ENSMUSG00000040891	Foxa3	52.651	1.95824	0.375443	2.55229	0.0107018	0.180274
ENSMUSG00000025225	Nfkb2	491.873	1.42251	0.165643	2.55069	0.0107509	0.18094
ENSMUSG00000041912	Tdrkh	17.3178	2.5018	0.589198	2.54889	0.0108065	0.181714
ENSMUSG00000035200	Chrnb4	21.4973	2.38142	0.543862	2.54002	0.0110846	0.186224
ENSMUSG00000006576	Slc4a3	106.795	1.50971	0.20074	2.53915	0.0111122	0.186433
ENSMUSG00000069255	Dusp22	74.7457	1.67063	0.26413	2.539	0.0111169	0.186433
ENSMUSG00000037798	Mat1a	5.38887	4.8058	1.50042	2.53649	0.0111969	0.187608
ENSMUSG00000027577	Chrna4	14.5833	2.59097	0.627435	2.53567	0.0112232	0.187882
ENSMUSG00000022995	Enah	6719.35	-1.21574	0.0851589	-2.53334	0.0112982	0.188804
ENSMUSG00000032968	Inha	4.62439	4.57576	1.41166	2.53302	0.0113084	0.188804
ENSMUSG00000036908	Unc93b1	70.9594	1.66803	0.263724	2.53307	0.0113067	0.188804
ENSMUSG00000029608	Rph3a	15.5674	2.56083	0.616976	2.52981	0.0114125	0.190296
ENSMUSG00000074365	Crxos	42.2206	-2.04214	0.411972	-2.52964	0.011418	0.190296
ENSMUSG00000001642	Akr1b3	4819.27	-1.24374	0.0964879	-2.52609	0.0115339	0.192059
ENSMUSG00000027200	Sema6d	10.4155	2.92441	0.762356	2.52429	0.0115933	0.192876
ENSMUSG00000031883	Car7	13.3384	2.58285	0.62732	2.5232	0.0116293	0.193305
ENSMUSG00000051457	Spn	269.198	-2.14844	0.455238	-2.52273	0.0116446	0.193389
ENSMUSG00000030717	Nupr1	252.493	-1.48033	0.190445	-2.52212	0.0116651	0.193546
ENSMUSG00000088384	Gm24690	4.33157	-4.61083	1.43183	-2.52183	0.0116746	0.193546
ENSMUSG00000035413	Tmem98	124.902	1.5015	0.19894	2.52086	0.0117067	0.193907
ENSMUSG00000025892	Gria4	26.7467	2.10863	0.440062	2.51927	0.01176	0.194619
ENSMUSG00000097768	2310043M15Rik	82.0643	-1.57432	0.228173	-2.51703	0.011835	0.195689
ENSMUSG00000041794	Myrip	6.21319	4.07759	1.22294	2.51655	0.0118509	0.195779
ENSMUSG00000031937	Vstm5	18.1965	2.37268	0.545937	2.51436	0.0119247	0.196825
ENSMUSG00000036040	Adamtsl2	3.00702	4.97396	1.58084	2.51382	0.0119432	0.196958
ENSMUSG00000086266	Igf2os	11.8911	2.7274	0.687709	2.51182	0.012011	0.197903
ENSMUSG00000038141	Tmem181a	207.327	1.49791	0.198454	2.50893	0.0121096	0.199354
ENSMUSG00000032041	Tirap	135.219	1.51304	0.204536	2.50832	0.0121306	0.199524
ENSMUSG00000013236	Ptprs	2052.4	1.30857	0.123066	2.50738	0.0121631	0.199884
ENSMUSG00000032999	Nlrp4f	732.592	-1.38368	0.153099	-2.50606	0.0122086	0.200423
ENSMUSG00000045318	Adra2c	7.82055	3.36601	0.944209	2.50581	0.0122172	0.200423
ENSMUSG00000001750	Tcirg1	737.042	1.28394	0.11342	2.50348	0.012298	0.20156
ENSMUSG00000026976	Pax8	16.5492	-2.69485	0.677076	-2.50319	0.0123079	0.20156
ENSMUSG00000034171	Faah	33.8496	2.00709	0.402498	2.5021	0.0123458	0.201655
ENSMUSG00000035407	Kank4	9.45877	3.01549	0.805437	2.50236	0.0123368	0.201655
ENSMUSG00000068876	Cgn	648.732	1.45281	0.180935	2.50262	0.0123279	0.201655
ENSMUSG00000052396	Mogat2	242.332	1.62751	0.251607	2.49401	0.012631	0.205957
ENSMUSG00000055745	Ldoc1l	103.852	1.51857	0.207925	2.49405	0.0126296	0.205957
ENSMUSG00000015890	Amdhd1	4.30638	-4.6048	1.44632	-2.4924	0.0126885	0.206714
ENSMUSG00000020684	Rasl10b	12.3789	2.61724	0.649065	2.49164	0.0127153	0.206973
ENSMUSG00000020388	Pdlim4	11.0775	2.807	0.725616	2.4903	0.0127634	0.207489
ENSMUSG00000033255	Gm5134	72.5045	-1.64151	0.25765	-2.48984	0.0127801	0.207489
ENSMUSG00000035783	Acta2	2.8583	4.8999	1.5662	2.49004	0.0127729	0.207489
ENSMUSG00000097604	Gm17322	32.3975	-1.94783	0.380828	-2.48887	0.0128151	0.207878
ENSMUSG00000086712	AI427809	14.0799	-2.5403	0.619261	-2.48732	0.0128709	0.208604
ENSMUSG00000087677	Gm15226	2.78839	-4.99104	1.60552	-2.48583	0.012925	0.209301
ENSMUSG00000057596	Trim30d	4.62364	4.5773	1.44089	2.48271	0.0130388	0.210963
ENSMUSG00000018474	Chd3	534.94	-1.31689	0.127691	-2.48167	0.0130768	0.211172
ENSMUSG00000040618	Pck2	1052.17	-1.26144	0.105358	-2.48144	0.0130854	0.211172
ENSMUSG00000070473	Cldn3	76.1697	1.67196	0.270752	2.48181	0.0130716	0.211172
ENSMUSG00000023905	Tnfrsf12a	175.076	1.51825	0.208901	2.48084	0.0131074	0.211272
ENSMUSG00000040616	Tmem51	222.036	1.39849	0.160637	2.48066	0.013114	0.211272
ENSMUSG00000032359	Ctsh	6.88282	3.60625	1.05107	2.47961	0.0131526	0.211711
ENSMUSG00000036745	Ttll7	17.3625	2.3918	0.561444	2.47896	0.0131767	0.211919
ENSMUSG00000106365	Gm43568	23.0877	-2.19993	0.484381	-2.47724	0.0132402	0.212758
ENSMUSG00000022629	Kif21a	249.537	1.57823	0.233515	2.4762	0.0132791	0.213019
ENSMUSG00000090576	Gm17055	2.85323	4.89784	1.57399	2.47641	0.0132713	0.213019
ENSMUSG00000034796	Cpne7	12.1726	2.77196	0.715785	2.47555	0.0133031	0.213123
ENSMUSG00000097340	Gm26617	8.49093	3.13392	0.862047	2.47541	0.0133082	0.213123
ENSMUSG00000004558	Ndrg2	73.0302	-1.70819	0.286236	-2.47414	0.0133558	0.213704
ENSMUSG00000018569	Cldn7	239.944	1.55326	0.223846	2.47163	0.0134497	0.215024
ENSMUSG00000022488	Nckap1l	153.429	1.54118	0.219081	2.47022	0.0135029	0.215692
ENSMUSG00000040105	Plpp6	30.396	1.99752	0.403943	2.46946	0.0135319	0.215971
ENSMUSG00000020154	Ptprb	22.8631	2.16845	0.473282	2.46883	0.0135554	0.216164
ENSMUSG00000002771	Grin2d	24.3652	2.13784	0.461326	2.46645	0.0136459	0.217422
ENSMUSG00000021127	Zfp36l1	718.021	-1.27453	0.111359	-2.46523	0.0136925	0.21798
ENSMUSG00000027895	Kcnc4	11.2502	2.82297	0.739915	2.46375	0.0137492	0.218698
ENSMUSG00000107344	Gm2559	18.7544	-2.29827	0.527166	-2.46274	0.0137879	0.219128
ENSMUSG00000028457	Atp8b5	44.3658	-1.9013	0.366043	-2.46228	0.0138055	0.219224
ENSMUSG00000041134	Cyyr1	59.791	1.77369	0.314642	2.45896	0.0139342	0.22108
ENSMUSG00000036264	Fstl4	6.85966	3.60861	1.06141	2.45768	0.0139838	0.221681
ENSMUSG00000029875	Ccdc184	5.4331	4.81642	1.55384	2.45613	0.0140444	0.222454
ENSMUSG00000025375	Aatk	4.47184	4.52497	1.43604	2.45466	0.0141019	0.223178
ENSMUSG00000050212	Eva1b	406.897	1.5096	0.207757	2.45289	0.0141713	0.224087
ENSMUSG00000058589	Anks1b	4.44832	4.51993	1.43524	2.4525	0.0141868	0.224144
ENSMUSG00000021702	Thbs4	10.4028	3.17239	0.886099	2.45163	0.0142209	0.224495
ENSMUSG00000028028	Alpk1	8.27825	3.45863	1.00304	2.45117	0.0142392	0.224596
ENSMUSG00000052062	Pard3b	14.6105	2.58414	0.646518	2.45027	0.0142749	0.22497
ENSMUSG00000025658	Cnksr2	30.994	2.25341	0.511914	2.44847	0.0143464	0.225908
ENSMUSG00000041731	Pgm5	6.19731	-3.58678	1.05706	-2.44716	0.0143988	0.226543
ENSMUSG00000022658	Tagln3	19.5103	-2.27894	0.523462	-2.44324	0.0145562	0.228638
ENSMUSG00000026442	Nfasc	220.481	1.57605	0.235764	2.44332	0.0145526	0.228638
ENSMUSG00000019124	Scrn1	362.166	1.44726	0.183183	2.44161	0.0146218	0.229477
ENSMUSG00000042759	Apobr	172.958	1.49845	0.204184	2.44118	0.0146395	0.229563
ENSMUSG00000023999	Kif6	13.8289	2.49727	0.613912	2.4389	0.0147322	0.230825
ENSMUSG00000041889	Shisa4	37.2632	1.91973	0.377409	2.43697	0.0148111	0.231868
ENSMUSG00000040875	Osbpl10	91.3088	1.66656	0.273677	2.43558	0.0148678	0.232563
ENSMUSG00000054484	Tmem62	31.371	1.95996	0.39492	2.43078	0.0150666	0.235476
ENSMUSG00000029101	Rgs12	980.079	1.34986	0.144293	2.42467	0.0153222	0.239272
ENSMUSG00000040260	Daam2	52.3152	1.6997	0.289288	2.4187	0.015576	0.243035
ENSMUSG00000017485	Top2b	1327.7	1.23773	0.0983298	2.41768	0.0156199	0.243518
ENSMUSG00000038203	Hoxa13	6.08152	4.04308	1.26157	2.41215	0.0158588	0.247038
ENSMUSG00000025876	Unc5a	23.8179	2.16672	0.483916	2.41099	0.0159091	0.247478
ENSMUSG00000050896	Rtn4rl2	4.29177	4.466	1.43782	2.4106	0.0159265	0.247478
ENSMUSG00000072945	Ripply1	15.8517	-2.39293	0.577824	-2.41065	0.0159241	0.247478
ENSMUSG00000090307	1700071M16Rik	2.69668	4.81623	1.58345	2.41007	0.0159496	0.247633
ENSMUSG00000045034	Ankrd34b	14.1253	2.68043	0.697652	2.4087	0.0160096	0.24836
ENSMUSG00000047976	Kcna1	10.0765	2.86986	0.776801	2.40713	0.0160786	0.249225
ENSMUSG00000050777	Tmem37	21.7725	2.15748	0.481539	2.40371	0.0162298	0.251362
ENSMUSG00000044006	Cilp2	34.327	1.93224	0.388216	2.40134	0.0163353	0.252787
ENSMUSG00000032495	Lrrc2	160.811	-1.69228	0.288605	-2.39873	0.0164521	0.254178
ENSMUSG00000044017	Adgrd1	11.834	-2.86417	0.777074	-2.39895	0.016442	0.254178
ENSMUSG00000052837	Junb	410.058	2.02913	0.429132	2.39816	0.0164775	0.254362
ENSMUSG00000048142	Nat8l	66.7109	1.89108	0.371665	2.39753	0.0165059	0.254591
ENSMUSG00000029314	Agpat9	18.7374	2.85804	0.775842	2.39487	0.0166261	0.256235
ENSMUSG00000044968	Napepld	1173	-1.18265	0.0763802	-2.39134	0.0167871	0.258505
ENSMUSG00000017943	Gdap1l1	30.5227	1.95732	0.40077	2.3887	0.0169081	0.260156
ENSMUSG00000050105	Grrp1	59.677	-1.6702	0.280667	-2.38788	0.0169459	0.260524
ENSMUSG00000018378	Cuedc1	18.0141	2.36106	0.570743	2.38471	0.0170925	0.262563
ENSMUSG00000025938	Slco5a1	191.22	1.42636	0.178849	2.3839	0.0171302	0.262929
ENSMUSG00000087570	Gm13647	11.9544	-2.54787	0.649782	-2.38214	0.0172122	0.263971
ENSMUSG00000022887	Masp1	2.69238	4.81435	1.60207	2.3809	0.0172706	0.264652
ENSMUSG00000024176	Sox8	19.8317	2.15234	0.484171	2.38003	0.0173113	0.264848
ENSMUSG00000042256	Ptchd4	2.8454	4.89447	1.63632	2.38002	0.0173115	0.264848
ENSMUSG00000029847	Slc23a4	119.42	-1.45653	0.192183	-2.37551	0.0175245	0.267889
ENSMUSG00000022949	Clic6	24.897	2.04126	0.43841	2.37509	0.0175446	0.267979
ENSMUSG00000046761	Fam83h	642.856	1.3642	0.153379	2.37449	0.0175734	0.268201
ENSMUSG00000029522	Pla2g1b	1396.12	-1.30974	0.130522	-2.37309	0.0176401	0.269001
ENSMUSG00000057880	Abat	31.878	2.0393	0.438453	2.37039	0.0177693	0.270753
ENSMUSG00000054196	Cthrc1	88.3207	1.75261	0.318024	2.36651	0.0179569	0.27339
ENSMUSG00000060224	Pyroxd2	14.1408	2.53383	0.648614	2.36479	0.0180403	0.27439
ENSMUSG00000062296	Trank1	26.7188	2.10927	0.469124	2.36455	0.0180518	0.27439
ENSMUSG00000034686	Prr7	59.8349	1.63542	0.26879	2.364	0.0180788	0.274579
ENSMUSG00000037482	Erv3	9.07327	-3.09377	0.885894	-2.36346	0.0181053	0.274759
ENSMUSG00000031995	St14	1565.44	1.35686	0.151029	2.36283	0.0181359	0.275003
ENSMUSG00000078235	Fam43b	7.66275	3.33283	0.989446	2.35771	0.018388	0.278601
ENSMUSG00000005672	Kit	267.339	-1.38824	0.164762	-2.35635	0.0184553	0.279396
ENSMUSG00000017737	Mmp9	5.88291	3.99613	1.2717	2.356	0.018473	0.27944
ENSMUSG00000020723	Cacng4	41.7178	1.96975	0.411688	2.35554	0.018496	0.279563
ENSMUSG00000090257	Gm4524	3.00026	4.971	1.68923	2.35077	0.0187344	0.282939
ENSMUSG00000030340	Scnn1a	9.16796	2.96118	0.83522	2.3481	0.0188696	0.284752
ENSMUSG00000062380	Tubb3	228.328	-1.57463	0.244755	-2.34778	0.0188854	0.284763
ENSMUSG00000029211	Gabra4	24.9748	2.05302	0.449297	2.3437	0.0190935	0.287606
ENSMUSG00000029999	Tgfa	23.0697	2.04216	0.444707	2.34349	0.0191045	0.287606
ENSMUSG00000039316	Rftn1	36.6362	1.88883	0.379706	2.34083	0.0192411	0.28943
ENSMUSG00000102748	Pcdhgb2	7.35446	3.26989	0.971058	2.33755	0.0194108	0.291751
ENSMUSG00000030359	Pzp	18.3915	-2.3551	0.580693	-2.33358	0.0196175	0.294622
ENSMUSG00000002249	Tead3	206.277	1.47807	0.205159	2.33024	0.0197935	0.297028
ENSMUSG00000037148	Arhgap10	164.295	1.45877	0.19729	2.32536	0.0200529	0.300682
ENSMUSG00000039315	Clnk	16.0362	-2.30772	0.562798	-2.32361	0.0201463	0.301842
ENSMUSG00000057534	Gm15698	11.1612	-2.59021	0.684928	-2.32171	0.0202484	0.30313
ENSMUSG00000032726	Bmp8a	66.3461	1.61498	0.265023	2.32048	0.0203148	0.303682
ENSMUSG00000034255	Arhgap27	102.843	1.56484	0.243419	2.32043	0.0203175	0.303682
ENSMUSG00000035226	Rims4	13.4178	2.75842	0.758643	2.31785	0.0204575	0.305291
ENSMUSG00000038580	Sct	3.9799	4.35202	1.44618	2.31785	0.0204574	0.305291
ENSMUSG00000111229	RP23-181A8.7	2.42731	-4.79244	1.63669	-2.31715	0.0204958	0.30562
ENSMUSG00000024907	Gal	5.73539	3.95934	1.27737	2.31676	0.0205171	0.305695
ENSMUSG00000028634	Hivep3	4.13201	4.40762	1.47129	2.31608	0.020554	0.305761
ENSMUSG00000034463	Scara3	5.87663	4.00196	1.29607	2.3162	0.0205476	0.305761
ENSMUSG00000034758	Tle6	42.1008	-1.74328	0.321014	-2.31542	0.0205899	0.306053
ENSMUSG00000046500	Fam19a4	137.931	1.64877	0.280746	2.31087	0.0208399	0.309525
ENSMUSG00000038765	Lmx1b	3.9744	4.35097	1.45127	2.30899	0.0209442	0.310829
ENSMUSG00000037999	Arap2	354.76	1.32195	0.139475	2.30828	0.0209835	0.311167
ENSMUSG00000035274	Tpbg	269.959	1.32924	0.142686	2.30746	0.0210291	0.311599
ENSMUSG00000063751	Platr8	32.8465	-1.89077	0.386219	-2.3064	0.0210885	0.312233
ENSMUSG00000106519	Gm38509	6.88307	-3.3013	0.99811	-2.30566	0.0211297	0.312596
ENSMUSG00000015981	Stk32c	15.9075	2.36169	0.591196	2.30328	0.0212628	0.31432
ENSMUSG00000061666	Gdpd1	22.1238	2.036	0.450356	2.3004	0.0214258	0.31648
ENSMUSG00000022558	Mroh1	850.861	1.26777	0.116435	2.29978	0.0214609	0.316751
ENSMUSG00000020481	Ankrd36	27.6212	-2.1002	0.479047	-2.29666	0.0216384	0.31912
ENSMUSG00000040432	Ltb4r2	40.831	1.81272	0.354061	2.29542	0.0217088	0.319673
ENSMUSG00000105076	A930003O13Rik	5.37089	-3.99474	1.30467	-2.29541	0.0217099	0.319673
ENSMUSG00000055912	Tmem150a	211.476	1.33998	0.148155	2.29473	0.0217486	0.319993
ENSMUSG00000001504	Irx2	88.2803	-1.65546	0.285769	-2.29368	0.0218089	0.32063
ENSMUSG00000006154	Eps8l1	11.2555	2.63398	0.712658	2.2928	0.0218593	0.32112
ENSMUSG00000037913	Tmem156	6.52222	-3.21191	0.966702	-2.2881	0.0221315	0.324613
ENSMUSG00000043811	Rtn4r	5.41602	3.86876	1.25374	2.28817	0.0221278	0.324613
ENSMUSG00000038086	Hspb2	5.60913	3.9207	1.27675	2.28762	0.0221599	0.324776
ENSMUSG00000018819	Lsp1	6.23511	3.45155	1.0719	2.28712	0.0221889	0.324948
ENSMUSG00000009216	Fam163b	16.3513	2.51635	0.663431	2.28562	0.0222764	0.325977
ENSMUSG00000029151	Slc30a3	58.5117	1.61572	0.2695	2.28469	0.0223311	0.326523
ENSMUSG00000007041	Clic1	1447.63	1.33571	0.147019	2.28342	0.0224056	0.327359
ENSMUSG00000024778	Fas	8.18198	3.08108	0.911649	2.28276	0.0224445	0.327646
ENSMUSG00000036867	Smad6	94.0009	1.55379	0.242624	2.2825	0.0224601	0.327646
ENSMUSG00000070687	Htr1d	3.9767	4.35164	1.4688	2.28188	0.0224964	0.327921
ENSMUSG00000061947	Serpina10	3.9713	4.34939	1.47195	2.27549	0.0228768	0.332951
ENSMUSG00000109325	Krt8-ps	4.16164	4.41778	1.50194	2.27558	0.0228711	0.332951
ENSMUSG00000021314	Amph	374.495	1.33091	0.145476	2.27467	0.0229259	0.333408
ENSMUSG00000037962	Rflna	8.64979	2.87511	0.824843	2.27329	0.0230084	0.33435
ENSMUSG00000075590	Nrbp2	77.4365	1.54327	0.23904	2.2727	0.0230444	0.334615
ENSMUSG00000054072	Iigp1	4.12419	4.40717	1.49974	2.27184	0.0230963	0.33511
ENSMUSG00000111846	RP23-174E11.2	8.8892	-2.81046	0.797192	-2.27104	0.0231444	0.335549
ENSMUSG00000099398	Ms4a14	6.07416	-3.5527	1.12727	-2.26451	0.0235431	0.341067
ENSMUSG00000002111	Spi1	7.84217	3.01433	0.890052	2.26316	0.0236258	0.341802
ENSMUSG00000039601	Rcan2	8.50854	2.84148	0.813701	2.26309	0.0236301	0.341802
ENSMUSG00000053965	Pde5a	104.228	1.69319	0.306564	2.26116	0.0237495	0.343265
ENSMUSG00000032231	Anxa2	835.798	1.94901	0.419801	2.26062	0.0237825	0.343478
ENSMUSG00000056481	Cd248	10.7638	2.56024	0.690404	2.2599	0.0238274	0.343863
ENSMUSG00000023036	Pcdhgc4	24.8981	1.97781	0.432806	2.25923	0.0238689	0.344092
ENSMUSG00000054764	Mtnr1a	5.27284	3.82644	1.25116	2.25906	0.0238798	0.344092
ENSMUSG00000067924	Cxx1b	444.507	1.28936	0.128153	2.25796	0.0239483	0.344816
ENSMUSG00000032936	Camkv	336.432	-1.40822	0.181692	-2.24678	0.0246542	0.354708
ENSMUSG00000019966	Kitl	156.085	-1.65253	0.290678	-2.24487	0.0247767	0.356199
ENSMUSG00000074916	Chst14	45.0702	1.73356	0.326881	2.24412	0.0248246	0.356615
ENSMUSG00000022449	Adamts20	29.4265	2.10827	0.494202	2.24253	0.0249269	0.357811
ENSMUSG00000026343	Gpr39	6.58598	3.53957	1.13327	2.24092	0.025031	0.359031
ENSMUSG00000018906	P4ha2	100.305	1.48941	0.218451	2.24038	0.0250665	0.359267
ENSMUSG00000035187	Nkx6-1	3.83151	4.29236	1.47052	2.23892	0.0251612	0.36035
ENSMUSG00000023249	Parp3	140.117	1.39968	0.178679	2.23684	0.0252967	0.362015
ENSMUSG00000041673	Lrrc18	13.6369	2.47693	0.660724	2.23532	0.0253965	0.363168
ENSMUSG00000028789	Azin2	154.806	1.50469	0.226123	2.23193	0.0256198	0.366083
ENSMUSG00000044080	S100a1	32.4778	2.02499	0.460599	2.22535	0.0260576	0.372056
ENSMUSG00000035863	Palm	615.54	1.31585	0.142116	2.2225	0.0262496	0.373947
ENSMUSG00000087484	2900089D17Rik	9.96305	2.62385	0.73061	2.2226	0.0262431	0.373947
ENSMUSG00000098294	Gm27204	2.37851	4.63521	1.63553	2.22265	0.0262397	0.373947
ENSMUSG00000053040	Aph1c	20.4568	2.12533	0.506482	2.22185	0.0262934	0.374288
ENSMUSG00000066652	Lefty2	354.189	1.32215	0.14505	2.22096	0.026354	0.374867
ENSMUSG00000022715	Tmem114	6.22149	3.46194	1.10917	2.21961	0.026445	0.375878
ENSMUSG00000024529	Lox	8.02853	3.04869	0.923395	2.21865	0.0265104	0.376523
ENSMUSG00000015468	Notch4	38.9141	-1.82696	0.373518	-2.21397	0.0268312	0.380506
ENSMUSG00000020814	Mxra7	122.444	1.4749	0.2145	2.21398	0.0268302	0.380506
ENSMUSG00000078956	Gm14221	50.0969	-2.02745	0.464424	-2.21231	0.0269451	0.381834
ENSMUSG00000031845	Bco1	27.1028	-1.95607	0.432637	-2.20987	0.0271144	0.383655
ENSMUSG00000039747	Orai2	54.979	1.6608	0.298983	2.21015	0.0270949	0.383655
ENSMUSG00000032528	Vipr1	5.40817	3.86442	1.29718	2.20819	0.0272313	0.38502
ENSMUSG00000005373	Mlxipl	35.055	1.80729	0.366088	2.20519	0.0274408	0.387691
ENSMUSG00000100398	Gm5251	14.0246	-2.28857	0.585552	-2.2006	0.027764	0.391964
ENSMUSG00000060961	Slc4a4	42.793	1.80291	0.364957	2.20001	0.027806	0.392263
ENSMUSG00000001655	Hoxc13	28.6708	1.99633	0.453371	2.19761	0.0279772	0.39405
ENSMUSG00000048915	Efna5	38.867	1.76478	0.348036	2.19741	0.027991	0.39405
ENSMUSG00000097163	BC051077	809.126	-1.24164	0.109969	-2.19735	0.0279955	0.39405
ENSMUSG00000022018	Rgcc	25.9843	-2.09884	0.501306	-2.19195	0.0283833	0.398616
ENSMUSG00000032370	Lactb	183.963	1.36961	0.168619	2.19201	0.0283785	0.398616
ENSMUSG00000084927	Gm5724	16.3821	-2.14859	0.523874	-2.1925	0.0283432	0.398616
ENSMUSG00000027611	Procr	22.8048	2.01563	0.463763	2.18998	0.0285257	0.400097
ENSMUSG00000029337	Fgf5	190.279	2.61559	0.737746	2.1899	0.0285313	0.400097
ENSMUSG00000032327	Stra6	10.5947	2.53502	0.701627	2.1878	0.0286839	0.401937
ENSMUSG00000069911	Fam196b	50.3807	-1.82613	0.377747	-2.18698	0.028744	0.40248
ENSMUSG00000099338	2810030D12Rik	3.66405	4.22544	1.47696	2.18383	0.0289746	0.405407
ENSMUSG00000021876	Rnase4	58.4128	1.609	0.27899	2.18287	0.0290451	0.406092
ENSMUSG00000020205	Phlda1	61.9949	1.7886	0.362061	2.17807	0.0294005	0.410756
ENSMUSG00000019823	Mical1	279.651	-1.33323	0.153028	-2.17758	0.0294376	0.410941
ENSMUSG00000032346	Ooep	323.921	-1.30009	0.137824	-2.17731	0.0294573	0.410941
ENSMUSG00000026043	Col3a1	5.76486	3.33262	1.072	2.17596	0.0295582	0.412042
ENSMUSG00000070990	Foxe1	6.72867	3.11615	0.972975	2.17493	0.0296355	0.412815
ENSMUSG00000020143	Dock2	17.3327	-2.25069	0.575214	-2.1743	0.0296827	0.413167
ENSMUSG00000007907	Cabs1	7.43522	-3.06426	0.949985	-2.17294	0.0297847	0.41428
ENSMUSG00000034616	Ssh3	111.827	1.56194	0.258762	2.17166	0.0298812	0.415316
ENSMUSG00000025582	Nptx1	7.86306	3.00288	0.922752	2.17055	0.0299655	0.416039
ENSMUSG00000098112	Bin2	1107.69	1.38461	0.17721	2.17039	0.0299774	0.416039
ENSMUSG00000039716	Dock3	66.3829	1.6772	0.312433	2.1675	0.0301968	0.418774
ENSMUSG00000052688	Rab7b	6.10422	3.42208	1.1178	2.16682	0.0302482	0.419179
ENSMUSG00000004872	Pax3	6.22671	3.46358	1.13826	2.16434	0.0304385	0.421507
ENSMUSG00000022987	Zfp641	6.26494	3.45857	1.13705	2.16223	0.0306002	0.423123
ENSMUSG00000038540	Tmc3	5.93907	3.37895	1.10022	2.16225	0.030599	0.423123
ENSMUSG00000025738	Fbxl16	75.4374	1.60248	0.278708	2.16169	0.0306424	0.423266
ENSMUSG00000037833	Sh2d4b	249.122	-1.36419	0.168488	-2.16152	0.0306555	0.423266
ENSMUSG00000003657	Calb2	86.1331	-1.51168	0.237004	-2.15894	0.0308547	0.425705
ENSMUSG00000016206	H2-M3	61.94	1.68591	0.317781	2.15845	0.0308929	0.42592
ENSMUSG00000051243	Islr2	46.2627	-1.82657	0.383174	-2.15717	0.0309923	0.426978
ENSMUSG00000055862	Izumo4	46.6625	1.73562	0.34147	2.15427	0.0312194	0.429791
ENSMUSG00000036198	Arhgap36	11.2068	2.63685	0.760492	2.15236	0.0313689	0.431534
ENSMUSG00000034377	Tulp4	552.409	1.26325	0.122331	2.15193	0.0314027	0.431684
ENSMUSG00000035458	Tnni3	128.694	1.55452	0.257731	2.15153	0.031434	0.431799
ENSMUSG00000046480	Scn4b	6.72959	3.12469	0.989406	2.14744	0.031758	0.435932
ENSMUSG00000045573	Penk	19.689	2.05523	0.491566	2.14667	0.0318199	0.436463
ENSMUSG00000023906	Cldn6	1445	1.28064	0.130772	2.14601	0.0318718	0.436858
ENSMUSG00000070576	Mn1	31.2422	1.85394	0.398783	2.14138	0.0322437	0.441633
ENSMUSG00000043122	A530016L24Rik	3.65039	4.22304	1.50771	2.13771	0.0325402	0.44537
ENSMUSG00000053399	Adamts18	3.50168	4.15926	1.47841	2.13693	0.032604	0.44592
ENSMUSG00000024842	Cabp4	20.4328	-2.05173	0.493	-2.13333	0.032898	0.449614
ENSMUSG00000079018	Ly6c1	2.22319	4.53737	1.65977	2.13124	0.0330696	0.451631
ENSMUSG00000027684	Mecom	15.9717	-2.30135	0.611051	-2.1297	0.0331966	0.453038
ENSMUSG00000006362	Cbfa2t3	7.21596	2.87404	0.880355	2.12873	0.0332763	0.45377
ENSMUSG00000031093	Dock11	1835.47	1.18736	0.0880301	2.12842	0.0333024	0.45377
ENSMUSG00000033960	9430020K01Rik	278.733	1.29729	0.139691	2.12818	0.0333225	0.45377
ENSMUSG00000000214	Th	62.0084	1.61144	0.287389	2.12758	0.0333723	0.454119
ENSMUSG00000030748	Il4ra	22.2656	1.97677	0.459328	2.12652	0.0334598	0.454981
ENSMUSG00000003518	Dusp3	177.532	1.37564	0.176688	2.12598	0.0335053	0.455165
ENSMUSG00000046410	Kcnk6	98.9817	1.56496	0.265801	2.12549	0.0335459	0.455165
ENSMUSG00000046844	Vat1l	5.7524	3.33405	1.09806	2.12562	0.033535	0.455165
ENSMUSG00000020644	Id2	546.551	2.00826	0.474513	2.12482	0.0336015	0.455592
ENSMUSG00000030108	Slc6a13	2.22672	4.53922	1.66626	2.12404	0.0336666	0.456146
ENSMUSG00000074818	Pdzd7	30.7913	1.92046	0.433454	2.12354	0.0337088	0.456389
ENSMUSG00000026447	Pik3c2b	288.029	1.34897	0.164587	2.1203	0.033981	0.459744
ENSMUSG00000024940	Ltbp3	18.2104	2.0909	0.515484	2.11626	0.0343228	0.464036
ENSMUSG00000030772	Dkk3	93.8931	-1.45751	0.216222	-2.11591	0.0343527	0.464106
ENSMUSG00000039059	Hrh3	14.6858	2.21271	0.573303	2.1153	0.0344046	0.464474
ENSMUSG00000030669	Calca	453.522	-1.31197	0.147553	-2.11429	0.0344902	0.465297
ENSMUSG00000106662	Gm43034	3.50134	4.15846	1.49448	2.11341	0.0345654	0.465978
ENSMUSG00000020357	Flt4	46.7232	1.7145	0.339872	2.10227	0.0355295	0.478631
ENSMUSG00000087658	Hotairm1	11.254	2.45551	0.692544	2.10169	0.0355808	0.47898
ENSMUSG00000037994	Slc9b2	8.21904	-2.67877	0.79889	-2.10138	0.0356075	0.478998
ENSMUSG00000024112	Cacna1h	15.5945	2.21112	0.576502	2.1008	0.0356584	0.478998
ENSMUSG00000103672	Gm37621	55.8432	-1.60586	0.288378	-2.10091	0.0356486	0.478998
ENSMUSG00000021953	Tdh	12348.4	-1.13851	0.0659606	-2.09991	0.0357368	0.479708
ENSMUSG00000028773	Fabp3	158.016	1.53286	0.254013	2.09775	0.0359272	0.481797
ENSMUSG00000092274	Neat1	843.135	1.69389	0.330805	2.09757	0.0359436	0.481797
ENSMUSG00000046999	1110032F04Rik	10.7687	2.55251	0.74042	2.09679	0.0360119	0.482028
ENSMUSG00000104509	Gm33994	11.3139	-2.45183	0.692381	-2.09687	0.0360055	0.482028
ENSMUSG00000001988	Npas1	13.5169	2.31968	0.629716	2.09568	0.0361104	0.483002
ENSMUSG00000018907	Alox12e	25.4047	1.9575	0.456995	2.09521	0.0361522	0.483218
ENSMUSG00000025576	Rbfox3	22.0598	2.03378	0.493698	2.09396	0.0362637	0.484364
ENSMUSG00000041741	Pde3a	10.3973	2.70282	0.813766	2.09251	0.0363927	0.485743
ENSMUSG00000002688	Prkd1	129.757	1.50949	0.244052	2.08763	0.0368309	0.491243
ENSMUSG00000097107	Platr6	11.4318	-2.32285	0.634872	-2.08364	0.0371928	0.49572
ENSMUSG00000002475	Abhd3	15.0805	2.39101	0.667937	2.08254	0.0372932	0.496422
ENSMUSG00000042448	Hoxd1	13.5001	2.32503	0.636272	2.08248	0.0372982	0.496422
ENSMUSG00000028015	Ctso	12.238	2.2866	0.618089	2.08158	0.0373806	0.497167
ENSMUSG00000048626	Klf17	13.4726	-2.22187	0.587127	-2.0811	0.0374246	0.497401
ENSMUSG00000037493	Cib2	11.7033	2.5321	0.736621	2.0799	0.0375343	0.498507
ENSMUSG00000020226	Slc5a4b	57.2415	-1.61045	0.293861	-2.07734	0.0377698	0.501282
ENSMUSG00000023186	Vwa5a	894.442	1.23823	0.114834	2.07453	0.0380304	0.503956
ENSMUSG00000024064	Galnt14	9.27269	2.73594	0.836882	2.07429	0.0380521	0.503956
ENSMUSG00000028277	Ube2j1	401.12	1.23979	0.115614	2.07401	0.0380783	0.503956
ENSMUSG00000046768	Rhoj	3.5198	4.16556	1.5262	2.07414	0.0380664	0.503956
ENSMUSG00000021071	Trim9	4.80087	3.67326	1.28977	2.07267	0.0382031	0.505096
ENSMUSG00000025885	Myo5b	58.9736	1.58849	0.283951	2.07251	0.0382181	0.505096
ENSMUSG00000024397	Aif1	2.23103	4.54156	1.71099	2.06988	0.0384632	0.507607
ENSMUSG00000024451	Arap3	32.18	1.77669	0.375284	2.06961	0.038489	0.507607
ENSMUSG00000061517	Sox21	19.5182	-2.11622	0.539226	-2.07004	0.0384488	0.507607
ENSMUSG00000033355	Rtp4	11.0827	2.43003	0.691298	2.06862	0.0385822	0.50848
ENSMUSG00000069114	Zbtb10	243.987	1.33002	0.159821	2.06491	0.0389311	0.51272
ENSMUSG00000018672	Copz2	15.1363	2.15699	0.560534	2.06408	0.0390104	0.513401
ENSMUSG00000032735	Ablim3	7.86362	2.71272	0.829891	2.06379	0.0390374	0.513401
ENSMUSG00000041842	Fhdc1	25.037	1.93441	0.453355	2.06111	0.0392929	0.516402
ENSMUSG00000067242	Lgi1	14.4648	-2.23115	0.597616	-2.0601	0.0393893	0.516946
ENSMUSG00000067925	Cxx1a	192.005	1.32493	0.157721	2.06017	0.0393825	0.516946
ENSMUSG00000032014	Oaf	40.6309	1.70734	0.343611	2.05854	0.0395381	0.517888
ENSMUSG00000044674	Fzd1	30.0429	1.83306	0.404697	2.05849	0.0395435	0.517888
ENSMUSG00000059659	Gm10069	46.2829	-1.69349	0.336823	-2.05891	0.0395025	0.517888
ENSMUSG00000024502	Jakmip2	9.4642	2.54572	0.752394	2.05441	0.0399365	0.522671
ENSMUSG00000048636	A730049H05Rik	5.82555	-3.03329	0.990155	-2.0535	0.0400239	0.523451
ENSMUSG00000020175	Rab36	12.4028	2.31053	0.638305	2.05315	0.0400585	0.52354
ENSMUSG00000046854	Pip5kl1	15.8194	2.12203	0.546848	2.05181	0.0401879	0.524867
ENSMUSG00000020913	Krt24	2.22273	4.53714	1.72485	2.0507	0.0402965	0.525922
ENSMUSG00000018698	Lhx1	7.66118	2.97703	0.965047	2.04863	0.0404981	0.528186
ENSMUSG00000028480	Glipr2	2274.6	1.20586	0.100542	2.04753	0.0406064	0.528866
ENSMUSG00000040022	Rab11fip2	88.149	1.45322	0.221345	2.04756	0.0406031	0.528866
ENSMUSG00000001773	Folh1	4.61974	3.62751	1.28492	2.04487	0.0408675	0.531899
ENSMUSG00000032420	Nt5e	1530.41	1.17371	0.0849665	2.04448	0.0409062	0.531932
ENSMUSG00000048186	Bend7	17.2527	2.08194	0.529255	2.04427	0.0409265	0.531932
ENSMUSG00000073062	Zxdb	18.5375	2.03323	0.506173	2.04125	0.0412261	0.535456
ENSMUSG00000044352	Sowaha	5.58203	3.28727	1.12088	2.0406	0.0412901	0.535918
ENSMUSG00000072294	Klf12	50.2371	-1.71147	0.34872	-2.04024	0.0413265	0.53602
ENSMUSG00000108405	Ywhaq-ps1	25.7341	1.86236	0.423575	2.03592	0.0417586	0.541253
ENSMUSG00000024738	Pga5	3.12254	-4.11614	1.53128	-2.03499	0.0418516	0.541846
ENSMUSG00000096606	Tpbgl	3.33773	4.08621	1.51665	2.03489	0.0418619	0.541846
ENSMUSG00000020990	Cdkl1	7.70154	2.67824	0.825445	2.03313	0.0420393	0.543768
ENSMUSG00000027797	Dclk1	63.8384	1.67645	0.332927	2.03183	0.0421712	0.5451
ENSMUSG00000024427	Spry4	949.942	-1.26325	0.129601	-2.03124	0.0422309	0.545497
ENSMUSG00000032334	Loxl1	23.0762	1.90958	0.44807	2.02999	0.0423579	0.546762
ENSMUSG00000103472	Pcdhga7	20.4734	2.04611	0.516343	2.026	0.0427643	0.55163
ENSMUSG00000054136	Adm2	32.3583	-1.99453	0.491274	-2.0244	0.0429293	0.55338
ENSMUSG00000078452	Raet1d	14.1651	2.27403	0.629613	2.02352	0.0430198	0.553788
ENSMUSG00000105954	Gm42793	11.3196	-2.4514	0.717212	-2.02367	0.043004	0.553788
ENSMUSG00000018500	Adora2b	18.344	2.10308	0.54532	2.02282	0.0430922	0.554341
ENSMUSG00000025702	March8	851.437	1.18589	0.092066	2.01905	0.043482	0.558974
ENSMUSG00000026970	Rbms1	1033.29	1.22148	0.109748	2.01812	0.0435787	0.559835
ENSMUSG00000031776	Arl2bp	739.086	1.22915	0.113668	2.01595	0.0438049	0.562357
ENSMUSG00000043003	Rasef	20.4971	1.97552	0.484818	2.01213	0.0442061	0.567121
ENSMUSG00000020340	Cyfip2	676.378	1.40613	0.202051	2.01006	0.0444246	0.569537
ENSMUSG00000030890	Ilk	2.71512	4.82494	1.90454	2.00832	0.0446088	0.571508
ENSMUSG00000048503	Tmem136	121.75	1.3788	0.188756	2.00682	0.0447688	0.573168
ENSMUSG00000040373	Cacng5	5.27524	3.19217	1.09325	2.00518	0.044944	0.57502
ENSMUSG00000020475	Pgam2	53.1837	1.57797	0.28848	2.00348	0.0451254	0.57695
ENSMUSG00000027368	Dusp2	21.4213	2.04995	0.524279	2.00265	0.0452147	0.577699
ENSMUSG00000074479	Gm10704	50.036	-1.78781	0.393506	-2.00203	0.0452815	0.57816
ENSMUSG00000026247	Ecel1	5.43058	3.24498	1.12152	2.00172	0.0453151	0.578197
ENSMUSG00000043496	Tril	4.77382	3.6709	1.33491	2.0008	0.0454135	0.57906
ENSMUSG00000049422	Chchd10	1754.49	-1.20125	0.10069	-1.99873	0.0456373	0.58152
ENSMUSG00000036856	Wnt4	18.1	1.98818	0.494548	1.99815	0.0457002	0.581675
ENSMUSG00000070407	Hs3st3b1	65.1345	1.54089	0.27071	1.99805	0.0457112	0.581675
ENSMUSG00000111312	RP24-175C20.19	56.6353	1.5761	0.288528	1.9967	0.045858	0.583149
ENSMUSG00000103968	2610509F24Rik	73.7123	-1.60566	0.303813	-1.99355	0.0462016	0.587122
ENSMUSG00000038311	2410017I17Rik	18.8863	-1.98661	0.495428	-1.99143	0.0464334	0.58967
ENSMUSG00000013367	Iglon5	18.2316	2.00363	0.504466	1.98949	0.0466477	0.591593
ENSMUSG00000015970	Chdh	10.6589	2.53553	0.771807	1.98952	0.0466438	0.591593
ENSMUSG00000039546	Ajap1	3.1973	4.01895	1.51875	1.9878	0.0468343	0.59356
ENSMUSG00000029660	Tex26	7.07036	2.83839	0.926263	1.98474	0.0471735	0.597457
ENSMUSG00000001025	S100a6	300.725	2.13887	0.574105	1.98374	0.0472849	0.598266
ENSMUSG00000044164	Rnf182	16.4911	2.09529	0.552173	1.9836	0.0473009	0.598266
ENSMUSG00000034612	Chst11	43.8288	1.88823	0.447884	1.98316	0.0473494	0.598478
ENSMUSG00000073591	Pcdhb22	7.54622	2.64401	0.82991	1.98095	0.0475972	0.601206
ENSMUSG00000025821	Zfp282	362.583	1.29747	0.150406	1.9778	0.0479517	0.605278
ENSMUSG00000027858	Tspan2	200.393	1.39242	0.198506	1.97686	0.0480572	0.606203
ENSMUSG00000028530	Jak1	980.003	1.1702	0.0861132	1.97641	0.0481084	0.606442
ENSMUSG00000085133	B930095G15Rik	26.893	2.01004	0.511501	1.97466	0.0483072	0.608542
ENSMUSG00000030834	Abcc6	55.4778	1.71145	0.360603	1.97295	0.0485016	0.610364
ENSMUSG00000040189	Ccdc114	239.172	1.33945	0.172084	1.9726	0.0485417	0.610364
ENSMUSG00000083722	Adgrd2-ps	4.13231	-3.58966	1.31286	-1.97253	0.0485491	0.610364
ENSMUSG00000024620	Pdgfrb	12.7249	2.21539	0.617085	1.96956	0.0488889	0.614226
ENSMUSG00000027015	Cybrd1	9.17859	2.48694	0.755597	1.96791	0.0490788	0.616201
ENSMUSG00000030800	Prss8	439.056	1.34646	0.176262	1.96558	0.0493469	0.619153
ENSMUSG00000041700	Lhfpl1	3.17964	4.01227	1.5341	1.96354	0.0495838	0.621713
ENSMUSG00000020679	Hnf1b	5.12929	3.14622	1.09375	1.96226	0.0497321	0.623156
ENSMUSG00000034226	Rhov	45.5602	-1.74881	0.382032	-1.96008	0.0499864	0.624267
ENSMUSG00000042377	Fam83g	237.167	1.29996	0.152997	1.96055	0.0499311	0.624267
ENSMUSG00000046623	Gjb4	5.86696	-3.04487	1.04325	-1.96011	0.0499832	0.624267
ENSMUSG00000079197	Psme2	1525.51	1.14049	0.0716699	1.9602	0.0499722	0.624267
ENSMUSG00000103593	Gm37352	3.36094	4.09553	1.57884	1.96064	0.0499214	0.624267
ENSMUSG00000039384	Dusp10	236.963	1.36645	0.187352	1.95595	0.0504707	0.62948
ENSMUSG00000058620	Adra2b	5.42854	3.2361	1.14308	1.95621	0.0504407	0.62948
ENSMUSG00000028849	Map7d1	1134.82	1.19084	0.097795	1.9514	0.0510094	0.635777
ENSMUSG00000048078	Tenm4	388.344	-1.29147	0.149453	-1.95026	0.0511448	0.637043
ENSMUSG00000060985	Tdrd5	526.529	1.42337	0.217356	1.94782	0.0514365	0.640253
ENSMUSG00000091905	Gm6395	2.94108	-4.02721	1.55458	-1.94729	0.0515005	0.640627
ENSMUSG00000054580	Pla2r1	7.69937	2.68361	0.864925	1.94654	0.0515898	0.641314
ENSMUSG00000049866	Arl4c	1682.26	1.29726	0.152795	1.9455	0.0517152	0.642448
ENSMUSG00000026870	Cutal	4.47858	3.58075	1.32701	1.94478	0.0518011	0.643091
ENSMUSG00000029762	Akr1b8	612.305	-1.23439	0.120948	-1.9379	0.0526348	0.653012
ENSMUSG00000040828	Catsperd	121.661	-1.41807	0.216075	-1.93484	0.0530103	0.657237
ENSMUSG00000072623	Zfp9	58.2154	1.56364	0.291409	1.9342	0.0530891	0.657781
ENSMUSG00000002944	Cd36	13.4439	2.59457	0.825474	1.9317	0.0533968	0.661158
ENSMUSG00000041633	Kctd12b	61.2384	-1.55515	0.28795	-1.92793	0.0538638	0.666502
ENSMUSG00000105128	Gm42870	4.80167	-3.18697	1.13469	-1.92737	0.0539338	0.666931
ENSMUSG00000034685	Fam171a2	72.94	1.47807	0.248581	1.9232	0.0544547	0.672488
ENSMUSG00000043460	Elfn2	3.02388	3.9361	1.52646	1.92347	0.0544205	0.672488
ENSMUSG00000008575	Nfib	422.138	-1.26543	0.138221	-1.92035	0.0548137	0.67636
ENSMUSG00000032615	Nt5m	37.9115	1.68185	0.355102	1.92014	0.05484	0.67636
ENSMUSG00000029641	Rasl11a	18.2307	1.9991	0.520566	1.91926	0.0549514	0.677134
ENSMUSG00000111504	RP23-138K22.4	14.8685	-2.06918	0.55713	-1.91908	0.0549747	0.677134
ENSMUSG00000040938	Slc16a11	24.558	1.90174	0.470288	1.91743	0.0551831	0.679257
ENSMUSG00000022175	Lrp10	1044.33	1.24077	0.125629	1.91655	0.0552947	0.679742
ENSMUSG00000085912	Trp53cor1	93.8239	1.4385	0.228781	1.9167	0.0552757	0.679742
ENSMUSG00000097855	A930007I19Rik	11.9176	2.24441	0.650415	1.91326	0.0557153	0.684466
ENSMUSG00000050164	Mchr1	3.17642	4.01092	1.57436	1.91247	0.0558158	0.684807
ENSMUSG00000102752	Gm7694	6.89738	2.80322	0.94283	1.91257	0.0558036	0.684807
ENSMUSG00000028466	Creb3	478.507	1.34098	0.178323	1.91213	0.0558601	0.684904
ENSMUSG00000020435	Osbp2	37.2933	1.64834	0.339611	1.90906	0.0562548	0.689187
ENSMUSG00000056596	Trnp1	28.6671	1.7952	0.416589	1.90884	0.0562826	0.689187
ENSMUSG00000103234	Gm37158	759.298	-1.19285	0.101095	-1.90765	0.0564371	0.69063
ENSMUSG00000046634	Pkd1l1	3.96649	-3.52024	1.32188	-1.90655	0.0565789	0.691916
ENSMUSG00000022454	Nell2	8.18943	2.52046	0.798118	1.90505	0.0567733	0.693843
ENSMUSG00000031805	Jak3	572.302	-1.19983	0.10493	-1.90439	0.0568591	0.69444
ENSMUSG00000000731	Aire	673.487	-2.64065	0.862068	-1.90316	0.0570193	0.695946
ENSMUSG00000022286	Grhl2	1646.15	-1.25503	0.13444	-1.89698	0.0578304	0.705388
ENSMUSG00000021318	Gli3	842.538	1.20222	0.106634	1.8964	0.0579074	0.70587
ENSMUSG00000086395	A630014C17Rik	10.3223	2.30331	0.688147	1.89394	0.0582325	0.709374
ENSMUSG00000025993	Slc40a1	355.382	1.38455	0.203077	1.8936	0.0582781	0.709471
ENSMUSG00000028280	Gabrr1	40.1272	-1.68723	0.363496	-1.89062	0.0586745	0.71308
ENSMUSG00000050751	Pgbd5	45.2415	1.71631	0.378931	1.89033	0.0587132	0.71308
ENSMUSG00000064141	Zfp69	43.2369	1.62824	0.332351	1.89029	0.0587197	0.71308
ENSMUSG00000097296	Gm26532	7.5597	2.64797	0.871833	1.89024	0.058726	0.71308
ENSMUSG00000040016	Ptger3	5.11898	3.13718	1.13105	1.88956	0.0588167	0.713721
ENSMUSG00000086711	Gm15482	3.01956	3.93353	1.55336	1.88851	0.0589573	0.714967
ENSMUSG00000031530	Dusp4	1694.48	1.26545	0.140693	1.88672	0.0591983	0.717427
ENSMUSG00000082062	Ftl2-ps	4.1564	3.45579	1.30358	1.88389	0.0595798	0.721587
ENSMUSG00000085823	Gm13012	10.2804	-2.44877	0.76968	-1.88231	0.0597944	0.72372
ENSMUSG00000044042	Fmn1	197.204	1.36959	0.196739	1.87857	0.0603027	0.728935
ENSMUSG00000098557	Kctd12	30.2177	1.75154	0.400001	1.87884	0.0602664	0.728935
ENSMUSG00000057060	Slc35f3	10.7427	2.38527	0.737555	1.8782	0.0603541	0.729088
ENSMUSG00000037353	Letmd1	109.139	1.39865	0.212803	1.87334	0.0610215	0.736678
ENSMUSG00000042106	Fam212a	25.3997	1.78233	0.417732	1.87282	0.0610937	0.737077
ENSMUSG00000018648	Dusp14	339.018	1.34353	0.183648	1.87059	0.0614015	0.740316
ENSMUSG00000039208	Metrnl	24.919	1.80418	0.430162	1.86948	0.0615562	0.741706
ENSMUSG00000090958	Lrrc32	8.67916	2.39571	0.747764	1.86651	0.0619705	0.746221
ENSMUSG00000020866	Cacna1g	25.0384	1.81516	0.437188	1.86456	0.0622434	0.74855
ENSMUSG00000055128	Cgrrf1	116.502	1.38237	0.205068	1.86462	0.062235	0.74855
ENSMUSG00000042846	Lrrtm3	2.75949	-3.92931	1.57146	-1.86407	0.062312	0.748558
ENSMUSG00000049721	Gal3st1	25.9114	1.76376	0.409745	1.86399	0.0623235	0.748558
ENSMUSG00000040127	Sdr9c7	6.30869	-2.79756	0.96546	-1.86187	0.0626217	0.75166
ENSMUSG00000062168	Ppef1	12.7877	-2.13055	0.607435	-1.86119	0.062718	0.751857
ENSMUSG00000109555	Gm44891	6.92699	2.79375	0.963709	1.8613	0.0627025	0.751857
ENSMUSG00000030203	Dusp16	525.527	1.25376	0.136385	1.8606	0.0628011	0.752375
ENSMUSG00000038152	5033430I15Rik	2.88022	3.85707	1.53683	1.85907	0.063017	0.754481
ENSMUSG00000078117	Gm16485	8.03211	2.48746	0.800989	1.85703	0.0633068	0.757469
ENSMUSG00000009545	Kcnq1	3.01756	3.93264	1.57947	1.85673	0.0633499	0.757504
ENSMUSG00000024030	Abcg1	461.705	1.24506	0.132042	1.8559	0.0634679	0.757879
ENSMUSG00000028148	Them5	10.899	-2.24296	0.669822	-1.85566	0.063502	0.757879
ENSMUSG00000031448	Adprhl1	12.5443	2.19488	0.643819	1.85592	0.0634652	0.757879
ENSMUSG00000042510	AA986860	129.123	2.62054	0.874604	1.85288	0.0638994	0.762139
ENSMUSG00000039063	Echdc3	7.23559	2.57707	0.851854	1.85134	0.0641205	0.764292
ENSMUSG00000087823	Gm22281	12.9923	-2.15326	0.623359	-1.85007	0.0643039	0.765994
ENSMUSG00000040146	Rgl3	6.26903	2.99098	1.07674	1.84909	0.0644448	0.767187
ENSMUSG00000094626	Cecr6	4.33675	3.51184	1.35942	1.84774	0.0646402	0.769026
ENSMUSG00000024313	Mep1b	6.85507	-2.6344	0.885028	-1.84672	0.0647877	0.770294
ENSMUSG00000009596	Taf7l	47.5564	1.57193	0.310186	1.84382	0.0652087	0.774811
ENSMUSG00000019577	Pdk4	33.2406	-1.71339	0.387368	-1.84162	0.0655303	0.777419
ENSMUSG00000020681	Ace	14.7596	-2.38513	0.752147	-1.84157	0.0655387	0.777419
ENSMUSG00000111547	RP23-99O13.6	2.865	3.85265	1.54911	1.84147	0.065552	0.777419
ENSMUSG00000054555	Adam12	28.8887	1.80969	0.440208	1.83933	0.0658669	0.780662
ENSMUSG00000106990	Gm42547	16.4578	2.00159	0.544731	1.83868	0.0659616	0.781292
ENSMUSG00000047730	Fcgbp	9.17474	2.47884	0.804499	1.83821	0.0660318	0.781633
ENSMUSG00000035551	Igfbpl1	97.9425	1.43173	0.235138	1.83607	0.0663478	0.78488
ENSMUSG00000050737	Ptges	27.8967	1.84412	0.460033	1.83492	0.0665177	0.786396
ENSMUSG00000025467	Prap1	9.44437	2.54627	0.843165	1.83389	0.0666708	0.787711
ENSMUSG00000085152	Gm11496	9.39423	-2.30033	0.709611	-1.83246	0.0668835	0.789728
ENSMUSG00000032220	Myo1e	725.562	1.1849	0.101105	1.82883	0.0674256	0.795631
ENSMUSG00000036687	Tmem184a	21.2018	1.81759	0.447828	1.82569	0.0678975	0.800697
ENSMUSG00000020638	Cmpk2	17.9026	1.97263	0.532968	1.82493	0.0680122	0.801548
ENSMUSG00000022756	Slc7a4	30.5667	1.76943	0.421866	1.82389	0.0681692	0.802766
ENSMUSG00000040374	Pex2	153.133	1.33256	0.182356	1.82368	0.0682008	0.802766
ENSMUSG00000046133	C130073F10Rik	9.56018	-2.32821	0.72898	-1.82202	0.0684522	0.805222
ENSMUSG00000018830	Myh11	9.64373	2.37381	0.754694	1.82036	0.0687043	0.807517
ENSMUSG00000042115	Klhdc8a	9.51564	2.35143	0.742472	1.82017	0.0687331	0.807517
ENSMUSG00000047501	Cldn4	1426.98	1.30307	0.166632	1.81881	0.0689412	0.809457
ENSMUSG00000087120	Gm12279	15.376	-2.03554	0.569785	-1.81742	0.069153	0.811439
ENSMUSG00000098894	Gm27234	3.15539	-4.13147	1.72382	-1.81659	0.0692802	0.812425
ENSMUSG00000058420	Syt17	8.02047	2.49042	0.820672	1.81609	0.0693559	0.812806
ENSMUSG00000038354	Ankrd35	36.151	-1.75444	0.415784	-1.81451	0.0695992	0.815151
ENSMUSG00000028546	Elavl4	13.765	-2.14781	0.633575	-1.81164	0.0700415	0.819821
ENSMUSG00000092134	Gm17089	5.32272	-2.88783	1.04387	-1.80848	0.0705312	0.824932
ENSMUSG00000096641	Gm904	2.74877	-3.92577	1.618	-1.80826	0.0705658	0.824932
ENSMUSG00000040164	Kcns1	10.147	2.45907	0.807601	1.80667	0.0708139	0.82732
ENSMUSG00000000544	Gpa33	2976.74	-1.21192	0.117343	-1.80601	0.0709169	0.828009
ENSMUSG00000022602	Arc	88.7179	1.4244	0.235454	1.80249	0.0714688	0.833419
ENSMUSG00000034858	Fam214a	70.2022	1.49546	0.274863	1.80255	0.0714581	0.833419
ENSMUSG00000007594	Hapln4	39.0923	1.74506	0.413526	1.80172	0.0715895	0.83431
ENSMUSG00000021130	Galnt16	25.8381	1.81887	0.454845	1.80032	0.0718097	0.836359
ENSMUSG00000046318	Ccbe1	27.009	-1.75253	0.418185	-1.79952	0.0719362	0.837314
ENSMUSG00000004032	Gstm5	79.5766	1.47656	0.265356	1.79591	0.0725082	0.843301
ENSMUSG00000046613	Vwa5b2	28.3366	1.77	0.428801	1.79571	0.0725401	0.843301
ENSMUSG00000101634	1700066B17Rik	2.58145	-3.82888	1.57764	-1.7931	0.0729562	0.847615
ENSMUSG00000038463	Olfml2b	2.86486	3.85053	1.5906	1.79211	0.0731149	0.848935
ENSMUSG00000058571	Gpc6	42.282	1.779	0.435065	1.79053	0.0733688	0.851358
ENSMUSG00000032584	Mst1r	23.8009	1.77898	0.435988	1.7867	0.0739865	0.857997
ENSMUSG00000033207	Mamdc2	2.71661	3.76758	1.5502	1.7853	0.0742122	0.859443
ENSMUSG00000043110	Lrrn4	188.934	1.40716	0.228065	1.7853	0.0742128	0.859443
ENSMUSG00000105838	4930425O10Rik	3.99167	3.39581	1.34213	1.78508	0.0742481	0.859443
ENSMUSG00000034109	Golim4	148.249	1.33191	0.186063	1.78387	0.0744456	0.8612
ENSMUSG00000033597	Caskin1	35.7864	1.67909	0.381229	1.7813	0.0748628	0.865495
ENSMUSG00000004371	Il11	8.53061	2.36902	0.769763	1.77849	0.0753233	0.869218
ENSMUSG00000032300	1700017B05Rik	1181.25	1.23089	0.129803	1.77875	0.07528	0.869218
ENSMUSG00000039232	Stx11	22.4685	1.79555	0.447278	1.77866	0.0752957	0.869218
ENSMUSG00000040829	Zmynd15	16.2833	1.98084	0.551853	1.77736	0.0755093	0.87083
ENSMUSG00000097867	Lppos	5.61652	2.8255	1.02749	1.77666	0.0756249	0.871631
ENSMUSG00000024899	Papss2	16.3079	1.98441	0.555381	1.77249	0.0763132	0.879025
ENSMUSG00000025089	Gfra1	4.63967	2.9853	1.12168	1.76994	0.0767369	0.882068
ENSMUSG00000030737	Slco2b1	4.13522	3.45855	1.38941	1.76949	0.0768115	0.882068
ENSMUSG00000031451	Gas6	136.443	1.33018	0.186572	1.76971	0.0767749	0.882068
ENSMUSG00000038648	Creb3l2	775.895	1.18781	0.106124	1.76972	0.0767737	0.882068
ENSMUSG00000060988	Galnt13	6.25364	2.63936	0.926166	1.77005	0.0767188	0.882068
ENSMUSG00000054675	Tmem119	12.1872	2.29035	0.729598	1.76857	0.0769649	0.88329
ENSMUSG00000025573	6030468B19Rik	3.83823	3.32998	1.31915	1.76627	0.0773511	0.887183
ENSMUSG00000033453	Adamts15	61.9202	1.46211	0.262086	1.7632	0.0778674	0.89256
ENSMUSG00000044313	Mab21l3	65.2967	1.53295	0.302599	1.76124	0.0781972	0.895796
ENSMUSG00000042961	Egflam	2.71321	3.76812	1.57343	1.75929	0.0785283	0.899041
ENSMUSG00000010529	Gm266	2.70372	3.76477	1.57333	1.75727	0.078872	0.901332
ENSMUSG00000038990	Cables2	274.426	1.26318	0.149762	1.75731	0.0788647	0.901332
ENSMUSG00000043068	Fam89a	31.5773	1.64982	0.369773	1.75736	0.0788565	0.901332
ENSMUSG00000086918	4930429F24Rik	2.73429	-3.91906	1.66164	-1.75674	0.078962	0.901814
ENSMUSG00000045639	Zfp629	43.7789	1.68896	0.392679	1.75451	0.0793424	0.90561
ENSMUSG00000027210	Meis2	171.769	-1.39183	0.223548	-1.75276	0.0796435	0.908496
ENSMUSG00000041078	Grid1	6.90526	2.49762	0.855054	1.75149	0.079861	0.910425
ENSMUSG00000007989	Fzd3	71.9519	1.49228	0.281213	1.75056	0.0800225	0.911715
ENSMUSG00000034795	Ccdc122	9.34152	2.32057	0.756373	1.74592	0.0808243	0.920292
ENSMUSG00000038473	Nos1ap	7.86021	2.46185	0.839019	1.74234	0.0814498	0.926854
ENSMUSG00000030075	Cntn3	11.7759	2.0796	0.620592	1.73962	0.0819253	0.931702
ENSMUSG00000020701	Tmem132e	4.7841	3.04315	1.175	1.73885	0.0820614	0.932687
ENSMUSG00000046826	Fam187b	6.91942	2.50159	0.86592	1.7341	0.082901	0.941661
ENSMUSG00000108841	Frmpd2	2.708	3.76367	1.5941	1.73369	0.0829736	0.941917
ENSMUSG00000009772	Nuak2	78.104	1.44863	0.258941	1.73255	0.0831764	0.943083
ENSMUSG00000101655	2310040G24Rik	29.9713	-1.72326	0.417434	-1.73262	0.0831632	0.943083
ENSMUSG00000033882	Rbm46	13.5181	2.07261	0.619669	1.73095	0.0834615	0.945746
ENSMUSG00000020598	Nrcam	110.172	1.554	0.32052	1.72844	0.0839097	0.950253
ENSMUSG00000022375	Lrrc6	2.85594	3.84846	1.64834	1.72808	0.0839738	0.950408
ENSMUSG00000039199	Zdhhc1	55.0815	1.57685	0.334042	1.72687	0.0841905	0.95176
ENSMUSG00000051851	Cxx1c	405.682	1.24712	0.143102	1.72685	0.0841943	0.95176
ENSMUSG00000039058	Ak5	11.9362	2.10563	0.640989	1.72489	0.0845477	0.955181
ENSMUSG00000093573	Gm20610	6.88753	-2.63899	0.950742	-1.72391	0.0847246	0.956606
ENSMUSG00000023885	Thbs2	54.8637	-1.57634	0.334382	-1.72359	0.0847827	0.956688
ENSMUSG00000042118	Bhmt2	73.5985	1.41013	0.238297	1.72109	0.085235	0.959612
ENSMUSG00000049191	Rgag4	6.26209	2.63273	0.948696	1.72103	0.0852456	0.959612
ENSMUSG00000067438	Hmx1	5.30191	2.73167	1.00586	1.72158	0.0851452	0.959612
ENSMUSG00000086189	Gm15462	18.0222	-1.82366	0.478452	-1.72151	0.0851589	0.959612
ENSMUSG00000086245	Gm16170	3.84206	3.32209	1.35214	1.71734	0.0859178	0.966601
ENSMUSG00000021135	Slc10a1	12.7527	-2.00793	0.588988	-1.71129	0.0870275	0.977917
ENSMUSG00000033720	Sfxn5	87.9369	1.39174	0.228899	1.71139	0.087009	0.977917
ENSMUSG00000002032	Tmem25	28.8179	1.66	0.386656	1.70694	0.0878337	0.986388
ENSMUSG00000016024	Lbp	2.5539	3.67476	1.5685	1.7053	0.0881392	0.988199
ENSMUSG00000020327	Fgf22	5.45583	2.7837	1.04602	1.70523	0.0881524	0.988199
ENSMUSG00000097820	E530011L22Rik	11.7868	2.21129	0.710231	1.70549	0.0881035	0.988199
ENSMUSG00000081426	Gm15714	5.18395	-2.83873	1.07995	-1.70261	0.088642	0.992506
ENSMUSG00000103567	Pcdhga5	6.41084	2.68305	0.98847	1.70268	0.088628	0.992506
ENSMUSG00000073471	Rsph3a	7.55646	2.38568	0.814275	1.70174	0.0888047	0.993736
ENSMUSG00000070304	Scn2b	327.977	1.33985	0.199741	1.70145	0.088858	0.993743
ENSMUSG00000066456	Hmgn3	17.7195	1.95632	0.562301	1.70073	0.088993	0.994661
ENSMUSG00000024479	Mal2	23.0268	1.77373	0.455399	1.69902	0.0893163	0.997386
ENSMUSG00000052504	Epha3	2.55499	3.67311	1.57346	1.69888	0.0893426	0.997386
ENSMUSG00000016262	Sertad4	75.4276	1.65941	0.388366	1.69791	0.0895243	0.998822
ENSMUSG00000000001	Gnai3	4312.48	0.0347869	0.0662691	0	1	1
ENSMUSG00000000028	Cdc45	1105.91	-0.26645	0.0890709	0	1	1
ENSMUSG00000000037	Scml2	166.241	1.02683	0.186814	0.143643	0.885783	1
ENSMUSG00000000056	Narf	297.306	0.0588837	0.234119	0	1	1
ENSMUSG00000000085	Scmh1	265.404	0.465538	0.141633	0	1	1
ENSMUSG00000000088	Cox5a	1442.92	-0.578328	0.0821598	0	1	1
ENSMUSG00000000093	Tbx2	6.82775	1.54316	0.87776	0.618807	0.536043	1
ENSMUSG00000000094	Tbx4	13.8314	-0.302778	0.524979	0	1	1
ENSMUSG00000000120	Ngfr	872.575	1.15323	0.201886	0.75901	0.447847	1
ENSMUSG00000000127	Fer	472.128	-0.166697	0.116097	0	1	1
ENSMUSG00000000131	Xpo6	6283.98	0.28401	0.0622377	0	1	1
ENSMUSG00000000134	Tfe3	3547.44	-0.453676	0.0664277	0	1	1
ENSMUSG00000000142	Axin2	3725.63	0.261071	0.0659847	0	1	1
ENSMUSG00000000148	Brat1	494.127	0.0498003	0.11629	0	1	1
ENSMUSG00000000149	Gna12	808.345	0.289622	0.0866002	0	1	1
ENSMUSG00000000154	Slc22a18	108.551	0.754482	0.212103	0	1	1
ENSMUSG00000000167	Pih1d2	32.8567	-0.154061	0.350207	0	1	1
ENSMUSG00000000168	Dlat	1956.9	-0.628356	0.0740608	0	1	1
ENSMUSG00000000171	Sdhd	3205.75	-0.188597	0.0733126	0	1	1
ENSMUSG00000000194	Gpr107	1766.02	0.203935	0.121471	0	1	1
ENSMUSG00000000197	Nalcn	7.1167	0.0739026	0.746776	0	1	1
ENSMUSG00000000202	Btbd17	5.93004	2.55154	0.999282	1.55265	0.120507	1
ENSMUSG00000000223	Drp2	35.4841	0.552528	0.322536	0	1	1
ENSMUSG00000000244	Tspan32	67.6518	0.836838	0.246134	0	1	1
ENSMUSG00000000247	Lhx2	7.88126	0.738205	0.68005	0	1	1
ENSMUSG00000000253	Gmpr	92.566	0.360645	0.241364	0	1	1
ENSMUSG00000000266	Mid2	12.5752	1.94177	0.64486	1.46042	0.144175	1
ENSMUSG00000000275	Trim25	4488.64	-0.33562	0.0611624	0	1	1
ENSMUSG00000000276	Dgke	684.219	-0.321146	0.128175	0	1	1
ENSMUSG00000000278	Scpep1	2931.08	0.148529	0.0958773	0	1	1
ENSMUSG00000000282	Mnt	1207.03	-0.390554	0.0752444	0	1	1
ENSMUSG00000000290	Itgb2	6.34079	1.40213	0.801782	0.501546	0.615987	1
ENSMUSG00000000295	Hddc2	439.223	-0.790709	0.129468	0	1	1
ENSMUSG00000000296	Tpd52l1	413.584	-0.162722	0.138832	0	1	1
ENSMUSG00000000301	Pemt	77.1082	-0.214257	0.222831	0	1	1
ENSMUSG00000000303	Cdh1	14152	0.37228	0.074586	0	1	1
ENSMUSG00000000305	Cdh4	257.628	0.225576	0.149267	0	1	1
ENSMUSG00000000308	Ckmt1	158.682	0.59251	0.211216	0	1	1
ENSMUSG00000000317	Bcl6b	241.232	-0.379244	0.169376	0	1	1
ENSMUSG00000000320	Alox12	21.2827	0.838756	0.42014	0	1	1
ENSMUSG00000000325	Arvcf	684.152	0.371987	0.125914	0	1	1
ENSMUSG00000000326	Comt	434.405	0.627394	0.104311	0	1	1
ENSMUSG00000000339	Rtca	522.39	-0.0513932	0.110511	0	1	1
ENSMUSG00000000340	Dbt	967.768	-0.155379	0.0955441	0	1	1
ENSMUSG00000000346	Dazap2	1614.07	-0.23198	0.0800537	0	1	1
ENSMUSG00000000355	Mcts1	629.671	-0.273361	0.0977174	0	1	1
ENSMUSG00000000365	Rnf17	2102.54	-0.416475	0.0782596	0	1	1
ENSMUSG00000000374	Trappc10	718.199	-0.00578268	0.0890308	0	1	1
ENSMUSG00000000378	Ccm2	647.109	0.728232	0.102956	0	1	1
ENSMUSG00000000384	Tbrg4	3435.65	-0.424756	0.0632444	0	1	1
ENSMUSG00000000399	Ndufa9	2026.62	-0.213966	0.0688446	0	1	1
ENSMUSG00000000416	Cttnbp2	314.85	-0.267379	0.135396	0	1	1
ENSMUSG00000000420	Galnt1	1608.36	1.02857	0.0890172	0.320935	0.74826	1
ENSMUSG00000000439	Mkrn2	476.681	-0.374655	0.105007	0	1	1
ENSMUSG00000000441	Raf1	1472.87	-0.311357	0.0724327	0	1	1
ENSMUSG00000000489	Pdgfb	11.4658	0.906024	0.581143	0	1	1
ENSMUSG00000000530	Acvrl1	15.2049	-0.737505	0.545531	0	1	1
ENSMUSG00000000531	Grasp	97.4696	1.38964	0.236212	1.64953	0.0990399	1
ENSMUSG00000000532	Acvr1b	874.069	0.60336	0.0887851	0	1	1
ENSMUSG00000000538	Tom1l2	210.322	0.460396	0.146855	0	1	1
ENSMUSG00000000552	Zfp385a	594.326	0.76404	0.0981252	0	1	1
ENSMUSG00000000555	Itga5	500.518	1.11865	0.132529	0.895238	0.37066	1
ENSMUSG00000000561	Wdr77	2647.22	-0.115998	0.0862341	0	1	1
ENSMUSG00000000563	Atp5f1	4823.38	-0.151426	0.0807138	0	1	1
ENSMUSG00000000567	Sox9	2.75688	1.56623	1.28308	0.441306	0.658992	1
ENSMUSG00000000568	Hnrnpd	11524	-0.356688	0.0547034	0	1	1
ENSMUSG00000000579	Dynlt1c	240.624	0.383672	0.169143	0	1	1
ENSMUSG00000000581	C1d	854.949	-0.0425799	0.144916	0	1	1
ENSMUSG00000000594	Gm2a	303.62	-0.181037	0.195911	0	1	1
ENSMUSG00000000600	Krit1	1292.72	0.128152	0.0777149	0	1	1
ENSMUSG00000000605	Clcn4	295.385	1.10807	0.131348	0.822798	0.410623	1
ENSMUSG00000000617	Grm6	65.5181	1.1464	0.36065	0.405931	0.684793	1
ENSMUSG00000000627	Sema4f	145.238	0.931569	0.255059	0	1	1
ENSMUSG00000000628	Hk2	4785.62	-0.907043	0.07788	0	1	1
ENSMUSG00000000632	Sez6	4.5405	-0.895894	0.886269	0	1	1
ENSMUSG00000000682	Cd52	2.98119	0.192816	1.17927	0	1	1
ENSMUSG00000000708	Kat2b	1870.17	-0.416336	0.0699382	0	1	1
ENSMUSG00000000711	Rab5b	989.286	0.00665057	0.101539	0	1	1
ENSMUSG00000000730	Dnmt3l	9500.5	-0.847971	0.111304	0	1	1
ENSMUSG00000000732	Icosl	676.993	-0.562905	0.143518	0	1	1
ENSMUSG00000000738	Spg7	1144.11	0.120656	0.0794219	0	1	1
ENSMUSG00000000739	Sult5a1	23.7866	0.238737	0.412706	0	1	1
ENSMUSG00000000740	Rpl13	13561.6	-0.088511	0.0567542	0	1	1
ENSMUSG00000000743	Chmp1a	1651.95	0.0504381	0.0944665	0	1	1
ENSMUSG00000000751	Rpa1	6474.52	0.143866	0.058599	0	1	1
ENSMUSG00000000753	Serpinf1	71.3097	1.33652	0.308935	1.08928	0.27603	1
ENSMUSG00000000759	Tubgcp3	1068.1	0.167572	0.0821515	0	1	1
ENSMUSG00000000776	Polr3d	1179.9	-0.466541	0.0988984	0	1	1
ENSMUSG00000000782	Tcf7	2393.77	0.577296	0.0768043	0	1	1
ENSMUSG00000000787	Ddx3x	24733.4	-0.190689	0.0530755	0	1	1
ENSMUSG00000000791	Il12rb1	19.2369	0.120719	0.492097	0	1	1
ENSMUSG00000000794	Kcnn3	10.1642	0.639531	0.642731	0	1	1
ENSMUSG00000000804	Usp32	1034.69	0.148907	0.0786077	0	1	1
ENSMUSG00000000805	Car4	34.8082	1.80188	0.511695	1.5671	0.117092	1
ENSMUSG00000000811	Txnrd3	259.042	-0.00233079	0.152043	0	1	1
ENSMUSG00000000823	Zfp512b	1380.86	0.370517	0.0803866	0	1	1
ENSMUSG00000000826	Dnajc5	2804.35	0.16508	0.0691462	0	1	1
ENSMUSG00000000827	Tpd52l2	2142.78	-0.134543	0.104315	0	1	1
ENSMUSG00000000838	Fmr1	2741.52	-0.325576	0.06639	0	1	1
ENSMUSG00000000861	Bcl11a	82.3109	-0.38917	0.289247	0	1	1
ENSMUSG00000000869	Il4	10.1318	1.15808	0.667367	0.236877	0.812752	1
ENSMUSG00000000876	Pxmp4	99.3623	0.459134	0.209274	0	1	1
ENSMUSG00000000881	Dlg3	521.854	0.00619032	0.110829	0	1	1
ENSMUSG00000000884	Gnb1l	187.885	0.115179	0.155865	0	1	1
ENSMUSG00000000901	Mmp11	253.965	-0.648273	0.135221	0	1	1
ENSMUSG00000000902	Smarcb1	2447.2	-0.223288	0.0646091	0	1	1
ENSMUSG00000000903	Vpreb3	13.7	-0.625749	0.539485	0	1	1
ENSMUSG00000000915	Hip1r	373.371	0.992089	0.128495	0	1	1
ENSMUSG00000000916	Nsun5	701.224	-0.47499	0.0921565	0	1	1
ENSMUSG00000000934	Top1mt	109.129	1.00997	0.219114	0.0454971	0.963711	1
ENSMUSG00000000948	Gm38393	1374.9	-0.49078	0.1085	0	1	1
ENSMUSG00000000957	Mmp14	425.046	1.2266	0.221511	1.02296	0.306327	1
ENSMUSG00000000958	Slc7a7	2424.13	-0.0263815	0.098409	0	1	1
ENSMUSG00000000959	Oxa1l	1705.69	-0.171472	0.0783882	0	1	1
ENSMUSG00000000976	Heatr6	798.02	0.0663304	0.101226	0	1	1
ENSMUSG00000001016	Ilf2	4331.6	-0.268101	0.0644708	0	1	1
ENSMUSG00000001017	Chtop	4387.63	-0.320985	0.0606562	0	1	1
ENSMUSG00000001018	Snapin	458.078	0.206583	0.101002	0	1	1
ENSMUSG00000001021	S100a3	2.43534	1.33281	1.23301	0.269913	0.787227	1
ENSMUSG00000001027	Scn4a	8.83065	-0.0770049	0.698977	0	1	1
ENSMUSG00000001029	Icam2	11.3875	-0.908289	0.654344	0	1	1
ENSMUSG00000001034	Mapk7	1044.34	0.00744237	0.0978657	0	1	1
ENSMUSG00000001036	Epn2	1468.58	-0.806221	0.0706135	0	1	1
ENSMUSG00000001039	B9d1	314.533	-0.0315893	0.137443	0	1	1
ENSMUSG00000001052	Sec24b	908.34	0.625489	0.0943875	0	1	1
ENSMUSG00000001053	N4bp3	602.78	-0.281857	0.186567	0	1	1
ENSMUSG00000001054	Rmnd5b	845.74	-0.308287	0.100181	0	1	1
ENSMUSG00000001056	Nhp2	4735.94	-0.464105	0.0685417	0	1	1
ENSMUSG00000001062	Vps9d1	169.593	0.418646	0.160288	0	1	1
ENSMUSG00000001065	Zfp276	257.58	0.206369	0.139923	0	1	1
ENSMUSG00000001076	C1ql4	3.87574	1.79418	1.07406	0.739421	0.459652	1
ENSMUSG00000001082	Mfsd10	2089.1	-0.0651323	0.0717838	0	1	1
ENSMUSG00000001089	Luzp1	2587.2	0.256575	0.0641152	0	1	1
ENSMUSG00000001095	Slc13a2	2.72103	-1.71594	1.204	-0.594635	0.552087	1
ENSMUSG00000001098	Kctd10	442.316	0.18141	0.147541	0	1	1
ENSMUSG00000001100	Poldip2	2154.89	-0.35124	0.0685005	0	1	1
ENSMUSG00000001105	Ift20	599.755	0.126058	0.127461	0	1	1
ENSMUSG00000001120	Pcbp3	209.856	0.564802	0.26826	0	1	1
ENSMUSG00000001123	Lgals9	173.481	0.343074	0.206522	0	1	1
ENSMUSG00000001127	Araf	1556.23	0.321017	0.0832989	0	1	1
ENSMUSG00000001128	Cfp	133.437	-0.147423	0.176297	0	1	1
ENSMUSG00000001131	Timp1	562.091	-0.124158	0.150753	0	1	1
ENSMUSG00000001134	Uxt	289.92	-0.678547	0.127604	0	1	1
ENSMUSG00000001138	Cnnm3	960.767	0.230577	0.095781	0	1	1
ENSMUSG00000001143	Lman2l	502.607	0.431383	0.147913	0	1	1
ENSMUSG00000001150	Mcm3ap	5768.6	-0.110474	0.0577176	0	1	1
ENSMUSG00000001151	Pcnt	3307.31	-0.292126	0.0616048	0	1	1
ENSMUSG00000001156	Mxd1	92.9938	0.223719	0.240187	0	1	1
ENSMUSG00000001157	Gmcl1	681.113	-0.679459	0.108744	0	1	1
ENSMUSG00000001158	Snrnp27	700.227	-0.461852	0.105691	0	1	1
ENSMUSG00000001166	Oas1c	27.5549	-0.493873	0.380476	0	1	1
ENSMUSG00000001173	Ocrl	827.847	-0.154339	0.101049	0	1	1
ENSMUSG00000001175	Calm1	5901.04	-0.232926	0.0692134	0	1	1
ENSMUSG00000001211	Agpat3	453.182	0.986241	0.149578	0	1	1
ENSMUSG00000001227	Sema6b	94.4725	0.818316	0.216984	0	1	1
ENSMUSG00000001228	Uhrf1	11790.3	-0.492664	0.0582498	0	1	1
ENSMUSG00000001229	Dpp9	1315.42	0.0217806	0.0880762	0	1	1
ENSMUSG00000001248	Gramd1a	1021.49	0.291075	0.0772846	0	1	1
ENSMUSG00000001249	Hpn	99.6796	1.16718	0.222726	0.750611	0.452887	1
ENSMUSG00000001270	Ckb	3529.34	-0.440678	0.274814	0	1	1
ENSMUSG00000001280	Sp1	5405.29	-0.288008	0.076383	0	1	1
ENSMUSG00000001281	Itgb7	225.37	-1.05842	0.173475	-0.336737	0.736315	1
ENSMUSG00000001285	Myg1	850.803	-0.0646058	0.0891285	0	1	1
ENSMUSG00000001288	Rarg	2487.64	-0.522119	0.0670838	0	1	1
ENSMUSG00000001289	Pfdn5	1307.88	-0.0224843	0.0797272	0	1	1
ENSMUSG00000001300	Efnb2	643.851	0.0721074	0.136137	0	1	1
ENSMUSG00000001305	Rrp15	1959.96	-0.48222	0.075139	0	1	1
ENSMUSG00000001313	Rnd2	300.305	-0.369469	0.130569	0	1	1
ENSMUSG00000001323	Srr	73.121	0.219748	0.234129	0	1	1
ENSMUSG00000001333	Sync	17.7209	1.47703	0.492934	0.967739	0.333175	1
ENSMUSG00000001348	Acp5	67.3548	0.161947	0.307865	0	1	1
ENSMUSG00000001366	Fbxo9	243.492	-0.0531979	0.136438	0	1	1
ENSMUSG00000001376	Vps50	1499.39	-0.222443	0.0915412	0	1	1
ENSMUSG00000001380	Hars	2779.28	0.0375513	0.0650614	0	1	1
ENSMUSG00000001383	Zmat2	2662.83	-0.236553	0.0722643	0	1	1
ENSMUSG00000001403	Ube2c	3628.17	-0.80836	0.0698943	0	1	1
ENSMUSG00000001415	Smg5	4784.52	-0.2879	0.0969792	0	1	1
ENSMUSG00000001416	Cct3	19334.1	-0.505539	0.0582699	0	1	1
ENSMUSG00000001418	Glmp	1555.26	0.438561	0.0978182	0	1	1
ENSMUSG00000001419	Mef2d	1569.69	0.170385	0.0779867	0	1	1
ENSMUSG00000001420	Tmem79	150.051	-0.325307	0.198516	0	1	1
ENSMUSG00000001424	Snd1	6679.22	0.477093	0.0867483	0	1	1
ENSMUSG00000001435	Col18a1	11928	0.160021	0.11047	0	1	1
ENSMUSG00000001436	Slc19a1	561.495	-0.485011	0.110657	0	1	1
ENSMUSG00000001440	Kpnb1	27950.5	-0.368877	0.0530836	0	1	1
ENSMUSG00000001441	Npepps	4178.91	-0.147976	0.0574304	0	1	1
ENSMUSG00000001445	Mrpl10	995.723	-0.0362938	0.0790927	0	1	1
ENSMUSG00000001467	Cyp51	3802.03	0.557561	0.0751099	0	1	1
ENSMUSG00000001472	Tcf25	4876.52	0.119197	0.0679441	0	1	1
ENSMUSG00000001482	Def8	1949.35	-0.300116	0.0805963	0	1	1
ENSMUSG00000001493	Meox1	7.73491	0.180463	0.784363	0	1	1
ENSMUSG00000001497	Pax9	3.16953	-0.282976	1.0335	0	1	1
ENSMUSG00000001506	Col1a1	7.31625	1.49807	0.78998	0.630487	0.528376	1
ENSMUSG00000001510	Dlx3	3.79486	0.246961	0.980454	0	1	1
ENSMUSG00000001517	Foxm1	1866.08	-0.00924237	0.0666874	0	1	1
ENSMUSG00000001518	Itfg2	892.25	-0.428626	0.090866	0	1	1
ENSMUSG00000001520	Nrip2	34.8277	-0.335488	0.321997	0	1	1
ENSMUSG00000001521	Tulp3	1830.42	-0.382445	0.0676692	0	1	1
ENSMUSG00000001524	Gtf2h4	986.026	-0.293009	0.0833481	0	1	1
ENSMUSG00000001525	Tubb5	36414.4	-0.364867	0.0548129	0	1	1
ENSMUSG00000001542	Ell2	1313.1	-0.222436	0.0865836	0	1	1
ENSMUSG00000001552	Jup	2501.49	-0.43718	0.152754	0	1	1
ENSMUSG00000001558	Klhl10	8.27204	0.109622	0.706521	0	1	1
ENSMUSG00000001566	Mnx1	8.2436	1.57053	0.749933	0.760774	0.446792	1
ENSMUSG00000001569	Nom1	1865.22	0.0245186	0.0681173	0	1	1
ENSMUSG00000001576	Ergic1	2297.12	0.053704	0.0689578	0	1	1
ENSMUSG00000001583	Tnk1	197.943	-0.218239	0.16478	0	1	1
ENSMUSG00000001588	Acap1	295.403	-0.535925	0.137131	0	1	1
ENSMUSG00000001604	Tcea3	1276.99	0.507496	0.0970352	0	1	1
ENSMUSG00000001627	Ifrd1	1624.42	-0.55684	0.0966959	0	1	1
ENSMUSG00000001630	Stk38l	704.163	-0.0457672	0.0925138	0	1	1
ENSMUSG00000001632	Brpf1	1696.52	-0.101452	0.0723503	0	1	1
ENSMUSG00000001663	Gstt1	23.2067	0.981538	0.423681	0	1	1
ENSMUSG00000001665	Gstt3	90.3019	0.445656	0.254656	0	1	1
ENSMUSG00000001666	Ddt	327.191	-0.353965	0.122949	0	1	1
ENSMUSG00000001674	Ddx18	3366.16	-0.346701	0.0800456	0	1	1
ENSMUSG00000001687	Ubl3	1447.55	-0.540119	0.100659	0	1	1
ENSMUSG00000001700	Gramd3	297.332	-0.27872	0.143956	0	1	1
ENSMUSG00000001707	Eef1e1	1315.62	-1.02068	0.0909226	-0.227447	0.820076	1
ENSMUSG00000001739	Cldn15	41.9	-0.301022	0.341638	0	1	1
ENSMUSG00000001755	Coasy	575.871	0.301454	0.0942437	0	1	1
ENSMUSG00000001763	Tspan33	29.1578	1.58764	0.385498	1.52437	0.127415	1
ENSMUSG00000001767	Crnkl1	1783.36	-0.387274	0.0761622	0	1	1
ENSMUSG00000001768	Rin2	79.4178	0.777769	0.249677	0	1	1
ENSMUSG00000001774	Chordc1	2402.66	-0.494431	0.0818021	0	1	1
ENSMUSG00000001783	Rtcb	5476.49	0.0354294	0.0772256	0	1	1
ENSMUSG00000001785	Pwp1	2486.44	-0.330331	0.0848805	0	1	1
ENSMUSG00000001786	Fbxo7	622.568	-0.183735	0.0956398	0	1	1
ENSMUSG00000001794	Capns1	3376.77	0.079356	0.1092	0	1	1
ENSMUSG00000001819	Hoxd13	7.41473	0.320295	0.728347	0	1	1
ENSMUSG00000001827	Folr1	601.675	-0.012635	0.149473	0	1	1
ENSMUSG00000001829	Clpb	1447.68	-0.154723	0.0820715	0	1	1
ENSMUSG00000001833	Sept7	3288.58	0.265873	0.0741075	0	1	1
ENSMUSG00000001844	Zdhhc4	392.1	-0.199364	0.108819	0	1	1
ENSMUSG00000001847	Rac1	2840.67	-0.0729714	0.065989	0	1	1
ENSMUSG00000001855	Nup214	3537.51	-0.355924	0.0816435	0	1	1
ENSMUSG00000001864	Aif1l	144.871	1.19709	0.19755	0.997697	0.318426	1
ENSMUSG00000001870	Ltbp1	155.917	0.859264	0.212932	0	1	1
ENSMUSG00000001891	Ugp2	459.062	0.25343	0.129625	0	1	1
ENSMUSG00000001901	Kcnh6	11.8889	0.196776	0.557361	0	1	1
ENSMUSG00000001909	Trmt1	3025.72	-0.190188	0.0623399	0	1	1
ENSMUSG00000001910	Nacc1	7686.91	-0.279132	0.0605079	0	1	1
ENSMUSG00000001911	Nfix	23.2209	0.262715	0.439392	0	1	1
ENSMUSG00000001918	Slc1a5	2015.75	-0.235703	0.110873	0	1	1
ENSMUSG00000001924	Uba1	18214.9	0.126698	0.0679324	0	1	1
ENSMUSG00000001930	Vwf	40.0326	-0.0770443	0.378027	0	1	1
ENSMUSG00000001942	Siae	294.389	0.229	0.134556	0	1	1
ENSMUSG00000001943	Vsig2	30.3322	-1.23612	0.368526	-0.640711	0.52171	1
ENSMUSG00000001946	Esam	79.3053	-0.276727	0.249252	0	1	1
ENSMUSG00000001948	Spa17	13.18	-0.316942	0.549935	0	1	1
ENSMUSG00000001962	Fam50a	1484.85	0.159249	0.0771286	0	1	1
ENSMUSG00000001964	Emd	1281.73	0.227533	0.0850368	0	1	1
ENSMUSG00000001983	Taco1	215.605	-0.223851	0.151502	0	1	1
ENSMUSG00000001995	Sipa1l2	949.644	0.462221	0.12376	0	1	1
ENSMUSG00000001998	Ap4e1	544.505	-0.0647579	0.10293	0	1	1
ENSMUSG00000001999	Blvra	169.584	0.722227	0.156236	0	1	1
ENSMUSG00000002010	Idh3g	2438.28	-0.397491	0.0641587	0	1	1
ENSMUSG00000002012	Pnck	14.4437	0.612613	0.517756	0	1	1
ENSMUSG00000002014	Ssr4	1289.93	0.39017	0.10835	0	1	1
ENSMUSG00000002015	Bcap31	3240.45	-0.201113	0.0596284	0	1	1
ENSMUSG00000002017	Fam98a	1593.78	-0.171717	0.0846098	0	1	1
ENSMUSG00000002020	Ltbp2	5.62984	2.45284	0.979393	1.4834	0.137967	1
ENSMUSG00000002028	Kmt2a	2779.52	0.178964	0.0723698	0	1	1
ENSMUSG00000002031	Ift46	1546.42	-0.215084	0.0961235	0	1	1
ENSMUSG00000002033	Cd3g	2.73094	-2.24327	1.26007	-0.986663	0.323808	1
ENSMUSG00000002043	Trappc6a	346.646	0.0543315	0.118561	0	1	1
ENSMUSG00000002052	Supt6	6940.86	-0.168514	0.0592828	0	1	1
ENSMUSG00000002055	Spag5	2132.69	-0.438882	0.0649065	0	1	1
ENSMUSG00000002058	Unc119	359.908	0.241171	0.111811	0	1	1
ENSMUSG00000002059	Rab34	764.818	0.0805711	0.105974	0	1	1
ENSMUSG00000002064	Sdf2	1022.93	0.298002	0.0924659	0	1	1
ENSMUSG00000002068	Ccne1	2581.83	-0.609845	0.111407	0	1	1
ENSMUSG00000002076	Hsf2bp	667.449	-0.9445	0.203707	0	1	1
ENSMUSG00000002083	Bbc3	527.901	0.40583	0.161701	0	1	1
ENSMUSG00000002102	Psmc3	5601.42	-0.149096	0.0802995	0	1	1
ENSMUSG00000002103	Acp2	565.658	0.426372	0.106294	0	1	1
ENSMUSG00000002104	Rapsn	12.3195	0.540142	0.589336	0	1	1
ENSMUSG00000002105	Slc39a13	137.506	0.929882	0.180813	0	1	1
ENSMUSG00000002108	Nr1h3	10.0381	1.78628	0.664308	1.1836	0.236571	1
ENSMUSG00000002109	Ddb2	177.015	0.145061	0.162627	0	1	1
ENSMUSG00000002129	Sf3a1	6381.72	-0.239793	0.0723232	0	1	1
ENSMUSG00000002147	Stat6	587.462	0.297504	0.124576	0	1	1
ENSMUSG00000002190	Clgn	41.3043	-0.477802	0.36759	0	1	1
ENSMUSG00000002204	Napsa	27.8949	-0.298364	0.413243	0	1	1
ENSMUSG00000002205	Vrk3	534.619	0.0454511	0.105973	0	1	1
ENSMUSG00000002210	Smg9	566.277	-0.316958	0.0993328	0	1	1
ENSMUSG00000002221	Paxip1	2561.16	-0.173554	0.0703783	0	1	1
ENSMUSG00000002222	Rmnd5a	2114.38	-0.198977	0.0933776	0	1	1
ENSMUSG00000002227	Mov10	2300.24	-0.984867	0.067547	0	1	1
ENSMUSG00000002228	Ppm1j	161.574	-1.02614	0.16926	-0.154461	0.877246	1
ENSMUSG00000002233	Rhoc	206.054	1.11837	0.2145	0.551852	0.58105	1
ENSMUSG00000002250	Ppard	572.479	0.327165	0.101123	0	1	1
ENSMUSG00000002257	Def6	957.136	0.461125	0.0904366	0	1	1
ENSMUSG00000002265	Peg3	22492.2	0.931378	0.107255	0	1	1
ENSMUSG00000002266	Zim1	79.3156	1.0081	0.230783	0.0350912	0.972007	1
ENSMUSG00000002274	Metrn	9.89366	0.358104	0.627554	0	1	1
ENSMUSG00000002279	Lmf1	293.31	0.495193	0.121809	0	1	1
ENSMUSG00000002280	Narfl	497.628	-0.00625736	0.127462	0	1	1
ENSMUSG00000002297	Dbf4	4718.01	-0.473779	0.0632306	0	1	1
ENSMUSG00000002307	Daxx	2476.75	-0.29028	0.070612	0	1	1
ENSMUSG00000002308	Cd320	782.414	-0.0819011	0.0983525	0	1	1
ENSMUSG00000002319	Ipo4	2856.3	-0.0684562	0.06136	0	1	1
ENSMUSG00000002320	Tm9sf1	1089.2	0.570433	0.0846723	0	1	1
ENSMUSG00000002325	Irf9	278.689	-0.298947	0.125411	0	1	1
ENSMUSG00000002326	Gmpr2	519.508	0.0116346	0.115814	0	1	1
ENSMUSG00000002329	Mdp1	643.246	-0.0785766	0.102456	0	1	1
ENSMUSG00000002332	Dhrs1	306.576	0.540395	0.130445	0	1	1
ENSMUSG00000002341	Ncan	64.1044	0.411072	0.308898	0	1	1
ENSMUSG00000002342	Tmem161a	472.015	0.289565	0.123268	0	1	1
ENSMUSG00000002343	Armc6	528.494	-0.327127	0.107011	0	1	1
ENSMUSG00000002345	Borcs8	473.199	0.0131306	0.142733	0	1	1
[truncated: 23,181 more rows]

## Sheet: ESRRB 4OHT vs -4OHT Counts
Supplementary Data 4. Gene expression levels in Esrrb deleted and floxed ES cells grown in 3D culture for 24 h in the presence of CH.
Gene	ESRRB_+4OHT_1	ESRRB_+4OHT_2	ESRRB_+4OHT_3	ESRRB_-4OHT_1	ESRRB_-4OHT_2	ESRRB_-4OHT_3
ENSMUSG00000000001	12.2393	12.1872	12.1179	12.1846	12.121	12.1426
ENSMUSG00000000028	10.2369	10.3801	10.3302	10.468	10.5393	10.5887
ENSMUSG00000000031	9.0738	8.7492	8.91819	7.7594	7.85079	7.97912
ENSMUSG00000000037	8.82825	8.78098	8.97843	8.29665	8.47353	8.39196
ENSMUSG00000000056	8.7251	9.25382	9.28454	8.99712	9.01092	9.21611
ENSMUSG00000000058	7.3357	7.33426	7.28552	7.16869	7.16869	7.16869
ENSMUSG00000000078	12.4464	11.7161	11.7542	10.2672	10.1534	10.1649
ENSMUSG00000000085	9.11754	9.0314	9.22072	8.81825	8.88341	8.89226
ENSMUSG00000000088	10.5153	10.5345	10.394	11.0137	10.9506	10.9445
ENSMUSG00000000093	7.55939	7.47802	7.60426	7.44562	7.16869	7.44199
ENSMUSG00000000094	7.57665	7.66325	7.5184	7.66241	7.63798	7.60833
ENSMUSG00000000103	7.28682	7.16869	7.28552	7.16869	7.16869	7.16869
ENSMUSG00000000120	10.8993	10.2999	10.2998	9.88479	9.49562	9.53421
ENSMUSG00000000125	9.91445	9.78265	9.84904	7.63081	7.6222	7.67085
ENSMUSG00000000126	7.71956	7.72698	7.72564	7.38333	7.34071	7.16869
ENSMUSG00000000127	9.39219	9.51147	9.46721	9.46837	9.64279	9.5916
ENSMUSG00000000131	12.7464	12.8425	12.8415	12.5258	12.5223	12.5687
ENSMUSG00000000134	11.711	11.6705	11.6506	12.0331	12.1375	12.1209
ENSMUSG00000000142	12.0768	12.0631	12.1148	11.8227	11.7954	11.9062
ENSMUSG00000000148	9.6923	9.53468	9.49305	9.58717	9.52095	9.51735
ENSMUSG00000000149	10.1857	10.1698	10.1811	9.89802	9.98995	9.98298
ENSMUSG00000000154	8.61581	8.46533	8.48073	8.16409	8.19393	8.31257
ENSMUSG00000000159	7.16869	7.2858	7.37092	7.16869	7.16869	7.16869
ENSMUSG00000000167	7.85129	7.81547	7.83406	7.7594	7.9011	7.93386
ENSMUSG00000000168	10.8271	10.8549	10.7913	11.4395	11.3149	11.3688
ENSMUSG00000000171	11.6829	11.681	11.6717	11.9321	11.757	11.8622
ENSMUSG00000000182	7.28682	7.33426	7.16869	7.16869	7.29036	7.16869
ENSMUSG00000000184	10.7098	10.7193	10.8295	8.551	8.91068	8.93645
ENSMUSG00000000194	11.2978	10.9637	10.9596	11.0285	10.8292	10.8507
ENSMUSG00000000197	7.50215	7.40272	7.5551	7.49615	7.53284	7.41321
ENSMUSG00000000202	7.4807	7.58955	7.57217	7.16869	7.29036	7.41321
ENSMUSG00000000214	8.383	8.18848	8.32355	7.88456	7.76076	7.83325
ENSMUSG00000000216	7.16869	7.16869	7.28552	7.16869	7.34071	7.16869
ENSMUSG00000000223	7.90788	7.96174	7.95159	7.77193	7.80746	7.84404
ENSMUSG00000000244	8.3304	8.25419	8.19838	7.98962	8.02521	7.97029
ENSMUSG00000000247	7.57665	7.51925	7.53722	7.49615	7.46628	7.41321
ENSMUSG00000000253	8.3304	8.38321	8.37032	8.0972	8.18725	8.37549
ENSMUSG00000000263	7.28682	7.16869	7.28552	7.16869	7.16869	7.29106
ENSMUSG00000000266	7.63924	7.63521	7.81392	7.38333	7.41182	7.51408
ENSMUSG00000000275	12.0081	12.084	12.0683	12.3393	12.384	12.3852
ENSMUSG00000000276	9.62104	9.85872	9.81534	9.85116	10.0845	10.0677
ENSMUSG00000000278	11.8565	11.6523	11.6271	11.6857	11.5607	11.4862
ENSMUSG00000000282	10.3308	10.3884	10.3682	10.6696	10.7056	10.6751
ENSMUSG00000000290	7.4807	7.55604	7.5551	7.44562	7.34071	7.38052
ENSMUSG00000000295	9.21823	9.1552	9.11465	9.82017	9.57825	9.62332
ENSMUSG00000000296	9.49051	9.25382	9.2471	9.47737	9.48492	9.35514
ENSMUSG00000000301	8.1389	8.16969	8.1861	8.17827	8.27037	8.26406
ENSMUSG00000000303	14.1158	13.9311	13.9097	13.6314	13.6151	13.6244
ENSMUSG00000000305	8.99038	9.04546	9.07994	9.01974	8.92075	8.79114
ENSMUSG00000000308	8.91679	8.64818	8.66423	8.59793	8.40148	8.41884
ENSMUSG00000000317	8.76171	8.84866	8.84497	8.83329	9.13212	9.08703
ENSMUSG00000000320	7.79995	7.73884	7.83406	7.63081	7.6222	7.656
ENSMUSG00000000325	10.1698	9.90621	9.97617	9.8664	9.66551	9.70508
ENSMUSG00000000326	9.64462	9.61287	9.61344	9.21777	9.19534	9.23203
ENSMUSG00000000339	9.70267	9.55182	9.52802	9.65764	9.60011	9.63697
ENSMUSG00000000340	10.1006	10.2404	10.2877	10.3764	10.343	10.284
ENSMUSG00000000346	10.8666	10.7525	10.7224	11.013	10.9415	10.9873
ENSMUSG00000000355	9.68185	9.73225	9.69207	9.97015	9.83315	9.89269
ENSMUSG00000000359	7.28682	7.16869	7.33386	7.16869	7.29036	7.16869
ENSMUSG00000000365	11.0956	10.9916	10.9747	11.4604	11.3431	11.3642
ENSMUSG00000000374	9.99331	9.91784	9.91263	9.96075	9.93862	9.93857
ENSMUSG00000000378	10.1575	10.0236	10.0276	9.49077	9.60011	9.54256
ENSMUSG00000000381	7.3357	7.16869	7.16869	7.16869	7.29036	7.16869
ENSMUSG00000000384	11.6433	11.6806	11.6271	12.0746	11.9988	12.0553
ENSMUSG00000000385	8.41327	8.43232	8.56801	7.29269	7.16869	7.44199
ENSMUSG00000000386	7.3357	7.51925	7.57217	7.16869	7.16869	7.16869
ENSMUSG00000000399	11.0335	11.1238	11.0611	11.2465	11.2742	11.2654
ENSMUSG00000000402	7.88019	8.12417	7.97609	8.87729	9.24529	9.16438
ENSMUSG00000000409	9.12022	9.49577	9.42853	10.276	10.5493	10.5226
ENSMUSG00000000411	7.3357	7.16869	7.16869	7.38333	7.16869	7.16869
ENSMUSG00000000416	9.08488	9.07586	9.0274	9.20401	9.33496	9.11624
ENSMUSG00000000420	11.3089	11.2023	11.2408	10.48	10.2818	10.3643
ENSMUSG00000000435	7.16869	7.33426	7.33386	7.16869	7.34071	7.16869
ENSMUSG00000000439	9.33901	9.38681	9.44903	9.67712	9.62162	9.63309
ENSMUSG00000000440	7.28682	7.16869	7.33386	7.16869	7.29036	7.16869
ENSMUSG00000000441	10.6543	10.6558	10.5915	10.9157	10.8774	10.9003
ENSMUSG00000000486	10.0506	10.5712	10.4002	12.1414	12.4165	12.4385
ENSMUSG00000000489	7.70704	7.60532	7.57217	7.49615	7.51212	7.51408
ENSMUSG00000000530	7.4807	7.64944	7.57217	7.57869	7.723	7.75176
ENSMUSG00000000531	8.62804	8.4466	8.55112	8.08157	7.92957	8.09302
ENSMUSG00000000532	10.423	10.3347	10.3609	9.84775	9.91691	9.95405
ENSMUSG00000000538	8.96025	8.96455	8.87416	8.7521	8.68888	8.64669
ENSMUSG00000000544	11.2482	10.9167	10.8556	12.1955	12.0905	12.0609
ENSMUSG00000000552	10.0372	9.92505	9.99944	9.42707	9.4545	9.46325
ENSMUSG00000000555	10.0359	9.75035	9.88046	9.22323	9.09785	9.11624
ENSMUSG00000000560	7.28682	7.2858	7.28552	7.16869	7.37931	7.29106
ENSMUSG00000000561	11.322	11.5708	11.4824	11.5872	11.5544	11.56
ENSMUSG00000000563	12.267	12.2602	12.2068	12.5164	12.287	12.351
ENSMUSG00000000567	7.3357	7.51925	7.33386	7.344	7.29036	7.29106
ENSMUSG00000000568	13.3051	13.3595	13.3644	13.6774	13.6862	13.71
ENSMUSG00000000579	8.90088	9.10553	9.05533	8.69883	8.94064	8.79491
ENSMUSG00000000581	10.2999	10.0449	9.9899	10.3493	10.072	10.0084
ENSMUSG00000000594	9.00222	9.08402	9.09072	8.85182	9.28591	9.30877
ENSMUSG00000000600	10.6802	10.6778	10.6405	10.6115	10.5018	10.564
ENSMUSG00000000605	9.40085	9.34986	9.34757	8.66042	8.74842	8.79491
ENSMUSG00000000617	8.08367	8.38823	8.34981	7.72003	7.96581	8.05422
ENSMUSG00000000627	8.64814	8.7492	8.84169	8.08157	8.40148	8.48555
ENSMUSG00000000628	11.7135	11.9187	11.8149	12.6198	12.7036	12.6918
ENSMUSG00000000631	10.7904	10.5081	10.61	9.26611	9.43457	9.44322
ENSMUSG00000000632	7.37318	7.37142	7.40215	7.47195	7.41182	7.49187
ENSMUSG00000000673	7.28682	7.2858	7.28552	7.29269	7.29036	7.29106
ENSMUSG00000000682	7.40475	7.37142	7.37092	7.41646	7.41182	7.16869
ENSMUSG00000000686	7.3357	7.37142	7.42963	7.29269	7.16869	7.29106
ENSMUSG00000000693	8.80069	8.70912	8.75282	8.03277	8.02521	8.03816
ENSMUSG00000000706	9.47429	8.96753	9.2471	7.38333	7.34071	7.46799
ENSMUSG00000000708	10.8993	10.8931	10.834	11.2034	11.2658	11.2476
ENSMUSG00000000711	10.424	10.2404	10.2349	10.3764	10.2685	10.2434
ENSMUSG00000000724	7.3357	7.2858	7.28552	7.16869	7.34071	7.16869
ENSMUSG00000000730	12.6923	12.9049	12.7576	13.3549	13.7298	13.7142
ENSMUSG00000000731	7.97672	9.09213	8.84169	9.43636	10.856	10.7704
ENSMUSG00000000732	9.63197	9.72228	9.6224	9.81668	10.2489	10.1138
ENSMUSG00000000738	10.5008	10.49	10.56	10.3764	10.4202	10.4586
ENSMUSG00000000739	7.86107	7.72698	7.72564	7.67746	7.78458	7.71288
ENSMUSG00000000740	13.7537	13.7004	13.6852	13.8236	13.7622	13.8137
ENSMUSG00000000743	11.056	10.8355	10.905	10.9775	10.8487	10.845
ENSMUSG00000000751	12.823	12.7974	12.7484	12.6297	12.6469	12.679
ENSMUSG00000000753	8.33579	8.35254	8.36524	7.72003	7.94792	8.06213
ENSMUSG00000000759	10.4793	10.4231	10.46	10.3493	10.2538	10.3528
ENSMUSG00000000776	10.3919	10.2575	10.2508	10.8019	10.6211	10.6187
ENSMUSG00000000782	11.6319	11.5834	11.6442	11.0085	11.1751	11.12
ENSMUSG00000000787	14.4745	14.5471	14.518	14.7013	14.7076	14.6971
ENSMUSG00000000791	7.78914	7.57315	7.72564	7.72003	7.58881	7.72615
ENSMUSG00000000792	10.3461	10.2811	10.4063	8.42369	8.73675	8.62071
ENSMUSG00000000794	7.60909	7.62052	7.53722	7.44562	7.60583	7.44199
ENSMUSG00000000804	10.4261	10.3853	10.4184	10.2872	10.3221	10.262
ENSMUSG00000000805	7.821	8.11746	8.14169	7.41646	7.723	7.71288
ENSMUSG00000000811	8.99038	9.00856	8.94566	9.09732	8.8413	8.99827
ENSMUSG00000000817	7.28682	7.33426	7.40215	7.16869	7.16869	7.16869
ENSMUSG00000000823	10.8719	10.8196	10.8295	10.6055	10.5141	10.4661
ENSMUSG00000000826	11.7329	11.6218	11.6361	11.5291	11.4817	11.531
ENSMUSG00000000827	11.3122	11.1458	11.0745	11.4317	11.1719	11.286
ENSMUSG00000000838	11.3855	11.3843	11.4471	11.7425	11.6985	11.6634
ENSMUSG00000000861	7.93449	8.30464	8.2105	8.32102	8.27037	8.31257
ENSMUSG00000000869	7.63924	7.64944	7.5551	7.51865	7.34071	7.51408
ENSMUSG00000000876	8.49902	8.39323	8.36012	8.27164	8.18053	8.27643
ENSMUSG00000000881	9.52239	9.71894	9.59714	9.61175	9.59616	9.62528
ENSMUSG00000000884	8.8585	8.70541	8.73131	8.69462	8.71705	8.71718
ENSMUSG00000000901	8.82142	8.76696	8.73852	9.12705	9.18727	9.07814
ENSMUSG00000000902	11.3188	11.2778	11.3311	11.4853	11.5109	11.534
ENSMUSG00000000903	7.50215	7.57315	7.60426	7.59679	7.6222	7.73911
ENSMUSG00000000915	9.51251	9.58177	9.59896	8.83702	9.01092	9.0046
ENSMUSG00000000916	9.67308	9.74544	9.77441	10.0783	10.0551	10.1138
ENSMUSG00000000934	8.44266	8.58371	8.66038	8.12759	8.2456	8.13727
ENSMUSG00000000938	7.28682	7.2858	7.28552	7.16869	7.16869	7.16869
ENSMUSG00000000942	7.28682	7.16869	7.37092	7.16869	7.16869	7.16869
ENSMUSG00000000948	10.2965	10.6071	10.4833	10.8079	10.9393	10.8869
ENSMUSG00000000957	10.1121	9.48587	9.55271	9.11821	8.84842	8.92302
ENSMUSG00000000958	11.2945	11.4911	11.3749	11.2559	11.493	11.4773
ENSMUSG00000000959	10.8882	10.9118	10.831	11.0935	10.9528	11.0274
ENSMUSG00000000976	9.97507	10.1504	10.119	9.96232	10.0817	10.0521
ENSMUSG00000001016	11.9924	12.091	12.0368	12.3322	12.2853	12.2591
ENSMUSG00000001017	12.0239	12.0688	11.9987	12.3619	12.3105	12.3244
ENSMUSG00000001018	9.5516	9.55749	9.54894	9.42474	9.4301	9.39061
ENSMUSG00000001021	7.37318	7.40272	7.40215	7.29269	7.34071	7.29106
ENSMUSG00000001025	10.1057	9.09482	9.21343	8.12759	8.44838	8.57142
ENSMUSG00000001027	7.55939	7.55604	7.42963	7.59679	7.41182	7.55462
ENSMUSG00000001029	7.40475	7.62052	7.45446	7.53977	7.68233	7.656
ENSMUSG00000001034	10.3909	10.3218	10.3827	10.2417	10.4737	10.3528
ENSMUSG00000001036	10.3867	10.3749	10.4052	11.075	11.0755	11.0531
ENSMUSG00000001039	9.25252	9.06764	9.07451	9.18169	9.08913	9.18642
ENSMUSG00000001052	10.3601	10.4765	10.4364	9.88479	9.90119	10.0245
ENSMUSG00000001053	9.86334	9.60925	9.46118	10.1307	9.70985	9.68088
ENSMUSG00000001054	10.098	9.96617	9.927	10.2197	10.1769	10.3093
ENSMUSG00000001056	12.0491	12.1223	11.9994	12.5485	12.4491	12.4877
ENSMUSG00000001062	8.77604	8.73115	8.77742	8.63851	8.53154	8.51496
ENSMUSG00000001065	9.0485	9.08402	8.96661	8.9873	8.92409	8.84278
ENSMUSG00000001076	7.37318	7.53811	7.45446	7.344	7.34071	7.29106
ENSMUSG00000001082	11.2331	11.1506	11.1559	11.2834	11.1923	11.2371
ENSMUSG00000001089	11.5782	11.6082	11.6044	11.3266	11.3753	11.3924
ENSMUSG00000001095	7.28682	7.33426	7.28552	7.44562	7.41182	7.38052
ENSMUSG00000001098	9.65892	9.45163	9.4077	9.53662	9.33496	9.28875
ENSMUSG00000001100	11.0587	11.0876	11.1077	11.4461	11.3618	11.3806
ENSMUSG00000001103	7.40475	7.16869	7.42963	7.29269	7.29036	7.16869
ENSMUSG00000001105	9.92034	9.70549	9.75995	9.81668	9.57223	9.72522
ENSMUSG00000001119	7.78914	7.77294	7.72564	7.16869	7.29036	7.3417
ENSMUSG00000001120	8.75448	9.11085	8.97548	8.32102	8.77139	8.83554
ENSMUSG00000001123	8.93249	8.70168	8.62912	8.71961	8.53154	8.52935
ENSMUSG00000001127	10.9603	10.8996	11.047	10.6272	10.7312	10.7275
ENSMUSG00000001128	8.41823	8.49281	8.51651	8.59333	8.51255	8.51496
ENSMUSG00000001131	9.83237	9.57062	9.50481	9.88479	9.63705	9.65624
ENSMUSG00000001134	8.91679	8.83543	8.84169	9.30761	9.2245	9.22939
ENSMUSG00000001138	10.3232	10.3602	10.3796	10.2092	10.0509	10.2496
ENSMUSG00000001143	9.55352	9.79061	9.78713	9.23948	9.50412	9.50242
ENSMUSG00000001150	12.4741	12.5192	12.5354	12.592	12.6206	12.6325
ENSMUSG00000001151	11.6641	11.6494	11.6916	11.9023	11.9563	11.9545
ENSMUSG00000001156	8.48521	8.27695	8.24009	8.32102	8.2456	8.1996
ENSMUSG00000001157	9.6247	9.62906	9.59532	10.2455	10.0135	10.0706
ENSMUSG00000001158	9.75835	9.82044	9.62061	10.1196	10.0859	10.0231
ENSMUSG00000001166	7.81057	7.72698	7.67544	7.78418	7.86117	7.88546
ENSMUSG00000001168	7.37318	7.33426	7.16869	7.29269	7.16869	7.38052
ENSMUSG00000001173	9.9218	10.0528	10.1326	10.1111	10.1898	10.1689
ENSMUSG00000001175	12.5364	12.4621	12.4373	12.7739	12.636	12.6913
ENSMUSG00000001211	9.71809	9.76174	9.79503	8.90925	9.14335	9.26584
ENSMUSG00000001225	7.16869	7.16869	7.28552	7.16869	7.29036	7.16869
ENSMUSG00000001227	8.383	8.44186	8.5121	8.15691	8.07268	8.1996
ENSMUSG00000001228	13.2477	13.3504	13.2986	13.766	13.779	13.7961
ENSMUSG00000001229	10.5372	10.6938	10.6953	10.5714	10.6658	10.6387
ENSMUSG00000001240	8.30853	8.29917	8.38543	7.72003	7.69625	7.95231
ENSMUSG00000001247	9.70095	9.54423	9.54705	8.80302	8.75228	8.83916
ENSMUSG00000001248	10.4484	10.4411	10.4551	10.2301	10.1949	10.2219
ENSMUSG00000001249	8.62804	8.52398	8.42942	8.08157	8.0493	8.15151
ENSMUSG00000001260	7.28682	7.2858	7.28552	7.16869	7.16869	7.16869
ENSMUSG00000001270	12.0283	11.4138	11.5126	12.3666	11.8763	11.9661
ENSMUSG00000001280	12.2166	12.3909	12.3781	12.5424	12.6384	12.6306
ENSMUSG00000001281	8.42807	8.69794	8.5596	9.08218	9.07447	9.18915
ENSMUSG00000001285	10.15	10.1119	10.0488	10.2013	10.101	10.1583
ENSMUSG00000001288	11.1458	11.2283	11.1666	11.631	11.6824	11.6368
ENSMUSG00000001289	10.6861	10.583	10.5843	10.6781	10.6221	10.611
ENSMUSG00000001300	9.75504	9.94221	9.85809	9.5913	9.90277	9.88786
ENSMUSG00000001305	10.824	10.9705	10.905	11.3224	11.3097	11.3407
ENSMUSG00000001313	9.0485	8.97348	8.95169	9.26347	9.12364	9.23203
ENSMUSG00000001323	8.18442	8.18226	8.26875	8.08157	8.19393	8.13727
ENSMUSG00000001333	7.85129	7.7618	7.71354	7.53977	7.57104	7.49187
ENSMUSG00000001334	7.92573	7.8552	7.80359	7.344	7.29036	7.29106
ENSMUSG00000001348	8.22165	8.13742	8.12856	7.88456	8.21366	8.19289
ENSMUSG00000001349	8.19074	8.25419	8.19838	7.53977	7.65323	7.81108
ENSMUSG00000001366	8.89767	8.90956	8.94868	8.90574	8.91405	9.02028
ENSMUSG00000001376	10.7998	10.6255	10.6576	10.9736	10.8463	10.8319
ENSMUSG00000001380	11.6464	11.5771	11.5645	11.5707	11.542	11.5739
ENSMUSG00000001383	11.3324	11.471	11.4294	11.6402	11.5903	11.6485
ENSMUSG00000001403	11.5403	11.5348	11.4559	12.3259	12.2055	12.2438
ENSMUSG00000001415	12.2751	12.1137	12.0991	12.6004	12.3594	12.3355
ENSMUSG00000001416	14.0056	14.0305	13.9312	14.4762	14.4688	14.5177
ENSMUSG00000001418	11.1721	10.9175	10.9375	10.6563	10.6183	10.6444
ENSMUSG00000001419	10.997	10.8572	10.9064	10.7975	10.7751	10.7539
ENSMUSG00000001420	8.64814	8.44186	8.41981	8.68192	8.71705	8.56221
ENSMUSG00000001424	12.8955	13.0259	13.0044	12.3625	12.5852	12.597
ENSMUSG00000001435	13.9022	13.5279	13.4898	13.5456	13.4604	13.4806
ENSMUSG00000001436	9.39219	9.57806	9.54137	9.86808	9.87244	9.79607
ENSMUSG00000001440	14.5695	14.6295	14.5741	14.9363	14.9678	14.9648
ENSMUSG00000001441	12.0629	12.0483	12.0462	12.1704	12.2077	12.1952
ENSMUSG00000001444	7.28682	7.33426	7.16869	7.16869	7.29036	7.29106
ENSMUSG00000001445	10.2897	10.3163	10.2722	10.2909	10.3395	10.3341
ENSMUSG00000001467	12.3205	12.171	12.2007	11.6455	11.7493	11.7428
ENSMUSG00000001472	12.4741	12.3445	12.3429	12.2539	12.2814	12.2917
ENSMUSG00000001473	11.4578	11.0589	11.2157	9.45246	9.71891	9.74507
ENSMUSG00000001482	11.0737	10.9657	10.9064	11.2778	11.1955	11.2666
ENSMUSG00000001493	7.40475	7.47802	7.61943	7.38333	7.49003	7.57334
ENSMUSG00000001494	7.16869	7.16869	7.16869	7.44562	7.16869	7.29106
ENSMUSG00000001496	7.28682	7.2858	7.28552	7.38333	7.16869	7.38052
ENSMUSG00000001497	7.37318	7.37142	7.37092	7.41646	7.34071	7.41321
ENSMUSG00000001504	7.88955	8.04716	7.88175	8.67765	8.32382	8.50525
ENSMUSG00000001506	7.59319	7.49929	7.58853	7.41646	7.29036	7.46799
ENSMUSG00000001507	10.0626	10.0607	10.0223	8.08157	8.44838	8.44502
ENSMUSG00000001508	7.16869	7.2858	7.28552	7.16869	7.29036	7.16869
ENSMUSG00000001510	7.37318	7.37142	7.47727	7.41646	7.41182	7.3417
ENSMUSG00000001517	11.0606	11.0596	11.0662	11.092	11.0414	11.0769
ENSMUSG00000001518	9.98492	10.0409	9.99127	10.4269	10.3032	10.284
ENSMUSG00000001520	7.84135	7.78386	7.86309	7.91482	7.91073	7.90523
ENSMUSG00000001521	10.8651	10.8542	10.8776	11.165	11.2174	11.2133
ENSMUSG00000001524	10.199	10.189	10.1363	10.4201	10.3521	10.4489
ENSMUSG00000001525	14.9514	15.0137	14.9476	15.3262	15.3085	15.3643
ENSMUSG00000001542	10.5782	10.5703	10.46	10.6438	10.7853	10.7346
ENSMUSG00000001552	11.5304	11.0737	11.0359	11.8375	11.4915	11.5203
ENSMUSG00000001555	9.57641	8.9465	9.05533	8.18527	8.017	8.09302
ENSMUSG00000001558	7.57665	7.53811	7.42963	7.47195	7.58881	7.44199
ENSMUSG00000001566	7.45764	7.62052	7.66206	7.38333	7.44043	7.41321
ENSMUSG00000001569	11.1146	11.0615	11.0521	11.0432	11.0484	11.0727
ENSMUSG00000001576	11.4114	11.3442	11.3081	11.3308	11.3021	11.2884
ENSMUSG00000001583	8.83165	8.61238	8.70569	8.7798	8.87302	8.83554
ENSMUSG00000001588	8.87824	8.93737	8.96067	9.12116	9.26322	9.31621
ENSMUSG00000001604	10.9347	10.7177	10.7183	10.3834	10.4016	10.3353
ENSMUSG00000001622	7.3357	7.2858	7.16869	7.16869	7.29036	7.29106
ENSMUSG00000001627	10.7744	10.5848	10.5324	11.1623	11.1228	11.0467
ENSMUSG00000001630	9.96941	9.90037	9.8445	9.93375	9.95239	9.93233
ENSMUSG00000001632	10.9304	10.9175	10.8578	11.0017	10.9468	11.0202
ENSMUSG00000001642	11.4453	11.7787	11.6101	12.8342	12.7614	12.7606
ENSMUSG00000001655	8.10481	7.90164	7.89088	7.66241	7.49003	7.55462
ENSMUSG00000001656	7.3357	7.16869	7.28552	7.16869	7.16869	7.16869
ENSMUSG00000001663	7.88019	7.72698	7.87249	7.61413	7.63798	7.67085
ENSMUSG00000001665	8.3932	8.39323	8.29655	8.0158	8.2456	8.30664
ENSMUSG00000001666	9.02558	9.09213	9.08264	9.28182	9.21132	9.34309
ENSMUSG00000001672	8.69494	8.51958	8.5121	7.53977	7.6222	7.68525
ENSMUSG00000001674	11.5552	11.7622	11.6671	12.0268	11.9379	11.9865
ENSMUSG00000001687	10.5883	10.4599	10.463	11.1047	10.8592	10.9058
ENSMUSG00000001700	8.92937	9.05383	9.04979	9.06068	9.2809	9.17269
ENSMUSG00000001707	10.1488	10.2161	10.0901	11.0956	10.9378	10.9445
ENSMUSG00000001729	10.4832	10.3196	10.392	9.35277	9.35881	9.44097
ENSMUSG00000001739	8.00883	7.82564	7.84388	8.07364	7.95693	7.88546
ENSMUSG00000001741	7.16869	7.16869	7.28552	7.29269	7.37931	7.29106
ENSMUSG00000001750	10.5018	10.2496	10.3259	9.3988	9.39379	9.47643
ENSMUSG00000001751	8.19701	8.18226	8.1861	7.61413	7.51212	7.57334
ENSMUSG00000001755	9.78455	9.83895	9.81998	9.61984	9.60601	9.5795
ENSMUSG00000001761	10.3088	10.4048	10.5268	9.06068	9.03855	9.20808
ENSMUSG00000001763	7.88019	7.99394	7.98408	7.59679	7.6222	7.656
ENSMUSG00000001767	10.8993	10.818	10.7734	11.2014	11.1738	11.1261
ENSMUSG00000001768	8.37787	8.29917	8.34462	7.99845	8.20055	8.00499
ENSMUSG00000001773	7.45764	7.53811	7.5551	7.16869	7.29036	7.29106
ENSMUSG00000001774	11.0402	11.2208	11.1849	11.5348	11.6329	11.6126
ENSMUSG00000001783	12.5876	12.4667	12.4687	12.5737	12.4027	12.4433
ENSMUSG00000001785	11.3918	11.2145	11.2192	11.6431	11.5165	11.5625
ENSMUSG00000001786	9.7567	9.71726	9.70053	9.85456	9.91221	9.80295
ENSMUSG00000001794	12.0992	11.7283	11.7628	11.8299	11.7693	11.8002
ENSMUSG00000001802	8.92623	9.18309	9.0132	8.16409	8.27647	8.21286
ENSMUSG00000001819	7.40475	7.58955	7.5184	7.49615	7.46628	7.46799
ENSMUSG00000001827	9.98912	9.5762	9.65768	9.81319	9.75455	9.7161
ENSMUSG00000001829	10.6226	10.7477	10.6795	10.7454	10.8519	10.845
ENSMUSG00000001833	12.0152	11.8617	11.876	11.6969	11.6366	11.6881
ENSMUSG00000001844	9.25735	9.24907	9.31644	9.41771	9.38687	9.39991
ENSMUSG00000001847	11.6332	11.5486	11.5399	11.6296	11.6551	11.6382
ENSMUSG00000001855	11.5972	11.7806	11.7889	11.9963	12.0966	12.0696
ENSMUSG00000001864	8.70634	8.86174	8.7981	8.15691	8.27647	8.36435
ENSMUSG00000001870	8.65608	8.83875	8.85803	8.24593	8.39613	8.52935
ENSMUSG00000001891	9.5361	9.66607	9.5009	9.26611	9.48707	9.43873
ENSMUSG00000001901	7.60909	7.60532	7.57217	7.53977	7.63798	7.51408
ENSMUSG00000001909	11.5612	11.6126	11.6301	11.7858	11.7689	11.7731
ENSMUSG00000001910	12.8406	12.8194	12.7993	13.1385	13.0319	13.0948
ENSMUSG00000001911	7.63924	7.80512	7.84388	7.64688	7.73588	7.76412
ENSMUSG00000001918	10.9182	11.1089	11.1323	11.08	11.3026	11.3918
ENSMUSG00000001924	14.1941	14.2686	14.2454	14.0131	14.1741	14.1427
ENSMUSG00000001930	7.79995	7.96992	7.95159	7.74659	8.02521	7.98784
ENSMUSG00000001942	9.1309	9.16031	9.16627	8.92319	9.00781	9.11912
ENSMUSG00000001943	7.63924	7.71486	7.67544	7.8636	7.9746	7.98784
ENSMUSG00000001946	8.12543	8.10388	8.26309	8.34479	8.15309	8.28255
ENSMUSG00000001948	7.52228	7.57315	7.63409	7.70623	7.55243	7.60833
ENSMUSG00000001962	10.8139	10.8579	10.8717	10.6457	10.725	10.7652
ENSMUSG00000001964	10.7856	10.6575	10.6379	10.4636	10.5393	10.5143
ENSMUSG00000001983	8.68342	8.85522	8.79467	8.84814	8.90392	8.93645
ENSMUSG00000001985	11.1371	11.0882	11.2548	9.7096	9.47846	9.5673
ENSMUSG00000001986	8.30298	8.30464	8.47159	7.77193	7.87138	7.73911
ENSMUSG00000001988	7.71956	7.63521	7.83406	7.44562	7.44043	7.38052
ENSMUSG00000001995	10.6019	10.3207	10.3291	9.95602	10.1704	10.0434
ENSMUSG00000001998	9.57262	9.69191	9.63131	9.73207	9.6523	9.64856
ENSMUSG00000001999	8.8585	8.79483	8.81842	8.48163	8.51255	8.4553
ENSMUSG00000002006	9.44956	9.98007	9.88637	11.0871	11.478	11.4455
ENSMUSG00000002007	7.28682	7.40272	7.33386	7.29269	7.16869	7.3417
ENSMUSG00000002010	11.2091	11.2385	11.2088	11.5732	11.5489	11.6054
ENSMUSG00000002012	7.69421	7.68972	7.61943	7.49615	7.58881	7.62479
ENSMUSG00000002014	10.8741	10.7299	10.6812	10.5886	10.3521	10.3677
ENSMUSG00000002015	11.6774	11.6898	11.6928	11.8878	11.8505	11.8774
ENSMUSG00000002017	10.8069	10.8157	10.7576	11.0476	10.904	10.8645
ENSMUSG00000002020	7.52228	7.49929	7.58853	7.344	7.16869	7.38052
ENSMUSG00000002028	11.6795	11.5976	11.6969	11.5255	11.5335	11.426
ENSMUSG00000002031	10.7445	10.7572	10.7093	11.0628	10.8947	10.7917
ENSMUSG00000002032	7.94314	7.92803	7.99198	7.55972	7.65323	7.62479
ENSMUSG00000002033	7.28682	7.2858	7.28552	7.41646	7.41182	7.44199
ENSMUSG00000002043	9.28593	9.27033	9.17634	9.23678	9.17643	9.22144
ENSMUSG00000002052	12.7213	12.74	12.7458	12.8407	12.9269	12.9236
ENSMUSG00000002055	11.014	11.0316	11.0392	11.4389	11.3952	11.4173
ENSMUSG00000002057	7.28682	7.16869	7.28552	7.16869	7.29036	7.29106
ENSMUSG00000002058	9.36587	9.30729	9.32987	9.17038	9.18457	9.2
ENSMUSG00000002059	9.93204	10.0554	10.1314	9.91763	9.96301	10.0592
ENSMUSG00000002064	10.4881	10.378	10.4881	10.3033	10.1626	10.1728
ENSMUSG00000002068	11.0691	11.2833	11.1849	11.5155	11.8148	11.8428
ENSMUSG00000002076	9.20575	9.68335	9.51453	9.80265	10.3383	10.2937
ENSMUSG00000002083	9.99192	9.63263	9.61344	9.61175	9.40067	9.40915
ENSMUSG00000002100	7.52228	7.55604	7.64828	7.95319	8.08033	8.09302
ENSMUSG00000002102	12.568	12.3833	12.3919	12.6618	12.5303	12.5814
ENSMUSG00000002103	9.93204	9.75362	9.81534	9.5558	9.53551	9.51735
ENSMUSG00000002104	7.65359	7.49929	7.70116	7.49615	7.57104	7.57334
ENSMUSG00000002105	8.74721	8.64032	8.73852	8.25887	8.30044	8.36435
ENSMUSG00000002107	9.17017	9.37172	9.43059	8.32102	8.52682	8.49051
ENSMUSG00000002108	7.66751	7.57315	7.67544	7.41646	7.37931	7.46799
ENSMUSG00000002109	8.67178	8.69419	8.82177	8.61162	8.70104	8.66788
ENSMUSG00000002111	7.62442	7.58955	7.63409	7.16869	7.37931	7.3417
ENSMUSG00000002129	12.4705	12.6448	12.6283	12.785	12.8304	12.823
ENSMUSG00000002147	9.96799	9.78265	9.74207	9.51061	9.70256	9.64856
ENSMUSG00000002190	7.71956	7.98602	7.87249	7.87416	8.0493	8.03816
ENSMUSG00000002204	7.65359	7.82564	7.80359	7.70623	7.88144	7.88546
ENSMUSG00000002205	9.71638	9.5762	9.6629	9.61782	9.67114	9.57342
ENSMUSG00000002210	9.62287	9.57248	9.54137	9.83575	9.74395	9.8251
ENSMUSG00000002221	11.3512	11.3925	11.4309	11.611	11.5048	11.5284
ENSMUSG00000002222	10.9902	11.1782	11.2232	11.2273	11.368	11.332
ENSMUSG00000002227	10.8224	10.866	10.8013	11.7353	11.6706	11.7075
ENSMUSG00000002228	8.42316	8.33684	8.36012	8.91275	8.77139	8.84278
ENSMUSG00000002233	9.29999	8.87468	8.93961	8.4128	8.54555	8.51496
ENSMUSG00000002249	9.18554	9.05383	9.09875	8.17121	8.48343	8.47557
ENSMUSG00000002250	9.88763	9.79061	9.7696	9.58303	9.62549	9.54879
ENSMUSG00000002257	10.5143	10.4109	10.3672	10.0372	10.0509	10.1165
ENSMUSG00000002265	14.7409	14.8939	14.9461	13.7011	14.0791	14.0237
ENSMUSG00000002266	8.31953	8.368	8.42463	7.97163	8.04135	8.06997
ENSMUSG00000002274	7.59319	7.49929	7.60426	7.53977	7.57104	7.44199
ENSMUSG00000002279	9.21823	9.21038	9.23038	8.89869	8.94064	8.95959
ENSMUSG00000002280	9.67131	9.43106	9.57881	9.66351	9.51045	9.5258
ENSMUSG00000002289	8.82484	8.92509	8.92435	9.75052	9.76855	9.75578
ENSMUSG00000002297	12.0115	12.1007	12.0287	12.5253	12.4995	12.4575
ENSMUSG00000002307	11.3587	11.2616	11.2543	11.5145	11.5642	11.5812
ENSMUSG00000002308	10.048	9.93652	10.029	10.1432	10.0734	9.98147
ENSMUSG00000002319	11.5959	11.5686	11.5868	11.6707	11.6366	11.6312
ENSMUSG00000002320	10.6802	10.592	10.5933	10.2118	10.1704	10.1041
ENSMUSG00000002324	8.96025	9.03986	9.16879	8.0158	8.16003	8.13006
ENSMUSG00000002325	8.98441	8.94042	8.93657	9.1561	9.13494	9.08111
ENSMUSG00000002326	9.51053	9.66085	9.66116	9.54731	9.5682	9.69396
ENSMUSG00000002329	9.86487	9.76821	9.75833	9.94015	9.80632	9.81492
ENSMUSG00000002332	9.33901	9.17554	9.29144	8.9506	8.92409	8.98551
ENSMUSG00000002341	7.99295	8.29366	8.2165	7.93427	8.08033	8.11544
ENSMUSG00000002342	9.65179	9.51147	9.65594	9.51498	9.31556	9.40454
ENSMUSG00000002343	9.57072	9.49775	9.45309	9.80265	9.673	9.7234
ENSMUSG00000002345	9.6247	9.48189	9.45106	9.6829	9.37525	9.46104
ENSMUSG00000002346	8.68727	8.61238	8.57636	8.29665	8.36342	8.28255
ENSMUSG00000002365	9.60633	9.56125	9.51259	8.91624	9.06261	9.12487
ENSMUSG00000002372	11.5995	11.5472	11.479	11.8446	11.6882	11.7279
ENSMUSG00000002379	10.3622	10.245	10.2855	10.6125	10.4904	10.4904
ENSMUSG00000002384	8.08367	7.86476	7.89088	7.41646	7.51212	7.55462
ENSMUSG00000002393	9.53415	9.45773	9.44699	8.7319	8.93074	9.03269
ENSMUSG00000002395	10.5277	10.6238	10.5772	11.0396	11.0533	11.0531
ENSMUSG00000002396	8.69875	8.63637	8.70569	8.66476	8.70506	8.67208
ENSMUSG00000002409	8.6117	8.55851	8.5209	8.22616	8.26424	8.18613
ENSMUSG00000002413	10.1019	10.29	10.3672	10.5519	10.7382	10.6861
ENSMUSG00000002416	8.85517	8.84866	8.7204	9.09129	8.88685	8.87482
ENSMUSG00000002428	10.1525	10.2845	10.2554	10.9473	10.9279	10.9183
ENSMUSG00000002455	11.8177	11.7736	11.7419	11.7735	11.8222	11.8432
ENSMUSG00000002458	9.17788	9.20792	9.20364	8.82955	8.79763	8.86778
ENSMUSG00000002459	7.43254	7.40272	7.45446	7.41646	7.44043	7.41321
ENSMUSG00000002475	7.68104	7.80512	7.81392	7.16869	7.46628	7.51408
ENSMUSG00000002477	11.4032	11.4118	11.3636	11.9302	11.7548	11.8098
ENSMUSG00000002486	9.76988	9.71391	9.60983	9.63788	9.70439	9.69023
ENSMUSG00000002489	9.17017	9.53659	9.45714	9.49742	9.71529	9.74148
ENSMUSG00000002496	11.7002	11.663	11.6994	11.6913	11.7012	11.7511
ENSMUSG00000002500	7.59319	7.47802	7.53722	7.59679	7.65323	7.71288
ENSMUSG00000002504	8.70634	8.63241	8.72768	9.16469	8.79392	8.77213
ENSMUSG00000002524	11.8429	11.7693	11.7691	11.862	11.7845	11.7829
ENSMUSG00000002546	10.5919	10.3791	10.4785	10.4734	10.3103	10.3235
ENSMUSG00000002550	9.61371	9.52506	9.53757	9.36259	9.4098	9.38828
ENSMUSG00000002565	7.43254	7.45515	7.37092	7.38333	7.34071	7.41321
ENSMUSG00000002578	8.35178	8.4371	8.39537	8.21947	8.40148	8.47054
ENSMUSG00000002580	8.57827	8.42269	8.55112	8.7798	8.62171	8.68869
ENSMUSG00000002602	8.3932	8.42269	8.42463	8.88446	8.89712	8.78736
ENSMUSG00000002603	9.32308	9.26799	9.36069	8.69462	8.70506	8.65096
ENSMUSG00000002608	10.1172	10.1914	10.1363	10.0327	9.97355	10.0492
ENSMUSG00000002617	8.92309	8.99697	8.95469	8.66907	8.6848	8.76444
ENSMUSG00000002625	10.3407	10.3791	10.3129	10.2352	10.2648	10.2949
ENSMUSG00000002635	9.74506	9.68678	9.66982	10.2747	10.0748	10.0847
ENSMUSG00000002658	11.6943	11.6087	11.5581	11.85	11.7367	11.7765
ENSMUSG00000002660	10.421	10.377	10.2666	10.7941	10.6362	10.6769
ENSMUSG00000002661	8.81799	8.84206	8.73852	9.03565	8.9472	9.00144
ENSMUSG00000002664	7.45764	7.37142	7.47727	7.41646	7.46628	7.38052
ENSMUSG00000002668	8.72137	8.8811	8.7981	8.7521	8.8233	8.85713
ENSMUSG00000002679	10.1599	10.0276	10.0369	10.3529	10.1335	10.2117
ENSMUSG00000002688	8.59093	8.78793	8.86773	7.98068	8.2393	8.17245
ENSMUSG00000002718	12.8766	12.9497	12.8335	13.1648	13.1326	13.1601
ENSMUSG00000002728	10.956	10.8638	10.8474	11.1242	10.9453	10.9596
ENSMUSG00000002731	8.64014	8.64032	8.73852	8.25242	8.39075	8.47054
ENSMUSG00000002732	8.09782	8.03978	7.95985	7.95319	7.98327	7.87535
ENSMUSG00000002733	9.5516	9.59466	9.61164	10.184	10.0018	9.98298
ENSMUSG00000002741	11.4463	11.4878	11.412	11.3574	11.4143	11.4935
ENSMUSG00000002748	12.6843	12.7094	12.684	12.8668	12.83	12.8673
ENSMUSG00000002763	9.82923	9.89743	9.90683	9.31016	9.67114	9.60755
ENSMUSG00000002767	10.3888	10.3465	10.3129	10.758	10.6566	10.7337
ENSMUSG00000002768	10.0332	9.93223	9.90247	10.0162	10.0091	10.0463
ENSMUSG00000002769	7.71956	7.77294	7.83406	7.69205	7.49003	7.60833
ENSMUSG00000002771	7.96847	7.80512	7.96802	7.51865	7.49003	7.57334
ENSMUSG00000002778	11.1672	10.9449	11.0261	10.5875	10.5523	10.565
ENSMUSG00000002781	8.8111	8.85522	8.83508	8.7798	8.90731	8.99827
ENSMUSG00000002791	7.3357	7.33426	7.42963	7.41646	7.44043	7.16869
ENSMUSG00000002797	8.64014	8.72751	8.76342	8.95398	9.01092	8.95959
ENSMUSG00000002799	10.1636	9.87672	10.0143	9.30505	9.38918	9.35274
ENSMUSG00000002803	8.92623	8.77399	8.86773	8.76801	8.64738	8.78736
ENSMUSG00000002804	9.06262	8.75634	8.71307	8.69462	8.60426	8.55293
ENSMUSG00000002808	8.17166	8.21294	8.17364	8.39064	8.41736	8.39196
ENSMUSG00000002812	11.4267	11.1524	11.1925	10.554	10.6097	10.6593
ENSMUSG00000002814	10.0928	10.062	10.0276	10.2378	10.0983	10.1409
ENSMUSG00000002820	9.24768	9.17049	9.22072	9.64977	9.43234	9.44993
ENSMUSG00000002825	10.3867	10.2091	10.2222	10.5835	10.3406	10.3712
ENSMUSG00000002831	7.76689	7.73884	7.73747	7.64688	7.63798	7.62479
ENSMUSG00000002833	11.496	11.5431	11.5459	11.5937	11.6542	11.6471
ENSMUSG00000002835	11.6972	11.7395	11.7011	11.7221	11.7092	11.7671
ENSMUSG00000002844	11.0335	11.0309	10.9192	11.84	11.9193	11.9488
ENSMUSG00000002845	11.0962	10.9733	10.9382	11.3218	11.094	11.0608
ENSMUSG00000002846	9.4661	9.48189	9.41607	9.21503	9.37291	9.33094
ENSMUSG00000002847	9.12022	9.00567	8.93961	9.11821	9.05963	9.07217
ENSMUSG00000002870	12.9874	13.1134	13.0189	13.4136	13.4502	13.4977
ENSMUSG00000002871	9.3703	9.30957	9.37583	8.96072	8.81237	8.91625
ENSMUSG00000002881	9.02847	8.90643	9.12515	8.27164	8.2393	8.28255
ENSMUSG00000002885	8.25152	8.24259	8.20446	7.93427	8.06497	7.93386
ENSMUSG00000002897	8.8585	8.76696	8.81842	8.59793	8.6807	8.60304
ENSMUSG00000002900	11.9042	12.1146	12.096	11.1657	11.3091	11.2599
ENSMUSG00000002908	7.92573	8.0689	7.93478	7.73347	7.668	7.84404
ENSMUSG00000002910	8.42316	8.60426	8.58465	8.62962	8.66832	8.7252
ENSMUSG00000002944	7.43254	7.89261	7.79309	7.44562	7.44043	7.29106
ENSMUSG00000002948	10.025	9.88564	9.96369	10.3082	10.2427	10.1179
ENSMUSG00000002949	11.1133	11.0111	11.0056	11.0159	10.9476	10.9338
ENSMUSG00000002957	11.8599	11.8532	11.861	11.632	11.6706	11.703
ENSMUSG00000002963	9.87098	9.89596	9.87305	9.96232	10.1024	10.1
ENSMUSG00000002968	11.5607	11.5394	11.467	11.4922	11.4603	11.5013
ENSMUSG00000002980	11.8349	11.4505	11.5979	11.226	10.8955	10.9284
ENSMUSG00000002981	12.1822	12.0046	12.0034	11.8637	11.8061	11.8566
ENSMUSG00000002983	10.283	10.165	10.1449	10.2092	10.2291	10.2333
ENSMUSG00000002984	12.0858	12.1004	12.0215	12.6166	12.5112	12.5643
ENSMUSG00000002985	14.6972	14.3192	14.3319	14.2873	14.0189	14.0628
ENSMUSG00000002996	10.6629	10.489	10.5407	10.3787	10.4779	10.3481
ENSMUSG00000002997	8.05458	8.23674	8.22837	7.90488	7.99185	8.06213
ENSMUSG00000003031	9.91592	9.90037	9.85508	9.90786	9.89486	9.94323
ENSMUSG00000003032	9.06542	9.09482	9.08264	10.6781	10.156	10.213
ENSMUSG00000003033	10.6429	10.5712	10.5221	10.3764	10.3476	10.3562
ENSMUSG00000003037	11.2232	11.0996	11.1262	11.0913	10.9536	11.0027
ENSMUSG00000003038	11.897	11.6806	11.6451	12.1288	11.9124	11.9255
ENSMUSG00000003039	10.8793	10.8422	10.8097	11.0512	10.9625	11.0187
ENSMUSG00000003051	9.74339	9.83126	9.7696	10.1705	10.4821	10.4862
ENSMUSG00000003053	7.3357	7.37142	7.37092	7.344	7.46628	7.51408
ENSMUSG00000003062	10.3515	10.0967	10.0514	10.1111	9.92003	9.96172
ENSMUSG00000003068	11.2738	11.171	11.1843	11.284	11.1821	11.305
ENSMUSG00000003070	8.56974	8.52835	8.64876	8.30891	8.13192	8.29467
ENSMUSG00000003072	11.263	11.2695	11.3048	11.4389	11.4181	11.4831
ENSMUSG00000003099	11.5337	11.5431	11.5531	11.6843	11.6174	11.6858
ENSMUSG00000003119	11.4613	11.6434	11.5877	11.947	11.9879	11.9578
ENSMUSG00000003123	8.10481	8.18848	8.22245	8.19222	8.2393	8.15151
ENSMUSG00000003131	10.7935	10.834	10.8067	10.9858	10.9573	10.9902
ENSMUSG00000003134	9.09859	9.11879	9.10407	8.20595	8.16003	8.10056
ENSMUSG00000003135	10.5947	10.6987	10.6092	10.8529	10.764	10.8368
ENSMUSG00000003153	13.4876	13.3096	13.2764	13.5999	13.6073	13.5559
ENSMUSG00000003154	9.35251	9.00567	9.0132	8.65608	8.67246	8.63377
ENSMUSG00000003161	8.96634	8.87146	8.98721	8.52674	8.59099	8.62071
ENSMUSG00000003166	10.6853	10.6403	10.7158	10.4122	10.4279	10.4532
ENSMUSG00000003184	9.85874	9.90037	9.83688	9.96075	9.89327	9.96325
ENSMUSG00000003190	8.41327	8.3421	8.36524	8.4765	8.4068	8.56221
ENSMUSG00000003198	8.73988	8.70168	8.66038	8.77195	8.73284	8.78736
ENSMUSG00000003199	10.3919	10.3707	10.3042	10.2079	10.2013	10.2092
ENSMUSG00000003200	11.255	10.9512	10.9596	11.01	10.9025	10.8901
ENSMUSG00000003206	7.3357	7.37142	7.40215	7.44562	7.41182	7.38052
ENSMUSG00000003208	9.05134	8.93737	8.94868	9.09129	9.15447	9.13344
ENSMUSG00000003226	13.3027	13.1509	13.1597	13.2569	13.1517	13.1309
ENSMUSG00000003227	7.76689	7.45515	7.64828	7.344	7.44043	7.3417
ENSMUSG00000003228	8.20941	8.41784	8.29655	8.16409	8.2393	8.27027
ENSMUSG00000003233	10.2852	10.1194	10.2234	9.6925	9.6466	9.69023
ENSMUSG00000003234	10.6064	10.4221	10.364	10.4336	10.2127	10.2657
ENSMUSG00000003235	12.578	12.477	12.3972	13.0503	12.8968	12.9677
ENSMUSG00000003269	10.4424	10.3956	10.3162	10.5734	10.5543	10.572
ENSMUSG00000003271	7.85129	7.78386	7.77149	7.95319	7.95693	7.87535
ENSMUSG00000003273	8.12543	8.03978	8.19226	7.84193	8.0954	8.14442
ENSMUSG00000003279	8.05458	8.09007	8.00754	8.41826	8.49323	8.47557
ENSMUSG00000003282	8.64014	8.67906	8.7204	8.4557	8.6807	8.68456
ENSMUSG00000003283	7.74374	7.8455	7.74904	7.88456	7.94792	8.01342
ENSMUSG00000003299	10.3461	10.3739	10.4294	10.6105	10.638	10.6368
ENSMUSG00000003308	10.0785	9.8989	9.98168	9.90295	9.89803	9.87162
ENSMUSG00000003309	10.9546	10.1356	10.1583	10.5652	10.0942	10.1463
ENSMUSG00000003316	12.3555	12.4177	12.4505	12.2317	12.3577	12.3936
ENSMUSG00000003341	7.66751	7.73884	7.61943	7.51865	7.78458	7.73911
ENSMUSG00000003344	10.817	10.8836	10.887	10.9387	11.0173	11.058
ENSMUSG00000003345	11.8475	11.7759	11.8482	11.8074	11.7376	11.7812
ENSMUSG00000003346	10.5764	10.5053	10.4453	10.6894	10.6418	10.6833
ENSMUSG00000003348	9.27884	9.02573	8.96958	8.54136	8.46855	8.62508
ENSMUSG00000003352	10.3254	10.2966	10.2152	10.1583	10.116	10.1663
ENSMUSG00000003354	7.76689	7.73884	7.63409	7.49615	7.57104	7.41321
ENSMUSG00000003355	9.40731	9.49775	9.57881	9.50183	9.48921	9.51735
ENSMUSG00000003360	12.1278	12.1569	12.1575	12.3773	12.3427	12.4395
ENSMUSG00000003363	10.7297	10.5676	10.587	10.071	10.0845	10.1596
ENSMUSG00000003378	8.64415	8.67525	8.77393	7.97163	8.16003	8.06213
ENSMUSG00000003379	7.68104	7.67666	7.66206	7.59679	7.79613	7.59121
ENSMUSG00000003380	10.2659	9.86023	9.92127	10.1542	10.0135	10.0833
ENSMUSG00000003382	10.0072	9.71894	9.72395	9.70013	9.49135	9.46766
ENSMUSG00000003402	12.0826	12.1081	12.1062	11.974	12.0175	12.0052
ENSMUSG00000003410	7.52228	7.67666	7.74904	7.74659	7.82951	7.83325
ENSMUSG00000003411	8.35706	8.26564	8.32355	7.49615	7.58881	7.57334
ENSMUSG00000003418	7.76689	7.91935	8.03772	7.93427	8.1175	8.00499
ENSMUSG00000003420	7.94314	8.20689	7.98408	7.85285	7.9746	8.08541
ENSMUSG00000003421	10.7206	10.6377	10.5718	11.0821	11.0393	11.1119
ENSMUSG00000003423	9.84484	9.98007	9.8611	10.0826	10.1227	10.2181
ENSMUSG00000003429	13.315	13.3009	13.215	13.6131	13.5091	13.5481
ENSMUSG00000003435	12.631	12.6527	12.6709	12.539	12.5872	12.5645
ENSMUSG00000003436	9.57262	10.1106	10.114	7.94379	8.15309	8.22594
ENSMUSG00000003437	10.9819	10.9984	10.9896	11.0807	11.0728	11.0685
ENSMUSG00000003438	11.0468	10.9801	10.9548	11.1047	10.9685	11.0187
ENSMUSG00000003444	9.36365	9.25856	9.25421	9.47063	9.43234	9.41832
ENSMUSG00000003452	8.74721	8.79827	8.79467	8.73597	8.90053	8.85356
ENSMUSG00000003458	11.1165	10.9787	11.0656	10.6819	10.5808	10.6815
ENSMUSG00000003464	10.3982	10.3997	10.3848	10.6085	10.623	10.6264
ENSMUSG00000003469	7.77812	8.0172	8.05962	7.69205	7.68233	7.72615
ENSMUSG00000003476	7.37318	7.40272	7.33386	7.41646	7.44043	7.3417
ENSMUSG00000003484	7.3357	7.16869	7.16869	7.16869	7.16869	7.3417
ENSMUSG00000003500	10.9182	10.9719	10.9333	10.8156	10.8455	10.7764
ENSMUSG00000003518	9.02558	9.01431	8.87736	8.23939	8.35786	8.39196
ENSMUSG00000003526	9.03709	9.27501	9.21829	9.64977	9.67673	9.76817
ENSMUSG00000003527	9.83237	9.63441	9.65942	9.90949	9.70439	9.78741
ENSMUSG00000003528	10.6499	10.6124	10.5654	10.9805	11.2149	11.15
ENSMUSG00000003531	9.01687	9.14748	9.04423	9.29736	9.36823	9.23991
ENSMUSG00000003534	11.3308	11.0499	11.0605	9.66351	10.0236	10.0054
ENSMUSG00000003541	8.36752	8.3982	8.48073	8.4073	8.6516	8.5941
ENSMUSG00000003545	8.2277	8.23674	8.2105	7.67746	7.85079	7.88546
ENSMUSG00000003546	9.4661	9.31863	9.28915	9.54731	9.49987	9.51097
ENSMUSG00000003549	9.49655	9.52119	9.3844	9.56844	9.65798	9.57748
ENSMUSG00000003559	9.13621	9.06764	8.96958	8.69462	8.80134	8.73711
ENSMUSG00000003573	8.64014	8.65986	8.70198	8.9774	8.97948	8.9823
ENSMUSG00000003575	9.24038	9.2395	9.29144	8.9506	8.96667	8.99191
ENSMUSG00000003581	8.99038	8.80852	8.70198	8.64733	8.58206	8.44502
ENSMUSG00000003585	8.34115	8.37817	8.4342	8.37369	8.59099	8.53885
ENSMUSG00000003604	8.99927	9.28199	9.29602	9.08523	9.37057	9.27862
ENSMUSG00000003617	7.16869	7.40272	7.5184	7.47195	7.49003	7.41321
ENSMUSG00000003623	10.6288	10.7315	10.7142	10.2507	10.0914	10.1274
ENSMUSG00000003644	11.4533	11.3879	11.3615	11.2728	11.3414	11.3761
ENSMUSG00000003657	7.88955	8.04716	7.94324	8.43982	8.5409	8.4604
ENSMUSG00000003660	13.2401	13.3296	13.3572	13.3123	13.4385	13.4138
ENSMUSG00000003662	10.145	10.1937	10.0276	10.2443	10.1441	10.2396
ENSMUSG00000003665	7.16869	7.33426	7.33386	7.16869	7.29036	7.3417
ENSMUSG00000003680	10.0072	9.89155	9.91407	9.71713	9.70803	9.65624
ENSMUSG00000003721	8.94181	8.96156	8.93657	9.20401	9.04763	9.05107
ENSMUSG00000003731	11.7864	11.821	11.7624	11.7116	11.7803	11.7756
ENSMUSG00000003746	8.19701	8.46068	8.46699	7.93427	8.017	7.96136
ENSMUSG00000003752	8.74355	8.45601	8.61316	8.54136	8.28252	8.48555
ENSMUSG00000003762	8.8717	8.68665	8.75636	8.46615	8.51255	8.57142
ENSMUSG00000003778	12.1906	12.1698	12.156	12.2679	12.2814	12.2198
ENSMUSG00000003779	12.0518	12.0036	11.992	12.3851	12.3293	12.3961
ENSMUSG00000003808	11.398	11.4451	11.4403	11.559	11.5836	11.6264
ENSMUSG00000003809	9.85874	9.73225	9.58617	9.94811	9.7404	9.64278
ENSMUSG00000003810	10.9991	10.9526	11.0036	10.8165	10.9156	10.9445
ENSMUSG00000003812	9.35921	9.10286	9.16627	9.25817	9.11224	9.09293
ENSMUSG00000003813	10.3992	10.4331	10.4113	10.4702	10.4674	10.4977
ENSMUSG00000003814	14.1311	14.114	14.1079	13.7938	13.894	13.9011
ENSMUSG00000003824	9.63379	9.83895	9.75671	10.2131	10.3406	10.3597
ENSMUSG00000003847	10.0798	10.1878	10.3053	10.0725	10.186	10.1503
ENSMUSG00000003848	11.4413	11.2644	11.2842	11.7581	11.5509	11.5812
ENSMUSG00000003849	12.0272	11.2583	11.2825	11.7779	11.3346	11.3545
ENSMUSG00000003863	8.72881	8.77048	8.69079	8.57002	8.91068	8.85356
ENSMUSG00000003865	9.35251	9.49577	9.51646	9.26347	9.75981	9.66766
ENSMUSG00000003868	12.2323	12.344	12.262	12.7487	12.7733	12.7982
ENSMUSG00000003872	7.59319	7.43027	7.5551	7.49615	7.49003	7.46799
ENSMUSG00000003873	11.5023	11.4724	11.3964	11.7731	11.6519	11.7217
ENSMUSG00000003923	11.1146	11.2816	11.2294	11.6066	11.5435	11.4904
ENSMUSG00000003929	9.40085	9.31863	9.28685	9.65764	9.4301	9.52791
ENSMUSG00000003934	8.30298	8.15693	8.16734	8.13501	8.1175	8.05422
ENSMUSG00000003948	8.54814	8.67906	8.74926	7.87416	8.03332	8.05422
ENSMUSG00000003949	7.99295	8.26564	8.08092	8.71134	8.89028	8.82825
ENSMUSG00000003955	9.32537	9.57806	9.63131	9.54304	9.78585	9.7752
ENSMUSG00000003970	14.936	14.959	14.9049	15.2153	15.1343	15.1934
ENSMUSG00000003992	8.24563	8.28255	8.50768	8.26528	8.32382	8.25782
ENSMUSG00000004018	9.53415	9.60015	9.52225	10.139	10.173	10.157
ENSMUSG00000004031	7.79995	7.99394	7.9998	7.59679	7.84024	7.82227
ENSMUSG00000004032	8.35178	8.3982	8.52962	8.04112	7.84024	7.92445
ENSMUSG00000004035	7.89878	7.95346	7.98408	7.94379	7.93881	7.97029
ENSMUSG00000004038	8.04714	8.42751	8.35498	8.27795	8.55939	8.49051
ENSMUSG00000004040	10.6647	10.5566	10.6473	10.7499	10.4863	10.4391
ENSMUSG00000004043	8.62804	8.64818	8.62515	8.12759	8.20713	8.25782
ENSMUSG00000004044	11.415	10.6481	10.7489	10.104	9.94781	10.0635
ENSMUSG00000004054	10.3232	10.1589	10.2176	10.0608	9.99882	9.95097
ENSMUSG00000004056	11.2091	11.0939	11.117	10.9628	10.8924	10.9322
ENSMUSG00000004069	10.8455	10.9623	10.8885	11.0315	10.9759	11.0173
ENSMUSG00000004070	9.5783	9.53468	9.61344	9.34535	9.32287	9.41603
ENSMUSG00000004071	10.6904	10.6097	10.5627	10.2646	10.2241	10.1623
ENSMUSG00000004085	9.66247	9.73225	9.75022	9.00687	8.90731	8.97586
ENSMUSG00000004096	10.8409	10.916	10.8534	11.0956	11.0216	11.1348
ENSMUSG00000004098	8.53497	8.29917	8.33414	7.98962	7.88144	7.96136
ENSMUSG00000004099	13.0426	13.0774	13.0911	13.291	13.2507	13.2727
ENSMUSG00000004100	11.9638	12.1128	12.074	12.3942	12.3964	12.4252
ENSMUSG00000004105	7.91687	8.0689	8.09482	7.47195	7.57104	7.46799
ENSMUSG00000004110	7.69421	7.66325	7.70116	7.72003	7.7098	7.656
ENSMUSG00000004113	8.70256	8.94952	9.02174	8.19911	8.59986	8.58508
ENSMUSG00000004127	9.85874	9.93652	9.7966	10.3325	10.2526	10.2181
ENSMUSG00000004151	10.0453	10.3966	10.3734	10.5926	10.6343	10.5946
ENSMUSG00000004187	10.0692	10.0409	10.0183	9.9576	9.92159	9.9292
ENSMUSG00000004207	12.9135	12.6326	12.6629	12.1644	12.1447	12.1678
ENSMUSG00000004221	10.0003	9.89007	9.95391	9.72649	9.74395	9.74865
ENSMUSG00000004231	7.16869	7.2858	7.33386	7.344	7.29036	7.16869
ENSMUSG00000004233	8.6199	8.77048	8.68326	8.51689	8.43814	8.58055
ENSMUSG00000004263	8.269	8.27695	8.34462	7.98068	8.03332	8.13006
ENSMUSG00000004264	12.5844	12.6606	12.5781	13.0377	13.0222	13.0116
ENSMUSG00000004266	9.82294	9.67128	9.7696	10.1555	10.0135	10.0024
ENSMUSG00000004267	8.50812	8.53706	8.58465	8.21274	8.3353	8.34168
ENSMUSG00000004268	11.6389	11.7431	11.6599	12.0625	12.0103	12.0121
ENSMUSG00000004270	10.8553	10.7517	10.8659	10.3228	10.3162	10.3574
ENSMUSG00000004285	10.6028	10.452	10.4746	10.5322	10.3849	10.3938
ENSMUSG00000004317	11.2413	11.1064	11.1601	9.13875	9.4567	9.48515
ENSMUSG00000004319	10.8531	10.9862	11.0162	11.1643	11.3624	11.432
ENSMUSG00000004328	9.29765	9.52119	9.54705	8.71134	9.07741	8.99191
ENSMUSG00000004341	7.84135	7.88346	7.74904	8.19222	8.2456	8.15855
ENSMUSG00000004347	7.45764	7.49929	7.47727	7.29269	7.55243	7.53493
ENSMUSG00000004356	12.6233	12.7934	12.7185	12.9012	12.9225	12.9143
ENSMUSG00000004359	7.821	7.91935	7.76038	8.62515	8.5409	8.58055
ENSMUSG00000004360	8.06926	8.18848	8.07388	8.1049	8.1175	8.13006
ENSMUSG00000004364	11.7765	11.7583	11.7327	11.9203	11.8388	11.8371
ENSMUSG00000004371	7.66751	7.58955	7.60426	7.29269	7.41182	7.38052
ENSMUSG00000004383	9.32765	9.61649	9.7039	8.84074	9.05664	9.12487
ENSMUSG00000004393	11.7581	11.7295	11.6821	12.107	12.0356	12.0146
ENSMUSG00000004394	9.98632	9.95776	9.98305	9.95444	9.74749	9.83184
ENSMUSG00000004415	8.19074	8.36287	8.42942	8.3028	8.4278	8.50525
ENSMUSG00000004446	10.4911	10.4221	10.462	10.3846	10.3601	10.3069
ENSMUSG00000004451	10.2555	9.99383	9.99536	9.54944	9.4567	9.48732
ENSMUSG00000004455	12.9854	12.8726	12.8532	13.2747	13.0839	13.0958
ENSMUSG00000004460	11.5294	11.4652	11.5233	11.3597	11.3562	11.3846
ENSMUSG00000004462	9.40516	9.42483	9.45106	9.35523	9.31067	9.36469
ENSMUSG00000004473	7.55939	7.49929	7.42963	7.41646	7.44043	7.38052
ENSMUSG00000004500	8.63613	8.62043	8.67948	8.37369	8.26424	8.32432
ENSMUSG00000004508	8.06195	7.95346	7.85356	7.41646	7.29036	7.29106
ENSMUSG00000004530	11.788	11.7403	11.6916	11.7647	11.8003	11.7671
ENSMUSG00000004535	11.7872	11.6764	11.6945	11.9663	11.9737	11.9193
ENSMUSG00000004542	7.16869	7.33426	7.28552	7.29269	7.16869	7.16869
ENSMUSG00000004558	7.74374	7.90164	7.93478	8.27795	8.41736	8.50036
ENSMUSG00000004561	9.23549	9.61106	9.55835	9.65567	9.79953	9.84189
ENSMUSG00000004562	8.89123	9.08402	9.14072	8.51192	8.47849	8.57599
ENSMUSG00000004565	11.4633	11.4263	11.3474	11.3697	11.3539	11.4007
ENSMUSG00000004567	10.6603	10.5298	10.5545	10.3107	10.2949	10.2308
ENSMUSG00000004568	11.4373	11.6152	11.5385	11.5384	11.6282	11.6035
ENSMUSG00000004591	11.649	11.7042	11.6788	11.8099	11.8348	11.8019
ENSMUSG00000004609	7.16869	7.2858	7.16869	7.29269	7.29036	7.41321
ENSMUSG00000004610	8.73252	8.72751	8.69453	8.97408	8.87996	8.88532
ENSMUSG00000004626	11.2912	11.0641	11.1096	10.8695	10.7615	10.7583
ENSMUSG00000004630	7.28682	7.2858	7.16869	7.29269	7.29036	7.16869
ENSMUSG00000004631	9.60448	9.35865	9.42646	8.78759	8.84842	8.89916
ENSMUSG00000004633	8.00883	8.18848	8.22245	7.61413	7.68233	7.57334
ENSMUSG00000004637	8.56116	8.60018	8.55112	8.28423	8.53154	8.49051
ENSMUSG00000004642	11.5085	11.6257	11.6053	11.7267	11.7642	11.7727
ENSMUSG00000004651	7.65359	7.77294	7.81392	7.8636	7.86117	7.89542
ENSMUSG00000004655	7.16869	7.16869	7.33386	7.16869	7.16869	7.29106
ENSMUSG00000004661	11.7419	11.725	11.7742	11.3164	11.3213	11.3419
ENSMUSG00000004665	11.6722	11.3326	11.3177	9.35277	9.16824	9.16992
ENSMUSG00000004667	11.7892	11.7491	11.6721	12.086	12.0317	12.0879
ENSMUSG00000004668	7.63924	7.53811	7.45446	7.59679	7.51212	7.41321
ENSMUSG00000004677	11.5722	11.4308	11.4549	11.0293	10.9744	10.9983
ENSMUSG00000004698	7.69421	7.72698	7.89989	7.59679	7.723	7.656
ENSMUSG00000004707	7.16869	7.16869	7.16869	7.29269	7.29036	7.16869
ENSMUSG00000004709	7.45764	7.33426	7.49849	7.55972	7.46628	7.49187
ENSMUSG00000004748	8.65608	8.82876	8.74211	9.28702	9.21924	9.09293
ENSMUSG00000004768	9.95085	10.0061	10.0116	9.75418	9.75103	9.75756
ENSMUSG00000004771	10.0889	9.95213	9.95811	9.83747	9.77029	9.754
ENSMUSG00000004788	10.7156	10.5893	10.5672	10.9029	10.752	10.8434
ENSMUSG00000004789	11.6905	11.6261	11.6301	11.482	11.4305	11.5431
ENSMUSG00000004791	7.77812	7.7618	7.78239	7.29269	7.37931	7.41321
ENSMUSG00000004798	8.69875	8.65598	8.7599	7.7594	7.723	7.77622
ENSMUSG00000004815	8.97541	8.90329	8.85152	8.98071	8.74842	8.82093
ENSMUSG00000004837	7.40475	7.45515	7.47727	7.16869	7.34071	7.16869
ENSMUSG00000004842	7.45764	7.37142	7.28552	7.344	7.46628	7.3417
ENSMUSG00000004843	10.267	10.0724	10.076	9.85286	9.78928	9.7234
ENSMUSG00000004846	10.5114	10.5223	10.4324	10.3216	10.4365	10.347
ENSMUSG00000004849	10.1953	9.91204	9.8626	10.1759	10.0352	10.0944
ENSMUSG00000004864	8.79019	8.60426	8.58051	8.70719	8.60865	8.65945
ENSMUSG00000004865	12.0635	11.9888	11.9977	12.4414	12.3876	12.3584
ENSMUSG00000004872	7.59319	7.47802	7.63409	7.16869	7.37931	7.16869
ENSMUSG00000004880	12.5576	12.4909	12.4407	12.795	12.8035	12.8093
ENSMUSG00000004885	9.38566	9.62906	9.69376	8.87368	9.23753	9.19459
ENSMUSG00000004891	12.0858	12.1035	12.1062	9.46157	9.91378	9.94013
ENSMUSG00000004892	7.73178	7.81547	7.81392	7.59679	7.6222	7.51408
ENSMUSG00000004895	10.9196	10.9274	10.8747	11.1515	11.1557	11.1126
ENSMUSG00000004896	9.52632	9.52506	9.49305	9.54518	9.57424	9.51947
ENSMUSG00000004897	14.0517	14.0396	14.0188	14.2977	14.2012	14.2333
ENSMUSG00000004902	7.60909	7.55604	7.45446	7.53977	7.57104	7.55462
ENSMUSG00000004929	11.6619	11.7018	11.6361	12.1247	12.051	12.0879
ENSMUSG00000004931	9.86334	9.7666	9.76156	9.97327	9.99144	10.0463
ENSMUSG00000004933	7.68104	7.58955	7.68846	7.41646	7.46628	7.46799
ENSMUSG00000004934	10.5644	10.4579	10.4775	10.6563	10.5642	10.5399
ENSMUSG00000004936	11.0235	11.1145	11.0398	11.3206	11.4273	11.439
ENSMUSG00000004937	11.3698	11.2921	11.266	11.3194	11.2068	11.247
ENSMUSG00000004939	7.16869	7.37142	7.16869	7.344	7.29036	7.16869
ENSMUSG00000004945	9.46198	9.46986	9.30967	9.63189	9.54375	9.51947
ENSMUSG00000004947	10.3298	10.0942	10.0683	10.0725	10.0579	10.0084
ENSMUSG00000004948	9.26216	9.36083	9.3321	10.0754	10.048	10.1247
ENSMUSG00000004951	11.5732	11.2104	11.1767	11.7389	11.651	11.6198
ENSMUSG00000004952	8.70634	8.96156	8.96661	8.57472	8.8087	8.65945
ENSMUSG00000004961	7.92573	7.81547	7.82407	7.74659	7.81859	7.79969
ENSMUSG00000004980	14.691	14.8662	14.8622	14.9467	14.9314	14.9602
ENSMUSG00000004988	7.60909	7.51925	7.49849	7.47195	7.69625	7.64066
ENSMUSG00000004994	8.6199	8.62843	8.69453	8.70719	8.76759	8.85356
ENSMUSG00000004996	9.33448	9.2395	9.30514	9.64185	9.58624	9.58355
ENSMUSG00000005034	10.5883	10.6887	10.666	10.276	10.3221	10.3677
ENSMUSG00000005043	8.38811	8.29917	8.32355	7.87416	7.87138	7.96136
ENSMUSG00000005045	8.44266	8.80852	8.82511	8.11253	8.60865	8.51011
ENSMUSG00000005054	11.6833	11.5856	11.5103	10.8826	11.1394	11.148
ENSMUSG00000005057	8.03204	8.11746	8.13515	7.84193	8.1102	7.94314
ENSMUSG00000005069	11.2156	10.9943	10.9562	11.2086	10.9551	10.9836
ENSMUSG00000005078	9.80388	9.89449	9.84146	9.96702	9.92159	9.96325
ENSMUSG00000005087	8.50358	8.49281	8.57636	7.7594	7.68233	7.55462
ENSMUSG00000005089	7.37318	7.33426	7.33386	7.16869	7.16869	7.29106
ENSMUSG00000005102	10.1274	10.3043	10.2899	10.0941	10.1428	10.1436
ENSMUSG00000005103	12.0389	11.8312	11.7605	11.3818	11.0994	11.1454
ENSMUSG00000005107	7.52228	7.43027	7.49849	7.44562	7.41182	7.41321
ENSMUSG00000005124	8.20941	8.14397	8.10168	7.91482	7.668	7.76412
ENSMUSG00000005125	8.53497	8.77399	8.74211	9.43404	9.75806	9.70138
ENSMUSG00000005131	7.57665	7.51925	7.64828	7.61413	7.723	7.73911
ENSMUSG00000005142	10.7502	10.7557	10.799	10.5795	10.5473	10.5994
ENSMUSG00000005148	10.374	10.2598	10.2998	10.51	10.2769	10.4172
ENSMUSG00000005150	9.30696	9.34323	9.40139	9.51716	9.42112	9.46104
ENSMUSG00000005161	11.7177	11.7431	11.7307	12.1042	12.0892	12.0783
ENSMUSG00000005198	13.0193	13.2113	13.1745	13.4037	13.5305	13.5169
ENSMUSG00000005204	12.2213	12.2306	12.15	12.8237	12.836	12.84
ENSMUSG00000005220	7.3357	7.40272	7.33386	7.47195	7.37931	7.3417
ENSMUSG00000005225	9.88913	9.89596	9.93556	9.46157	9.673	9.70876
ENSMUSG00000005233	9.91001	9.88712	9.86858	10.0883	9.95239	9.87651
ENSMUSG00000005237	7.54131	7.7618	7.78239	7.61413	7.86117	7.78808
ENSMUSG00000005251	9.4885	9.35646	9.37798	8.48674	8.43814	8.45017
ENSMUSG00000005262	10.5124	10.4986	10.4649	10.5642	10.4727	10.5154
ENSMUSG00000005267	7.94314	8.08308	8.05962	7.53977	7.6222	7.55462
ENSMUSG00000005268	7.77812	8.0248	7.95159	8.12009	8.10283	8.19289
ENSMUSG00000005299	10.7935	10.7731	10.6845	10.6428	10.6258	10.6453
ENSMUSG00000005312	11.7508	11.8727	11.8337	12.1074	12.1516	12.1498
ENSMUSG00000005320	7.66751	7.72698	7.61943	7.63081	7.723	7.656
ENSMUSG00000005338	7.69421	7.89261	7.89989	7.67746	7.93881	7.98784
ENSMUSG00000005354	11.2539	11.2943	11.243	11.4205	11.273	11.2769
ENSMUSG00000005355	7.43254	7.40272	7.45446	7.38333	7.46628	7.41321
ENSMUSG00000005357	7.8707	7.94508	7.90878	7.63081	7.60583	7.49187
ENSMUSG00000005360	8.4759	8.90956	8.87416	9.32787	9.43457	9.2988
ENSMUSG00000005362	10.0439	9.89596	9.88931	10.0637	9.92625	9.86998
ENSMUSG00000005364	7.16869	7.2858	7.16869	7.29269	7.29036	7.16869
ENSMUSG00000005370	13.2835	13.3956	13.3118	13.9008	13.9237	13.9121
ENSMUSG00000005371	10.5287	10.3539	10.3981	10.5855	10.481	10.465
ENSMUSG00000005373	7.97672	8.05448	8.09482	7.57869	7.69625	7.64066
ENSMUSG00000005374	10.9777	10.8407	10.8067	10.8686	10.8519	10.8917
ENSMUSG00000005378	10.4291	10.4301	10.3786	10.7154	10.7408	10.7311
ENSMUSG00000005397	9.84949	9.90913	9.86559	10.6725	10.7082	10.6603
ENSMUSG00000005410	13.3725	13.4437	13.3648	13.7517	13.7051	13.7503
ENSMUSG00000005413	11.0872	10.8096	10.7377	10.681	10.9692	10.8972
ENSMUSG00000005417	11.8448	11.7984	11.8541	11.2105	11.2513	11.3442
ENSMUSG00000005442	11.5754	11.5699	11.6788	11.2778	11.3658	11.4107
ENSMUSG00000005447	10.283	10.2889	10.2497	10.0623	9.97804	9.98298
ENSMUSG00000005465	7.50215	7.40272	7.37092	7.29269	7.29036	7.38052
ENSMUSG00000005469	10.1223	10.1949	10.1667	9.75783	9.88849	9.92607
ENSMUSG00000005470	10.1044	10.0685	10.0644	10.1224	10.0294	10.2053
ENSMUSG00000005481	12.0439	12.1217	12.0565	12.5549	12.5386	12.5635
ENSMUSG00000005483	10.9673	10.7872	10.6508	10.8165	10.7136	10.6649
ENSMUSG00000005493	7.57665	7.53811	7.63409	7.51865	7.76076	7.68525
ENSMUSG00000005501	9.49856	9.59466	9.67498	9.54304	9.63896	9.5916
ENSMUSG00000005503	11.169	10.7193	10.8652	9.64185	9.50623	9.5237
ENSMUSG00000005505	8.76531	8.69043	8.72768	8.59333	8.53154	8.4553
ENSMUSG00000005506	12.5608	12.6534	12.6349	12.9549	12.9014	12.8881
ENSMUSG00000005510	10.3676	10.29	10.2036	10.5363	10.3771	10.3585
ENSMUSG00000005514	11.3928	11.1434	11.2599	10.8327	10.9378	10.9384
ENSMUSG00000005533	10.0439	10.3131	10.3053	9.71337	10.0265	10.0333
ENSMUSG00000005534	9.75006	9.95495	10.0276	9.13584	9.31556	9.2607
ENSMUSG00000005540	7.28682	7.37142	7.40215	7.16869	7.29036	7.29106
ENSMUSG00000005547	7.16869	7.2858	7.16869	7.29269	7.16869	7.29106
ENSMUSG00000005553	7.37318	7.45515	7.45446	7.44562	7.41182	7.38052
ENSMUSG00000005566	14.468	14.6647	14.5841	15.3517	15.3284	15.3537
ENSMUSG00000005575	10.764	10.8422	10.8812	11.1138	11.1544	11.2259
ENSMUSG00000005580	8.09078	8.24259	8.14817	8.07364	8.27647	8.23882
ENSMUSG00000005583	7.68104	7.98602	7.93478	7.61413	7.74846	7.64066
ENSMUSG00000005609	11.4468	11.4243	11.3994	11.007	11.1796	11.2265
ENSMUSG00000005610	14.8316	14.9399	14.8458	15.2696	15.3054	15.2997
ENSMUSG00000005615	10.2014	10.029	10.0696	9.9903	9.86759	9.93233
ENSMUSG00000005621	10.4464	10.3475	10.4254	10.0461	9.95999	9.97087
ENSMUSG00000005625	12.1577	11.9502	11.9221	12.2828	12.1929	12.2512
ENSMUSG00000005628	7.79995	7.7618	7.71354	7.57869	7.76076	7.656
ENSMUSG00000005640	7.3357	7.33426	7.40215	7.16869	7.16869	7.3417
ENSMUSG00000005656	11.093	10.993	10.9312	10.9628	10.8963	10.9437
ENSMUSG00000005667	10.1808	10.4391	10.2877	11.1255	11.3663	11.2991
ENSMUSG00000005672	8.43782	8.58785	8.68326	9.42474	9.26576	9.28622
ENSMUSG00000005674	8.51264	8.42269	8.33414	8.56055	8.51255	8.49051
ENSMUSG00000005677	7.16869	7.33426	7.28552	7.344	7.37931	7.29106
ENSMUSG00000005681	8.269	8.33684	8.29655	8.70719	8.87996	8.87833
ENSMUSG00000005682	10.9589	11.1698	11.2123	11.0963	11.2249	11.1697
ENSMUSG00000005683	12.6602	12.735	12.6513	12.9062	12.9595	12.9698
ENSMUSG00000005686	7.55939	7.70244	7.72564	7.41646	7.44043	7.53493
ENSMUSG00000005687	11.9731	11.9851	11.9667	12.1876	12.0939	12.0766
ENSMUSG00000005698	11.9173	11.978	11.9691	12.2288	12.2352	12.2619
ENSMUSG00000005699	8.2277	8.28255	8.30744	8.28423	8.38535	8.49545
ENSMUSG00000005705	7.37318	7.37142	7.42963	7.16869	7.16869	7.3417
ENSMUSG00000005718	10.0223	10.2461	10.1692	10.7499	10.7477	10.8605
ENSMUSG00000005732	12.6741	12.7899	12.7296	13.2727	13.1669	13.2625
ENSMUSG00000005763	7.3357	7.33426	7.33386	7.47195	7.41182	7.38052
ENSMUSG00000005774	9.12557	9.22502	9.17131	8.80302	9.01092	8.9431
ENSMUSG00000005779	12.4846	12.4914	12.4593	12.6986	12.6673	12.6963
ENSMUSG00000005802	9.10945	8.90329	8.99013	8.14968	8.12474	8.13006
ENSMUSG00000005803	7.3357	7.43027	7.49849	7.29269	7.16869	7.3417
ENSMUSG00000005804	9.60077	9.64681	9.57881	9.41065	9.55603	9.4566
ENSMUSG00000005813	10.9963	10.965	10.8914	11.2778	11.27	11.224
ENSMUSG00000005823	9.9335	9.78265	9.7437	9.45246	9.502	9.39527
ENSMUSG00000005836	7.28682	7.43027	7.28552	7.38333	7.37931	7.53493
ENSMUSG00000005846	12.8337	12.8453	12.7692	13.2953	13.1688	13.2248
ENSMUSG00000005871	11.5195	11.7038	11.7043	11.5641	11.7333	11.6481
ENSMUSG00000005873	10.6946	10.3863	10.4154	9.10032	9.1151	9.21077
ENSMUSG00000005881	11.1859	11.0329	11.0611	11.0977	10.9233	10.9983
ENSMUSG00000005882	10.0003	9.96617	9.9623	10.0797	10.0776	10.1517
ENSMUSG00000005883	8.11861	8.21294	8.28553	7.344	7.46628	7.38052
ENSMUSG00000005886	10.4199	10.4852	10.5736	9.91112	10.1962	10.2117
ENSMUSG00000005892	14.1172	13.8667	13.7993	14.5319	14.4029	14.4786
ENSMUSG00000005893	9.98912	9.97035	9.95391	10.1596	10.0845	10.1274
ENSMUSG00000005897	9.13885	9.13452	9.15611	8.81446	8.6848	8.76058
ENSMUSG00000005899	11.6511	11.7083	11.7278	12.0053	12.0257	12.0365
ENSMUSG00000005907	9.39436	9.56875	9.49894	9.5913	9.60404	9.58758
ENSMUSG00000005917	7.60909	7.49929	7.5184	7.44562	7.44043	7.41321
ENSMUSG00000005936	11.8157	11.6498	11.6582	11.7203	11.7824	11.7829
ENSMUSG00000005947	7.81057	7.8455	7.86309	7.92461	8.17375	8.09302
ENSMUSG00000005949	9.61186	9.57062	9.62597	9.25019	9.20069	9.25812
ENSMUSG00000005950	7.88019	8.00953	7.90878	7.7594	7.81859	7.87535
ENSMUSG00000005951	7.62442	7.57315	7.61943	7.59679	7.57104	7.53493
ENSMUSG00000005958	9.40301	9.30273	9.34096	9.59335	9.52929	9.44097
ENSMUSG00000005968	9.06822	8.72751	8.7981	8.0972	8.18053	8.10056
ENSMUSG00000005973	11.1709	11.1021	11.2203	10.5058	10.4343	10.3859
ENSMUSG00000005980	8.25152	8.33155	8.34981	8.33298	8.35786	8.27643
ENSMUSG00000005981	12.2779	12.344	12.2826	12.693	12.63	12.6355
ENSMUSG00000005982	9.96799	10.1232	10.1302	9.59335	9.57624	9.57138
ENSMUSG00000005983	7.66751	7.64944	7.70116	7.57869	7.58881	7.68525
ENSMUSG00000005986	8.36752	8.3155	8.29655	8.19222	8.21366	8.17245
ENSMUSG00000006005	13.2853	13.4106	13.4224	13.4683	13.6182	13.5891
ENSMUSG00000006007	7.16869	7.16869	7.28552	7.29269	7.29036	7.16869
ENSMUSG00000006010	9.61921	9.63974	9.68526	9.68675	9.55195	9.62136
ENSMUSG00000006014	7.74374	7.58955	7.64828	7.69205	7.69625	7.57334
ENSMUSG00000006019	9.1309	9.24429	9.15866	8.90925	8.95372	8.9823
ENSMUSG00000006021	9.02847	9.00278	8.97548	9.0451	9.12648	9.06016
ENSMUSG00000006024	11.1544	11.0832	11.1102	11.1703	11.0987	11.1003
ENSMUSG00000006050	10.3121	10.4579	10.4194	10.3107	10.3127	10.3585
ENSMUSG00000006056	8.80764	8.29917	8.33414	9.11524	8.81603	8.70911
ENSMUSG00000006057	10.7872	10.8111	10.7687	11.6091	11.466	11.5279
ENSMUSG00000006058	10.3176	10.3032	10.2688	10.6223	10.6202	10.563
ENSMUSG00000006095	10.2497	10.1169	10.0773	10.3635	10.351	10.3377
ENSMUSG00000006127	9.32993	9.26799	9.15356	9.51061	9.4763	9.38828
ENSMUSG00000006134	10.9369	10.9421	10.9071	10.9245	10.9248	10.8605
ENSMUSG00000006143	7.50215	7.45515	7.5551	7.38333	7.46628	7.55462
ENSMUSG00000006154	7.75544	7.57315	7.73747	7.38333	7.37931	7.38052
ENSMUSG00000006169	11.4736	11.4564	11.4447	11.4965	11.465	11.5289
ENSMUSG00000006179	8.19074	8.0172	8.03772	7.97163	7.88144	7.87535
ENSMUSG00000006191	9.35921	9.39322	9.41815	9.48185	9.55195	9.54671
ENSMUSG00000006200	8.62804	8.23674	8.22245	8.04937	7.88144	7.93386
ENSMUSG00000006205	8.62804	8.50628	8.48073	8.29046	8.0493	7.93386
ENSMUSG00000006215	9.62104	9.48984	9.56022	9.84262	9.75279	9.73969
ENSMUSG00000006216	7.45764	7.49929	7.40215	7.69205	7.73588	7.67085
ENSMUSG00000006218	7.54131	7.60532	7.5551	7.61413	7.86117	7.68525
ENSMUSG00000006219	10.0426	9.97313	9.91263	10.9866	10.674	10.664
ENSMUSG00000006235	7.75544	7.80512	7.68846	7.55972	7.68233	7.51408
ENSMUSG00000006241	7.88955	7.91055	7.86309	7.66241	7.74846	7.79969
ENSMUSG00000006262	10.0798	10.0916	10.14	10.1637	10.2878	10.2245
ENSMUSG00000006270	7.43254	7.43027	7.33386	7.16869	7.16869	7.16869
ENSMUSG00000006273	11.9101	11.9844	12.0097	11.6364	11.6445	11.7226
ENSMUSG00000006276	10.8971	10.8887	10.8834	10.9836	10.9595	10.9687
ENSMUSG00000006281	9.19569	9.32987	9.35851	9.38684	9.52304	9.54048
ENSMUSG00000006288	10.2647	10.1854	10.2326	10.6075	10.4397	10.4671
ENSMUSG00000006289	10.259	10.3411	10.3493	10.68	10.7002	10.7204
ENSMUSG00000006299	11.8659	11.6773	11.6009	11.8637	11.6998	11.7799
ENSMUSG00000006301	10.681	10.5232	10.4842	9.51061	9.56415	9.57138
ENSMUSG00000006304	11.7888	11.6894	11.5987	11.5488	11.5642	11.5605
ENSMUSG00000006307	11.864	11.8319	11.7973	12.2387	12.131	12.1353
ENSMUSG00000006310	8.67956	8.51958	8.67948	8.68192	8.76378	8.84997
ENSMUSG00000006311	7.52228	7.47802	7.49849	7.64688	7.668	7.73911
ENSMUSG00000006313	7.73178	7.73884	7.70116	8.34479	8.41736	8.52458
ENSMUSG00000006315	10.0154	9.86775	9.86409	9.99645	9.91535	10.0128
ENSMUSG00000006333	14.1643	14.1092	14.0531	14.3532	14.2089	14.2563
ENSMUSG00000006335	9.3791	9.28199	9.29602	9.53877	9.59022	9.61349
ENSMUSG00000006342	8.90408	8.47457	8.46237	8.79533	8.60865	8.5896
ENSMUSG00000006344	7.16869	7.33426	7.28552	7.29269	7.34071	7.38052
ENSMUSG00000006345	8.28046	8.24841	8.13515	8.13501	8.06497	8.1996
ENSMUSG00000006356	10.5532	10.3185	10.4032	9.14456	9.23233	9.19459
ENSMUSG00000006360	9.42013	8.99697	8.90889	9.27922	9.13494	9.06016
ENSMUSG00000006362	7.60909	7.58955	7.58853	7.29269	7.34071	7.3417
ENSMUSG00000006369	10.155	10.2999	10.2987	10.4972	10.572	10.5389
ENSMUSG00000006373	12.2886	12.0251	11.9492	12.233	12.0614	12.0941
ENSMUSG00000006378	11.2984	11.26	11.1914	11.5767	11.4639	11.507
ENSMUSG00000006386	8.86512	8.90956	8.88055	9.3503	9.06261	9.17269
ENSMUSG00000006389	7.16869	7.16869	7.33386	7.16869	7.29036	7.16869
ENSMUSG00000006390	9.92327	9.67474	9.59532	8.82203	8.80134	8.82825
ENSMUSG00000006392	10.4724	10.413	10.4756	10.6085	10.51	10.5916
ENSMUSG00000006395	8.11174	8.03978	8.14817	7.88456	7.82951	7.81108
ENSMUSG00000006398	12.3422	12.2397	12.2203	12.708	12.5556	12.5839
ENSMUSG00000006403	7.95168	7.90164	7.74904	7.91482	7.84024	7.93386
ENSMUSG00000006411	7.821	7.75044	7.72564	7.53977	7.58881	7.656
ENSMUSG00000006412	10.9029	10.9407	10.9562	11.3836	11.1847	11.3015
ENSMUSG00000006418	11.2343	11.0647	11.0076	11.2728	11.0728	11.0859
ENSMUSG00000006423	10.1525	10.0088	9.99672	10.2052	9.95239	9.93077
ENSMUSG00000006435	9.60077	9.44138	9.53185	8.37369	8.41209	8.49545
ENSMUSG00000006442	12.1532	12.4072	12.2694	12.8666	12.8704	12.9263
ENSMUSG00000006445	11.9176	12.6451	12.4578	12.5757	12.6916	12.6402
ENSMUSG00000006456	10.8201	10.9581	10.9672	11.3556	11.2831	11.3654
ENSMUSG00000006457	8.48521	8.53706	8.46237	8.06563	8.017	8.09302
ENSMUSG00000006463	8.89123	8.8321	8.73852	8.5887	8.50776	8.51978
ENSMUSG00000006464	8.57401	8.59198	8.70938	8.13501	8.23296	8.30068
ENSMUSG00000006469	7.68104	7.77294	7.71354	7.63081	7.7098	7.64066
ENSMUSG00000006471	10.7608	10.9146	10.9548	11.1569	11.2604	11.2402
ENSMUSG00000006476	8.46651	8.55426	8.5722	7.70623	7.69625	7.85465
ENSMUSG00000006494	11.0302	11.6464	11.5065	11.8525	12.4983	12.4877
ENSMUSG00000006498	13.5202	13.5662	13.5445	13.7613	13.7021	13.7264
ENSMUSG00000006517	10.2897	10.1662	10.2059	10.1664	10.186	10.2156
ENSMUSG00000006519	10.4684	9.91494	9.91695	8.68192	8.6848	8.63809
ENSMUSG00000006526	9.45579	9.42899	9.36503	9.40356	9.20069	9.25294
ENSMUSG00000006527	9.07935	9.30957	9.36286	8.85915	8.97309	8.98871
ENSMUSG00000006538	7.50215	7.47802	7.5184	7.44562	7.34071	7.41321
ENSMUSG00000006542	7.40475	7.49929	7.45446	7.16869	7.34071	7.16869
ENSMUSG00000006567	7.95168	8.14397	8.26875	8.00717	7.99185	8.08541
ENSMUSG00000006574	7.3357	7.51925	7.42963	7.44562	7.53284	7.41321
ENSMUSG00000006575	10.0127	9.46179	9.5935	9.31524	9.21397	9.23991
ENSMUSG00000006576	8.60344	8.60018	8.65265	8.06563	8.05717	8.03
ENSMUSG00000006585	11.9209	12.0431	11.9987	12.2403	12.3462	12.3726
ENSMUSG00000006586	7.99295	8.15693	8.14817	7.83081	8.0879	8.05422
ENSMUSG00000006587	8.34648	8.04716	8.0879	7.63081	7.53284	7.62479
ENSMUSG00000006589	11.365	11.1518	11.1767	11.3824	11.1642	11.2526
ENSMUSG00000006599	11.746	11.7359	11.699	11.8821	11.9182	11.919
ENSMUSG00000006611	7.3357	7.45515	7.37092	7.16869	7.16869	7.3417
ENSMUSG00000006638	7.4807	7.51925	7.33386	7.41646	7.37931	7.53493
ENSMUSG00000006641	11.4613	11.1293	11.1684	10.8703	10.7425	10.7738
ENSMUSG00000006642	7.16869	7.16869	7.16869	7.16869	7.29036	7.29106
ENSMUSG00000006649	8.06195	8.46996	8.41981	8.07364	8.50776	8.50036
ENSMUSG00000006651	8.76531	8.83875	8.94868	9.00363	9.43457	9.37654
ENSMUSG00000006673	11.914	11.8153	11.8164	12.0158	11.9201	11.9511
ENSMUSG00000006675	8.03204	7.94508	7.95985	7.72003	7.60583	7.72615
ENSMUSG00000006676	12.2143	12.2053	12.1885	12.3378	12.3079	12.3174
ENSMUSG00000006678	11.3954	11.5668	11.5518	11.8637	11.8841	11.9128
ENSMUSG00000006699	12.8517	12.6882	12.6654	12.6604	12.5492	12.5675
ENSMUSG00000006705	9.91149	9.98696	9.91263	10.0505	10.1065	10.195
ENSMUSG00000006711	7.92573	7.91055	7.82407	7.38333	7.37931	7.16869
ENSMUSG00000006715	11.0066	10.8719	10.8754	11.5176	11.3032	11.3233
ENSMUSG00000006717	9.32308	9.26328	9.13036	9.04196	8.83053	8.89226
ENSMUSG00000006720	8.99335	9.02573	9.10673	8.95735	8.98266	8.98871
ENSMUSG00000006724	7.59319	7.51925	7.64828	7.67746	7.73588	7.68525
ENSMUSG00000006728	13.0107	13.0085	12.9651	13.3551	13.318	13.3546
ENSMUSG00000006731	7.91687	7.77294	7.90878	7.47195	7.77279	7.83325
ENSMUSG00000006732	9.83393	9.80796	9.77919	10.3143	10.2685	10.2257
ENSMUSG00000006736	10.2807	10.3401	10.3376	10.071	10.1652	10.072
ENSMUSG00000006740	12.4601	12.498	12.4605	12.9161	12.8194	12.8504
ENSMUSG00000006763	9.97083	10.058	10.0237	9.98722	10.0091	10.0333
ENSMUSG00000006764	7.66751	7.62052	7.63409	7.55972	7.7098	7.62479
ENSMUSG00000006777	7.54131	7.55604	7.66206	8.11253	8.15309	8.06213
ENSMUSG00000006782	9.55737	9.28894	9.34537	9.29736	9.13494	9.21344
ENSMUSG00000006784	7.96847	7.94508	8.00754	8.25242	8.14609	8.21942
ENSMUSG00000006800	11.8505	11.8484	11.9681	11.7425	11.5549	11.5846
ENSMUSG00000006818	10.9791	10.9767	10.8769	11.7393	11.524	11.53
ENSMUSG00000006850	9.24282	9.14232	9.11729	8.93354	9.00781	9.08999
ENSMUSG00000006906	8.09782	8.18848	8.13515	8.0158	8.14609	8.07773
ENSMUSG00000006920	10.4544	10.3315	10.3097	10.1583	10.2153	10.1976
ENSMUSG00000006930	9.12824	8.97348	9.11729	9.2922	9.22711	9.23729
ENSMUSG00000006931	8.44266	8.176	8.26309	7.7594	7.76076	7.73911
ENSMUSG00000006932	13.7893	13.6674	13.6758	13.4365	13.3728	13.3631
ENSMUSG00000006941	9.47224	9.48984	9.42023	9.4593	9.4698	9.44546
ENSMUSG00000006958	8.17806	8.2008	8.34462	7.55972	7.60583	7.72615
ENSMUSG00000006998	13.4451	13.4541	13.4168	13.5084	13.4756	13.4909
ENSMUSG00000007021	8.22165	8.18226	8.19838	7.80795	7.94792	7.85465
ENSMUSG00000007029	12.7831	12.8966	12.8585	13.0754	13.2168	13.2212
ENSMUSG00000007030	7.37318	7.57315	7.57217	7.53977	7.57104	7.55462
ENSMUSG00000007033	7.57665	7.66325	7.57217	7.57869	7.58881	7.59121
ENSMUSG00000007034	8.8717	8.89699	8.87095	8.72372	8.92742	8.92302
ENSMUSG00000007035	7.71956	7.81547	7.84388	7.61413	7.60583	7.656
ENSMUSG00000007036	9.82136	9.59099	9.55083	9.59335	9.4098	9.41145
ENSMUSG00000007038	9.72996	9.6556	9.68867	9.06994	8.99844	9.03885
ENSMUSG00000007039	9.81661	9.71391	9.72726	9.72462	9.5922	9.62528
ENSMUSG00000007041	11.5147	11.0057	11.0189	10.1377	10.0565	10.0762
ENSMUSG00000007050	10.6001	10.6386	10.6719	10.9403	10.9551	10.923
ENSMUSG00000007080	11.6546	11.842	11.8385	11.9345	12.0078	11.9687
ENSMUSG00000007097	8.37787	8.64426	8.70198	7.53977	7.98327	8.01342
ENSMUSG00000007107	7.37318	7.45515	7.47727	7.49615	7.63798	7.59121
ENSMUSG00000007122	7.45764	7.58955	7.40215	7.49615	7.6222	7.59121
ENSMUSG00000007207	9.03423	8.73479	8.91819	8.90925	8.72891	8.70099
ENSMUSG00000007209	7.16869	7.16869	7.28552	7.16869	7.37931	7.3417
ENSMUSG00000007216	8.47122	8.52835	8.45773	8.17121	8.20055	8.30664
ENSMUSG00000007279	7.55939	7.72698	7.72564	7.7594	7.99185	7.96136
ENSMUSG00000007338	10.7567	10.6846	10.7044	10.9843	10.9164	10.9058
ENSMUSG00000007379	10.9553	10.9288	10.8332	10.9133	10.8624	10.9003
ENSMUSG00000007411	11.6572	11.5213	11.5394	11.5415	11.4481	11.4471
ENSMUSG00000007415	10.5172	10.5911	10.5315	10.36	10.4093	10.4402
ENSMUSG00000007440	7.28682	7.33426	7.33386	7.16869	7.16869	7.16869
ENSMUSG00000007457	7.43254	7.40272	7.57217	8.02433	7.98327	7.82227
ENSMUSG00000007458	12.4741	12.3345	12.3549	12.3549	12.2322	12.2382
ENSMUSG00000007476	8.7689	8.72751	8.62117	8.79918	8.66416	8.70911
ENSMUSG00000007480	7.52228	7.64944	7.5551	7.81949	7.58881	7.62479
ENSMUSG00000007564	12.5013	12.5508	12.4761	12.5944	12.5695	12.5741
ENSMUSG00000007570	9.81185	9.82664	9.81998	9.85795	9.74218	9.84855
ENSMUSG00000007589	10.2109	10.1194	10.1751	10.3421	10.3092	10.3318
ENSMUSG00000007591	7.43254	7.47802	7.49849	7.344	7.49003	7.29106
ENSMUSG00000007594	7.98488	8.19466	8.06678	7.49615	7.723	7.76412
ENSMUSG00000007603	10.9784	11.0037	11.005	11.5564	11.4402	11.4737
ENSMUSG00000007610	10.1599	10.1467	10.1989	10.3927	10.2925	10.3081
ENSMUSG00000007613	10.3439	10.3977	10.3827	10.51	10.386	10.3224
ENSMUSG00000007617	9.6247	9.78106	9.81068	9.75235	9.94475	9.85848
ENSMUSG00000007646	8.62398	8.67906	8.65652	8.71961	8.93405	9.07814
ENSMUSG00000007653	7.59319	7.45515	7.40215	7.51865	7.69625	7.67085
ENSMUSG00000007655	7.55939	7.51925	7.45446	7.16869	7.16869	7.16869
ENSMUSG00000007656	11.4508	11.3278	11.3552	11.4367	11.2586	11.3637
ENSMUSG00000007659	10.9319	10.5767	10.7167	10.1732	10.072	10.1192
ENSMUSG00000007670	12.8664	13.0009	12.9771	13.0939	13.1795	13.158
ENSMUSG00000007721	10.4148	10.3411	10.3387	10.5986	10.5192	10.6658
ENSMUSG00000007739	13.3318	13.4708	13.4175	13.6777	13.7398	13.7559
ENSMUSG00000007777	8.90727	8.87789	8.87736	9.14746	9.25044	9.05107
ENSMUSG00000007783	10.1413	10.0223	10.1265	9.51934	9.3253	9.29629
ENSMUSG00000007805	7.16869	7.40272	7.28552	7.16869	7.16869	7.16869
ENSMUSG00000007812	11.1203	10.7754	10.8067	10.72	10.5681	10.5123
ENSMUSG00000007815	12.4611	12.3123	12.3084	12.5473	12.514	12.5476
ENSMUSG00000007817	9.152	9.79061	9.83076	9.22595	9.66926	9.66766
ENSMUSG00000007827	9.60077	9.67128	9.7039	9.72649	9.7824	9.679
ENSMUSG00000007833	10.7081	10.6097	10.5342	10.8503	10.7555	10.79
ENSMUSG00000007836	13.2638	13.313	13.2969	13.4126	13.3812	13.478
ENSMUSG00000007837	8.70256	8.55426	8.60509	8.48163	8.32958	8.3865
ENSMUSG00000007850	13.7078	13.9146	13.9103	13.9948	14.0353	14.0275
ENSMUSG00000007867	8.89123	8.73115	8.88055	8.43448	8.44327	8.54825
ENSMUSG00000007872	11.267	10.8287	10.8761	11.5113	11.1492	11.266
ENSMUSG00000007877	7.28682	7.16869	7.28552	7.29269	7.16869	7.3417
ENSMUSG00000007880	12.4912	12.6466	12.6157	12.9923	13.0402	13.0073
ENSMUSG00000007888	8.13219	8.368	8.17989	7.51865	7.6222	7.656
ENSMUSG00000007891	11.8384	11.4907	11.5079	11.3073	11.0645	11.0804
ENSMUSG00000007892	15.308	15.1667	15.109	15.4455	15.1487	15.2231
ENSMUSG00000007907	7.28682	7.33426	7.33386	7.74659	7.53284	7.49187
ENSMUSG00000007908	7.8707	7.86476	7.74904	7.73347	7.68233	7.62479
ENSMUSG00000007944	7.43254	7.43027	7.33386	7.51865	7.46628	7.41321
ENSMUSG00000007946	7.66751	7.66325	7.66206	7.64688	7.73588	7.60833
ENSMUSG00000007950	8.90408	8.9189	8.94566	8.27164	8.6558	8.65096
ENSMUSG00000007987	8.80417	8.65986	8.7204	8.53651	8.53623	8.60748
ENSMUSG00000007989	8.23372	8.41784	8.45306	7.79618	7.92957	7.96136
ENSMUSG00000008028	7.75544	7.97801	7.89989	7.77193	7.91073	7.84404
ENSMUSG00000008035	9.64641	9.91058	9.8775	9.78846	10.0873	10.1636
ENSMUSG00000008036	10.4832	10.3915	10.3598	10.4951	10.4408	10.549
ENSMUSG00000008090	8.65608	8.59198	8.63702	8.02433	8.1102	8.1996
ENSMUSG00000008129	7.821	7.80512	7.73747	7.63081	7.92021	7.82227
ENSMUSG00000008136	7.99295	7.91935	7.95985	7.49615	7.723	7.60833
ENSMUSG00000008140	11.0756	10.9379	10.9665	11.2452	11.0337	11.1287
ENSMUSG00000008153	10.5597	10.7307	10.7199	10.6978	10.8711	10.8645
ENSMUSG00000008167	10.7297	10.2666	10.3807	9.94652	9.95087	10.0405
ENSMUSG00000008193	7.8707	7.83565	7.77149	7.53977	7.6222	7.59121
ENSMUSG00000008200	11.9914	12.045	12.031	12.1948	12.1362	12.1142
ENSMUSG00000008206	10.1965	10.2393	10.28	10.3635	10.4289	10.4083
ENSMUSG00000008226	9.0738	9.07313	9.03304	9.09732	9.2809	9.23466
ENSMUSG00000008301	10.7951	10.7934	10.7489	10.894	10.776	10.8548
ENSMUSG00000008305	9.89513	9.89596	9.99672	9.93856	9.92003	9.83688
ENSMUSG00000008307	8.1389	8.26564	8.36012	8.21274	8.32382	8.27027
ENSMUSG00000008318	8.52163	8.55426	8.5209	8.43448	8.28853	8.29467
ENSMUSG00000008333	10.8816	10.9393	10.8739	11.4669	11.2586	11.2507
ENSMUSG00000008348	11.5403	11.483	11.527	11.0686	11.2849	11.2636
ENSMUSG00000008373	11.7292	11.7693	11.7446	12.0686	11.9966	12.0521
ENSMUSG00000008384	9.44331	9.10286	9.18634	9.11821	9.0047	8.92639
ENSMUSG00000008393	11.3491	11.2932	11.1808	10.528	10.6399	10.6033
ENSMUSG00000008398	8.83504	8.81868	8.80491	8.99386	9.0047	9.11045
ENSMUSG00000008429	9.91297	9.77304	9.89225	9.39403	9.58025	9.5795
ENSMUSG00000008435	9.91887	9.77786	9.75671	9.89802	9.74926	9.75756
ENSMUSG00000008438	7.45764	7.37142	7.37092	7.38333	7.51212	7.44199
ENSMUSG00000008450	10.768	10.8497	10.8696	11.1529	11.0491	11.1441
ENSMUSG00000008461	7.59319	7.62052	7.5551	7.55972	7.9011	7.82227
ENSMUSG00000008475	11.147	10.9449	11.0176	10.6582	10.4997	10.6359
ENSMUSG00000008482	7.40475	7.33426	7.37092	7.38333	7.37931	7.41321
ENSMUSG00000008489	8.83842	8.9189	8.86128	9.55368	9.62162	9.58153
ENSMUSG00000008496	7.69421	8.18226	8.1861	7.83081	8.22657	8.31257
ENSMUSG00000008540	7.50215	7.37142	7.49849	7.344	7.37931	7.46799
ENSMUSG00000008575	8.82484	8.90643	9.09608	9.74868	9.77549	9.71976
ENSMUSG00000008601	7.89878	7.89261	7.85356	8.14238	8.30634	8.22594
ENSMUSG00000008604	11.8911	11.9006	11.8998	12.1764	12.1431	12.1778
ENSMUSG00000008658	7.50215	7.37142	7.37092	7.344	7.44043	7.38052
ENSMUSG00000008668	14.4924	14.3806	14.3393	14.6451	14.4234	14.4918
ENSMUSG00000008682	13.2585	13.3041	13.2396	13.265	13.272	13.303
ENSMUSG00000008683	13.8923	13.6924	13.6552	14.0549	13.6885	13.7066
ENSMUSG00000008690	12.1018	12.0076	11.943	12.1856	12.1451	12.1587
ENSMUSG00000008730	10.5974	10.6728	10.6627	11.0248	10.9883	11.0396
ENSMUSG00000008734	8.14555	8.41784	8.37538	8.11253	8.21366	8.40818
ENSMUSG00000008763	10.9326	10.9132	10.9185	10.276	10.6059	10.567
ENSMUSG00000008822	8.56116	8.53706	8.4342	8.69883	8.697	8.63809
ENSMUSG00000008843	7.16869	7.16869	7.28552	7.16869	7.34071	7.16869
ENSMUSG00000008855	10.2002	9.8989	10.0196	9.68483	9.57624	9.66956
ENSMUSG00000008859	10.1977	10.0878	10.1376	10.1265	10.048	10.0592
ENSMUSG00000008892	10.9261	10.8756	10.8052	10.885	10.8398	10.8499
ENSMUSG00000008932	7.37318	7.2858	7.33386	7.29269	7.29036	7.3417
ENSMUSG00000008958	10.7445	10.6282	10.6048	10.8284	10.7692	10.796
ENSMUSG00000008976	11.4868	11.5077	11.4824	11.7992	11.7162	11.7533
ENSMUSG00000008999	9.86945	9.96337	9.99808	8.0158	8.13192	8.08541
ENSMUSG00000009013	11.9455	12.0711	11.965	12.342	12.4452	12.4659
ENSMUSG00000009030	10.2439	10.4618	10.3703	10.7291	10.9483	10.9368
ENSMUSG00000009035	10.0453	9.95071	9.94688	9.29478	9.19265	9.28116
ENSMUSG00000009070	7.28682	7.2858	7.16869	7.16869	7.34071	7.16869
ENSMUSG00000009073	11.6102	11.8413	11.7788	12.0993	12.2067	12.191
ENSMUSG00000009075	8.07649	8.22492	8.19838	7.83081	7.79613	7.84404
ENSMUSG00000009076	8.50812	8.48373	8.47159	8.90222	8.85903	8.87833
ENSMUSG00000009079	13.315	13.3569	13.3746	13.4505	13.4395	13.4792
ENSMUSG00000009090	11.1051	11.029	11.0129	11.0017	11.0491	10.9761
ENSMUSG00000009092	8.06195	7.90164	7.89989	7.8636	8.00871	7.86508
ENSMUSG00000009097	7.37318	7.16869	7.33386	7.29269	7.34071	7.16869
ENSMUSG00000009108	7.77812	7.96174	7.89989	7.64688	7.92021	7.76412
ENSMUSG00000009112	10.85	10.901	10.8798	10.758	10.7811	10.7452
ENSMUSG00000009114	7.3357	7.16869	7.33386	7.16869	7.29036	7.41321
ENSMUSG00000009115	7.28682	7.16869	7.28552	7.29269	7.29036	7.16869
ENSMUSG00000009145	8.11174	8.13082	8.09482	8.11253	8.17375	8.20625
ENSMUSG00000009207	9.22812	9.34544	9.45714	9.61984	9.50412	9.5067
ENSMUSG00000009216	7.55939	7.89261	7.88175	7.47195	7.37931	7.44199
ENSMUSG00000009246	7.63924	7.68972	7.66206	7.44562	7.53284	7.49187
ENSMUSG00000009248	9.66247	9.33657	9.32093	9.20401	9.08913	9.10755
ENSMUSG00000009281	7.16869	7.33426	7.28552	7.16869	7.16869	7.16869
ENSMUSG00000009291	10.9146	10.7453	10.7313	10.6534	10.5982	10.634
ENSMUSG00000009292	8.31953	8.50628	8.27997	9.11227	8.81237	8.80984
ENSMUSG00000009293	10.2357	10.1194	10.1178	10.1251	9.99735	10.0521
ENSMUSG00000009350	7.28682	7.16869	7.16869	7.29269	7.16869	7.16869
ENSMUSG00000009356	7.4807	7.64944	7.57217	7.16869	7.29036	7.44199
ENSMUSG00000009376	8.33579	8.63637	8.59696	7.97163	8.02521	8.18613
ENSMUSG00000009378	7.88955	7.72698	7.85356	7.41646	7.41182	7.44199
ENSMUSG00000009394	7.55939	7.53811	7.5551	7.29269	7.37931	7.3417
ENSMUSG00000009406	9.63741	9.69191	9.7173	9.49742	9.47846	9.5131
ENSMUSG00000009418	10.8741	10.758	10.8971	10.7888	10.7811	10.7678
ENSMUSG00000009470	13.3322	13.3845	13.3461	13.4837	13.4477	13.4272
ENSMUSG00000009471	7.43254	7.37142	7.28552	7.16869	7.16869	7.16869
ENSMUSG00000009487	7.45764	7.43027	7.42963	7.38333	7.41182	7.3417
ENSMUSG00000009535	11.4809	11.5274	11.4995	12.0375	11.9032	11.9351
ENSMUSG00000009545	7.3357	7.49929	7.49849	7.16869	7.16869	7.29106
ENSMUSG00000009549	9.9793	9.96617	9.95391	10.1624	9.97804	10.0492
ENSMUSG00000009551	7.3357	7.16869	7.28552	7.29269	7.16869	7.16869
ENSMUSG00000009555	11.6013	11.4758	11.4544	11.5782	11.4713	11.4694
ENSMUSG00000009563	10.4704	10.0904	10.2094	9.06994	9.21132	9.15041
ENSMUSG00000009566	10.7559	10.5821	10.4804	10.8487	10.7109	10.7609
ENSMUSG00000009569	10.1624	10.143	10.1547	9.73578	9.79953	9.71427
ENSMUSG00000009575	13.6512	13.721	13.7036	13.7583	13.7254	13.6766
ENSMUSG00000009585	9.69404	9.88564	9.70558	9.85116	10.2757	10.2092
ENSMUSG00000009596	8.20941	8.21294	8.05962	7.74659	7.74846	7.76412
ENSMUSG00000009621	9.90259	10.202	10.1906	9.60768	9.84308	9.74507
ENSMUSG00000009628	12.1288	12.0919	12.1328	10.8579	10.9056	10.845
ENSMUSG00000009630	11.1051	10.9386	10.9064	11.085	10.9788	11.0231
ENSMUSG00000009633	7.91687	8.12417	7.99198	8.0158	7.95693	8.03816
ENSMUSG00000009640	9.86181	9.76498	9.78396	10.1542	9.97355	10.0069
ENSMUSG00000009646	7.28682	7.33426	7.16869	7.16869	7.29036	7.16869
ENSMUSG00000009647	9.23549	9.21283	9.17383	9.07608	9.09495	9.13059
ENSMUSG00000009654	7.16869	7.16869	7.33386	7.16869	7.16869	7.16869
ENSMUSG00000009670	8.30853	8.4466	8.34462	8.02433	8.36342	8.21286
ENSMUSG00000009681	10.2252	10.3153	10.3118	9.70013	9.82649	9.82341
ENSMUSG00000009687	7.40475	7.33426	7.42963	7.41646	7.46628	7.49187
ENSMUSG00000009731	8.9874	8.93737	8.93657	8.63851	8.60426	8.65521
ENSMUSG00000009733	9.21325	9.16031	9.16627	8.71134	8.77139	8.90945
ENSMUSG00000009734	7.28682	7.43027	7.33386	7.29269	7.51212	7.53493
ENSMUSG00000009739	10.3803	10.3272	10.3651	9.01974	9.4166	9.32114
ENSMUSG00000009741	11.6385	11.6814	11.6305	11.5631	11.5705	11.5218
ENSMUSG00000009772	8.4759	8.3982	8.37032	7.83081	8.04135	7.92445
ENSMUSG00000009828	9.35698	9.36083	9.42023	9.33289	9.32287	9.43196
ENSMUSG00000009863	10.6394	10.5928	10.5444	10.9013	10.7777	10.9003
ENSMUSG00000009876	7.43254	7.49929	7.47727	7.41646	7.44043	7.44199
ENSMUSG00000009894	10.0719	9.97452	10.0237	9.85626	9.90593	9.88786
ENSMUSG00000009900	8.00093	8.27695	8.26875	7.29269	7.34071	7.3417
ENSMUSG00000009905	9.96515	9.7038	9.72726	9.97015	9.75455	9.78741
ENSMUSG00000009907	11.4478	11.3915	11.4054	11.4788	11.3908	11.3688
ENSMUSG00000009927	13.6758	13.5624	13.4966	13.8531	13.6412	13.6864
ENSMUSG00000009941	7.4807	7.47802	7.47727	7.16869	7.44043	7.3417
ENSMUSG00000009995	9.6247	9.59466	9.66809	9.08826	9.37991	9.39294
ENSMUSG00000010021	7.28682	7.2858	7.33386	7.16869	7.29036	7.29106
ENSMUSG00000010025	9.84639	9.96197	9.91551	9.86471	10.1051	10.0535
ENSMUSG00000010044	7.3357	7.43027	7.42963	7.29269	7.46628	7.38052
ENSMUSG00000010045	10.0547	9.79852	9.88342	9.81144	9.61383	9.64856
ENSMUSG00000010047	10.2636	9.93937	10.0475	10.1759	9.80123	9.80123
ENSMUSG00000010048	10.8279	10.9103	10.9043	11.527	11.3908	11.3597
ENSMUSG00000010051	8.97239	8.62444	8.7204	8.30891	8.30044	8.2324
ENSMUSG00000010054	9.64821	9.50365	9.43882	9.53232	9.40524	9.36469
ENSMUSG00000010057	8.85184	8.78098	8.79124	8.72782	8.83413	8.8024
ENSMUSG00000010064	7.68104	7.80512	7.83406	7.98068	8.02521	7.99646
ENSMUSG00000010066	7.96847	8.1107	8.05962	7.73347	7.69625	7.68525
ENSMUSG00000010067	9.26695	8.94952	8.97254	8.4073	8.26424	8.21286
ENSMUSG00000010080	7.43254	7.49929	7.49849	7.344	7.37931	7.53493
ENSMUSG00000010086	7.28682	7.33426	7.40215	7.16869	7.34071	7.29106
ENSMUSG00000010095	12.5691	12.4722	12.3789	12.6983	12.7175	12.7493
ENSMUSG00000010097	11.7653	11.924	11.8566	11.9843	12.0586	12.0479
ENSMUSG00000010110	10.799	10.5138	10.5287	10.3192	10.1704	10.1794
ENSMUSG00000010122	7.45764	7.60532	7.49849	7.47195	7.37931	7.46799
ENSMUSG00000010136	7.59319	7.60532	7.5551	7.69205	7.668	7.67085
ENSMUSG00000010142	7.821	8.00953	7.90878	7.51865	7.69625	7.72615
ENSMUSG00000010154	9.65714	9.46179	9.38867	9.756	9.74572	9.76817
ENSMUSG00000010175	7.83126	7.81547	7.95159	7.41646	7.51212	7.38052
ENSMUSG00000010277	13.2809	13.2992	13.2818	13.1406	13.1548	13.1842
ENSMUSG00000010290	9.58395	9.70887	9.70221	9.81494	9.77549	9.8352
ENSMUSG00000010307	7.96012	7.88346	7.84388	7.66241	7.65323	7.83325
ENSMUSG00000010342	9.86334	9.56501	9.63131	9.66546	9.73862	9.80638
ENSMUSG00000010358	8.8485	8.9465	8.77044	8.47134	8.59544	8.5896
ENSMUSG00000010362	9.29298	9.26799	9.31418	9.96389	9.97954	9.9339
ENSMUSG00000010376	11.2613	11.2162	11.1879	11.6007	11.3836	11.4657
ENSMUSG00000010392	9.79425	9.82664	9.78713	9.96859	9.92625	9.88624
ENSMUSG00000010406	9.62834	9.47589	9.45916	9.86471	9.80632	9.82341
ENSMUSG00000010453	10.7131	10.5982	10.6162	10.8105	10.6088	10.6897
ENSMUSG00000010461	7.37318	7.40272	7.16869	7.16869	7.16869	7.16869
ENSMUSG00000010476	7.40475	7.45515	7.40215	7.344	7.34071	7.29106
ENSMUSG00000010492	7.54131	7.51925	7.63409	7.49615	7.37931	7.3417
ENSMUSG00000010505	7.16869	7.16869	7.33386	7.16869	7.29036	7.3417
ENSMUSG00000010517	11.3215	11.4268	11.4353	11.435	11.5783	11.5812
ENSMUSG00000010529	7.37318	7.47802	7.45446	7.16869	7.29036	7.16869
ENSMUSG00000010538	8.00883	7.96174	7.95985	8.2328	8.14609	8.17931
ENSMUSG00000010554	10.9412	11.0381	10.8985	11.2741	11.312	11.3139
ENSMUSG00000010592	7.81057	8.03978	7.84388	8.00717	8.21366	8.02175
ENSMUSG00000010601	7.28682	7.2858	7.16869	7.29269	7.29036	7.3417
ENSMUSG00000010607	9.11754	8.922	8.87416	9.30505	9.15999	9.23466
ENSMUSG00000010608	13.1656	13.1165	13.1378	13.683	13.4807	13.5051
ENSMUSG00000010609	8.93249	8.8811	8.94566	8.59333	8.50294	8.63377
ENSMUSG00000010651	7.52228	7.53811	7.58853	7.44562	7.44043	7.38052
ENSMUSG00000010660	8.34115	8.45131	8.43895	8.1049	8.31803	8.25153
ENSMUSG00000010663	11.938	12.2372	12.3281	11.4295	11.7061	11.7567
ENSMUSG00000010721	8.87498	8.99406	8.86773	9.09431	9.1208	9.25553
ENSMUSG00000010751	9.30464	9.7922	9.71229	9.59335	9.88209	9.78914
ENSMUSG00000010755	11.5732	11.668	11.5463	12.0146	12.0128	12.0063
ENSMUSG00000010760	9.54774	9.30957	9.44087	8.69883	9.26576	9.27607
ENSMUSG00000010796	7.16869	7.2858	7.33386	7.29269	7.34071	7.3417
ENSMUSG00000010797	7.28682	7.2858	7.28552	7.16869	7.16869	7.16869
ENSMUSG00000010803	7.50215	7.33426	7.5184	7.57869	7.55243	7.49187
ENSMUSG00000010825	7.52228	7.37142	7.60426	8.18527	7.89134	7.95231
ENSMUSG00000010830	8.60758	8.46996	8.59287	7.79618	7.55243	7.68525
ENSMUSG00000010911	9.05981	9.00278	8.95768	9.07608	8.87302	8.95631
ENSMUSG00000010914	10.0613	9.90767	9.80131	10.3647	10.1639	10.2143
ENSMUSG00000010936	10.9722	11.0342	11.0162	11.2672	11.2555	11.2636
ENSMUSG00000011034	7.96847	7.93661	7.85356	8.39623	8.17375	8.28863
ENSMUSG00000011096	10.3043	10.3571	10.2118	10.4636	10.4268	10.505
ENSMUSG00000011114	11.7193	11.5371	11.577	11.4565	11.7074	11.7007
ENSMUSG00000011118	7.3357	7.2858	7.16869	7.16869	7.16869	7.16869
ENSMUSG00000011148	7.73178	7.67666	7.67544	7.16869	7.37931	7.38052
ENSMUSG00000011154	7.28682	7.2858	7.16869	7.16869	7.29036	7.29106
ENSMUSG00000011158	9.93786	9.96896	9.98443	9.78489	9.78068	9.72704
ENSMUSG00000011171	7.59319	7.51925	7.58853	7.41646	7.34071	7.38052
ENSMUSG00000011179	13.9128	14.0695	13.9917	14.2138	14.2229	14.2391
ENSMUSG00000011254	10.4554	10.4996	10.4244	10.8612	10.7136	10.6907
ENSMUSG00000011256	9.68534	10.2778	10.193	11.4334	11.6524	11.6564
ENSMUSG00000011257	13.0322	13.2029	13.1367	13.5217	13.4815	13.502
ENSMUSG00000011263	8.04714	8.14397	8.22245	8.04937	8.10283	8.04623
ENSMUSG00000011267	8.95414	8.75989	8.63702	10.2144	9.58025	9.67334
ENSMUSG00000011305	7.77812	7.71486	7.73747	7.66241	7.63798	7.60833
ENSMUSG00000011306	10.4684	10.552	10.5277	10.6534	10.6078	10.6197
ENSMUSG00000011349	7.52228	7.63521	7.57217	7.61413	7.78458	7.86508
ENSMUSG00000011350	7.28682	7.16869	7.33386	7.16869	7.37931	7.16869
ENSMUSG00000011382	9.48648	9.69362	9.63131	10.0637	10.2961	10.2583
ENSMUSG00000011427	8.65211	8.58785	8.62117	8.73597	8.6848	8.70911
ENSMUSG00000011463	7.28682	7.33426	7.16869	7.16869	7.29036	7.16869
ENSMUSG00000011486	7.3357	7.33426	7.28552	7.38333	7.41182	7.49187
ENSMUSG00000011589	8.54377	8.51516	8.50768	8.34479	8.31803	8.3974
ENSMUSG00000011632	7.3357	7.33426	7.47727	7.16869	7.16869	7.29106
ENSMUSG00000011658	8.60758	8.52398	8.67188	8.49183	8.50776	8.54825
ENSMUSG00000011751	9.40085	9.48786	9.28915	9.45474	9.63321	9.7106
ENSMUSG00000011752	13.2625	13.4727	13.3537	13.8273	14.0395	14.0523
ENSMUSG00000011831	10.6499	10.6299	10.6048	10.695	10.6713	10.612
ENSMUSG00000011832	8.59511	8.62444	8.60913	7.99845	8.03332	7.97029
ENSMUSG00000011837	9.7484	9.61829	9.62775	9.5851	9.47197	9.5996
ENSMUSG00000011877	10.929	10.8445	10.8385	10.7126	10.6849	10.6368
ENSMUSG00000011884	10.5466	10.4648	10.392	10.2013	10.3692	10.4128
ENSMUSG00000011958	10.2428	10.2219	10.314	9.8798	9.88849	9.91661
ENSMUSG00000011960	10.8674	10.933	10.9706	11.3367	11.2024	11.1768
ENSMUSG00000012017	8.33579	8.4371	8.56801	7.41646	7.46628	7.3417
ENSMUSG00000012076	9.91001	9.78425	9.7173	10.071	10.028	9.93546
ENSMUSG00000012114	10.4911	10.553	10.4804	10.4548	10.4956	10.4873
ENSMUSG00000012117	9.56692	9.32088	9.38012	9.5851	9.46545	9.47424
ENSMUSG00000012123	8.5825	8.66758	8.5209	8.52183	8.65999	8.55293
ENSMUSG00000012126	8.02438	7.86476	7.97609	8.18527	8.27647	8.19289
ENSMUSG00000012187	7.89878	7.72698	7.78239	7.29269	7.44043	7.41321
ENSMUSG00000012211	7.28682	7.16869	7.16869	7.16869	7.16869	7.29106
ENSMUSG00000012282	10.5008	10.8814	10.8761	9.60156	10.0622	10.0916
ENSMUSG00000012296	10.6603	10.6403	10.6153	10.661	10.572	10.555
ENSMUSG00000012350	7.45764	7.57315	7.45446	7.38333	7.41182	7.29106
ENSMUSG00000012396	11.2738	11.2402	11.0732	12.4166	11.8989	12.0056
ENSMUSG00000012405	13.0138	12.7679	12.7428	13.1349	12.8507	12.8723
ENSMUSG00000012422	11.1265	10.9862	11.0385	11.1896	11.0022	10.9851
ENSMUSG00000012428	7.16869	7.33426	7.16869	7.16869	7.16869	7.16869
ENSMUSG00000012429	9.32765	9.20299	9.23518	9.39164	9.38687	9.40685
ENSMUSG00000012443	12.1786	12.106	12.1121	12.5209	12.401	12.3698
ENSMUSG00000012483	10.2462	10.1674	10.1376	10.7766	10.3349	10.4128
ENSMUSG00000012519	7.77812	7.89261	7.90878	7.41646	7.51212	7.51408
ENSMUSG00000012535	12.1744	12.2507	12.201	12.5112	12.4805	12.5391
ENSMUSG00000012609	9.57641	9.66781	9.77121	9.4593	9.52304	9.67145
ENSMUSG00000012640	9.89213	9.76012	9.72891	9.99951	9.83481	9.80295
ENSMUSG00000012705	7.3357	7.37142	7.33386	7.41646	7.41182	7.29106
ENSMUSG00000012777	7.4807	7.45515	7.33386	7.41646	7.41182	7.41321
ENSMUSG00000012819	7.37318	7.45515	7.40215	7.44562	7.57104	7.46799
ENSMUSG00000012848	14.7388	14.6828	14.6462	14.8824	14.7255	14.7915
ENSMUSG00000012889	7.16869	7.2858	7.33386	7.344	7.34071	7.29106
ENSMUSG00000013033	11.9104	11.9038	11.8836	11.2273	11.5124	11.4779
ENSMUSG00000013076	10.6376	10.6026	10.7369	9.82538	9.93862	9.85683
ENSMUSG00000013089	12.606	12.7313	12.7015	13.0948	13.2484	13.2824
ENSMUSG00000013091	7.54131	7.58955	7.49849	7.41646	7.44043	7.49187
ENSMUSG00000013150	8.91362	8.83543	8.85803	8.62515	8.72102	8.68456
ENSMUSG00000013155	8.78314	8.9158	8.83508	8.74809	9.12648	8.92639
ENSMUSG00000013158	7.40475	7.2858	7.33386	7.38333	7.29036	7.16869
ENSMUSG00000013160	10.8926	10.7549	10.8158	10.1893	10.1795	10.2657
ENSMUSG00000013236	11.5228	11.6781	11.7303	10.2659	10.575	10.6481
ENSMUSG00000013275	9.66247	9.69702	9.7437	9.97794	9.93554	9.82847
ENSMUSG00000013338	7.43254	7.43027	7.37092	7.51865	7.53284	7.49187
ENSMUSG00000013367	7.78914	7.80512	7.84388	7.44562	7.46628	7.55462
ENSMUSG00000013415	13.5486	13.6387	13.6197	13.8353	13.8281	13.8323
ENSMUSG00000013418	7.74374	8.06172	7.91756	7.73347	7.9011	7.90523
ENSMUSG00000013419	9.42861	9.31411	9.43676	8.11253	8.23296	8.29467
ENSMUSG00000013465	11.0275	10.9801	10.9685	10.9535	10.9543	11.0049
ENSMUSG00000013483	7.4807	7.51925	7.5184	7.344	7.34071	7.3417
ENSMUSG00000013495	8.89123	8.86499	9.05256	8.50693	8.68888	8.61191
ENSMUSG00000013523	8.09078	8.1107	8.10168	8.0158	8.16003	8.21942
ENSMUSG00000013539	8.82484	8.76343	8.97548	8.54619	8.63033	8.62071
ENSMUSG00000013562	7.91687	7.96992	7.95985	7.96247	8.02521	8.09302
ENSMUSG00000013584	8.60758	8.66758	8.7981	8.551	8.73675	8.66788
ENSMUSG00000013593	11.8076	11.7669	11.749	11.9831	11.9028	11.924
ENSMUSG00000013611	7.93449	7.87417	7.90878	7.69205	7.87138	7.85465
ENSMUSG00000013622	9.63016	9.60562	9.57696	9.53662	9.56618	9.58758
ENSMUSG00000013629	13.9371	14.0206	13.987	13.8539	13.9866	13.9648
ENSMUSG00000013646	9.95945	9.72561	9.79974	10.1651	10.0091	9.98147
ENSMUSG00000013662	11.2788	11.2611	11.2053	11.6031	11.4497	11.4694
ENSMUSG00000013663	11.7781	11.7884	11.7796	11.9325	11.9338	11.9382
ENSMUSG00000013698	9.68534	9.69872	9.6629	8.4291	8.76759	8.67625
ENSMUSG00000013701	10.7559	10.8111	10.7608	11.2908	11.1195	11.1974
ENSMUSG00000013707	7.3357	7.45515	7.28552	7.38333	7.37931	7.3417
ENSMUSG00000013736	10.8845	11.0296	11.0268	11.204	11.2766	11.2408
ENSMUSG00000013766	7.40475	7.40272	7.42963	7.73347	7.53284	7.656
ENSMUSG00000013787	11.7974	11.7701	11.7051	11.931	12.0909	12.0779
ENSMUSG00000013822	9.77479	9.83895	9.85056	9.87144	9.86921	9.82341
ENSMUSG00000013833	10.135	9.98834	9.96787	10.0637	9.81139	9.79779
ENSMUSG00000013846	7.73178	8.00953	8.03772	7.47195	7.46628	7.53493
ENSMUSG00000013858	11.2516	11.1864	11.1654	11.3795	11.1719	11.1605
ENSMUSG00000013878	9.20826	9.30957	9.16879	8.99058	9.03551	9.01716
ENSMUSG00000013921	9.17274	9.22259	9.35633	8.90574	9.03855	9.11045
ENSMUSG00000013928	7.3357	7.43027	7.37092	7.344	7.34071	7.44199
ENSMUSG00000013936	7.16869	7.2858	7.28552	7.38333	7.37931	7.41321
ENSMUSG00000013973	8.27475	8.18226	8.17364	8.32702	8.30044	8.28863
ENSMUSG00000013974	7.16869	7.16869	7.28552	7.16869	7.29036	7.16869
ENSMUSG00000013997	9.38129	9.42066	9.47322	9.47962	9.44125	9.51947
ENSMUSG00000014030	7.3357	7.16869	7.42963	7.344	7.37931	7.44199
ENSMUSG00000014039	9.52828	9.55182	9.65768	9.46157	9.59814	9.5936
ENSMUSG00000014074	10.6127	10.7501	10.6694	10.758	10.8447	10.9291
ENSMUSG00000014075	8.75448	8.77749	8.81168	8.79533	8.67246	8.70506
ENSMUSG00000014077	10.3165	10.325	10.3291	10.0608	10.1872	10.0376
ENSMUSG00000014158	7.77812	7.71486	7.72564	7.49615	7.58881	7.60833
ENSMUSG00000014164	8.14555	8.16969	8.14817	9.11227	8.90392	9.01716
ENSMUSG00000014177	9.34578	9.44958	9.38227	9.62387	9.52929	9.55292
ENSMUSG00000014195	12.139	12.1983	12.1124	12.6734	12.5283	12.5295
ENSMUSG00000014198	7.40475	7.40272	7.45446	7.47195	7.49003	7.38052
ENSMUSG00000014226	12.3472	12.375	12.2793	13.1952	12.9122	12.9739
ENSMUSG00000014232	8.80764	8.72019	8.82845	8.82955	8.70104	8.70506
ENSMUSG00000014243	9.22812	8.89699	8.97843	9.01974	8.98583	8.9823
ENSMUSG00000014245	9.52042	9.65209	9.64368	10.0739	10.3009	10.3283
ENSMUSG00000014294	10.1537	10.0383	10.0605	10.161	9.97655	10.0024
ENSMUSG00000014301	8.63613	8.78098	8.58051	8.9506	8.94393	8.87833
ENSMUSG00000014303	10.345	10.2393	10.3194	9.6158	9.42562	9.38125
ENSMUSG00000014313	11.825	11.6253	11.5694	12.6793	12.1141	12.1756
ENSMUSG00000014329	8.06195	8.31008	8.2165	7.55972	7.57104	7.59121
ENSMUSG00000014349	12.4106	12.216	12.1786	12.2766	12.1114	12.1801
ENSMUSG00000014351	7.28682	7.16869	7.16869	7.16869	7.16869	7.29106
ENSMUSG00000014353	9.47224	9.44958	9.48119	9.64582	9.66926	9.70323
ENSMUSG00000014355	12.5006	12.6576	12.6315	12.5156	12.6027	12.5662
ENSMUSG00000014361	8.04714	8.28255	8.29105	8.12759	8.3353	8.35308
ENSMUSG00000014402	10.1673	10.325	10.1989	10.276	10.359	10.3493
ENSMUSG00000014418	9.66602	9.71055	9.80912	9.60971	9.61578	9.63114
ENSMUSG00000014426	10.8978	11.0283	10.9976	10.4614	10.6767	10.6378
ENSMUSG00000014444	11.8763	11.8168	11.8407	11.2591	11.27	11.2672
ENSMUSG00000014470	9.07658	8.97644	8.98721	8.90574	8.7902	8.79866
ENSMUSG00000014496	11.1575	11.1027	11.1293	11.2654	11.2236	11.1955
ENSMUSG00000014498	10.522	10.4007	10.5444	10.1307	10.0706	10.0916
ENSMUSG00000014503	8.269	8.34734	8.40031	8.22616	8.18725	8.13006
ENSMUSG00000014504	10.6136	10.6879	10.6379	11.1103	10.9225	10.9806
ENSMUSG00000014547	8.54377	8.922	8.8869	8.71961	8.77895	8.86424
ENSMUSG00000014550	10.4393	10.3518	10.4123	10.3904	10.4246	10.3481
ENSMUSG00000014551	9.9623	9.93509	9.94688	10.2275	10.1388	10.1583
ENSMUSG00000014554	9.26933	9.1552	9.33875	9.09129	9.1655	9.17545
ENSMUSG00000014592	9.10131	8.93431	9.0132	8.5794	8.62171	8.66368
ENSMUSG00000014599	8.52163	8.47916	8.58877	7.47195	7.37931	7.46799
ENSMUSG00000014601	10.4644	10.452	10.4967	10.3033	10.3567	10.415
ENSMUSG00000014602	9.30927	9.25619	9.29602	7.92461	7.92957	8.03
ENSMUSG00000014603	7.62442	7.51925	7.60426	7.16869	7.16869	7.16869
ENSMUSG00000014606	9.8831	10.0156	9.95251	9.97015	10.1051	10.1715
ENSMUSG00000014609	7.28682	7.37142	7.28552	7.16869	7.29036	7.41321
ENSMUSG00000014633	8.71388	8.73479	8.72405	9.0451	8.85903	8.95302
ENSMUSG00000014668	10.8934	10.815	10.7679	10.979	10.9195	10.9307
ENSMUSG00000014686	7.3357	7.43027	7.33386	7.38333	7.37931	7.3417
ENSMUSG00000014704	7.37318	7.33426	7.40215	7.29269	7.16869	7.16869
ENSMUSG00000014725	7.28682	7.49929	7.42963	7.344	7.41182	7.41321
ENSMUSG00000014747	7.63924	7.63521	7.64828	7.53977	7.49003	7.60833
ENSMUSG00000014748	10.5956	10.5576	10.5043	10.419	10.3521	10.3574
ENSMUSG00000014763	9.48039	9.41438	9.39928	9.04196	9.15724	9.14195
ENSMUSG00000014767	10.2624	10.1746	10.1716	10.5111	10.3894	10.3916
ENSMUSG00000014769	12.178	11.937	11.9055	12.3202	12.0296	12.0654
ENSMUSG00000014773	8.87498	8.93124	9.0189	8.23939	8.53623	8.48555
ENSMUSG00000014776	7.73178	7.79459	7.73747	7.59679	7.55243	7.60833
ENSMUSG00000014778	9.71979	9.65735	9.62419	9.36014	9.33255	9.35753
ENSMUSG00000014782	7.62442	7.72698	7.71354	7.47195	7.51212	7.55462
ENSMUSG00000014786	8.85184	9.14748	9.12253	8.55579	8.67659	8.63377
ENSMUSG00000014791	8.90088	8.60833	8.66806	8.43982	8.37444	8.45017
ENSMUSG00000014813	7.37318	7.49929	7.5551	7.16869	7.41182	7.57334
ENSMUSG00000014837	8.888	8.89699	8.92741	8.83702	8.89712	8.92302
ENSMUSG00000014846	8.20941	7.90164	7.87249	7.80795	7.63798	7.69925
ENSMUSG00000014850	10.5569	10.6438	10.6266	10.8369	10.8655	10.8161
ENSMUSG00000014856	9.54387	9.41438	9.50676	9.58095	9.28591	9.4477
ENSMUSG00000014859	11.7935	11.9233	11.8596	12.4417	12.4359	12.4395
ENSMUSG00000014867	12.8656	12.7035	12.8249	11.6589	11.7929	11.857
ENSMUSG00000014873	9.57072	9.68507	9.67326	10.184	10.2165	10.182
ENSMUSG00000014905	9.67131	9.49577	9.47522	9.28702	9.51256	9.41145
ENSMUSG00000014907	10.3515	10.5857	10.5825	10.8293	10.9423	10.9932
ENSMUSG00000014932	10.5956	10.5566	10.5727	11.6503	11.3196	11.3471
ENSMUSG00000014956	12.5059	12.4717	12.4215	12.7167	12.5807	12.5812
ENSMUSG00000014959	11.4829	11.453	11.4886	11.1165	11.1081	11.1401
ENSMUSG00000014980	9.43703	9.56688	9.53947	9.48185	9.41434	9.46104
ENSMUSG00000015001	7.37318	7.43027	7.33386	7.344	7.51212	7.3417
ENSMUSG00000015002	12.249	12.2068	12.2516	11.56	11.667	11.6601
ENSMUSG00000015013	8.94181	8.89066	8.75282	8.98071	8.93735	8.93645
ENSMUSG00000015016	9.01978	8.89383	8.89323	8.82579	8.75228	8.8713
ENSMUSG00000015023	10.5419	10.6455	10.7256	10.7571	10.7777	10.7695
ENSMUSG00000015027	8.90727	8.79483	8.68703	8.50693	8.35786	8.37549
ENSMUSG00000015053	8.99927	8.59198	8.8083	7.78418	7.60583	7.75176
ENSMUSG00000015083	7.99295	7.94508	7.93478	7.81949	7.9746	7.87535
ENSMUSG00000015085	7.86107	7.86476	7.89088	7.47195	7.37931	7.41321
ENSMUSG00000015087	11.2343	11.1391	11.1583	10.7766	10.8892	10.8956
ENSMUSG00000015090	7.16869	7.40272	7.40215	7.16869	7.41182	7.3417
ENSMUSG00000015092	10.8515	10.7517	10.6812	10.7827	10.739	10.9284
ENSMUSG00000015093	7.40475	7.2858	7.53722	7.16869	7.16869	7.29106
ENSMUSG00000015094	9.09586	8.83875	8.93961	8.43982	8.52682	8.56221
ENSMUSG00000015095	9.98211	9.98696	9.98031	9.88977	10.0222	9.94168
ENSMUSG00000015112	11.4834	11.4887	11.4914	11.6613	11.6464	11.6382
ENSMUSG00000015120	12.676	12.7285	12.7127	12.7783	12.7973	12.8408
ENSMUSG00000015126	9.70783	9.67301	9.60622	9.77773	9.78928	9.71244
ENSMUSG00000015127	9.5322	9.51342	9.43676	9.6596	9.69707	9.67145
ENSMUSG00000015133	8.40829	8.40315	8.37538	7.91482	7.85079	7.87535
ENSMUSG00000015134	8.03204	7.96992	8.05962	8.33298	8.4068	8.37549
ENSMUSG00000015143	12.7628	12.551	12.5248	12.4113	12.2781	12.3547
ENSMUSG00000015149	9.64821	9.60198	9.61703	9.07302	9.13494	9.12773
ENSMUSG00000015165	13.737	13.7003	13.6766	14.0999	14.0436	14.0497
ENSMUSG00000015176	12.8566	13.072	13.0032	13.6172	13.6224	13.6507
ENSMUSG00000015189	9.06262	9.07039	9.13036	9.21503	9.24013	9.25812
ENSMUSG00000015202	9.35027	9.4557	9.43882	9.27137	9.33496	9.22675
ENSMUSG00000015214	8.57401	8.41784	8.5596	8.42369	8.31803	8.34739
ENSMUSG00000015217	10.7648	10.9231	10.9014	10.7668	10.6239	10.6879
ENSMUSG00000015222	8.70634	8.74201	8.82511	8.47134	8.77518	8.63809
ENSMUSG00000015224	7.50215	7.60532	7.63409	7.55972	7.55243	7.59121
ENSMUSG00000015243	8.89123	8.67142	8.63308	9.49742	9.07447	9.13628
ENSMUSG00000015247	9.16241	9.12406	9.03865	9.4294	9.38455	9.49597
ENSMUSG00000015289	9.70095	9.64151	9.64895	10.0955	9.99735	10.0521
ENSMUSG00000015290	9.84018	9.70549	9.6507	9.85965	9.71348	9.77169
ENSMUSG00000015291	10.7792	10.7636	10.8444	10.6563	10.6658	10.572
ENSMUSG00000015305	10.4137	10.7029	10.7003	10.7427	10.8366	10.9121
ENSMUSG00000015312	9.48242	8.91268	8.87095	8.37938	8.10283	8.25782
ENSMUSG00000015314	7.16869	7.16869	7.16869	7.344	7.34071	7.38052
ENSMUSG00000015316	7.74374	7.83565	7.90878	8.23939	8.21366	8.06213
ENSMUSG00000015335	10.1172	10.1674	10.0475	10.0768	10.0222	10.0478
ENSMUSG00000015337	8.32498	8.36287	8.34981	8.52674	8.43814	8.55293
ENSMUSG00000015340	7.3357	7.2858	7.16869	7.49615	7.41182	7.41321
ENSMUSG00000015341	10.8209	10.8019	10.7288	11.1075	10.904	10.9536
ENSMUSG00000015342	8.36752	8.44186	8.58465	8.54136	8.8413	8.79866
ENSMUSG00000015354	8.77604	8.75277	8.76342	9.91438	9.52929	9.65049
ENSMUSG00000015357	10.6938	10.6334	10.5581	10.6997	10.5252	10.4946
ENSMUSG00000015363	10.1108	9.91928	9.94406	9.30505	9.26322	9.30877
ENSMUSG00000015365	7.8707	7.8455	7.90878	7.61413	7.668	7.83325
ENSMUSG00000015377	9.48242	9.56125	9.66463	9.38203	9.50834	9.37889
ENSMUSG00000015396	7.40475	7.43027	7.28552	7.29269	7.16869	7.29106
ENSMUSG00000015451	7.60909	7.55604	7.63409	7.57869	7.51212	7.55462
ENSMUSG00000015452	7.76689	7.72698	7.77149	7.51865	7.81859	7.64066
ENSMUSG00000015461	10.7198	10.5812	10.579	10.7757	10.5963	10.6833
ENSMUSG00000015467	7.52228	7.49929	7.49849	7.55972	7.63798	7.41321
ENSMUSG00000015468	7.52228	7.7618	7.67544	8.1049	8.08033	8.08541
ENSMUSG00000015474	8.67568	8.69794	8.72405	8.67765	8.72497	8.6969
ENSMUSG00000015476	7.37318	7.45515	7.40215	7.16869	7.16869	7.29106
ENSMUSG00000015478	9.06542	9.12668	9.08804	9.08523	9.0202	9.11335
ENSMUSG00000015484	7.43254	7.33426	7.33386	7.29269	7.29036	7.16869
ENSMUSG00000015488	10.0439	9.95635	10.054	9.21503	9.16275	9.3285
ENSMUSG00000015501	8.18442	8.37817	8.19838	7.81949	7.96581	7.85465
ENSMUSG00000015522	11.0188	11.1002	11.1071	11.1386	11.2488	11.2006
ENSMUSG00000015533	7.3357	7.2858	7.33386	7.47195	7.37931	7.41321
ENSMUSG00000015536	9.3703	9.18058	9.21343	9.32283	9.14055	9.1616
ENSMUSG00000015542	8.48057	8.28812	8.31821	8.33298	8.2945	8.1996
ENSMUSG00000015568	8.70634	8.3731	8.58051	8.81446	8.63889	8.71718
ENSMUSG00000015575	10.5672	10.325	10.3334	10.6875	10.3372	10.437
ENSMUSG00000015579	7.37318	7.33426	7.42963	7.16869	7.16869	7.29106
ENSMUSG00000015597	10.4342	10.4451	10.4443	9.81843	9.84308	9.83016
ENSMUSG00000015599	7.3357	7.37142	7.42963	7.16869	7.29036	7.16869
ENSMUSG00000015605	11.1739	11.1269	11.0815	10.681	10.7364	10.7469
ENSMUSG00000015619	7.70704	7.62052	7.64828	7.81949	7.668	7.55462
ENSMUSG00000015647	14.0694	14.0395	14.046	13.2802	13.3984	13.335
ENSMUSG00000015652	8.53054	8.48828	8.45773	8.0972	8.13903	8.2324
ENSMUSG00000015653	8.83165	8.84866	8.82511	8.66042	9.08035	9.10755
ENSMUSG00000015656	15.1395	15.3201	15.2593	15.6376	15.7199	15.7428
ENSMUSG00000015659	9.12022	9.03986	9.03022	9.15323	9.06261	9.0265
ENSMUSG00000015668	9.69923	9.68335	9.62419	9.78489	9.7297	9.70323
ENSMUSG00000015671	12.3357	12.2716	12.1359	12.6367	12.4505	12.4575
ENSMUSG00000015672	9.29298	9.16541	9.16373	9.4593	9.4501	9.50456
ENSMUSG00000015697	11.7231	11.6869	11.6476	12.1506	12.0132	12.0019
ENSMUSG00000015702	7.62442	7.60532	7.49849	7.57869	7.55243	7.59121
ENSMUSG00000015709	8.99038	8.94952	8.99883	8.45044	8.16692	8.15855
ENSMUSG00000015711	10.4363	10.2552	10.244	10.6389	10.6603	10.6861
ENSMUSG00000015714	11.2934	11.144	11.2169	10.5153	10.3737	10.3677
ENSMUSG00000015721	7.28682	7.2858	7.42963	7.29269	7.16869	7.16869
ENSMUSG00000015733	11.8084	11.6773	11.6399	12.0061	11.8557	11.8546
ENSMUSG00000015745	8.30853	8.33155	8.29655	7.80795	7.65323	7.76412
ENSMUSG00000015747	8.60344	8.34734	8.37032	8.4128	8.34665	8.33014
ENSMUSG00000015748	11.1901	11.1083	11.0764	11.3801	11.3253	11.2666
ENSMUSG00000015749	11.7366	11.9783	11.8883	12.4763	12.5917	12.6275
ENSMUSG00000015750	10.6279	10.4371	10.4823	10.4403	10.4093	10.4809
ENSMUSG00000015755	11.0395	11.1482	11.128	11.0285	10.9891	10.9895
ENSMUSG00000015757	10.9687	10.9189	10.91	11.1916	11.0251	11.0238
ENSMUSG00000015759	11.1757	11.0762	11.1268	10.6885	10.6202	10.6705
ENSMUSG00000015766	9.70095	9.52506	9.53376	10.4459	10.0579	10.093
ENSMUSG00000015776	10.8934	10.7201	10.7126	10.6505	10.5363	10.5789
ENSMUSG00000015787	7.16869	7.16869	7.16869	7.16869	7.29036	7.3417
ENSMUSG00000015790	9.58583	9.39748	9.5087	9.50842	9.46327	9.57138
ENSMUSG00000015804	9.75006	9.7585	9.74043	10.1759	10.0859	10.1663
ENSMUSG00000015806	10.422	10.6368	10.5924	11.3188	11.3143	11.3215
ENSMUSG00000015812	7.40475	7.40272	7.37092	7.38333	7.37931	7.3417
ENSMUSG00000015829	7.16869	7.16869	7.28552	7.16869	7.16869	7.29106
ENSMUSG00000015837	13.2663	12.909	12.9216	12.4469	12.5127	12.5066
ENSMUSG00000015839	10.7848	10.7918	10.6986	10.9165	10.883	10.9468
ENSMUSG00000015843	7.59319	7.91055	7.89088	7.66241	7.84024	7.95231
ENSMUSG00000015846	9.61554	9.89596	9.91839	9.25552	9.34455	9.34067
ENSMUSG00000015850	7.76689	7.67666	7.68846	7.55972	7.65323	7.72615
ENSMUSG00000015869	11.1859	11.3817	11.3532	11.5405	11.6037	11.6744
ENSMUSG00000015879	7.83126	7.87417	7.77149	7.69205	7.65323	7.85465
ENSMUSG00000015880	11.0475	11.1299	11.1341	11.2672	11.2962	11.321
ENSMUSG00000015882	9.22565	9.30273	9.35851	9.1093	9.11224	9.10464
ENSMUSG00000015889	10.5419	10.6386	10.5879	10.6095	10.573	10.5946
ENSMUSG00000015890	7.16869	7.2858	7.16869	7.44562	7.53284	7.55462
ENSMUSG00000015932	13.9347	13.4609	13.4297	13.2799	13.0946	13.0762
ENSMUSG00000015937	11.3394	11.2248	11.288	11.2047	11.1472	11.1949
ENSMUSG00000015942	8.69111	8.76696	8.80151	8.74406	8.79392	8.80613
ENSMUSG00000015943	8.68342	8.73479	8.66806	8.97075	8.80503	8.95959
ENSMUSG00000015944	8.96937	9.09213	9.17885	8.18527	8.46855	8.56221
ENSMUSG00000015947	7.16869	7.16869	7.33386	7.16869	7.29036	7.16869
ENSMUSG00000015950	7.16869	7.37142	7.16869	7.41646	7.29036	7.3417
ENSMUSG00000015957	7.76689	7.87417	7.86309	7.63081	7.49003	7.49187
ENSMUSG00000015961	12.323	12.2879	12.19	12.5284	12.4092	12.4107
ENSMUSG00000015966	7.65359	7.66325	7.67544	7.70623	7.60583	7.55462
ENSMUSG00000015968	7.45764	7.43027	7.40215	7.29269	7.34071	7.38052
ENSMUSG00000015970	7.81057	7.64944	7.53722	7.44562	7.34071	7.3417
ENSMUSG00000015971	10.1287	9.97035	10.0276	10.2847	10.1214	10.1937
ENSMUSG00000015980	8.67178	8.51516	8.53396	8.57002	8.60865	8.5941
ENSMUSG00000015981	7.76689	7.77294	7.81392	7.29269	7.49003	7.49187
ENSMUSG00000015994	10.9539	10.8564	10.8504	11.1576	11.0707	11.1394
ENSMUSG00000016018	12.4047	12.3118	12.2946	12.5742	12.5008	12.495
ENSMUSG00000016024	7.43254	7.43027	7.42963	7.16869	7.16869	7.29106
ENSMUSG00000016028	9.0485	9.26799	9.21099	8.90574	9.04461	9.13344
ENSMUSG00000016128	8.01664	8.3155	8.26875	7.70623	8.07268	7.84404
ENSMUSG00000016150	8.56546	8.66758	8.64486	8.77588	8.76759	8.65945
ENSMUSG00000016179	7.40475	7.37142	7.42963	7.38333	7.16869	7.38052
ENSMUSG00000016181	10.0236	10.1722	10.1078	10.3409	10.3521	10.3927
ENSMUSG00000016200	9.50056	9.50561	9.55459	9.04196	9.23494	9.18642
ENSMUSG00000016206	8.26321	8.33155	8.32886	7.64688	7.93881	7.82227
ENSMUSG00000016239	8.00093	8.04716	7.93478	7.70623	7.81859	7.71288
ENSMUSG00000016252	10.7535	10.6879	10.5545	11.1454	10.9795	10.9672
ENSMUSG00000016253	10.9175	10.9288	10.974	11.097	11.0144	11.0893
ENSMUSG00000016255	7.28682	7.2858	7.16869	7.16869	7.16869	7.16869
ENSMUSG00000016256	10.4564	10.4351	10.3776	10.468	10.575	10.563
ENSMUSG00000016257	10.1686	10.202	10.2303	10.7025	10.6722	10.7381
ENSMUSG00000016262	8.11174	8.58785	8.48979	7.67746	7.93881	7.99646
ENSMUSG00000016283	7.62442	7.62052	7.53722	7.16869	7.16869	7.29106
ENSMUSG00000016308	9.63197	9.44958	9.59896	9.6925	9.71167	9.65049
ENSMUSG00000016319	13.5104	13.6625	13.5724	13.4927	13.5723	13.6057
ENSMUSG00000016344	9.3703	9.42899	9.32093	10.104	10.0706	10.1369
ENSMUSG00000016346	7.4807	7.71486	7.73747	7.81949	7.73588	7.71288
ENSMUSG00000016349	7.40475	7.45515	7.42963	7.29269	7.34071	7.29106
ENSMUSG00000016356	7.62442	7.62052	7.64828	7.47195	7.37931	7.49187
ENSMUSG00000016382	10.4514	10.5354	10.5554	10.857	10.8202	10.8702
ENSMUSG00000016386	8.24563	8.31008	8.31284	8.14968	8.2456	8.21286
ENSMUSG00000016409	9.43703	9.58177	9.56396	9.77773	9.84308	9.76817
ENSMUSG00000016427	9.96515	9.81733	9.78713	10.1973	9.98252	10.0157
ENSMUSG00000016458	7.43254	7.68972	7.57217	7.61413	7.69625	7.84404
ENSMUSG00000016477	10.7039	10.9125	10.8036	10.9379	11.0491	11.0438
ENSMUSG00000016481	10.0345	10.0436	9.96787	10.1664	10.0579	10.0084
ENSMUSG00000016487	10.3418	10.5072	10.5563	9.29993	9.48492	9.49165
ENSMUSG00000016493	7.50215	7.37142	7.45446	7.38333	7.51212	7.41321
ENSMUSG00000016494	7.96847	7.97801	8.03772	8.02433	8.05717	7.97029
ENSMUSG00000016495	9.03135	9.02856	8.95169	8.28423	8.21366	8.34739
ENSMUSG00000016496	8.64814	8.65598	8.67188	7.51865	7.69625	7.77622
ENSMUSG00000016503	8.62398	8.66758	8.65265	8.81825	8.87649	8.79866
ENSMUSG00000016510	8.95107	8.90015	8.87416	9.00363	8.90392	8.99191
ENSMUSG00000016520	9.84018	9.59283	9.54327	9.78489	9.74572	9.7611
ENSMUSG00000016526	10.7592	10.6635	10.6206	10.9881	10.7726	10.7798
ENSMUSG00000016528	10.5315	10.154	10.2944	9.11524	8.96667	9.03885
ENSMUSG00000016529	7.52228	7.68972	7.5551	7.64688	7.87138	7.81108
ENSMUSG00000016534	11.7333	11.5527	11.549	11.2957	11.0575	11.0817
ENSMUSG00000016541	12.7338	12.5402	12.4761	12.3882	12.3999	12.4071
ENSMUSG00000016552	10.2727	10.2461	10.2071	10.0505	10.038	10.0944
ENSMUSG00000016554	11.9133	11.9159	11.8987	12.1485	12.127	12.1501
ENSMUSG00000016559	13.7955	13.7489	13.7468	13.8492	13.7834	13.8596
ENSMUSG00000016619	11.909	11.9589	11.9273	11.8678	11.8912	11.9022
ENSMUSG00000016624	8.37787	8.47457	8.53396	8.32702	8.46355	8.37549
ENSMUSG00000016626	7.40475	7.2858	7.28552	7.41646	7.51212	7.41321
ENSMUSG00000016637	9.10945	9.21283	9.21343	8.91624	8.98583	8.89226
ENSMUSG00000016664	11.9288	11.7181	11.6837	11.2401	11.2909	11.3716
ENSMUSG00000016756	13.1211	13.0392	13.0953	13.0412	12.8031	12.8367
ENSMUSG00000016757	11.093	11.1064	11.1378	10.9221	10.9558	10.991
ENSMUSG00000016758	7.78914	7.83565	7.80359	7.44562	7.37931	7.46799
ENSMUSG00000016763	8.36752	8.32623	8.58051	7.44562	7.55243	7.38052
ENSMUSG00000016831	11.2086	11.0602	11.1293	11.0527	11.0166	11.0417
ENSMUSG00000016833	9.69923	9.56688	9.5009	10.052	9.68786	9.8098
ENSMUSG00000016918	11.3861	11.4744	11.5445	11.2248	11.1712	11.1474
ENSMUSG00000016921	13.2259	13.301	13.2726	13.743	13.5984	13.5984
ENSMUSG00000016933	11.0775	11.1324	11.0707	10.8259	10.7709	10.8253
ENSMUSG00000016940	9.39219	9.30044	9.42853	9.17322	9.08329	9.06918
ENSMUSG00000016946	10.7768	10.762	10.7361	11.0454	11.0379	11.0531
ENSMUSG00000016982	7.16869	7.16869	7.28552	7.16869	7.29036	7.16869
ENSMUSG00000016984	10.7073	10.795	10.6961	11.129	10.9633	10.9506
ENSMUSG00000016995	7.43254	7.33426	7.45446	7.16869	7.37931	7.29106
ENSMUSG00000017002	7.28682	7.2858	7.16869	7.16869	7.34071	7.3417
ENSMUSG00000017007	7.28682	7.16869	7.28552	7.16869	7.16869	7.16869
ENSMUSG00000017009	12.116	11.5325	11.514	12.336	12.0704	12.0734
ENSMUSG00000017057	9.10403	8.9465	8.94868	8.19911	8.08033	8.09302
ENSMUSG00000017119	11.2721	11.3781	11.3811	11.6125	11.6711	11.6638
ENSMUSG00000017132	8.53938	8.50181	8.58877	8.13501	8.08033	8.02175
ENSMUSG00000017144	9.6801	9.56125	9.56209	9.46157	9.27336	9.1476
ENSMUSG00000017146	11.6507	11.6261	11.6687	11.8805	11.936	11.919
ENSMUSG00000017165	7.37318	7.33426	7.37092	7.29269	7.16869	7.3417
ENSMUSG00000017167	7.76689	7.70244	7.82407	7.53977	7.55243	7.51408
ENSMUSG00000017176	9.73501	9.52891	9.46721	9.61782	9.3517	9.39061
ENSMUSG00000017188	9.60262	9.5965	9.58617	9.77952	9.77722	9.68837
ENSMUSG00000017195	7.3357	7.2858	7.16869	7.344	7.34071	7.3417
ENSMUSG00000017204	7.4807	7.45515	7.33386	7.49615	7.55243	7.64066
ENSMUSG00000017210	10.8232	10.869	10.8467	11.007	10.9949	10.9924
ENSMUSG00000017221	12.071	12.13	12.0326	12.3145	12.343	12.4124
ENSMUSG00000017264	11.6998	11.7169	11.675	11.999	11.9166	11.9522
ENSMUSG00000017286	10.3718	10.2254	10.2855	10.4448	10.3476	10.3539
ENSMUSG00000017288	9.68185	9.68164	9.70726	9.44328	9.46545	9.61546
ENSMUSG00000017291	11.3056	11.3405	11.3379	11.4494	11.382	11.305
ENSMUSG00000017299	9.49253	9.36302	9.32764	9.51061	9.30329	9.35274
ENSMUSG00000017307	8.90408	8.88748	8.82511	9.1845	8.9953	9.07814
ENSMUSG00000017309	7.16869	7.40272	7.16869	7.16869	7.16869	7.16869
ENSMUSG00000017311	7.43254	7.40272	7.33386	7.16869	7.16869	7.16869
ENSMUSG00000017314	8.64415	8.61641	8.68703	7.88456	7.86117	7.93386
ENSMUSG00000017344	7.16869	7.16869	7.28552	7.29269	7.29036	7.16869
ENSMUSG00000017376	9.95516	10.0775	10.0989	10.084	10.2153	10.2041
ENSMUSG00000017386	11.1346	11.1096	11.0859	10.8148	10.7768	10.779
ENSMUSG00000017390	8.9572	9.18058	9.14072	9.08523	9.48062	9.45882
ENSMUSG00000017400	7.60909	7.68972	7.60426	7.55972	7.668	7.75176
ENSMUSG00000017404	13.6304	13.5085	13.4449	13.8173	13.6255	13.7034
ENSMUSG00000017405	9.32079	9.24907	9.31644	9.0101	8.89028	8.92639
ENSMUSG00000017412	7.52228	7.49929	7.64828	7.51865	7.53284	7.51408
ENSMUSG00000017417	8.21555	8.15693	8.24009	8.50192	8.46855	8.53885
ENSMUSG00000017418	10.2145	10.3021	10.261	10.3588	10.3994	10.3318
ENSMUSG00000017421	12.5301	12.5271	12.4568	13.0056	12.7973	12.808
ENSMUSG00000017428	11.9999	11.9488	11.9322	12.1866	12.102	12.1169
ENSMUSG00000017446	8.20941	8.21294	8.08092	7.69205	7.84024	7.86508
ENSMUSG00000017453	9.28828	9.56688	9.46922	10.2532	10.219	10.2949
ENSMUSG00000017466	8.34115	8.18226	8.33939	7.38333	7.37931	7.3417
ENSMUSG00000017478	11.7031	11.7911	11.8352	11.9011	11.963	11.9093
ENSMUSG00000017485	10.9153	11.0971	11.1714	10.0535	10.0193	10.072
ENSMUSG00000017491	7.28682	7.16869	7.16869	7.29269	7.16869	7.29106
ENSMUSG00000017493	9.20575	9.23228	9.17131	8.23939	8.34665	8.43983
ENSMUSG00000017499	10.7502	10.8785	10.8415	11.0159	11.1999	11.1619
ENSMUSG00000017548	13.1735	13.0844	13.0435	13.6392	13.5788	13.5645
ENSMUSG00000017550	10.8778	11.1675	11.0909	11.5947	11.8226	11.7803
ENSMUSG00000017561	10.5047	10.5785	10.5681	11.2248	11.2149	11.2872
ENSMUSG00000017607	9.12022	8.99114	9.15611	8.32102	8.42259	8.35873
ENSMUSG00000017615	10.8139	10.7021	10.7093	10.2922	10.186	10.3033
ENSMUSG00000017631	11.612	11.4883	11.5089	11.4949	11.5032	11.5039
ENSMUSG00000017639	10.9319	11.0914	11.0359	10.9181	11.0624	11.0158
ENSMUSG00000017652	7.98488	7.91055	7.97609	7.44562	7.34071	7.41321
ENSMUSG00000017664	9.61186	9.52313	9.49894	9.53662	9.47197	9.47205
ENSMUSG00000017667	8.67178	8.71651	8.83177	8.08942	8.27647	8.19289
ENSMUSG00000017670	10.0291	9.93794	9.91407	9.92733	9.89486	9.8251
ENSMUSG00000017677	11.119	11.0473	10.9583	11.1836	11.0878	11.0921
ENSMUSG00000017679	9.65179	9.63974	9.74207	9.36504	9.31556	9.3285
ENSMUSG00000017686	10.492	10.4351	10.4384	10.7633	10.7136	10.7168
ENSMUSG00000017692	8.11174	8.15693	8.29655	7.61413	7.58881	7.72615
ENSMUSG00000017697	8.34648	8.49732	8.48073	8.42369	8.30634	8.30068
ENSMUSG00000017707	12.6995	12.463	12.418	12.3602	12.3044	12.3006
ENSMUSG00000017713	7.50215	7.2858	7.37092	7.29269	7.29036	7.16869
ENSMUSG00000017715	10.3558	10.3185	10.3807	10.7052	10.6333	10.6434
ENSMUSG00000017716	11.3345	11.3294	11.2924	11.6135	11.4997	11.531
ENSMUSG00000017718	7.8707	7.79459	7.73747	7.66241	7.7098	7.75176
ENSMUSG00000017720	7.16869	7.16869	7.28552	7.16869	7.34071	7.16869
ENSMUSG00000017721	11.6156	11.5468	11.5477	11.6262	11.5671	11.5992
ENSMUSG00000017723	8.82142	8.62444	8.50324	8.87368	8.85903	8.85713
ENSMUSG00000017724	10.7856	10.9957	10.9347	11.7308	11.6611	11.6495
ENSMUSG00000017734	7.52228	7.49929	7.45446	7.44562	7.46628	7.49187
ENSMUSG00000017737	7.45764	7.53811	7.67544	7.29269	7.29036	7.16869
ENSMUSG00000017740	7.96847	7.90164	7.94324	7.61413	7.668	7.76412
ENSMUSG00000017747	9.29999	9.05937	9.19378	8.76801	8.78646	8.81355
ENSMUSG00000017754	10.2976	10.3229	10.302	9.80088	9.85294	9.86834
ENSMUSG00000017756	10.5258	10.7234	10.7545	10.7949	10.7512	10.6603
ENSMUSG00000017760	11.4083	11.0939	11.1444	11.4121	11.1802	11.1651
ENSMUSG00000017764	9.5783	9.59099	9.52418	10.104	10.1227	10.1041
ENSMUSG00000017765	10.3132	10.171	10.2463	9.59951	9.75279	9.7234
ENSMUSG00000017767	7.28682	7.16869	7.28552	7.16869	7.29036	7.16869
ENSMUSG00000017774	11.8029	10.9774	11.0508	10.0387	10.0692	10.122
ENSMUSG00000017776	12.0145	11.7946	11.7589	11.6759	11.4587	11.5234
ENSMUSG00000017778	11.4473	11.2538	11.2737	11.9544	11.5927	11.6794
ENSMUSG00000017781	10.9694	10.8616	10.8355	10.7309	10.6957	10.7617
ENSMUSG00000017801	9.67308	9.46785	9.50481	9.66546	9.43234	9.38125
ENSMUSG00000017802	10.81	10.6071	10.569	10.6428	10.4483	10.4629
ENSMUSG00000017817	7.85129	7.75044	7.70116	7.29269	7.29036	7.16869
ENSMUSG00000017830	7.75544	7.8455	7.82407	8.06563	7.98327	7.96136
ENSMUSG00000017831	11.0717	10.9456	10.8812	11.4222	11.3386	11.3545
ENSMUSG00000017832	7.55939	7.55604	7.42963	7.47195	7.44043	7.44199
ENSMUSG00000017837	9.76824	9.7666	9.75022	9.92248	9.95239	9.93857
ENSMUSG00000017843	11.2447	11.2871	11.2973	11.2241	11.3137	11.3332
ENSMUSG00000017858	9.71809	9.79061	9.73879	10.1279	9.99439	10.079
ENSMUSG00000017861	12.3995	12.5023	12.4277	13.7019	13.6598	13.6367
ENSMUSG00000017868	7.69421	7.8455	7.79309	8.00717	8.30634	8.20625
ENSMUSG00000017897	7.54131	7.62052	7.49849	7.16869	7.34071	7.49187
ENSMUSG00000017929	10.9956	10.8134	10.91	9.46384	9.70073	9.70876
ENSMUSG00000017943	7.96012	7.93661	8.08092	7.61413	7.53284	7.62479
ENSMUSG00000017950	7.60909	7.67666	7.80359	7.8948	8.16692	8.22594
ENSMUSG00000017969	9.35027	9.55749	9.57141	9.39403	9.35644	9.31126
ENSMUSG00000017978	7.50215	7.70244	7.73747	7.73347	7.723	7.84404
ENSMUSG00000017999	12.1867	12.2502	12.1897	12.4096	12.3538	12.4041
ENSMUSG00000018001	9.48039	9.45773	9.43059	8.90222	8.86604	9.01404
ENSMUSG00000018008	7.50215	7.58955	7.49849	7.16869	7.37931	7.3417
ENSMUSG00000018012	9.12022	8.89383	8.75636	8.82955	8.8087	8.79114
ENSMUSG00000018040	11.3302	11.0711	11.1151	11.4696	11.2099	11.224
ENSMUSG00000018042	12.6277	12.5691	12.587	12.3039	12.3096	12.3726
ENSMUSG00000018068	11.2441	11.3853	11.4334	11.5333	11.5099	11.5142
ENSMUSG00000018076	11.2681	11.2046	11.2929	11.1529	11.1321	11.169
ENSMUSG00000018102	7.76689	8.00177	7.99198	8.02433	8.06497	8.16553
ENSMUSG00000018126	7.55939	7.55604	7.53722	7.344	7.41182	7.29106
ENSMUSG00000018143	9.45579	9.12143	9.16373	8.84814	8.8413	8.93645
ENSMUSG00000018160	11.2384	11.4705	11.453	11.4149	11.5899	11.5213
ENSMUSG00000018166	10.5018	10.2008	10.174	9.73578	10.0032	9.99049
ENSMUSG00000018167	9.8725	9.62906	9.70221	9.42707	9.39838	9.34067
ENSMUSG00000018168	7.16869	7.45515	7.42963	7.47195	7.55243	7.46799
ENSMUSG00000018169	7.78914	8.00177	7.99198	7.7594	7.95693	8.00499
ENSMUSG00000018171	11.2527	11.0447	11.0096	10.9371	10.752	10.753
ENSMUSG00000018189	10.9936	11.0807	10.9333	11.2105	11.2403	11.2433
ENSMUSG00000018196	10.1031	10.1043	10.1202	9.67712	9.71529	9.85683
ENSMUSG00000018199	10.5277	10.417	10.4214	10.1759	10.1937	10.1963
ENSMUSG00000018209	11.4099	11.3899	11.362	11.4799	11.5205	11.5188
ENSMUSG00000018217	7.54131	7.77294	7.78239	7.38333	7.34071	7.16869
ENSMUSG00000018238	7.40475	7.43027	7.37092	7.29269	7.34071	7.3417
ENSMUSG00000018239	9.60262	9.59466	9.56955	10.2558	10.2115	10.2181
ENSMUSG00000018286	12.1972	12.1125	12.0456	12.4811	12.3676	12.4137
ENSMUSG00000018287	10.14	10.2056	10.1763	10.635	10.5789	10.6537
ENSMUSG00000018293	13.5825	13.5912	13.5561	13.7795	13.8027	13.8393
ENSMUSG00000018322	10.0426	10.3207	10.2778	10.3869	10.5808	10.6225
ENSMUSG00000018326	12.4233	12.3843	12.3593	12.3532	12.3319	12.3861
ENSMUSG00000018334	8.11861	8.31008	8.161	8.38502	8.40148	8.42939
ENSMUSG00000018339	8.9633	8.96455	9.03865	7.95319	7.94792	7.85465
ENSMUSG00000018340	11.519	11.0309	11.0846	10.4258	10.2228	10.2508
ENSMUSG00000018341	7.28682	7.37142	7.40215	7.41646	7.41182	7.3417
ENSMUSG00000018347	8.66788	8.62444	8.71674	8.66476	8.59099	8.58508
ENSMUSG00000018362	12.2757	12.3166	12.2505	12.8428	12.7488	12.7681
ENSMUSG00000018363	10.2636	10.1589	10.2047	10.1404	10.1241	10.1382
ENSMUSG00000018372	9.3185	9.43726	9.48911	9.22595	9.21661	9.23729
ENSMUSG00000018377	9.59145	9.65385	9.6629	8.96407	9.08621	9.11335
ENSMUSG00000018378	7.86107	7.81547	7.79309	7.29269	7.53284	7.49187
ENSMUSG00000018379	13.5627	13.6182	13.5653	14.0065	13.9539	13.997
ENSMUSG00000018381	7.68104	7.67666	7.61943	7.70623	7.69625	7.76412
ENSMUSG00000018387	7.71956	7.70244	7.58853	7.344	7.29036	7.38052
ENSMUSG00000018395	9.53415	9.54232	9.61523	9.21777	9.30575	9.26841
ENSMUSG00000018398	10.085	9.96896	9.99944	9.08523	9.1517	9.10755
ENSMUSG00000018401	11.166	11.0224	10.941	10.7328	10.77	10.7678
ENSMUSG00000018405	9.11754	8.99114	9.01034	9.40118	9.30082	9.2988
ENSMUSG00000018411	8.80417	8.65209	8.53827	8.69041	8.43814	8.4553
ENSMUSG00000018412	11.7164	11.6148	11.6783	11.4636	11.4765	11.4556
ENSMUSG00000018415	10.5764	10.7461	10.6266	10.6734	10.739	10.7417
ENSMUSG00000018417	10.8956	10.8844	10.7329	11.1248	11.1341	11.1314
ENSMUSG00000018425	10.5457	10.4599	10.4502	10.8036	10.7285	10.7364
ENSMUSG00000018427	7.96847	7.8552	7.85356	7.96247	7.81859	7.85465
ENSMUSG00000018428	11.6922	11.4618	11.4862	11.9044	11.6665	11.7393
ENSMUSG00000018433	11.2889	11.3766	11.3795	11.5559	11.6226	11.6274
ENSMUSG00000018442	10.1905	10.1119	10.1376	9.96859	9.95695	9.989
ENSMUSG00000018446	12.265	12.3332	12.2611	12.3628	12.4119	12.4236
ENSMUSG00000018449	9.27884	9.12406	9.26362	8.97408	9.07741	9.00144
ENSMUSG00000018451	7.57665	7.67666	7.66206	7.53977	7.65323	7.62479
ENSMUSG00000018470	7.89878	7.81547	7.84388	8.3028	8.14609	8.15855
ENSMUSG00000018474	9.13885	9.11085	9.11465	10.1786	9.93862	9.8959
ENSMUSG00000018476	10.0332	10.2173	10.1847	10.0926	10.5373	10.4788
ENSMUSG00000018479	7.3357	7.33426	7.16869	7.16869	7.16869	7.16869
ENSMUSG00000018481	11.4483	11.5148	11.5159	11.7407	11.7118	11.715
ENSMUSG00000018486	7.50215	7.68972	7.72564	7.16869	7.34071	7.3417
ENSMUSG00000018500	7.66751	7.90164	7.86309	7.44562	7.49003	7.51408
ENSMUSG00000018501	12.6965	12.7589	12.739	12.9131	13.0365	12.9861
ENSMUSG00000018507	8.32498	8.13742	8.14169	7.8636	8.00033	7.88546
ENSMUSG00000018509	9.84794	9.8989	9.91118	9.95444	10.0622	10.1583
ENSMUSG00000018537	10.7181	10.7668	10.7337	10.8225	10.7408	10.7798
ENSMUSG00000018541	10.1893	10.1306	10.1103	10.1125	10.0509	10.122
ENSMUSG00000018543	7.50215	7.63521	7.47727	7.55972	7.51212	7.656
ENSMUSG00000018547	11.3693	11.297	11.3097	11.3157	11.2802	11.2593
ENSMUSG00000018548	11.5152	11.4308	11.4554	11.6731	11.5681	11.5486
ENSMUSG00000018554	8.2277	8.32623	8.50768	8.14968	8.38535	8.4028
ENSMUSG00000018559	10.4013	10.3272	10.3451	10.2249	10.2949	10.1794
ENSMUSG00000018565	10.6019	10.4736	10.4214	10.7624	10.6876	10.6649
ENSMUSG00000018566	8.06195	8.07602	8.0879	7.81949	7.86117	7.88546
ENSMUSG00000018567	10.9881	10.615	10.595	10.2822	10.0734	10.1476
ENSMUSG00000018569	9.53415	9.10553	9.07994	8.33298	8.46355	8.55293
ENSMUSG00000018570	7.821	7.78386	7.86309	8.02433	7.95693	7.94314
ENSMUSG00000018572	11.3045	11.1597	11.1225	11.3503	11.1974	11.2721
ENSMUSG00000018574	9.152	9.10553	8.98721	8.80685	8.83053	8.80613
ENSMUSG00000018581	7.821	7.72698	7.66206	7.80795	7.74846	7.76412
ENSMUSG00000018583	13.4713	13.5918	13.5001	13.9986	13.9863	14.0064
ENSMUSG00000018585	10.3121	10.3956	10.3786	10.7597	10.77	10.7841
ENSMUSG00000018593	13.6204	13.0823	13.1894	12.6891	12.5044	12.5551
ENSMUSG00000018595	7.28682	7.2858	7.42963	7.38333	7.37931	7.29106
ENSMUSG00000018599	9.29063	9.15006	9.24473	9.1929	9.05963	9.03885
ENSMUSG00000018604	10.4664	10.2312	10.3848	10.6253	10.2854	10.3734
ENSMUSG00000018648	9.80707	9.39748	9.38227	8.81066	8.73284	8.71316
ENSMUSG00000018651	10.6586	10.6446	10.6795	10.9355	10.9102	10.9702
ENSMUSG00000018654	7.52228	7.58955	7.47727	7.38333	7.53284	7.38052
ENSMUSG00000018659	9.42225	9.40172	9.37583	9.05136	9.08913	9.02028
ENSMUSG00000018661	9.96088	9.86775	9.85809	9.82885	9.8198	9.83352
ENSMUSG00000018666	12.4462	12.7541	12.7023	13.2784	13.3989	13.4407
ENSMUSG00000018669	10.9247	10.8302	10.8637	10.9221	10.9048	10.9043
ENSMUSG00000018672	7.70704	7.77294	7.80359	7.41646	7.44043	7.49187
ENSMUSG00000018677	11.3756	11.3787	11.3209	11.8035	11.8254	11.8525
ENSMUSG00000018678	9.9947	10.1182	10.0799	10.3277	10.3624	10.3117
ENSMUSG00000018697	10.2965	10.3759	10.4707	10.556	10.6173	10.5818
ENSMUSG00000018698	7.45764	7.70244	7.63409	7.16869	7.34071	7.38052
ENSMUSG00000018707	13.6165	13.4633	13.5036	13.4841	13.5399	13.462
ENSMUSG00000018727	8.59928	8.70912	8.73131	8.63407	8.61738	8.62071
ENSMUSG00000018733	9.21076	9.28663	9.35415	9.18169	9.29835	9.27862
ENSMUSG00000018736	10.1917	10.0383	10.0773	9.99798	9.77549	9.78393
ENSMUSG00000018740	7.97672	7.90164	7.86309	7.93427	7.9011	7.97029
ENSMUSG00000018750	8.26321	8.18226	8.22245	7.59679	7.668	7.72615
ENSMUSG00000018752	7.37318	7.40272	7.28552	7.344	7.16869	7.3417
ENSMUSG00000018761	11.0917	11.1318	11.034	11.5782	11.6743	11.6767
ENSMUSG00000018765	11.6812	11.5708	11.5983	11.9571	11.8078	11.8252
ENSMUSG00000018770	12.5094	12.5964	12.5333	12.9781	12.8696	12.9155
ENSMUSG00000018774	9.59891	9.64505	9.6629	9.10631	9.41207	9.31621
ENSMUSG00000018776	7.16869	7.37142	7.40215	7.16869	7.37931	7.44199
ENSMUSG00000018796	9.50655	9.5762	9.62775	9.6596	9.84966	9.71427
ENSMUSG00000018800	8.06195	8.24259	8.24589	7.81949	7.9011	7.81108
ENSMUSG00000018809	9.46815	9.47789	9.46118	9.10332	9.24271	9.24514
ENSMUSG00000018819	7.54131	7.57315	7.60426	7.344	7.16869	7.29106
ENSMUSG00000018820	9.74339	9.61468	9.58984	9.7651	9.61773	9.68463
ENSMUSG00000018821	9.79907	9.50365	9.47322	9.50403	9.35881	9.28875
ENSMUSG00000018822	7.37318	7.33426	7.37092	7.29269	7.29036	7.3417
ENSMUSG00000018830	7.57665	7.75044	7.60426	7.344	7.34071	7.44199
ENSMUSG00000018841	9.27172	9.18058	9.18882	8.97408	9.06855	8.9823
ENSMUSG00000018844	7.45764	7.43027	7.42963	7.344	7.44043	7.49187
ENSMUSG00000018845	7.55939	7.37142	7.42963	7.41646	7.46628	7.38052
ENSMUSG00000018846	10.4694	10.5242	10.5879	10.9205	10.9309	10.8467
ENSMUSG00000018848	12.1774	12.2622	12.2288	12.3634	12.3812	12.4287
ENSMUSG00000018849	11.0066	10.725	10.7288	10.494	10.5583	10.5848
ENSMUSG00000018858	9.72827	9.72728	9.60622	10.0608	9.9075	9.89911
ENSMUSG00000018861	8.93871	8.922	9.06633	9.04823	9.05664	8.89572
ENSMUSG00000018862	7.16869	7.2858	7.33386	7.16869	7.29036	7.16869
ENSMUSG00000018865	9.22071	9.21283	9.17885	8.9873	9.0202	9.10172
ENSMUSG00000018882	11.2407	11.19	11.1274	11.4885	11.4655	11.4915
ENSMUSG00000018893	7.54131	7.53811	7.5551	7.79618	7.63798	7.57334
ENSMUSG00000018899	10.6938	10.9828	10.8942	9.97638	10.2612	10.1963
ENSMUSG00000018900	8.66788	8.73115	8.82845	8.40178	8.50294	8.54825
ENSMUSG00000018906	8.59928	8.48828	8.63308	7.97163	8.05717	8.05422
ENSMUSG00000018907	8.05458	7.81547	7.88175	7.53977	7.58881	7.53493
ENSMUSG00000018909	11.1823	11.4515	11.4971	8.85915	9.37758	9.54464
ENSMUSG00000018914	7.16869	7.2858	7.28552	7.29269	7.37931	7.29106
ENSMUSG00000018919	7.66751	7.58955	7.60426	7.64688	7.57104	7.53493
ENSMUSG00000018920	9.48648	8.95254	8.97548	7.66241	7.6222	7.44199
ENSMUSG00000018921	12.3066	12.4222	12.3952	12.6621	12.6869	12.7233
ENSMUSG00000018923	9.29298	9.22987	9.18384	9.5128	9.33976	9.45882
ENSMUSG00000018924	10.6543	10.7604	10.7757	8.9506	9.36823	9.26584
ENSMUSG00000018925	7.28682	7.2858	7.16869	7.16869	7.29036	7.29106
ENSMUSG00000018927	7.16869	7.2858	7.28552	7.16869	7.16869	7.16869
ENSMUSG00000018931	9.9422	9.70718	9.63308	10.0476	9.86273	9.89108
ENSMUSG00000018932	10.393	10.1625	10.124	10.4381	10.116	10.072
ENSMUSG00000018965	12.1381	12.0818	12.079	12.3871	12.3186	12.3273
ENSMUSG00000018973	8.03204	8.59609	8.39041	7.70623	8.02521	8.10803
ENSMUSG00000018974	11.8196	11.9034	11.904	12.0375	12.0956	12.0951
ENSMUSG00000018983	8.5525	8.69043	8.74211	9.10032	9.23233	9.12773
ENSMUSG00000018986	7.50215	7.49929	7.42963	7.53977	7.57104	7.55462
ENSMUSG00000018995	8.82142	9.06213	9.02457	8.85549	8.89371	8.82825
ENSMUSG00000018999	10.3232	10.4371	10.4707	10.084	10.1468	10.1543
ENSMUSG00000019027	7.77812	8.00177	7.85356	7.47195	7.63798	7.62479
ENSMUSG00000019039	9.8572	9.83126	9.86858	9.6925	9.7404	9.70323
ENSMUSG00000019054	10.6621	10.3728	10.4063	10.7273	10.4376	10.5419
ENSMUSG00000019055	9.95516	9.94221	9.97479	9.32535	9.52929	9.4808
ENSMUSG00000019066	8.3932	8.32623	8.32886	8.54619	8.62171	8.60304
ENSMUSG00000019080	8.38811	8.3155	8.33414	8.21274	8.23296	8.16553
ENSMUSG00000019082	9.72996	9.90037	9.91839	9.93696	9.98995	9.99946
ENSMUSG00000019087	10.9798	10.9096	10.8136	10.6428	10.5303	10.5256
ENSMUSG00000019088	8.14555	8.1107	8.10168	7.80795	7.87138	7.91491
ENSMUSG00000019102	7.3357	7.2858	7.45446	7.38333	7.46628	7.46799
ENSMUSG00000019122	7.37318	7.37142	7.33386	7.44562	7.29036	7.29106
ENSMUSG00000019124	9.90556	9.47789	9.45309	8.77588	8.73284	8.77977
ENSMUSG00000019132	12.1568	12.1239	12.0619	12.2415	12.1888	12.1859
ENSMUSG00000019139	10.9447	11.0608	11.0424	10.6819	10.792	10.8377
ENSMUSG00000019143	9.86027	9.85721	9.79817	10.0564	9.87083	9.90391
ENSMUSG00000019158	9.84639	9.80953	9.69884	9.98413	9.81139	9.92135
ENSMUSG00000019173	11.5238	11.3516	11.3209	11.4863	11.2754	11.4205
ENSMUSG00000019178	7.28682	7.37142	7.33386	7.16869	7.29036	7.29106
ENSMUSG00000019179	12.3672	12.395	12.3691	12.6164	12.5326	12.5348
ENSMUSG00000019188	10.2169	9.83588	9.90683	9.65567	9.50623	9.48515
ENSMUSG00000019189	10.9073	11.0204	10.9916	11.0913	11.1706	11.1703
ENSMUSG00000019194	8.83842	8.48828	8.55537	7.81949	7.80746	7.85465
ENSMUSG00000019210	10.9589	10.901	10.9248	11.0786	10.9993	11.0151
ENSMUSG00000019214	10.7239	10.608	10.5727	11.1033	11.0273	11.1065
ENSMUSG00000019230	7.43254	7.40272	7.28552	7.16869	7.16869	7.16869
ENSMUSG00000019235	9.04566	9.0566	8.98136	9.17038	9.15447	9.18915
ENSMUSG00000019254	10.5892	10.4648	10.4707	10.555	10.3556	10.3712
ENSMUSG00000019256	8.83504	8.75634	8.82177	8.8916	8.93405	8.93645
ENSMUSG00000019261	11.0593	11.0679	11.0476	11.1033	11.0151	11.0608
ENSMUSG00000019278	7.43254	7.45515	7.40215	7.49615	7.37931	7.49187
ENSMUSG00000019295	8.81799	8.66758	8.67948	8.66042	8.56851	8.62508
ENSMUSG00000019297	10.9146	10.9616	10.9417	11.2791	11.2311	11.289
ENSMUSG00000019301	7.37318	7.33426	7.40215	7.41646	7.29036	7.44199
ENSMUSG00000019302	10.6895	10.7644	10.7843	10.2184	10.46	10.451
ENSMUSG00000019303	9.22071	9.41228	9.18882	9.56424	9.51256	9.56321
ENSMUSG00000019312	9.80867	9.80796	9.76156	9.8323	10.1281	10.0986
ENSMUSG00000019320	7.66751	7.67666	7.77149	7.91482	7.89134	7.89542
ENSMUSG00000019326	7.43254	7.47802	7.40215	7.55972	7.53284	7.46799
ENSMUSG00000019338	10.956	10.8771	10.9064	10.3927	10.4224	10.3791
ENSMUSG00000019359	7.45764	7.40272	7.40215	7.44562	7.44043	7.41321
ENSMUSG00000019362	10.4342	10.3811	10.3355	10.5601	10.4224	10.4988
ENSMUSG00000019368	9.49051	9.52699	9.45714	9.88811	10.0409	10.0009
ENSMUSG00000019370	12.1629	12.0691	12.0248	12.4345	12.312	12.3709
ENSMUSG00000019373	11.208	11.1014	11.0366	11.3784	11.2592	11.2427
ENSMUSG00000019428	11.9473	11.7559	11.7454	11.9039	11.7372	11.7888
ENSMUSG00000019429	7.16869	7.40272	7.28552	7.29269	7.29036	7.3417
ENSMUSG00000019432	12.735	12.9686	12.9202	13.3313	13.4072	13.3933
ENSMUSG00000019433	10.8401	10.5148	10.4463	10.2735	10.1587	10.2371
ENSMUSG00000019437	9.40085	9.51731	9.53566	9.37961	9.43903	9.47205
ENSMUSG00000019461	9.26933	9.13191	9.23518	8.93697	8.93074	8.97586
ENSMUSG00000019464	7.45764	7.45515	7.45446	7.41646	7.44043	7.51408
ENSMUSG00000019467	10.2976	10.1734	10.2291	10.1224	10.2077	10.0833
ENSMUSG00000019470	11.2625	11.1275	11.1796	11.5118	11.4013	11.4046
ENSMUSG00000019471	12.8326	12.7204	12.721	12.7944	12.7373	12.7934
ENSMUSG00000019478	9.3747	9.20299	9.2471	9.7938	9.37991	9.49597
ENSMUSG00000019487	11.0834	10.9855	11.0255	11.2722	11.2354	11.2997
ENSMUSG00000019494	11.5238	11.5509	11.5536	11.6617	11.6583	11.7632
ENSMUSG00000019505	12.5085	12.3902	12.3526	12.5496	12.5807	12.6042
ENSMUSG00000019518	9.8831	9.92073	9.88194	9.87312	9.8513	9.9339
ENSMUSG00000019528	8.98142	8.8017	8.89323	8.16409	7.99185	8.02175
ENSMUSG00000019539	10.3352	10.262	10.2755	9.47063	9.73149	9.72522
ENSMUSG00000019558	11.6918	11.4897	11.4824	11.9774	11.9663	11.9069
ENSMUSG00000019564	10.5105	10.3174	10.3429	8.99058	9.03551	9.16992
ENSMUSG00000019577	7.59319	7.57315	7.73747	7.96247	7.99185	8.08541
ENSMUSG00000019578	10.1031	9.98834	9.92414	10.0313	9.99735	9.95405
ENSMUSG00000019579	10.5476	10.3843	10.3334	10.3228	10.0423	10.0069
ENSMUSG00000019590	9.35921	9.2419	9.21829	8.72372	8.93735	8.96286
ENSMUSG00000019647	8.43296	8.87146	8.80151	8.35645	9.14892	9.0234
ENSMUSG00000019659	9.98211	9.91494	9.90828	10.1514	10.1652	10.1138
ENSMUSG00000019689	8.58672	8.54569	8.45306	8.53651	8.55479	8.47054
ENSMUSG00000019699	8.78314	8.89699	9.04979	8.4765	8.55479	8.51496
ENSMUSG00000019710	10.2428	10.202	10.2576	10.5004	10.4333	10.5926
ENSMUSG00000019715	10.8355	10.7841	10.8029	10.8678	10.8333	10.8718
ENSMUSG00000019718	8.36752	8.24259	8.33939	8.17827	8.12474	8.03816
ENSMUSG00000019726	8.50812	8.71651	8.72768	8.85915	8.85197	8.76444
ENSMUSG00000019731	10.8741	10.7493	10.7465	10.7391	10.6676	10.6273
ENSMUSG00000019732	7.68104	7.80512	7.87249	7.91482	7.82951	7.86508
ENSMUSG00000019734	9.18554	9.07313	9.11991	8.17121	8.30634	8.34168
ENSMUSG00000019737	9.42861	9.24429	9.29602	8.9301	8.89712	8.88532
ENSMUSG00000019738	9.68185	9.60744	9.5009	10.1999	10.0969	10.1794
ENSMUSG00000019756	7.63924	7.75044	7.89088	7.85285	7.723	7.81108
ENSMUSG00000019761	7.99295	8.00177	8.03772	8.0972	7.87138	8.02175
ENSMUSG00000019763	9.80068	9.87672	9.84904	9.84946	9.8611	9.82171
ENSMUSG00000019767	8.19074	8.15048	8.16734	8.0972	8.23296	8.26406
ENSMUSG00000019768	11.0541	10.965	10.9305	10.8318	11.3108	11.1599
ENSMUSG00000019773	10.6569	10.7299	10.7624	11.4256	11.3903	11.4341
ENSMUSG00000019774	8.61581	8.64818	8.66038	8.72372	8.50776	8.4604
ENSMUSG00000019775	8.18442	8.4466	8.52527	7.49615	7.68233	7.72615
ENSMUSG00000019777	11.107	11.3208	11.2582	12.043	11.8951	11.8742
ENSMUSG00000019779	8.69111	8.60833	8.67569	7.49615	7.55243	7.64066
ENSMUSG00000019782	10.3265	10.29	10.3269	10.1933	10.2228	10.3045
ENSMUSG00000019785	7.45764	7.55604	7.49849	7.63081	7.668	7.55462
ENSMUSG00000019787	7.16869	7.16869	7.28552	7.16869	7.37931	7.16869
ENSMUSG00000019789	7.65359	7.51925	7.5184	7.51865	7.49003	7.41321
ENSMUSG00000019790	9.40516	9.62368	9.69037	8.23939	8.66416	8.71718
ENSMUSG00000019791	8.60344	8.49281	8.5596	8.70301	8.49809	8.54356
ENSMUSG00000019792	10.0692	9.85872	9.776	10.1773	9.92003	9.9055
ENSMUSG00000019794	10.2613	10.2632	10.2257	10.4537	10.3279	10.3458
ENSMUSG00000019795	10.6217	10.5185	10.5203	10.7553	10.6164	10.5759
ENSMUSG00000019796	10.0359	10.0916	10.0488	9.68675	9.89327	9.85187
ENSMUSG00000019797	9.19062	9.25145	9.22072	9.4593	9.53757	9.53839
ENSMUSG00000019802	11.3544	11.3358	11.3867	10.8191	10.8885	10.909
ENSMUSG00000019804	11.5658	11.6596	11.5739	11.7536	11.9166	11.9408
ENSMUSG00000019806	8.40329	8.3421	8.36012	8.1049	8.06497	8.12278
ENSMUSG00000019808	9.52828	9.54803	9.45916	10.234	10.0928	10.0492
ENSMUSG00000019809	9.35027	9.20052	9.31418	9.84604	9.66739	9.61546
ENSMUSG00000019810	9.90705	9.61829	9.6224	9.14166	8.99844	9.14195
ENSMUSG00000019813	8.70634	8.93431	8.88055	8.95398	9.17643	9.13628
ENSMUSG00000019814	10.9819	11.0283	10.9875	11.1823	11.1706	11.2063
ENSMUSG00000019817	9.35475	9.28663	9.19872	9.02613	8.73284	8.7252
ENSMUSG00000019818	12.4974	12.5393	12.5454	12.4505	12.4826	12.4659
ENSMUSG00000019820	11.6385	11.6752	11.6671	11.6393	11.6477	11.6316
[truncated: 23,182 more rows]
