# Supplementary material for: Wnt/Beta-catenin/Esrrb signalling controls the tissue-scale reorganization and maintenance of the pluripotent lineage during murine embryonic diapause
Source: Nat Commun. 2020 Oct 30;11:5499. doi: 10.1038/s41467-020-19353-0 (PMC7603494; doi:10.1038/s41467-020-19353-0)
Supplement: Supplementary file 8 — Supplementary Data 5 [file 41467_2020_19353_MOESM8_ESM.xlsx]

## Sheet: Overlapping genes
									Supplementary Data 5. List of putative Esrrb targets identified via intersecting genes modulating their expression upon CH / DMSO treatment in wild type ES cells, Esrrb depletion and bound by Esrrb.
Table S5. Lists of Genes Analyzed in Figures 1, 4, S1, and S4					Esrrb 4OHT vs NT t-test p<0.02				Esrrb 4OHT vs NT >2 fold change		t-test<0.02		Overlappiong			CH vs DMSO Counts t-test p<0.02		CH vs DMSO 2 fold change genes			Overlapping genes					Genes bound by Esrrb (GSE 11431)			3 gene list set overlapping
Genes bound by Esrrb (GSE 11431)					Gene name				Gene name		Gene name		Gene name			Gene name		Gene name			Gene name	>2 fold change and p<0.02				Gene name			Gene name
0610007C21RIK					WDR62				GM45568		WDR62		FSTL1			FAM220A		GM15662			FSTL1					0610007C21RIK			FSTL1
0610007P08RIK					NAPEPLD				GM15226		NAPEPLD		CLMP			FKBP10		KRT80			CREB3L1					0610007P08RIK			CREB3L1
0610008F07RIK					EPN2				EFHD1		EPN2		CREB3L1			TFAP2A		CAR4			ITGB2L					0610008F07RIK			EDN1
0610009B22RIK					ECHDC2				RP23-181A8.7		ECHDC2		FAM219A			FGF17		ELFN1			SMARCD3					0610009B22RIK			SALL1
0610009O20RIK					PSME2				CAPN9		PSME2		EDN1			SYMPK		LYPD2			KLHL13					0610009O20RIK			KCNA6
0610010O12RIK					MAP3K8				GM6086		MAP3K8		SALL1			TRH		TMEM255B			EDN1					0610010O12RIK			GDPD5
0610011F06RIK					CPZ				GM24690		CPZ		CADM4			WNT5B		TMEM54			GM11696					0610011F06RIK			DUSP4
0610011L14RIK					RP23-114N1.10				AMDHD1		RP23-114N1.10		TMC4			FETUB		SLC22A3			SALL1					0610011L14RIK			SYT13
0610012G03RIK					IGFBP3				GM15290		IGFBP3		KCNA6			EVX1		TACSTD2			STYK1					0610012G03RIK			CHST15
0610012H03RIK					CCDC117				GM26903		CCDC117		CDK14			KCNQ4		C130021I20RIK			SMIM17					0610012H03RIK			HTR3A
0610040J01RIK					KRT19				SLC6A1		KRT19		CYTH1			BABAM1		MIAT			KCNA6					0610040J01RIK			TMEM125
100043580					TEX15				GM42495		TEX15		CXX1A			COBL		JAKMIP2			EFCAB9					100043580			CNTN2
1100001E04RIK					AMT				JAM2		AMT		GM15226			NT5E		BTBD17			CABS1					1100001E04RIK			LTBR
1110002B05RIK					SMARCAD1				GM5265		SMARCAD1		SORL1			SLAIN1		GM16201			GM11492					1110002B05RIK			IRX3
1110002N22RIK					TAP1				GM24379		TAP1		HMX1			DCUN1D3		RGL3			CXX1A					1110002N22RIK			KLF4
1110003E01RIK					RDM1				RP24-233B16.2		RDM1		DHRS11			CALML4		RAI2			TMEM132E					1110003E01RIK			HAPLN4
1110004E09RIK					BMP7				GM27234		BMP7		AP1S2			GM10020		FGF5			4930461G14RIK					1110004E09RIK			FHDC1
1110006O24RIK					PRDX2				PGA5		PRDX2		GM27239			IL6ST		PROM2			GM5089					1110006O24RIK			JUND
1110007C09RIK					DPY30				GM6395		DPY30		SEL1L3			NLRP4F		SEZ6			CMPK2					1110007C09RIK			FST
1110008F13RIK					GREB1L				IGKV12-89		GREB1L		GDPD5			ATP2B4		ANKRD63			GM42566					1110008F13RIK			GLIPR2
1110008J03RIK					UCHL3				CSF1R		UCHL3		ARL14EPL			RAMP3		BNC1			POU3F1					1110008J03RIK			ESRRB
1110008L16RIK					CCDC88C				GM43694		CCDC88C		SHROOM1			SLC5A6		HES2			GM3252					1110008L16RIK			MAS1
1110012J17RIK					MOV10				A930003O13RIK		MOV10		PYY			FSD1		RNF112			TEK					1110012J17RIK			SULT6B1
1110014N23RIK					RNF128				GM37393		RNF128		KCNC1			PEG10		AQP4			CPNE4					1110014N23RIK			ABHD14B
1110017D15RIK					NID1				GM42504		NID1		ARHGEF9			SLC2A1		1810041L15RIK			COL1A1					1110017D15RIK			PLA2G10
1110018G07RIK					INIP				GM44052		INIP		GBP7			EEF1G		PRSS22			GM36210					1110018G07RIK			STK39
1110018H23RIK					KREMEN2				SULT6B2		KREMEN2		VWA5A			CNPY1		MYL3			D030068K23RIK					1110018H23RIK			DAAM2
1110018J18RIK					ZFP318				N-R5S48		ZFP318		GM21985			RHOX6		POU3F1			GDPD5					1110018J18RIK			OBSL1
1110020A21RIK					GABRE				GM281		GABRE		RSPH3A			SERTAD4		CCDC69			FOXP3					1110020A21RIK			LRRC32
1110020G09RIK					EFEMP1				LRRTM3		EFEMP1		PGBD5			DDX25		SNCB			RNF223					1110020G09RIK			EMB
1110020P15RIK					MRC2				GM904		MRC2		DUSP4			SSBP3		DLG2			LGI2					1110020P15RIK			PIK3C2B
1110021J02RIK					ZCCHC10				4930429F24RIK		ZCCHC10		GM43769			LRP2		CLDN8			GM12854					1110021J02RIK			GPSM1
1110021L09RIK					PRKCD				EN1		PRKCD		RFXAP			FAM118A		PLA2G3			GBP7					1110021L09RIK			LRP1
1110028C15RIK					PEX19				VAX2OS		PEX19		A630014C17RIK			PITPNM1		RBBP8NL			DUSP4					1110028C15RIK			EFHD2
1110032A13RIK					LOXL4				1700066B17RIK		LOXL4		HDAC7			IGFBP5		CHST1			GM43769					1110032A13RIK			EGFR
1110034B05RIK					DNAH8				CLDN2		DNAH8		PLEKHG4			UGGT2		NPAS4			4933425D22RIK					1110034B05RIK			ERBB2
1110034G24RIK					SIN3A				MOBP		SIN3A		PPP1R3D			GCNT4		IRX5			SYT13					1110034G24RIK			MXRA7
1110036O03RIK					VCL				4930520M14RIK		VCL		SYT13			RPL30		DPCR1			CHST15					1110036O03RIK			SHISA4
1110038B12RIK					FBXW8				OBOX6		FBXW8		CHST15			CACNA1B		LMX1B			GM5805					1110038B12RIK			ARHGEF4
1110038D17RIK					COMT				RPL36A-PS3		COMT		GDF10			NME7		A930003A15RIK			P2RX3					1110038D17RIK			SRGAP1
1110038F14RIK					PTPRA				SLAMF6		PTPRA		CD82			UBXN2A		KRT18			GCLM					1110038F14RIK			IER5
1110051M20RIK					CHRM3				CD200R1		CHRM3		4932702P03RIK			KCNK1		KCNMB1			GM13580					1110051M20RIK			MOBP
1110054O05RIK					TNFRSF11B				D930028M14RIK		TNFRSF11B		MLF1			PDE3B		CYP24A1			HPCA					1110054O05RIK			SYT11
1110058L19RIK					GM15458				G630064G18RIK		GM15458		GM3488			EBP		SPINT3			MLF1					1110058L19RIK			ILDR1
1110059E24RIK					GM43786				ZFP872		GM43786		CLCN4			GPN3		SLC6A13			PIK3CB					1110059E24RIK			SDC3
1110067D22RIK					RPL15-PS5				GM11461		RPL15-PS5		MMP15			GRIA3		SALL2			COL18A1					1110067D22RIK			D230025D16RIK
1190002A17RIK					HOXA10				UPP1		HOXA10		ADAM23			NTN1		SDSL			OLFR107					1190002A17RIK			C530008M17RIK
1190002H23RIK					GABRG1				NKX6-3		GABRG1		B230323A14RIK			POF1B		FOXD4			FAXC					1190002H23RIK			DAGLA
1190002N15RIK					WNT2				4933409D19RIK		WNT2		D730001G18RIK			PIP5K1B		GM11515			ASS1					1190002N15RIK			SH2D4B
1190003J15RIK					KLHL30				GM42951		KLHL30		HTR3A			TNNI1		GM13651			ZFP981					1190003J15RIK			CCBE1
1190005F20RIK					ESRRG				CRISP3		ESRRG		SLITRK4			GM6548		IGFBP5			B230323A14RIK					1190005F20RIK			PCDHGC3
1190005I06RIK					FOXF2				NAIP1		FOXF2		MIR7005			WBP4		SHISA6			TFR2					1190005I06RIK			CAV2
1190007I07RIK					RUNX2				GM13134		RUNX2		LRRTM3			ZFP59		IRX3			IGSF11					1190007I07RIK			RIMKLA
1200009I06RIK					2900005J15RIK				OSM		2900005J15RIK		IZUMO2			SPEG		SLC35D3			HTR3A					1200009I06RIK			MARCO
1200009O22RIK					CFAP58				CTXN3		CFAP58		HABP4			TPM2		RFX6			GM44997					1200009O22RIK			SH3GL2
1200011I18RIK					GP1BB				SOST		GP1BB		TMEM125			1700097N02RIK		STUM			GM16026					1200011I18RIK			SORBS3
1200014M14RIK					APOL9B				ADGRD2-PS		APOL9B		CNTN2			DMRT3		KYNU			GM26806					1200014M14RIK			SLIT2
1200016B10RIK					GM11810				PGM5		GM11810		FUT4			CALCRL		TUBB4A			TMEM125					1200016B10RIK			LBH
1300001I01RIK					GM14561				GM28356		GM14561		CROCC2			SDC3		GUCY2C			CNTN2					1300001I01RIK			SYNM
1300002K09RIK					GM11800				OLFR173		GM11800		ZFP423			CHRAC1		SIX2			GM12866					1300002K09RIK			SFXN5
1300010F03RIK					GM16068				GM9311		GM16068		SPACA6			SCARA5		ADAMTS5			GM2824					1300010F03RIK			RFX2
1300014I06RIK					GM23819				GM11264		GM23819		BC030870			DNPH1		EPN3			CROCC2					1300014I06RIK			CBFA2T3
1300017J02RIK					RPS19-PS10				PDYN		RPS19-PS10		LTBR			RFTN2		MCOLN3			ZFP608					1300017J02RIK			AFF3
1300018I05RIK					OLFR755-PS1				GM5479		OLFR755-PS1		IGDCC3			KLHL23		GM9924			PRSS56					1300018I05RIK			MYB
1500001M20RIK					LDLRAD2				MIR7669		LDLRAD2		DOCK11			JPH1		UPK3BL			LTBR					1500001M20RIK			CHST8
1500002O20RIK					GM26777				GM42671		GM26777		SPRR2B			PTPN13		KIF1A			TDRKH					1500002O20RIK			NID1
1500009L16RIK					GM36958				DGKEOS		GM36958		REM2			PAK6		GM266			GNB4					1500009L16RIK			FHL3
1500010J02RIK					GM37714				ASB17OS		GM37714		SMTNL2			TMEM189		MYL9			GM28370					1500010J02RIK			SH3RF3
1500011H22RIK					GM37045				PLATR7		GM37045		ADRA1A			TK1		KRT1			BST1					1500011H22RIK			KCNIP3
1500031L02RIK					GM37477				KRT13		GM37477		OLFR1303			RAB11FIP4		GM45287			FHL1					1500031L02RIK			ABCG1
1500032L24RIK					PCDHA2				D630023O14RIK		PCDHA2		IRX3			SPTLC3		6530402F18RIK			GATA1					1500032L24RIK			SYNGR3
1520402A15RIK					GM37589				GM37416		GM37589		CYSTM1			TEKT1		FAM229A			RTN4RL1					1520402A15RIK			RERG
1600002H07RIK					GM44414				GM18393		GM44414		KLF4			ISG15		CLDN23			IRX3					1600002H07RIK			FBLIM1
1600014C10RIK					GM44625				MS4A14		GM44625		LMO4			TM6SF1		CALN1			ELFN1					1600014C10RIK			FZD2
1600021P15RIK					RP24-345M22.2				PKD1L1		RP24-345M22.2		UNC5CL			TMEM156		GM3252			GM11515					1600021P15RIK			CHD3
1600027N09RIK					RP23-114G13.5				GM8545		RP23-114G13.5		PLATR26			SYNJ2BP		MYOCD			KLF4					1600027N09RIK			ARL4C
1600029D21RIK					KIF2C				MYO3B		KIF2C		CAR5B			KLF2		CNIH3			PLATR26					1600029D21RIK			KLF6
1700001C02RIK					SUV39H1				GM6526		SUV39H1		HUS1			PPIC		CNN1			GM3411					1700001C02RIK			FAAH
1700001C19RIK					NUDT1				TMC1		NUDT1		HAPLN4			TMTC3		DLX5			GM29611					1700001C19RIK			TDH
1700001K19RIK					EIF1AD				ACCSL		EIF1AD		HID1			JAM2		GALNT16			PIGL					1700001K19RIK			ARRB1
1700001L05RIK					SLC7A1				2210409E12RIK		SLC7A1		ZCCHC12			TMEM154		KLHL14			OLFML2A					1700001L05RIK			D16ERTD472E
1700001O22RIK					MPP2				GM43056		MPP2		RAB38			ANPEP		RTN4RL1			HAPLN4					1700001O22RIK			RNF165
1700003E16RIK					B3GNT7				GM2606		B3GNT7		ACOT2			GABRA3		IL17RE			HID1					1700003E16RIK			ISG15
1700003H04RIK					ARHGAP42				4930527E20RIK		ARHGAP42		NENF			PCBP4		4930426D05RIK			RAB38					1700003H04RIK			FOSL2
1700006E09RIK					EXOC7				TMEM252		EXOC7		GTSF1			BCAR1		PRRXL1			HIST1H4I					1700006E09RIK			TMEM150C
1700007E06RIK					SYNGR2				GM26393		SYNGR2		PDGFRB			ABCA1		RSPH14			OTOA					1700007E06RIK			GRIK5
1700007G11RIK					L3MBTL2				LY6G5C		L3MBTL2		FHDC1			CACNB2		GM7729			PRSS22					1700007G11RIK			GGT7
1700007K13RIK					STEAP3				SBSPON		STEAP3		JUND			CEP162		ACTA1			CYP2C70					1700007K13RIK			RNF144B
1700008A04RIK					RPIA				GM43337		RPIA		CHRNB1			RNF122		PHACTR3			ATP6AP1L					1700008A04RIK			SLC43A1
1700008J07RIK					MRPL43				SLC5A4A		MRPL43		ZFP128			ZFP687		FAM107A			FHDC1					1700008J07RIK			NTN1
1700008O03RIK					FAM60A				GM12726		FAM60A		FST			MIF		SLC17A6			JUND					1700008O03RIK			JAM2
1700009J07RIK					ACLY				GM2223		ACLY		GM6395			SEC24B		PLCH2			EHBP1L1					1700009J07RIK			KLF14
1700009N14RIK					CSF1				SPINK12		CSF1		ZFP711			TULP4		TAL1			FETUB					1700009N14RIK			NFATC2IP
1700009P17RIK					SAMD4				RNF165		SAMD4		TANC2			IL6RA		FAIM2			LIN28B					1700009P17RIK			GCNT4
1700010M22RIK					PCDHGC3				GM43331		PCDHGC3		CPD			LIFR		CYTIP			CADPS2					1700010M22RIK			MATN2
1700011E24RIK					TNFRSF1A				GM5624		TNFRSF1A		DNAJB4			KCNK6		MYLK2			MIR6924					1700011E24RIK			COBL
1700011F14RIK					MAFB				GM19177		MAFB		NTN4			GDAP1L1		GM5067			FST					1700011F14RIK			SETD7
1700011I03RIK					PODN				GABRG2		PODN		SVOPL			UNC45B		GM45346			SYCE3					1700011I03RIK			1810041L15RIK
1700012A03RIK					D430042O09RIK				GM8258		D430042O09RIK		N4BP2OS			HDAC6		CPLX3			ASTN2					1700012A03RIK			LRRIQ4
1700012A16RIK					PHACTR4				GM15594		PHACTR4		GPR135			IFNGR2		RIMS4			SNCAIP					1700012A16RIK			CASQ2
1700012B07RIK					GPX3				4931403E22RIK		GPX3		LGR5			PARD3		FIGNL2			RCAN1					1700012B07RIK			PEG10
1700012B09RIK					H2-T22				GPR183		H2-T22		DPYSL4			MDK		CTNNA2			PELI3					1700012B09RIK			HIP1
1700012B15RIK					GORASP2				GM13369		GORASP2		JAK2			RP23-453B15.7		LRTM2			LIMD2					1700012B15RIK			POPDC3
1700012D14RIK					CIZ1				GM11455		CIZ1		ENKUR			RPS4X		PRPH			TMEM189					1700012D14RIK			PPP4R4
1700012P22RIK					CX3CL1				GM12299		CX3CL1		GM21750			LHFPL2		NDP			MYCS					1700012P22RIK			ARNT2
1700013B16RIK					SMTNL1				OLFR1303		SMTNL1		APOA2			TCL1		RHOBTB1			WFIKKN1					1700013B16RIK			GPR153
1700013G24RIK					KPNA1				GM42500		KPNA1		B2M			HTRA1		H2-T3			TSHZ1					1700013G24RIK			IL6RA
1700016C15RIK					EFEMP2				AC151967.1		EFEMP2		GLIPR2			SOX2		IGSF21			RAB11FIP4					1700016C15RIK			RIPK4
1700016D06RIK					VPS36				GM44768		VPS36		PARD6G			RHOBTB3		GM14874			GLIPR2					1700016D06RIK			FGF17
1700016H13RIK					ZMAT5				GM8041		ZMAT5		2610318N02RIK			GM10275		PLEK			TCFL5					1700016H13RIK			APOBEC2
1700016K19RIK					MYBL2				OLFR922		MYBL2		GM4217			RALBP1		GM371			5330417C22RIK					1700016K19RIK			NACAD
1700017B05RIK					DPPA4				GM38009		DPPA4		TRIM56			TKT		STRA6			ZFP189					1700017B05RIK			GDAP1L1
1700018B08RIK					ZFP462				GM44762		ZFP462		GCM1			UBA1		ADM			A030001D20RIK					1700018B08RIK			TTC7
1700018C11RIK					SLC35B1				GM45378		SLC35B1		UBE2J1			DPPA3		CK137956			GM16764					1700018C11RIK			GTSF1L
1700018F24RIK					PDE8A				REG1		PDE8A		HHIPL1			FAM53B		AQP5			AI464131					1700018F24RIK			PERP
1700018L02RIK					PAM				GM37058		PAM		D7ERTD443E			MCC		CDK5R2			CALCOCO2					1700018L02RIK			OSBPL10
1700019D03RIK					MIDN				D530033B14RIK		MIDN		GPR157			HOXB8		GM13546			SNCA					1700019D03RIK			RALGPS1
1700019E19RIK					PSME3				GM45422		PSME3		GM43740			BIN1		VAT1L			ESRRB					1700019E19RIK			BMP8A
1700019L03RIK					NEU1				GM38509		NEU1		GM12925			2610203C20RIK		PRRX2			TDRD9					1700019L03RIK			CACNA1H
1700019N12RIK					PTEN				GM9964		PTEN		BAIAP3			GM7325		CAR10			RBP7					1700019N12RIK			SGK1
1700019N19RIK					CENPA				OLFR337-PS1		CENPA		KCNK7			1700066B19RIK		MLNR-PS			TEKT2					1700019N19RIK			SPP1
1700019O17RIK					HS1BP3				GM11221		HS1BP3		SPATS2L			RCBTB1		GM12746			PSMB8					1700019O17RIK			ZFP651
1700020A23RIK					TPM4				GM13209		TPM4		ESRRB			DHDH		FXYD7			MAP6					1700020A23RIK			OLIG1
1700020C07RIK					STRBP				GM14015		STRBP		CPNE9			HNRNPUL2		GM17733			MAS1					1700020C07RIK			OLIG3
1700020C11RIK					GBP2				GM44051		GBP2		HOTAIRM1			SLC25A30		CCDC33			SLC16A11					1700020C11RIK			BCL11B
1700020I14RIK					NUDT19				GM8061		NUDT19		EPB41L3			LEFTY1		DRD4			ZBTB7C					1700020I14RIK			EVX1
1700020L24RIK					CRLF3				GM8909		CRLF3		PROS1			CLCF1		GM42637			MME					1700020L24RIK			PLXND1
1700020N01RIK					ELAVL2				GM25134		ELAVL2		PSMB8			RIMS4		PROKR2			GM37464					1700020N01RIK			5930412G12RIK
1700020O03RIK					SENP2				IGLV3		SENP2		MAS1			DPYSL2		ACTA2			EU599041					1700020O03RIK			COL5A3
1700021C14RIK					CLDN12				SOX7		CLDN12		SLC16A11			GJB3		JPH4			SULT6B1					1700021C14RIK			COL4A2
1700021F05RIK					CHD8				RP23-381H23.1		CHD8		PPP6R2			CASK		VSTM4			PARK2					1700021F05RIK			1810011O10RIK
1700021F07RIK					MSH2				TMEM156		MSH2		AIF1L			RBBP8NL		MLC1			TMEM132A					1700021F07RIK			TMEM136
1700021K19RIK					KPNA3				H2-T3		KPNA3		THEG			RNPEP		RASEF			PIANP					1700021K19RIK			ASPG
1700022A21RIK					FBXO42				COL6A3		FBXO42		ABHD16B			UBXN1		IL10			GM12746					1700022A21RIK			GM5134
1700022C21RIK					GM11264				GM13663		GM11264		GM42500			PRR18		WNT7B			GBX2					1700022C21RIK			WNT11
1700023A16RIK					THEG				GM25908		THEG		AMER3			OVOL2		MT-TL1			SLC30A2					1700023A16RIK			ZFYVE28
1700023D19RIK					BTNL10				GM11752		BTNL10		ARSA			NACAD		GM44638			TSTD1					1700023D19RIK			SHB
1700023E05RIK					ERN2				GM29596		ERN2		GYG			ALPL		CEND1			ABHD14B					1700023E05RIK			KRT18
1700024G13RIK					CDH16				DLEU7		CDH16		GM33994			LIPC		GM29543			PLA2G10					1700024G13RIK			TST
1700024P04RIK					SGCG				PLATR29		SGCG		SULT6B1			ZFP467		SPINK2			KIF5C					1700024P04RIK			CRMP1
1700024P16RIK					PRAMEL5				GM42870		PRAMEL5		CGRRF1			TRP53I11		SYT2			CBX2					1700024P16RIK			MAFB
1700025E21RIK					TSHZ2				TRIM40		TSHZ2		WNT10B			PHACTR3		DLL4			9930012K11RIK					1700025E21RIK			EMILIN2
1700025G04RIK					BPIFC				GM11979		BPIFC		GM26637			HIP1		TMPRSS13			ZFP488					1700025G04RIK			TGFBR3
1700025K23RIK					9430002A10RIK				GM15441		9430002A10RIK		GAL			SEPT1		CACNB2			STK39					1700025K23RIK			PPP1R1A
1700026D08RIK					HOXB2				CFH		HOXB2		PCYT1B			4930502E18RIK		5430403N17RIK			DAAM2					1700026D08RIK			KATNAL2
1700028J19RIK					GM13744				ZMAT4		GM13744		MBD2			C330006A16RIK		GDAP1L1			PRKCZ2					1700028J19RIK			SP8
1700028K03RIK					GM6322				PLATR26		GM6322		ABHD14B			PDGFA		FAM57B			GM7039					1700028K03RIK			PIP5K1B
1700028P14RIK					GM9164				ERV3		GM9164		PLA2G10			FAM160A2		DUOXA1			PRSS42					1700028P14RIK			RPL10L
1700029F09RIK					GM12980				SCN3A		GM12980		RP24-362N13.1			GM5822		PRMT8			ADGRG1					1700029F09RIK			SGK3
1700029F12RIK					GM15516				CABS1		GM15516		DUSP10			PTPRS		HIST3H2BA			GRAMD1C					1700029F12RIK			GAS6
1700029H14RIK					GM12587				CRISP1		GM12587		CLCNKB			RFX2		GM31045			ARMCX3					1700029H14RIK			BHLHE41
1700029J11RIK					GM11764				GJB4		GM11764		NPHP3			ZFP42		CCDC64B			RPL36-PS3					1700029J11RIK			SOX2
1700029M20RIK					GM22987				GM29228		GM22987		ALDH5A1			KIF21A		HRC			9330159M07RIK					1700029M20RIK			C1QTNF1
1700029P11RIK					GM11753				A730049H05RIK		GM11753		STMN1			IFIT2		OAS3			OBSL1					1700029P11RIK			LETMD1
1700030C10RIK					4930443O20RIK				GM20684		4930443O20RIK		DPP6			VGF		IRS4			SLC23A1					1700030C10RIK			SLC6A17
1700030F18RIK					BLOODLINC				GM13580		BLOODLINC		PRELID2			OAT		OTOP1			BMF					1700030F18RIK			COBLL1
1700030J22RIK					GM13561				GM12514		GM13561		STK39			DUSP9		GM13112			RPL7A-PS12					1700030J22RIK			TMEM130
1700034H15RIK					GM9573				GM13168		GM9573		GM43544			DDR1		TPBGL			4930558C23RIK					1700034H15RIK			PRTG
1700037H04RIK					GM5652				SPDYE4A		GM5652		GRID1			RPL14-PS1		STC1			DNMT3BOS					1700037H04RIK			GM10416
1700039E15RIK					MIR7016				HNF1AOS2		MIR7016		FAM13A			WASF1		PI16			TMEM255B					1700039E15RIK			SOX13
1700040I03RIK					D730001G18RIK				A530030E21RIK		D730001G18RIK		SLC25A24			TUBB2B		AADAT			LRRC32					1700040I03RIK			BCAN
1700040L02RIK					RPL30-PS6				GM16157		RPL30-PS6		DAAM2			2410137M14RIK		IGHG1			MRAS					1700040L02RIK			FAM46B
1700042B14RIK					GM18894				GM11827		GM18894		ARHGAP8			MOCS1		CBLN4			URGCP					1700042B14RIK			AI427809
1700042G07RIK					GM43544				GM25970		GM43544		ADGRG1			CADPS2		IGHM			EMB					1700042G07RIK			MS4A4D
1700045I19RIK					AL603834.1				KCNJ6		AL603834.1		SMOC2			SPTY2D1		LBH			AXL					1700045I19RIK			ULK1
1700047M11RIK					GM43259				TXK		GM43259		CABP7			CLDN6		ZP1			KRT80					1700047M11RIK			KCNH2
1700049L16RIK					GM7498				GM14176		GM7498		ARMCX3			GPR107		THBS1			KCNQ4					1700049L16RIK			NR0B1
1700052K11RIK					GM44759				GM10475		GM44759		ARHGDIB			DLGAP3		NDST3			WT1OS					1700052K11RIK			FLNC
1700052N19RIK					EIF3D				GM26363		EIF3D		A930024E05RIK			MYLPF		ASTN2			PIK3C2B					1700052N19RIK			CDX2
1700054K19RIK					SH3BGRL				GM5415		SH3BGRL		ANXA2			FMN1		CXCL11			ZFP296					1700054K19RIK			DLL1
1700054N08RIK					ENG				GRM7		ENG		SYNPO2L			SETDB1		SORCS1			TUBB2B					1700054N08RIK			LEFTY1
1700054O13RIK					LOR				GM11625		LOR		AMPH			IER5		CLDN1			TMEM182					1700054O13RIK			MYOF
1700057K13RIK					DDC				GM14301		DDC		OBSL1			PREX2		TRP53I11			MFGE8					1700057K13RIK			ITPKA
1700061G19RIK					MAN2A1				GM9703		MAN2A1		BLOODLINC			TRPC1		TRIM69			IL10					1700061G19RIK			LRRN4
1700061J05RIK					DHX29				GM23137		DHX29		5033430I15RIK			GM4787		9430021M05RIK			DCAF4					1700061J05RIK			TSPAN33
1700065I17RIK					RAD54L				GM6750		RAD54L		GM13647			ATXN2		RAX			GPSM1					1700065I17RIK			FRAT2
1700066M21RIK					HDAC7				GM37663		HDAC7		TMBIM1			CHRD		GPRIN1			GM44421					1700066M21RIK			NAPEPLD
1700067K01RIK					MLYCD				CD86		MLYCD		GM11810			TBC1D20		PCSK2OS1			KLK7					1700067K01RIK			PER2
1700067P10RIK					SHC2				MBD3L2		SHC2		EXOC3L4			TTC28		LRRC4B			LRP1					1700067P10RIK			NEURL1A
1700072E05RIK					ANP32B				GM7335		ANP32B		ZDHHC1			SSX2IP		BARX1			PLATR7					1700072E05RIK			ARAP3
1700073E17RIK					RNPEPL1				GM12469		RNPEPL1		LRRC32			PLA2G10		PAK6			EFHD2					1700073E17RIK			LDOC1L
1700081L11RIK					MRPS35				RPL31-PS4		MRPS35		EMB			LAP3		MAPK12			EGFR					1700081L11RIK			EPHX2
1700084C01RIK					GOLPH3				GM37195		GOLPH3		SLC35F5			GM5869		RASGRF2			MAPKAPK3					1700084C01RIK			ELOVL4
1700084E18RIK					SLC4A3				GM38204		SLC4A3		URGCP			HPCA		WT1OS			GPR161					1700084E18RIK			MX2
1700086L19RIK					IGDCC4				RP23-54G12.8		IGDCC4		PNPLA3			GM10416		GPR61			NKX3-1					1700086L19RIK			PLA2G3
1700086O06RIK					DUSP27				GM15904		DUSP27		FAM19A5			SLC4A5		LRRC32			HIST1H2AJ					1700086O06RIK			BDH1
1700090G07RIK					STK38				ZFP572		STK38		SHE			GJC1		LRRTM1			ERBB2					1700090G07RIK			NFASC
1700093K21RIK					KMT5A				GM43490		KMT5A		PIK3C2B			RAB31		GM26645			LGALS3					1700093K21RIK			HES6
1700094C09RIK					OBSL1				NEGR1		OBSL1		CEND1			GIT2		GM3764			MXRA7					1700094C09RIK			RAB3B
1700096J18RIK					RRN3				SELP		RRN3		GFOD1			PREP		CYP4X1OS			LAT					1700096J18RIK			GM694
1700096K18RIK					ZFP865				CES5A		ZFP865		CXX1B			RNFT1		TCEAL6			NECTIN4					1700096K18RIK			GRIN2D
1700101E01RIK					ZMYM1				LACTBL1		ZMYM1		NTRK2			RPS24		BHLHE23			GM19938					1700101E01RIK			TET2
1700102P08RIK					CRISP1				4930431P03RIK		CRISP1		PFKFB2			LARP1B		NRG2			TAGLN3					1700102P08RIK			COL2A1
1700106J16RIK					COLEC12				GM10842		COLEC12		GPSM1			FLNC		CLIC5			QRICH2					1700106J16RIK			FBXO41
1700106N22RIK					RFLNB				USP46OS1		RFLNB		GM11753			MFSD1		EPHX4			KCNG3					1700106N22RIK			PRR7
1700108F19RIK					AFF4				GM16139		AFF4		2900052L18RIK			CDC42BPB		GM20609			ENPEP					1700108F19RIK			2810459M11RIK
1700109H08RIK					PHACTR2				CRB1-PS		PHACTR2		LRP1			RTN4RL1		SERTAD4			SH3D21					1700109H08RIK			DDC
1700112E06RIK					UCHL1				MIR6913		UCHL1		SLC8A2			TMCC3		NELL2			SHISA4					1700112E06RIK			CTDSPL
1700113I22RIK					RNF138				GM38268		RNF138		PAX6			TSPAN32OS		SYT13			GLIS3					1700113I22RIK			RUSC2
1700113O17RIK					RAB3B				GM38122		RAB3B		POU4F3			SOX12		SPATA32			ARHGEF4					1700113O17RIK			SAMD4
1700125D06RIK					FUT9				DNAJC5B		FUT9		PCDH20			SEMA3F		GM43909			NUTF2-PS1					1700125D06RIK			CRTC3
1810007M14RIK					DUSP8				PGK2		DUSP8		PLATR7			MOB1B		RASSF4			TACSTD2					1810007M14RIK			MYRIP
1810008A18RIK					GRSF1				GM9818		GRSF1		TAP2			LRFN1		E230013L22RIK			F10					1810008A18RIK			IRS3
1810010H24RIK					SLMO2				BC030870		SLMO2		EFHD2			FUT1		GM44812			AW822252					1810010H24RIK			TMEM145
1810011H11RIK					GM15318				GM11362		GM15318		CLDN3			DYSF		TMEM35A			TCAP					1810011H11RIK			CLIP1
1810011O10RIK					MATN1				GM8216		MATN1		EGFR			IGSF21		LRP2			RBBP7					1810011O10RIK			TDRD1
1810012P15RIK					FGF4				GM25551		FGF4		NDRG1			EVX1OS		1700007G11RIK			MOCOS					1810012P15RIK			MARVELD2
1810013D10RIK					TGFB1I1				GM20699		TGFB1I1		CPXM1			PLATR26		GM44290			SPINK4					1810013D10RIK			DUSP9
1810013L24RIK					B2M				GM25380		B2M		SLC23A4			MAFB		SP6			GM8756					1810013L24RIK			FARP1
1810014F10RIK					TRAM1				1110028F18RIK		TRAM1		FARP2			PPP4R4		CCDC177			SRGAP1					1810014F10RIK			MET
1810019J16RIK					TMEM8				OLFR1246		TMEM8		ACOT11			DHX16		OLFML2B			GM2308					1810019J16RIK			ITGA3
1810022C23RIK					RHEBL1				GM12495		RHEBL1		AFAP1			UBAC2		GM16049			IER5					1810022C23RIK			EFNB1
1810022K09RIK					GM45036				GM43312		GM45036		PRKD2			EPHA4		FRMD3			MOBP					1810022K09RIK			ANXA3
1810027O10RIK					ADAMTS10				TCTE1		ADAMTS10		ZFP36L1			NAT2		SLC6A11			UBA1Y					1810027O10RIK			H2-M5
1810030N24RIK					WNT3				HHLA1		WNT3		SNX32			WNT8A		CLCF1			RNPEP					1810030N24RIK			VAT1L
1810033B17RIK					ACSL3				GM38026		ACSL3		ERBB2			RASSF2		GNG8			A930003A15RIK					1810033B17RIK			PLCL2
1810037I17RIK					CNPPD1				GM42505		CNPPD1		GM19961			ADARB1		VSTM2L			SYT11					1810037I17RIK			DUSP5
1810041L15RIK					ZAK				4930480K02RIK		ZAK		MXRA7			SFT2D1		SLITRK3			HTRA1					1810041L15RIK			PXDN
1810043H04RIK					TMEM184A				GM45287		TMEM184A		MCOLN3			CAMKK2		PTCHD1			SPTBN2					1810043H04RIK			SLC9A9
1810046K07RIK					ST8SIA2				FAM89B		ST8SIA2		GM16701			CFH		GM8281			ATP2B4					1810046K07RIK			RHBDF1
1810055G02RIK					PCDH7				GM13128		PCDH7		RP24-345M22.2			RASGRF2		NXNL1			BARX1					1810055G02RIK			H2-Q10
1810058I24RIK					IQGAP3				GM15799		IQGAP3		KCTD12B			FGD2		CD248			NXNL1					1810058I24RIK			TM6SF1
1810063B05RIK					PRR5L				GM14133		PRR5L		STAT5B			FZD10		ELAVL3			ILDR1					1810063B05RIK			ECEL1
1810063B07RIK					GPRC5C				GM42910		GPRC5C		SCT			ATOX1		HEPACAM2			GM26779					1810063B07RIK			CLDN6
1810065E05RIK					TMC8				3300002A11RIK		TMC8		SHISA4			AFF3		LANCL3			CCDC85C					1810065E05RIK			ENHO
1810074P20RIK					SREBF1				MYRFL		SREBF1		ARHGEF4			FERMT1		ARPP21			FCRL5					1810074P20RIK			SPRY2
2010001M06RIK					NFXL1				OLFR923		NFXL1		ANKRD36			ECEL1		NTSR1			SDC3					2010001M06RIK			PCSK6
2010005J08RIK					DDX10				GM12271		DDX10		GABRP			CTHRC1		H2-Q2			NR2F6					2010005J08RIK			STAT5A
2010007H12RIK					ZP3				GM15597		ZP3		DNAJC5B			LRRC1		DLX4			GM45053					2010007H12RIK			NMNAT2
2010011I20RIK					TRIM67				GM43388		TRIM67		SCARA3			ESRP1		IGF2OS			TSPEAR					2010011I20RIK			MICALL1
2010015L04RIK					PLATR26				GM27826		PLATR26		GM42547			SEMA6B		ADAM2			GM42793					2010015L04RIK			SLC4A5
2010106G01RIK					NUDT10				4930517G19RIK		NUDT10		PPP1R36			GADD45G		KCNA6			GM10134					2010106G01RIK			NDRG2
2010107E04RIK					TDH				RP23-255F14.8		TDH		GM27032			DERA		DHH			CRIP1					2010107E04RIK			KLF2
2010107G12RIK					AGFG1				GM42747		AGFG1		NLRP4A			GM10086		BMX			GM45465					2010107G12RIK			OSM
2010107G23RIK					FRMD4B				UOX		FRMD4B		GM17177			ANKRD26		EFCAB9			SERPINB1B					2010107G23RIK			D8ERTD82E
2010107H07RIK					DNAJC6				DPP4		DNAJC6		UBE2H			SH3GL2		MAPK10			TMEM64					2010107H07RIK			NT5E
2010109I03RIK					ZFP428				P2RY2		ZFP428		SRGAP1			RPS16		4933421A08RIK			DNAH8					2010109I03RIK			TMOD2
2010110P09RIK					CALR4				GM17089		CALR4		SLC16A4			NPAS1		ACTC1			SLC1A3					2010110P09RIK			MORC1
2010111I01RIK					HES6				ADGRD1		HES6		CEACAM10			ARHGAP27		A930017K11RIK			D230025D16RIK					2010111I01RIK			SETBP1
2010204K13RIK					NMNAT2				GM16138		NMNAT2		FAM184A			NR2F6		KLHL40			TMEM181A					2010204K13RIK			SPEG
2010300C02RIK					SC5D				GM45635		SC5D		IER5			4930461G14RIK		GPR142			SLC41A1					2010300C02RIK			DUSP3
2010305A19RIK					CPD				1700016D06RIK		CPD		SYNE1			NKX1-2		SLC27A6			RAPGEF5					2010305A19RIK			ELFN2
2010317E24RIK					SNHG18				GM15714		SNHG18		MOBP			EZR		HTR2C			CLIP3					2010317E24RIK			OCLN
2200001I15RIK					PPP2R2C				GM38364		PPP2R2C		SYT11			ZDHHC24		GM10544			8030453O22RIK					2200001I15RIK			2410137M14RIK
2200002J24RIK					ADPRH				GM12331		ADPRH		ZBTB10			UBE4B		MACC1			KCNV1					2200002J24RIK			CAPN2
2200002K05RIK					JAK1				D430036J16RIK		JAK1		LRMP			PAK3		EDNRB			C530008M17RIK					2200002K05RIK			ABCB9
2210010C17RIK					GM15462				GM26697		GM15462		BHLHE40			CIPC		GRIN2C			DAGLA					2210010C17RIK			CRIP2
2210012G02RIK					CDCA5				GM5981		CDCA5		NME5			TSHZ1		GM4221			GM44701					2210012G02RIK			BAHD1
2210015D19RIK					SLC25A39				GM11427		SLC25A39		ILDR1			KCND1		FAM155A			PLPP1					2210015D19RIK			PDE10A
2210018M11RIK					MICALL1				MIR302A		MICALL1		EN2			PID1		MS4A4D			CEACAM19					2210018M11RIK			KIF1A
2210020M01RIK					PLK1				TLR7		PLK1		CASR			PRR5		SCGN			SH2D4B					2210020M01RIK			SHANK2
2210023G05RIK					LAPTM4B				SFTA2		LAPTM4B		IRF2			SFRP2		SCNN1B			LYPD2					2210023G05RIK			LSR
2210403K04RIK					2310043M15RIK				REN1		2310043M15RIK		PGR			PACSIN1		KRT77			MGAT3					2210403K04RIK			SEMA3F
2210404J11RIK					NDST2				CALHM3		NDST2		RUNX2			MARVELD2		RPL27-PS2			MBP					2210404J11RIK			HPSE
2210404O07RIK					SPAG5				ST8SIA1		SPAG5		SDC3			DNAIC1		NTF3			GJC1					2210404O07RIK			TRP63
2210407C18RIK					SIRT2				GM37955		SIRT2		GM4841			RPS12		GM12827			HOXC11					2210407C18RIK			SLC30A3
2210409E12RIK					SHE				RP23-174E11.2		SHE		NAB1			DENND2C		GM10340			ADRB3					2210409E12RIK			STMN2
2210415F13RIK					ZFP185				SDR9C7		ZFP185		TSPAN18			TMEM179		CRYBA1			GM45470					2210415F13RIK			FLT4
2210417A02RIK					LPP				GFOD1		LPP		TRPM3			EMB		GM7434			STAMBPL1					2210417A02RIK			LTBP3
2300002M23RIK					MYL9				ATP6V0A4		MYL9		H2-KE6			CARMIL1		EBF3			MS4A12					2300002M23RIK			GULP1
2300009A05RIK					CDK4				DNAJC6		CDK4		GM45465			ZYG11A		KCNK12			CCBE1					2300009A05RIK			TMEM37
2310001A20RIK					JAK3				PKD1L2		JAK3		GM18227			FOXI3		SOX3			SELENON					2310001A20RIK			ALPL
2310001K24RIK					ERAP1				GM14820		ERAP1		DNAH8			ZFP975		RP24-553O21.3			PCDHGC3					2310001K24RIK			FAM171A2
2310003C23RIK					NEURL1A				NR0B1		NEURL1A		GM12469			TSPAN4		KCNG1			CAV2					2310003C23RIK			ACTN3
2310003H01RIK					EVX1OS				C430039J16RIK		EVX1OS		FNDC10			FHL3		RORC			ZFP229					2310003H01RIK			SOX7
2310003L22RIK					CPEB1				GM18128		CPEB1		D230025D16RIK			SETD7		RAB20			RIMKLA					2310003L22RIK			PDLIM7
2310004I24RIK					PLATR7				TRIM43C		PLATR7		ADAM8			GM13750		NTNG2			MARCO					2310004I24RIK			SLC16A7
2310007A19RIK					ITPRIPL2				GM9006		ITPRIPL2		MAN2B2			SGOL2B		SYT10			TSPAN32OS					2310007A19RIK			JAKMIP2
2310007B03RIK					SUMO2				GM42858		SUMO2		TMEM181A			WFIKKN1		TNNI2			CD200R1					2310007B03RIK			SLC40A1
2310007H09RIK					FAM65A				GM17204		FAM65A		RGS12			FBXO21		THBS4			NIPAL1					2310007H09RIK			SLCO3A1
2310008H04RIK					TRAF4				GM6659		TRAF4		GM11764			EPCAM		ECEL1			PKP3					2310008H04RIK			MPPED1
2310008H09RIK					BUB1B				GM43949		BUB1B		1190005I06RIK			MAPK6		TRP73OS			SH3GL2					2310008H09RIK			TBXA2R
2310014H01RIK					ADCK2				GM42754		ADCK2		ELOVL1			SLC25A14		CAV2			SORBS3					2310014H01RIK			OLFM1
2310014L17RIK					PTGES3				OLFR307		PTGES3		KCNV1			THEMIS		DBPHT2			JPH1					2310014L17RIK			RASEF
2310016C08RIK					JAK2				PAX8		JAK2		C530008M17RIK			HMOX1		HTR3A			T2					2310016C08RIK			TTLL7
2310016E02RIK					RPS4L				2310003L06RIK		RPS4L		DAGLA			HSPB1		RSPO2			COL11A1					2310016E02RIK			KIF21A
2310016M24RIK					SLC30A7				SOX13		SLC30A7		GM20485			PHF11D		KRT78			3000002C10RIK					2310016M24RIK			PHC2
2310021H06RIK					RIC1				SLC9B2		RIC1		GRRP1			TERF2		RTN4RL2			TRP73OS					2310021H06RIK			EBF3
2310022A10RIK					TWSG1				RAPGEF4		TWSG1		HCN4			HOOK1		DYSF			PLA2G12A					2310022A10RIK			P2RY2
2310028H24RIK					RIF1				GRID2IP		RIF1		SH2D4B			KLF7		KCNA5			SLIT2					2310028H24RIK			MRC2
2310028O11RIK					KIF1A				AIRE		KIF1A		KLHL26			FGF13		PKP1			SLC25A31					2310028O11RIK			GBP2
2310030G06RIK					HOMEZ				GM20610		HOMEZ		SIM2			PHC2		GM26777			GM5822					2310030G06RIK			NKX6-3
2310030N02RIK					CKS1B				MEP1B		CKS1B		HRC			ANK		FAT3			GM23300					2310030N02RIK			9230110C19RIK
2310035C23RIK					RIPK2				COBL		RIPK2		MAF			CEP112		GAP43			SLC45A1					2310035C23RIK			PRUNE2
2310035K24RIK					FNBP1				2700046A07RIK		FNBP1		ADCY4			TMPRSS13		SLC23A1			HOXB7					2310035K24RIK			SH3RF2
2310036O22RIK					PARD6G				GM11965		PARD6G		SLC46A3			STMN2		GM32158			GM43673					2310036O22RIK			CREB3L2
2310037I24RIK					SRSF1				GM15379		SRSF1		GM45470			LTBP1		GM10616			IRF9					2310037I24RIK			CD37
2310039H08RIK					RNASEH2A				SGOL2B		RNASEH2A		DNMT3L-PS1			TCF4		GM853			LBH					2310039H08RIK			TRIM67
2310042E22RIK					GZF1				C130075A20RIK		GZF1		ADCY2			IER5L		EPHA8			SYNM					2310042E22RIK			KLF7
2310043J07RIK					GRIK3				RP23-114G13.1		GRIK3		ANKRD33B			CCDC85C		GM5297			SLC25A23					2310043J07RIK			GPR183
2310044G17RIK					HABP4				RP23-225D5.3		HABP4		GM9081			BOLA1		GM684			SFXN5					2310044G17RIK			HIVEP2
2310044H10RIK					GM12688				OLFR600		GM12688		CCBE1			FNDC3C1		ELN			WNT7B					2310044H10RIK			SLC5A5
2310045N01RIK					DZIP1L				KRT77		DZIP1L		SELENON			RASGRP1		OBOX8			SESTD1					2310045N01RIK			BCORL1
2310046A06RIK					SLC39A14				GM8618		SLC39A14		SHTN1			TRIO		FGF14			SLC4A4					2310046A06RIK			SAMD14
2310046K01RIK					DNM1				MGAT4C		DNM1		LMCD1			RBSN		HRASLS			RHOBTB1					2310046K01RIK			FUT9
2310047B19RIK					GM26905				MIR124A-1HG		GM26905		AIFM3			ABCC2		VSTM5			MAP7D1					2310047B19RIK			TDRD12
2310047M10RIK					ARID3A				EGFL6		ARID3A		MICAL1			IQGAP1		GM42873			TMEM88B					2310047M10RIK			WNT8A
2310050B05RIK					TMEM184B				GM44523		TMEM184B		SARAF			SOX4		GM15179			EHHADH					2310050B05RIK			NR5A2
2310057J16RIK					NUFIP2				GM15750		NUFIP2		PCDHGC3			ZNRF1		MOCOS			GM14662					2310057J16RIK			TNS4
2310057M21RIK					CCNT2				MIR6905		CCNT2		CAV2			IRX2		GATA1			GM45643					2310057M21RIK			IRX2
2310061C15RIK					TMEM136				GM13194		TMEM136		ATRNL1			FNDC7		KCNG3			PCDHGA3					2310061C15RIK			CNGA4
2310061I04RIK					LMNB1				CD33		LMNB1		CHIL1			GRK2		IL20RA			GM4128					2310061I04RIK			DBN1
2310061N02RIK					ELF4				GM23300		ELF4		CHRM3			ARMCX6		GM6089			THEMIS					2310061N02RIK			CEBPA
2310067B10RIK					LDOC1L				LY6G6D		LDOC1L		RIMKLA			GM13580		HELT			GM11935					2310067B10RIK			S100A10
2310079N02RIK					HIKESHI				GM17028		HIKESHI		MARCO			H2AFX		TMCC3			GM20362					2310079N02RIK			CAP2
2400001E08RIK					RCC2				H2-M5		RCC2		CD200R1			CARHSP1		ATP2B2			SAT1					2400001E08RIK			ARHGEF17
2400003C14RIK					RFX2				ATP6V0C-PS1		RFX2		GSTM5			LEFTY2		RP23-440F7.2			RCBTB2					2400003C14RIK			9430076C15RIK
2410004A20RIK					RBM6				IQCF5		RBM6		TLE4			VPS4A		DCHS2			GM44597					2410004A20RIK			NES
2410004B18RIK					USP48				OLFR976		USP48		SH3GL2			MAP7D1		1700016A09RIK			NRXN2					2410004B18RIK			PIP5KL1
2410006H16RIK					NCOA3				GM24629		NCOA3		CTSO			PTPRU		CSTAD			SRSF12					2410006H16RIK			CTHRC1
2410016O06RIK					ENPP5				SEPT12		ENPP5		IGFBP3			GM694		TMEM154			RFX2					2410016O06RIK			MFHAS1
2410017P07RIK					DNAJC10				GM4535		DNAJC10		ARHGAP24			RPL23		TFF3			ZADH2					2410017P07RIK			ESPN
2410022L05RIK					FZD10				CLPSL2		FZD10		SORBS3			GATAD1		H2-AB1			1700109H08RIK					2410022L05RIK			ARHGAP27
2410066E13RIK					HSD17B14				CST13		HSD17B14		COL11A1			KLHL13		SEMA3A			CBFA2T3					2410066E13RIK			GPC1
2410075B13RIK					CLIP2				GM5321		CLIP2		SLIT2			TRP73		SLC5A5			IL2RG					2410075B13RIK			CMTM8
2410076I21RIK					PSMB8				GM7457		PSMB8		KCNJ16			PHF11C		METRNL			AFF3					2410076I21RIK			TMEM151A
2410089E03RIK					SOX13				GM7935		SOX13		LBH			NANOS3		KRT90			MYB					2410089E03RIK			MITF
2410091C18RIK					ULK2				GM14070		ULK2		MYO1D			MAATS1		GPR150			TSPAN32					2410091C18RIK			TMCC3
2410127L17RIK					ESPL1				OLFR105-PS		ESPL1		SYNM			SCN3A		DLX3			IL12RB1					2410127L17RIK			BZRAP1
2410129H14RIK					LMOD1				GM2109		LMOD1		SFXN5			GM10566		TTBK1			CHST8					2410129H14RIK			BAHCC1
2410131K14RIK					MRPS24				GM43846		MRPS24		MAP7D1			PEPD		GOLGA7B			ANKRD34B					2410131K14RIK			FOXJ1
2410137F16RIK					TBL3				GM43325		TBL3		TWIST1			H2-BL		GM14207			THEM6					2410137F16RIK			SLC27A3
2410137M14RIK					SPCS2				SMR3A		SPCS2		GM38224			CACNG8		H2-Q1			NID1					2410137M14RIK			TCL1
2500003M10RIK					EXTL3				GM22720		EXTL3		TRAM1L1			PADI3		AR			ITIH5					2500003M10RIK			PLEKHO1
2510003E04RIK					MORC1				CYP2AB1		MORC1		CYR61			ADAT2		GM4881			GM26639					2510003E04RIK			TMEM98
2510006D16RIK					CSNK2B				FAM25C		CSNK2B		FTL2-PS			C1S1		3425401B19RIK			CLGN					2510006D16RIK			SORT1
2510009E07RIK					ARHGEF17				KLHL4		ARHGEF17		LAPTM4B			COL2A1		KLK13			UGT8A					2510009E07RIK			ABHD2
2510048L02RIK					NPNT				GM15698		NPNT		TYMP			PRR36		IL25			FAM234B					2510048L02RIK			ADAM19
2510049J12RIK					TXNDC11				GM44894		TXNDC11		RNASE4			OPLAH		CAAA01125382.2			GM867					2510049J12RIK			FOXB1
2610002D18RIK					FRK				SLC6A18		FRK		GM38268			RPS20		BHLHE41			FHL3					2610002D18RIK			ITPRIPL2
2610002I17RIK					ZFP651				PGLYRP3		ZFP651		HIST2H2BE			UBE2K		KCNK1			SPATA5L1					2610002I17RIK			GPRC5C
2610017I09RIK					CCL25				GM29394		CCL25		MLYCD			RP23-186O3.13		KIF21A			MMRN2					2610017I09RIK			LOXL1
2610018G03RIK					ARID3B				GM9803		ARID3B		SMAD6			KLHL32		SPDEF			SH3RF3					2610018G03RIK			ARHGEF16
2610019F03RIK					SLC23A4				GM5424		SLC23A4		ADAMTS7			TTC9		IQCF3			GM4675					2610019F03RIK			WNT3A
2610020H08RIK					DCTN3				GM14964		DCTN3		RBMS1			GM44509		PDE3A			KCNIP3					2610020H08RIK			SCN3A
2610021K21RIK					MAN2A2				GM12222		MAN2A2		ALPK2			GM10406		FA2H			KCNT1					2610021K21RIK			CLDN9
2610028A01RIK					SCYL2				N-R5S204		SCYL2		RFX2			ADGRG6		KCNH6			RTL1					2610028A01RIK			SLC17A9
2610028E06RIK					GOT1				HIST1H3B		GOT1		DUSP8			SLC22A17		GM13027			ABCG1					2610028E06RIK			KIT
2610034B18RIK					MYEF2				GM13149		MYEF2		CBFA2T3			FAM25C		C3			MOB3C					2610034B18RIK			GATSL2
2610034M16RIK					LTBR				GM13665		LTBR		LZTS2			EGR1		SLITRK2			C330021F23RIK					2610034M16RIK			MARVELD3
2610035D17RIK					ARHGEF5				GM11771		ARHGEF5		AFF3			BID		GM11729			FBXO27					2610035D17RIK			TMPRSS13
2610036D13RIK					SLC29A1				GM24596		SLC29A1		MYB			FAM163B		CRH			GM16220					2610036D13RIK			RAB25
2610039C10RIK					SMO				E330012B07RIK		SMO		APOL9B			LIN28B		GM16137			SYNGR3					2610039C10RIK			PITPNM2
2610044O15RIK					PTPN11				CCDC34OS		PTPN11		LPP			TMEM185A		MAFB			PTGDR					2610044O15RIK			TGFB1
2610101N10RIK					COL16A1				GM22558		COL16A1		CHST8			IRAK1		LOXL1			CCDC39					2610101N10RIK			FZD10
2610109H07RIK					PLA2G7				MIR378B		PLA2G7		WWC2			KHDRBS3		KIF19A			RERG					2610109H07RIK			PTPN9
2610204G22RIK					GOLM1				GM23739		GOLM1		WNK2			MGAT3		LSAMP			GM13071					2610204G22RIK			YES1
2610204M08RIK					ACADSB				GM29458		ACADSB		NID1			SDCBP2		TMEM132E			GM10406					2610204M08RIK			IGFBP5
2610301B20RIK					EFHD2				GM28625		EFHD2		C8A			LZIC		ABLIM3			GM7325					2610301B20RIK			MEGF6
2610301F02RIK					TAP2				GM37297		TAP2		E130311K13RIK			STK35		FAM131B			FBLIM1					2610301F02RIK			FGD2
2610306M01RIK					USP22				TRDC		USP22		HOXC13			EFNB2		GM20478			1700125G22RIK					2610306M01RIK			BIN1
2610507B11RIK					DOCK11				GM43273		DOCK11		FHL3			RPL37		LDOC1			PANCT2					2610507B11RIK			ABCC9
2610528E23RIK					ADAM23				AU023762		ADAM23		GM26764			CCDC64B		GM44261			GRB7					2610528E23RIK			FAM63A
2610528J11RIK					BMP1				GM45324		BMP1		DSP			GNA12		ARHGEF19			SNORA21					2610528J11RIK			VSTM2B
2700007P21RIK					UBE2C				GM29808		UBE2C		GM26797			SAE1		GM13003			ZFP575					2700007P21RIK			TSPAN12
2700023E23RIK					CETN2				GM13535		CETN2		SH3RF3			HIF3A		CEBPA			ATP4A					2700023E23RIK			KLHDC7A
2700029M09RIK					ELF2				TCL1		ELF2		GM9987			FHL1		PADI3			RASAL1					2700029M09RIK			SSBP3
2700049A03RIK					MAPK12				GM9899		MAPK12		KCNIP3			ANKRD27		MASP1			DDAH1					2700049A03RIK			THEM5
2700050L05RIK					WNT6				OLFR12		WNT6		SLC39A14			MYB		RAB25			GM42741					2700050L05RIK			DKK3
2700062C07RIK					PSMB4				OLFR924		PSMB4		D1PAS1			NODAL		RSPO1			TIPARP					2700062C07RIK			RHOU
2700078E11RIK					SMYD5				SLCO1A5		SMYD5		ABCG1			RAB36		GM26644			FZD2					2700078E11RIK			EML6
2700078K21RIK					POMT2				GM23772		POMT2		GM11517			STARD10		1700086L19RIK			RP24-570C10.8					2700078K21RIK			NLRP4F
2700081O15RIK					CXX1A				GM3835		CXX1A		D430041D05RIK			FKBP4		GM26581			TTLL1					2700081O15RIK			TRPV4
2700086A05RIK					CTNS				GM12510		CTNS		TMEM127			DDR2		LMOD1			OPN4					2700086A05RIK			FOXI3
2700097O09RIK					ADAMTS14				GM26187		ADAMTS14		DSCAML1			GM43031		CTHRC1			HDGFL1					2700097O09RIK			FBP1
2810002N01RIK					RCN1				GM23563		RCN1		CD55			GGT7		FLRT1			RP23-264J18.2					2810002N01RIK			DLGAP3
2810006K23RIK					LRRK1				GM6187		LRRK1		SYNGR3			CLIP3		ARHGAP27OS2			GM28437					2810006K23RIK			COL4A1
2810008D09RIK					TBC1D25				A530083M17RIK		TBC1D25		GM16220			TCEA3		FOXE1			GM13722					2810008D09RIK			ASPHD2
2810008M24RIK					MAPRE3				GM44095		MAPRE3		EML1			DTX4		GM45591			DNAIC1					2810008M24RIK			OAS1G
2810021B07RIK					EVI5L				GM10683		EVI5L		TBC1D12			SLC45A1		IQSEC3			CHD3					2810021B07RIK			RGS17
2810021G02RIK					PON3				GM45141		PON3		TTLL13			3110053B16RIK		GM3526			ESYT3					2810021G02RIK			MANBA
2810030E01RIK					MRPL17				TRPM8		MRPL17		RERG			ZFP148		1700125H03RIK			GM38100					2810030E01RIK			VGF
2810055G20RIK					TMED3				GM20563		TMED3		GALNT13			MDH1		BATF			ARL4C					2810055G20RIK			SLCO5A1
2810403A07RIK					ZFP819				GM23613		ZFP819		SPO11			TEK		GM16617			1700016D06RIK					2810403A07RIK			PIPOX
2810407C02RIK					PSMC2				MIR194-1		PSMC2		GM7325			NTNG2		GM11650			GM10020					2810407C02RIK			ACCSL
2810408P10RIK					EFNB1				CYP2B19		EFNB1		FBLIM1			ACACB		LRRC17			GM42873					2810408P10RIK			VGLL4
2810410L24RIK					RACGAP1				IGKV4-91		RACGAP1		SPRN			TNS2		6530411M01RIK			GM38058					2810410L24RIK			APC2
2810422J05RIK					1700029P11RIK				GM15886		1700029P11RIK		INSC			ENO4		FLNC			CCDC155					2810422J05RIK			MATK
2810422O20RIK					SBNO1				GM14104		SBNO1		FZD2			IL10		TMPRSS4			FADS2					2810422O20RIK			CTNND2
2810429I04RIK					CAMK2D				GM371		CAMK2D		MAP3K14			PLPPR4		GM33707			SLC22A20					2810429I04RIK			PTPN18
2810432D09RIK					SPAG7				GM22213		SPAG7		TNFRSF11B			ADGRV1		CLDN11			PHF11C					2810432D09RIK			BIK
2810432L12RIK					KIF14				GM9034		KIF14		PAG1			SPATA5L1		GM4959			ALDH1A2					2810432L12RIK			PHACTR3
2810442I21RIK					WDYHV1				GM17250		WDYHV1		CTSW			GM14165		ITGA3			EGR1					2810442I21RIK			LRRC8C
2810453I06RIK					TM6SF1				GM28403		TM6SF1		CHD3			ALOX15		COCH			GM37767					2810453I06RIK			UCHL1
2810459M11RIK					UBE2K				RP23-11B13.4		UBE2K		B230319C09RIK			FZD2		OTOG			STOX2					2810459M11RIK			DPP4
2810474O19RIK					NUDT11				THEG		NUDT11		HMCN1			BACH2		KCTD16			FAR2					2810474O19RIK			KLHL23
2900005J15RIK					VPRBP				BTNL10		VPRBP		CD40			VSTM2L		CACNG3			PLAGL1					2900005J15RIK			PRRXL1
2900006K08RIK					THOP1				ERN2		THOP1		N4BP2			GM4604		LRRN4			GM43305					2900006K08RIK			SLC4A3
2900010J23RIK					A930024E05RIK				CDH16		A930024E05RIK		GM5724			F8A		NELL1			KLF6					2900010J23RIK			FKBP14
2900010M23RIK					HNRNPC				SGCG		HNRNPC		ARL4C			GM16136		CEACAM19			FAAH					2900010M23RIK			CFH
2900011O08RIK					DHX37				PRAMEL5		DHX37		PLEKHG2			ECHDC2		SPEG			ACCS					2900011O08RIK			PLCH2
2900026A02RIK					DPH3				TSHZ2		DPH3		DHRS13			GM13148		HAPLN4			HDGFRP3					2900026A02RIK			JAG1
2900041M22RIK					ALPK2				BPIFC		ALPK2		LHX5			MLX		VWA2			PLA1A					2900041M22RIK			PIK3R3
2900052N01RIK					SEPT8				9430002A10RIK		SEPT8		ENAH			TTPA		GM10463			MYADML2OS					2900052N01RIK			SLC16A9
2900073G15RIK					HNRNPL				HOXB2		HNRNPL		RNF103			GM13651		S100A3			SATB2					2900073G15RIK			CD248
2900092D14RIK					GBP7				GM13744		GBP7		GM13648			APTX		PTPRU			PPHLN1					2900092D14RIK			MYH10
2900092E17RIK					PDPK1				GM6322		PDPK1		THSD1			PARL		GM28499			DLG4					2900092E17RIK			LRRC34
2900097C17RIK					AK3				GM9164		AK3		ESRRG			T		GM13032			NCCRP1					2900097C17RIK			SLC6A13
3010026O09RIK					TGFB1				GM12980		TGFB1		BPIFC			RPS25		TBX10			H2-D1					3010026O09RIK			AGPAT4
3110001D03RIK					TAX1BP3				GM15516		TAX1BP3		PROKR1			SEC14L4		DPY19L2			RP23-44D2.1					3110001D03RIK			GRIA3
3110002H16RIK					SORBS3				GM12587		SORBS3		PCDHA2			RASEF		GM15235			SULT1A1					3110002H16RIK			RAB31
3110003A17RIK					ZMYND19				GM11764		ZMYND19		PCDHA11			BCR		HMX1			SPON1					3110003A17RIK			AP3B2
3110040N11RIK					ZFP57				GM22987		ZFP57		KLF6			CBY1		GM10612			PLA2G4A					3110040N11RIK			RIN1
3110043O21RIK					AMOTL1				GM11753		AMOTL1		ITGB7			GNA13		GM7336			SPEF1					3110043O21RIK			PHLDB1
3110047P20RIK					STX2				4930443O20RIK		STX2		SCUBE1			TJP1		TNFSF18			EXOC3L2					3110047P20RIK			DNAJC6
3110049J23RIK					ASIC1				BLOODLINC		ASIC1		FAAH			DPP3		RPL23A-PS5			GM28523					3110049J23RIK			KIFC3
3110056O03RIK					MIB2				GM13561		MIB2		PKD1L2			NIPAL1		CXCL10			ELN					3110056O03RIK			CNNM1
3110062M04RIK					PRKAR2A				GM9573		PRKAR2A		ANKRD42			FAM126A		AGMAT			FAM167A					3110062M04RIK			PTPRS
3110079O15RIK					USP7				GM5652		USP7		4930542C12RIK			PANCT2		EMX1			STAT3					3110079O15RIK			LEFTY2
3110082D06RIK					PPDPF				MIR7016		PPDPF		ANXA6			MPDZ		FAM166A			CAPG					3110082D06RIK			SHISA6
3110082I17RIK					ZMYM2				D730001G18RIK		ZMYM2		EMID1			TEFM		A730013G03RIK			ST3GAL6					3110082I17RIK			SLC22A17
3110099E03RIK					ZDHHC2				RPL30-PS6		ZDHHC2		ACNAT1			STON2		RUFY4			TDH					3110099E03RIK			IGF2
3230401D17RIK					SMUG1				GM18894		SMUG1		TH			CROT		GM28523			DPYSL5					3230401D17RIK			STARD10
3830408C21RIK					BTF3				GM43544		BTF3		COL6A2			GM10557		IRX3OS			PRSS44					3830408C21RIK			GPR27
3930402G23RIK					PCGF6				AL603834.1		PCGF6		ANKS1B			GALNT4		CD300LG			NT5DC3					3930402G23RIK			NFIB
4430402I18RIK					ATP5B				GM43259		ATP5B		ZC3H12A			ARHGEF19		EEF1A2			SEZ6L2					4430402I18RIK			T
4432412L15RIK					MAGT1				GM7498		MAGT1		MAP3K8			RPS5		GM44662			GM26510					4432412L15RIK			LIFR
4632411B12RIK					ENOX1				GM44759		ENOX1		H2-D1			ADGRB1		FGD3			GM14070					4632411B12RIK			CHRNA4
4632415K11RIK					UBALD2				MYOCD		UBALD2		HOGA1			MIR1898		OLIG1			IER5L					4632415K11RIK			FNDC5
4632415L05RIK					ACADL				OLFR541		ACADL		MAPRE3			TUBB4A		SHISA8			HEXB					4632415L05RIK			1700061G19RIK
4632428N05RIK					NRBP2				ERICH4		NRBP2		IL4RA			2610005L07RIK		SPON1			CRLF1					4632428N05RIK			IGDCC4
4732471D19RIK					HSPA9				GM11924		HSPA9		GM26818			MXRA8		4930563D23RIK			CDK5R2					4732471D19RIK			ST8SIA3
4732471J01RIK					RASGRP1				GM24776		RASGRP1		ZFP36L3			TMEM158		GM6108			TUB					4732471J01RIK			METRNL
4831426I19RIK					9430076C15RIK				GM26361		9430076C15RIK		MAML3			POLA2		STK32A			KCNK1					4831426I19RIK			EGFL6
4833403I15RIK					ARMCX3				GAL3ST2		ARMCX3		LDHA			MYBPC2		DOC2A			ARRB1					4833403I15RIK			IGLON5
4833439L19RIK					GBP2B				GM5597		GBP2B		CAR3			SYT10		PLPPR4			GM6641					4833439L19RIK			BICC1
4833442J19RIK					DDX5				A930036K24RIK		DDX5		TDH			FKBP8		ZBTB7C			CAMP					4833442J19RIK			TGFA
4921501E09RIK					K230010J24RIK				GM45588		K230010J24RIK		EGFLAM			PORCN		GM9658			ADAMTSL2					4921501E09RIK			NMI
4921504E06RIK					KCND1				GM45615		KCND1		FGF4			AGPAT5		GM12111			TNK2OS					4921504E06RIK			ARC
4921506M07RIK					SEMA4C				GM9979		SEMA4C		CSTAD			STX1B		SCIN			OVOL2					4921506M07RIK			PLEKHH3
4921507P07RIK					GABRA5				RNU2-10		GABRA5		TGM3			PLCL2		GM9061			ANG					4921507P07RIK			CHRD
4921517D21RIK					CARD10				GM7553		CARD10		GM10069			ZCCHC3		TRPC4			GM26905					4921517D21RIK			ZFP819
4921517D22RIK					ACTN3				GM29129		ACTN3		CRLF1			4933413J09RIK		KRT79			GCHFR					4921517D22RIK			JAK3
4921517L17RIK					TSC1				AC121821.1		TSC1		SLC30A4			MELK		HPD			GM3788					4921517L17RIK			RHOBTB3
4921521F21RIK					ZFHX2				A230085B16RIK		ZFHX2		CAR13			CYP2C70		POU3F2			GM17232					4921521F21RIK			FOXP1
4921523A10RIK					PARVA				ABO		PARVA		ARRB1			BAHD1		RAB15			SULT4A1					4921523A10RIK			CGN
4921524J17RIK					DSP				PTPRC		DSP		ITM2C			ITGA3		GM21168			UROS					4921524J17RIK			DDR1
4921528O07RIK					YRDC				A		YRDC		ADAMTSL2			RPL13		PCNX2			KHDRBS2					4921528O07RIK			PMEPA1
4922501L14RIK					SOWAHB				GPRC5D		SOWAHB		GM44185			FOXD4		SV2B			D16ERTD472E					4922501L14RIK			JPH3
4922505E12RIK					PPP6R2				GM4832		PPP6R2		GM20678			NFASC		IPCEF1			TCAIM					4922505E12RIK			DENND2D
4922505G16RIK					FSD1L				OLFR539		FSD1L		GM37477			MLF2		GM11542			TNFRSF12A					4922505G16RIK			FRMD4B
4930402H24RIK					SIRT1				GM6055		SIRT1		SLC26A11			PLXDC2		COL6A1			ATG9B					4930402H24RIK			PSMB9
4930403N07RIK					PCF11				LIPO4		PCF11		GM26905			THOC2		RNF186			1700030C10RIK					4930403N07RIK
4930404A10RIK					AI314180				ZGLP1		AI314180		GM17322			IGLON5		MYCBPAP			GM37805					4930404A10RIK
4930404H21RIK					METTL2				GM12096		METTL2		GM43259			RPS6		SLC16A7			FGF14					4930404H21RIK
4930404N11RIK					TRIB3				GM15159		TRIB3		GCHFR			PTPN18		SLC16A2			CSRNP3					4930404N11RIK
4930412C18RIK					GM10499				GM15619		GM10499		UBD			NANS		MYO3A			PP2D1					4930412C18RIK
4930412O13RIK					STMN1				GM2670		STMN1		S100A1			SMAD7		DLX4OS			OLFR509					4930412O13RIK
4930417O13RIK					RBFA				GM37602		RBFA		GM17232			SECISBP2L		MEGF10			ISG15					4930417O13RIK
4930420K17RIK					1810037I17RIK				RHOX7-PS2		1810037I17RIK		JAZF1			GDF3		KRT7			RNF165					4930420K17RIK
4930422G04RIK					METTL21A				GM44920		METTL21A		1700007K13RIK			ARNT2		TMEM59L			GM10916					4930422G04RIK
4930422I07RIK					CCNB1				RP23-136G17.1		CCNB1		TMEM63B			PLEKHO1		COL6A3			D130017N08RIK					4930422I07RIK
4930429B21RIK					IGDCC3				RP23-88K14.7		IGDCC3		GM15516			ARHGAP21		KRT8			AGO1					4930429B21RIK
4930434E21RIK					2810403D21RIK				KDR		2810403D21RIK		HOXA7			CTU2		MFAP3L			GM17720					4930434E21RIK
4930444G20RIK					CTDSPL				OSMR		CTDSPL		D16ERTD472E			BST1		GM20681			SPINK2					4930444G20RIK
4930451C15RIK					TICRR				OLFR223		TICRR		SOAT1			ETNK1		CCDC144B			CCDC149					4930451C15RIK
4930451I11RIK					WDR35				SLC14A1		WDR35		LIX1			KCNH2		ST6GAL2			P3H4					4930451I11RIK
4930452B06RIK					2010300C02RIK				RPL10A-PS2		2010300C02RIK		TNFRSF12A			ATP1A3		1700112E06RIK			PRDM11					4930452B06RIK
4930455C21RIK					MEGF8				DMRTC1B		MEGF8		EGR3			PXDN		HPCA			ASGR2					4930455C21RIK
4930465K10RIK					NIPAL4				GM4852		NIPAL4		GDPD1			DARS		GM15234			GM11772					4930465K10RIK
4930470P17RIK					CDC42SE2				GM13337		CDC42SE2		PNP2			PAQR4		MEI1			FOSL2					4930470P17RIK
4930471G03RIK					HOOK3				GM8839		HOOK3		SLC9B2			CD59A		FTHL17A			EVX1OS					4930471G03RIK
4930471M23RIK					CAMK1				GM23657		CAMK1		HEBP2			TFDP2		ZFP608			RHPN1					4930471M23RIK
4930473A06RIK					COMMD3				GM22205		COMMD3		GM37805			ANAPC11		FERMT1			ADGRD1					4930473A06RIK
4930481A15RIK					ZFP664				GM16269		ZFP664		TRPM5			CAPN2		3632454L22RIK			HNF1A					4930481A15RIK
4930483J18RIK					CARMIL1				GM7707		CARMIL1		DMRTA2			TMEM98		ATP8B1			TMEM150C					4930483J18RIK
4930503L19RIK					ZFP989				GM7357		ZFP989		INAFM2			TCFL5		FGD2			KIF26A					4930503L19RIK
4930505A04RIK					PSMB9				GM37181		PSMB9		ISG15			GNAZ		CAR14			NPFF					4930505A04RIK
4930506M07RIK					GM43740				GM43087		GM43740		RNF165			BCL2L1		GALNT14			PECAM1					4930506M07RIK
4930507D05RIK					EIF2D				GM44081		EIF2D		MVB12B			RAD18		MYT1L			GM12244					4930507D05RIK
4930511I11RIK					PPA1				RP24-115M13.2		PPA1		ZCCHC14			JPH3		DBX2			FTHL17A					4930511I11RIK
4930511M06RIK					BLVRA				A330048O09RIK		BLVRA		SCLY			HTATIP2		TNN			GADD45G					4930511M06RIK
4930513N10RIK					CHPF				TRPD52L3		CHPF		C77370			HP1BP3		CACNA1B			H2-K2					4930513N10RIK
4930519F16RIK					PDZK1				ZFP683		PDZK1		CCDC149			CCDC39		RGS4			GM20518					4930519F16RIK
4930522H14RIK					NKIRAS2				KAT2B-PS		NKIRAS2		P3H4			GATM		VGF			GM10605					4930522H14RIK
4930523C07RIK					SP5				GM13370		SP5		MST1R			TSTD1		CRMP1			PCDH1					4930523C07RIK
4930524B15RIK					SPATS2L				GM19815		SPATS2L		COL3A1			ZFP992		KRT71			ZFP975					4930524B15RIK
4930528F23RIK					PANK1				4930552P12RIK		PANK1		MOB3A			CAND2		SH3RF2			PLCG2					4930528F23RIK
4930529M08RIK					COBLL1				GM37655		COBLL1		GLIS1			YIPF3		TRIM46			TERB2					4930529M08RIK
4930534B04RIK					MXRA8				GM13647		MXRA8		TTC39AOS1			WSCD1		PRR36			CDYL2					4930534B04RIK
4930538K18RIK					MTBP				AC124457.1		MTBP		GM11772			FNDC4		CALCR			CHM					4930538K18RIK
4930539E08RIK					RSU1				AI427809		RSU1		FOSL2			SLC23A1		GM27246			NCS1					4930539E08RIK
4930544O15RIK					CORO7				ADAP1		CORO7		ACSS1			SPP1		TRANK1			FAM105A					4930544O15RIK
4930549C01RIK					TEX10				GM43398		TEX10		SEPT4			POGLUT1		SKOR1			SERPINE2					4930549C01RIK
4930555I21RIK					ANKMY2				ABCB5		ANKMY2		RHPN1			F11R		ARHGAP27			MYO3A					4930555I21RIK
4930558C23RIK					HDAC6				PLCH2		HDAC6		EVX1OS			PIP5KL1		2310007B03RIK			2610005L07RIK					4930558C23RIK
4930562C15RIK					RNGTT				GM9429		RNGTT		P4HA2			SMARCA1		B230319C09RIK			GM15179					4930562C15RIK
4930563D23RIK					IPO7				PIRT		IPO7		TMEM150C			ECSIT		C1QTNF6			LY75					4930563D23RIK
4930567H12RIK					KAT7				PLATR23		KAT7		GM42549			6330403L08RIK		CD19			GM2991					4930567H12RIK
4930571K23RIK					IDH3G				NR5A2		IDH3G		GM15482			JAK3		GADD45G			AXIN2					4930571K23RIK
4930572J05RIK					MAN2B2				BHLHE23		MAN2B2		MIXL1			CR2		SLC45A1			SRRM3					4930572J05RIK
4930579G22RIK					ARHGAP24				OLFR921		ARHGAP24		PEX2			SPINT3		GM16027			SPNS2					4930579G22RIK
4930579J09RIK					TCL1				GM45519		TCL1		GM20518			KLF14		ZBTB42			EFHB					4930579J09RIK
4930581F22RIK					FNTB				GM16588		FNTB		HRH3			YES1		FOXA1			GM9658					4930581F22RIK
4930583H14RIK					KDM3A				GM44428		KDM3A		GM37621			ENC1		CES2F			HIST3H2BA					4930583H14RIK
4930583K01RIK					TMEM9B				MYL2		TMEM9B		NCS1			RIMKLA		PRSS8			GRIK5					4930583K01RIK
4930584F24RIK					NUPL1				GM33994		NUPL1		LYN			ZFP608		LRRC25			4930442P19RIK					4930584F24RIK
4930588N13RIK					SMYD2				GM42793		SMYD2		TGFB3			TRABD		TAC4			GGT7					4930588N13RIK
4930590J08RIK					NKD1				CYBB		NKD1		GM29170			PODXL		HAPLN2			MOK					4930590J08RIK
4931406C07RIK					STARD7				GM13012		STARD7		NUDT11			CTNS		ASGR2			IQGAP1					4931406C07RIK
4931406P16RIK					GM5860				NLRP4A		GM5860		SNPH			SMO		GM26805			ZFP964					4931406P16RIK
4931408A02RIK					RBM8A				GM43683		RBM8A		NUCB2			ABHD14A		B4GALNT1			RP23-136G17.1					4931408A02RIK
4931409K22RIK					CEP170B				1700042O10RIK		CEP170B		D530033B14RIK			FXYD5		NOV			CCDC82					4931409K22RIK
4931414P19RIK					RBM38				GM6153		RBM38		PERM1			UROD		GM9999			TUBB6					4931414P19RIK
4931417G12RIK					TPBG				GLOD5		TPBG		RIN3			GM8624		DUOX2			GM3076					4931417G12RIK
4931429I11RIK					NOP9				UPK1A		NOP9		GM26569			TMEM8		PDLIM2			WI1-648A4.1					4931429I11RIK
4931432M23RIK					GMIP				HMGCS2		GMIP		ENPP5			RPL18A		DUSP9			KCNQ2					4931432M23RIK
4931440L10RIK					TOPORS				GM37583		TOPORS		ZSCAN2			GM44997		EGR4			SPOCK2					4931440L10RIK
4931440P22RIK					TOLLIP				HTR1B		TOLLIP		SLC35E4			SDHAF1		CHAT			RNF144B					4931440P22RIK
4932411G14RIK					AKT1				SOX2		AKT1		PLEKHN1			GM12244		PTGFR			GM7583					4932411G14RIK
4932412H11RIK					POLD2				SYPL2		POLD2		RUSC1			JAG2		GM5089			HTATIP2					4932412H11RIK
4932415G12RIK					FH1				RIPPLY1		FH1		GRIK5			FAM69C		CAPN12			PHYHIPL					4932415G12RIK
4932416H05RIK					CPXM1				SLC7A3		CPXM1		HAND1			GRIP2		4833412C05RIK			CCDC33					4932416H05RIK
4932418E24RIK					ARHGEF10				ACE		ARHGEF10		GGT7			USP45		GM19938			SLC43A1					4932418E24RIK
4932425I24RIK					PDLIM2				C8A		PDLIM2		PTPN21			MEGF6		FRMPD4			NTN1					4932425I24RIK
4932431H17RIK					TST				2410137M14RIK		TST		OTOS			GM3764		FBXO32			CORO1A					4932431H17RIK
4932435O22RIK					TRIM7				SMTNL1		TRIM7		TUBB6			TRIM61		OSR1			GM26694					4932435O22RIK
4932438H23RIK					DIMT1				2700078F05RIK		DIMT1		FOXL2			SLC25A46		ITIH5			D030025P21RIK					4932438H23RIK
4932441K18RIK					ZFP658				GM22884		ZFP658		RNF144B			MLLT6		GM9939			SPTB					4932441K18RIK
4932443I19RIK					DLG1				GM37568		DLG1		SLC43A1			ARL4C		GM43596			EFNB2					4932443I19RIK
4933400C05RIK					CHST12				GM12254		CHST12		NTN1			NOTUM		MEDAG			BAG2					4933400C05RIK
4933401F05RIK					SURF4				KRT23		SURF4		LHFPL1			PGLYRP1		AATK			PLBD1					4933401F05RIK
4933402J07RIK					4930402H24RIK				GM38059		4930402H24RIK		FBXL21			TRAP1A		PLEKHD1OS			ANKRD2					4933402J07RIK
4933402N03RIK					ZFP1				SNORA47		ZFP1		SPTB			GPRC5C		FAM217B			JAM2					4933402N03RIK
4933402P03RIK					XRCC1				FOXP1		XRCC1		EFEMP2			PHYHIPL		SQRDL			FIGNL2					4933402P03RIK
4933403F05RIK					GM20678				GM12618		GM20678		NMNAT3			AA414768		GM13049			ISG20					4933403F05RIK
4933403G14RIK					THOC6				GM8126		THOC6		TNFRSF1B			D16ERTD472E		GM5712			PROB1					4933403G14RIK
4933404M02RIK					CD40				GM26800		CD40		AEBP1			USP9X		HPCAL4			PDZRN4					4933404M02RIK
4933404O12RIK					UBE2J1				MIR7237		UBE2J1		BAG2			TRAF6		PCDH9			RASD1					4933404O12RIK
4933406K04RIK					KAT2B				GM42728		KAT2B		JAM2			GM867		RP24-345M22.2			LARP1B					4933406K04RIK
4933406M09RIK					TBC1D9B				PZP		TBC1D9B		ISM2			IMP3		A930002H24RIK			GM44662					4933406M09RIK
4933407C03RIK					GSPT1				GM11198		GSPT1		FIGNL2			GM42555		JPH2			NOS3					4933407C03RIK
4933407P14RIK					ZFP362				RP24-175C20.15		ZFP362		TMCC1			B3GNTL1		ABCA9			PANX2					4933407P14RIK
4933411K16RIK					GPX8				GM12966		GPX8		PCDHB16			GUCY1A2		ADH7			KLF14					4933411K16RIK
4933413N12RIK					POLR2H				DUOX2		POLR2H		6030468B19RIK			MARCKS		CDKL1			NFATC2					4933413N12RIK
4933416C03RIK					GSTA4				GM35013		GSTA4		GM43581			GMEB1		INSM2			DUXBL3					4933416C03RIK
4933417A18RIK					RHBDF1				SLC10A4		RHBDF1		GJD2			TMEM107		BARX2			NFATC2IP					4933417A18RIK
4933421E11RIK					MVB12B				GPR152		MVB12B		GM43930			COCH		GM14321			FGD5					4933421E11RIK
4933422H20RIK					CLNS1A				GM45186		CLNS1A		COMMD3			GDE1		GM24384			GCNT4					4933422H20RIK
4933425O20RIK					ENDOD1				HK3		ENDOD1		FAM43A			NHS		KLK4			GM12941					4933425O20RIK
4933426M11RIK					6820431F20RIK				GM17374		6820431F20RIK		KLF14			ANKRD13A		TMEM158			SYNPR					4933426M11RIK
4933427D06RIK					CAP2				MIR7053		CAP2		NFATC2IP			DLL4		SLC28A2			SLC39A3					4933427D06RIK
4933427D14RIK					SIDT1				GM9103		SIDT1		GM14426			PLA2G4A		PCDH1			TTYH1					4933427D14RIK
4933431E20RIK					NBL1				GM15229		NBL1		SLC12A5			IL2RG		GM3667			RP23-242K3.5					4933431E20RIK
4933432B09RIK					RNF144B				GM13016		RNF144B		TMEM121			NEUROD1		SLC16A3			MYO7A					4933432B09RIK
4933433P14RIK					ZFP687				GM16174		ZFP687		GCNT4			GPC1		GM43789			MATN2					4933433P14RIK
4933439F18RIK					C2CD5				GM44453		C2CD5		CDKN1C			AGK		SVEP1			TDRP					4933439F18RIK
5031414D18RIK					CENPE				GM8261		CENPE		RHBDL2			FGFBP3		MSLN			NHSL1					5031414D18RIK
5031425F14RIK					MPDU1				GM26925		MPDU1		HSPH1			NQO2		PSORS1C2			LDHA-PS					5031425F14RIK
5031439G07RIK					SGSM2				GM44271		SGSM2		GM44913			PTGIS		ARHGAP8			AMN					5031439G07RIK
5033406O09RIK					MNT				GM22403		MNT		GM8330			FAM46B		CNTN2			CFAP77					5033406O09RIK
5033411D12RIK					INO80				GM13379		INO80		FAM83F			GM37349		FGFBP3			COBL					5033411D12RIK
5033414K04RIK					KIF20A				GM12678		KIF20A		LYNX1			BCL9		GM6337			GM3764					5033414K04RIK
5133401N09RIK					TMEM33				GM37967		TMEM33		TUBG2			DIS3L		CELF3			TNFAIP2					5133401N09RIK
5330413P13RIK					PAF1				GM6702		PAF1		EXTL1			PEAK1		TEAD3			SNX1					5330413P13RIK
5330417C22RIK					DPP6				IL16		DPP6		GBP3			BC035947		TCFL5			HOXB9					5330417C22RIK
5330426P16RIK					DNAJC8				GM25190		DNAJC8		IFNGR1			CRIP2		TNFAIP2			SETD7					5330426P16RIK
5330437I02RIK					PLGRKT				PFKP		PLGRKT		MATN2			FIGNL2		GM26739			VANGL1					5330437I02RIK
5430402O13RIK					IFNGR1				GLRP1		IFNGR1		OLFR373			GM6768		B230359F08RIK			1810041L15RIK					5430402O13RIK
5430405G05RIK					AFAP1L2				GM20702		AFAP1L2		TGFBR2			IGFBP2		B630019A10RIK			KCNB1					5430405G05RIK
5430407P10RIK					ORC2				OLFR1489		ORC2		ORAI2			FBXO41		ALPK1			GM8292					5430407P10RIK
5430413K10RIK					NR3C1				GM43403		NR3C1		IL33			BOLL		CAPN2			ECHDC2					5430413K10RIK
5430416O09RIK					NAA16				GM44735		NAA16		WWTR1			LDLRAD4		GM3248			SEC14L4					5430416O09RIK
5430419D17RIK					GPD2				ITPKA		GPD2		COBL			MAPKAPK3		1700084F23RIK			CLDN8					5430419D17RIK
5730403B10RIK					RARG				GM15877		RARG		GAS7			GALK2		ADORA1			CCDC85A					5730403B10RIK
5730409E04RIK					DLGAP1				CEACAM9		DLGAP1		TLE6			ZFYVE16		SLFN5OS			ZFHX3					5730409E04RIK
5730410E15RIK					CALD1				GSTA3		CALD1		ARHGAP6			ZFP978		PPP1R1A			NOV					5730410E15RIK
5730419I09RIK					ZFP710				GM21985		ZFP710		ZFP362			CDCP1		GM14862			RRAGD					5730419I09RIK
5730422E09RIK					BMI1				C130073F10RIK		BMI1		OLFR755-PS1			ILF3		SLC6A17			ULK3					5730422E09RIK
5730437N04RIK					IL17RC				TGM3		IL17RC		CLEC18A			YOD1		A930024N18RIK			KYAT3					5730437N04RIK
5730455O13RIK					RDH10				PLATR6		RDH10		SETD7			CMPK2		TNFSF11			GNAT2					5730455O13RIK
5730494N06RIK					MAPKAPK3				4930526L06RIK		MAPKAPK3		PARP3			MYO5A		NACAD			ZBTB44					5730494N06RIK
5730508B09RIK					ATF3				1600029O15RIK		ATF3		1810041L15RIK			GRHL1		TMEM213			FOXD1					5730508B09RIK
5730522E02RIK					PTPN9				CLNK		PTPN9		TMEM150A			COBLL1		CDH7			DIS3L					5730522E02RIK
5730528L13RIK					FIZ1				GM45036		FIZ1		RP23-138K22.4			MYO3B		TRIO			GPRC5B					5730528L13RIK
5730590G19RIK					ARF4				GM20717		ARF4		GM14719			GM10293		EPHA10			3110083C13RIK					5730590G19RIK
5730601F06RIK					CRB2				OLFR1238		CRB2		FZD6			OSCP1		TFPI2			DDR2					5730601F06RIK
5830403L16RIK					PXDC1				KLRB1F		PXDC1		GPX3			COL18A1		RP24-93F20.6			CFP					5830403L16RIK
5830411N06RIK					S100A10				CHAD		S100A10		RP23-54G12.8			LGALSL		TEX26			CNIH3					5830411N06RIK
5830415F09RIK					PLXNA1				GM16167		PLXNA1		TIMP2			GM12111		RASGRF1			MFNG					5830415F09RIK
5830416P10RIK					ZFP467				GM6133		ZFP467		ZMAT4			GM9658		ASIC2			GM37515					5830416P10RIK
5830427D03RIK					GM15675				MECOM		GM15675		CNPPD1			PTRF		CXCL5			GM13161					5830427D03RIK
5830433M19RIK					ATPIF1				GM11496		ATPIF1		ZFP69			MET		GM29440			LRRIQ4					5830433M19RIK
5930412G12RIK					ATG16L2				SPATA31D1D		ATG16L2		AMT			SHC2		GM37737			GM13651					5930412G12RIK
6030405A18RIK					FAM174B				OLFR373		FAM174B		RASL11A			EPDR1		GM5796			CASQ2					6030405A18RIK
6030419C18RIK					MTM1				GM5650		MTM1		KCTD12			RP23-242K3.5		LRRN3			PEG10					6030419C18RIK
6030429G01RIK					SOCS5				GM11192		SOCS5		CTSH			PNPLA2		VSX1			ZFP9					6030429G01RIK
6030446N20RIK					CBL				GM2559		CBL		DOCK3			GJA4		PODXL			HIP1					6030446N20RIK
6030468B19RIK					ST13				RP23-356D13.10		ST13		LRRIQ4			SLC18B1		INAFM2			TRPS1					6030468B19RIK
6030498E09RIK					SGMS1				GM22513		SGMS1		KCNJ5			VWA2		SLC32A1			POPDC3					6030498E09RIK
6130401L20RIK					COL9A2				MORC2B		COL9A2		CASQ2			ELK3		SLC10A4			ATCAY					6130401L20RIK
6230400D17RIK					CHKA				GM22906		CHKA		PEG10			PLXND1		GM13583			B3GALT1					6230400D17RIK
6330403A02RIK					ASL				GM22300		ASL		ABCB1B			ZC3HAV1		SAA1			GM38245					6330403A02RIK
6330406I15RIK					GM14412				GM6169		GM14412		ZFP9			SLC39A4		LRRC8C			RFLNB					6330406I15RIK
6330407J23RIK					EDEM1				KLF2		EDEM1		HIP1			TRAM2		NPTXR			CALHM2					6330407J23RIK
6330416G13RIK					DEPDC1B				GM3143		DEPDC1B		GSDMD			GPR162		CHRDL1			FBXO32					6330416G13RIK
6330439K17RIK					TIMM17A				GM5251		TIMM17A		GM8113			PACSIN3		GM43293			SDCBP2					6330439K17RIK
6330503K22RIK					APOB				TAGLN3		APOB		ST7			CCDC92B		ZFP831			GATM					6330503K22RIK
6330512M04RIK					STRAP				FGF4		STRAP		MAGED2			STAR		3110083C13RIK			MYO18B					6330512M04RIK
6330527O06RIK					REPIN1				HS3ST5		REPIN1		POPDC3			SHROOM4		CNRIP1			GAD1					6330527O06RIK
6330545A04RIK					GM38056				USP9Y		GM38056		DOK7			5830454E08RIK		CBLN1			CLCF1					6330545A04RIK
6330549D23RIK					NUAK1				SPIC		NUAK1		PTH1R			MFNG		KRT72			GM26581					6330549D23RIK
6330577E15RIK					IQSEC2				DOCK2		IQSEC2		NOTCH3			RIMS2		CCNB3			PTPN13					6330577E15RIK
6330578E17RIK					RYBP				GM28720		RYBP		RFLNB			SH3RF1		WNT10B			PPP4R4					6330578E17RIK
6430527G18RIK					DDOST				OLFR925-PS1		DDOST		TRNP1			UBXN6		GM14661			CELF4					6430527G18RIK
6430531B16RIK					SRSF3				GM7325		SRSF3		HIST1H3F			RPS3A3		GM14964			CRACR2B					6430531B16RIK
6430537H07RIK					TCN2				GM44631		TCN2		HOXB2			TOR1AIP2		PXDN			SLC18B1					6430537H07RIK
6430548M08RIK					VBP1				CD3G		VBP1		RSPH9			MAP4K3		BRSK2			ICAM5					6430548M08RIK
6430562O15RIK					HARBI1				THEM5		HARBI1		CLCF1			SAMD10		MT3			CDKL1					6430562O15RIK
6430571L13RIK					ARL14EPL				GM29561		ARL14EPL		ZFP282			NOTUMOS		GM42644			SCN9A					6430571L13RIK
6430573F11RIK					TUBB5				SEPT1		TUBB5		WHRN			SLC40A1		GM42642			PARM1					6430573F11RIK
6430598A04RIK					C2CD2				LGI1		C2CD2		NTF5			SYDE2		TBX21			FAM64A					6430598A04RIK
6430704M03RIK					BCAR1				GM26814		BCAR1		PPP4R4			GPRC5B		B230322F03RIK			CAMK2N2					6430704M03RIK
6530401D17RIK					FBXL12				KLF17		FBXL12		PDYN			2410141K09RIK		GM18716			ELAVL3					6530401D17RIK
6530401N04RIK					CERS2				MYBPC3		CERS2		MTMR11			ABCG1		GPBAR1			CDX1					6530401N04RIK
6530402F18RIK					KLF2				KCNJ16		KLF2		CRACR2B			ZFP46		GM2762			ARNT2					6530402F18RIK
6530411M01RIK					CMAS				H2-M6-PS		CMAS		RASSF1			1700016D06RIK		P4HA3			AMZ1					6530411M01RIK
677156					ARFGEF1				TAC2		ARFGEF1		CDKL1			GM6904		GM10605			GM14094					677156
6820408C15RIK					CHKB				ARL13A		CHKB		CLIC6			TMEM89		GABRA3			MUM1L1					6820408C15RIK
7420416P09RIK					IDS				PDCL2		IDS		A930003O13RIK			AGT		PPFIA2			HSPB1					7420416P09RIK
7530420F21RIK					URB2				GM38359		URB2		TNNT1			TMEM236		MAT1A			SERF1					7530420F21RIK
8030462N17RIK					GM42863				GM33222		GM42863		ARNT2			MIR7003		VSIG8			CUBN					8030462N17RIK
8430406I07RIK					UBASH3B				AOAH		UBASH3B		CNTNAP1			ZFP189		RNF152			ITPK1					8430406I07RIK
8430408G22RIK					TRAFD1				MS4A7		TRAFD1		PSTPIP1			1700016C15RIK		EPSTI1			STK32C					8430408G22RIK
8430410K20RIK					UMPS				GM43568		UMPS		PON3			CYP2C40		ST8SIA3			G2E3					8430410K20RIK
8430419L09RIK					TICAM1				MYCN		TICAM1		UPK1A			ALDOB		TMEM200C			ARRDC2					8430419L09RIK
8430427H17RIK					GPSM1				GM28060		GPSM1		PPP1R13B			CCR9		PCSK1N			GM44509					8430427H17RIK
8430429K09RIK					PLXNB2				GM43581		PLXNB2		CERK			LMOD2		PLCD1			UNC5A					8430429K09RIK
9030224M15RIK					GLI3				TFAP2A		GLI3		FXYD6			F10		SMTNL1			GM6222					9030224M15RIK
9030409G11RIK					KLHDC4				UPK3B		KLHDC4		NUDT17			PCDHB20		LRRC38			EPS8					9030409G11RIK
9030420J04RIK					AURKA				TTLL13		AURKA		HOXA1			GM5946		FRZB			GPR153					9030420J04RIK
9030425E11RIK					NEK9				GM16220		NEK9		PCDHB22			VMN1R210		GM7565			TENM4					9030425E11RIK
9030612E09RIK					4930430F08RIK				SFRP4		4930430F08RIK		GPR153			KRT73		GM45337			CPNE5					9030612E09RIK
9030617O03RIK					TRAP1				CFAP61		TRAP1		HSD11B2			GM4943		GPR101			TEKT1					9030617O03RIK
9030624J02RIK					SPO11				GM22281		SPO11		COL9A2			GM5535		AB124611			CLN5					9030624J02RIK
9030625A04RIK					PSMG1				GM5724		PSMG1		ACSBG2			GM11874		MFSD6L			GNAS					9030625A04RIK
9130008F23RIK					TBC1D1				SPN		TBC1D1		APOBR			GM13915		GM11732			CPLX3					9130008F23RIK
9130011E15RIK					IL6ST				CHST8		IL6ST		TENM4			GM14070		DPYSL2			IL6RA					9130011E15RIK
9130011J15RIK					DLGAP5				ELAVL4		DLGAP5		ZMYND15			GM26020		GM15908			SERPINB9					9130011J15RIK
9130017N09RIK					ZFP617				AADAC		ZFP617		H2-T3			GM16764		NECTIN4			RIPK4					9130017N09RIK
9130221D24RIK					LRFN4				GM31415		LRFN4		GM14561			GM11492		SEMA4C			FGF17					9130221D24RIK
9130230L23RIK					GM5724				GM5860		GM5724		FAM63B			GM4340		DNAIC1			TPI1					9130230L23RIK
9130401M01RIK					TBRG4				OLFR419		TBRG4		TSPAN13			VMN2R82		NCCRP1			GM15549					9130401M01RIK
9130404D08RIK					4833439L19RIK				GM44916		4833439L19RIK		GHR			MIR3100		GM16136			GM25632					9130404D08RIK
9130404H23RIK					KPNA2				GM19246		KPNA2		IL6RA			5830468F06RIK		SPRN			C3					9130404H23RIK
9230110C19RIK					2410137M14RIK				SERPINB1B		2410137M14RIK		BBS7			4930554C24RIK		VSX2			DMRT3					9230110C19RIK
9230114K14RIK					PAG1				1700097N02RIK		PAG1		SERPINB9			GM29611		OVOL1			MIR6236					9230114K14RIK
9230116N13RIK					LIMCH1				IGKV4-90		LIMCH1		GM6086			I830127L07RIK		GM37811			GM17045					9230116N13RIK
9330020H09RIK					SELENON				GM13158		SELENON		RIPK4			4930403P22RIK		GM30280			CARMIL1					9330020H09RIK
9330111N05RIK					G3BP2				1700024G13RIK		G3BP2		FGF17			GM37420		SIX3			SERPING1					9330111N05RIK
9330133O14RIK					RHEB				GM14541		RHEB		IL17RC			A530030E21RIK		GRM1			PCBP4					9330133O14RIK
9330175E14RIK					NUP107				PPEF1		NUP107		TMEM191C			4930434O05RIK		DLX6			GM37420					9330175E14RIK
9330182L06RIK					TOMM40				RP23-23P9.7		TOMM40		EMP2			GM7039		GM15190			CDH10					9330182L06RIK
9430008C03RIK					SLC9A9				GGT6		SLC9A9		2610035D17RIK			GM45340		LY6H			SLC6A6					9430008C03RIK
9430015G10RIK					PCK2				GM42866		PCK2		SLC6A15			GM20751		ITIH4			BARX2					9430015G10RIK
9430016H08RIK					ATXN3				GM14267		ATXN3		TRIM2			SERF1		GUCY2E			DNAH12					9430016H08RIK
9430020K01RIK					SVOP				AMD-PS3		SVOP		DNM1			DTX1		GM23105			ZFP185					9430020K01RIK
9430023L20RIK					IL13RA1				TMEM45B		IL13RA1		ATOH8			TRIP6		4930527A07RIK			1700016C15RIK					9430023L20RIK
9430038I01RIK					PRKD2				E530001F21RIK		PRKD2		KLRG2			TBCEL		ATCAY			PIK3AP1					9430038I01RIK
9430070O13RIK					PNPO				GCK		PNPO		SLC7A3			GM37422		LRRC43			APOBEC2					9430070O13RIK
9430076C15RIK					GRTP1				RP23-62D21.4		GRTP1		GM26517			STX6		PRRT1			MT3					9430076C15RIK
9430083A17RIK					ATXN1L				GM13929		ATXN1L		2900005J15RIK			ZFP865		H2-Q6			D5ERTD605E					9430083A17RIK
9530003J23RIK					PDCD4				GM5086		PDCD4		PCK2			4930519F16RIK		GM9419			GM44638					9530003J23RIK
9530008L14RIK					DNAJC9				GM44724		DNAJC9		TDRD5			SESTD1		GDNF			NACAD					9530008L14RIK
9530026P05RIK					THBS3				SAMD7		THBS3		DNAH12			ESF1		1700125G22RIK			PTGES					9530026P05RIK
9530036O11RIK					EXOC4				GM45381		EXOC4		PDCL2			NCOA6		TESC			GDAP1L1					9530036O11RIK
9530059O14RIK					NOC3L				RP23-158J3.2		NOC3L		TMEM200A			SERPINB9		PLCB2			OPRK1					9530059O14RIK
9530068E07RIK					FAM132A				GM9722		FAM132A		LACTBL1			HIVEP2		LRRC63			FCGBP					9530068E07RIK
9530077C05RIK					ORC5				GM13880		ORC5		APOBEC2			MED30		1700012C14RIK			LYSMD2					9530077C05RIK
9630028H03RIK					TMEM63B				RP23-478A9.5		TMEM63B		PENK			PCDHGC3		SEMA6B			MYH13					9630028H03RIK
9630033F20RIK					HTRA3				PXT1		HTRA3		SLAMF1			LZTS3		GM13029			TTC7					9630033F20RIK
9830001H06RIK					GUSB				SOX21		GUSB		BACE2			EFS		PLA2G2F			GM6548					9830001H06RIK
9830107B12RIK					PCNA				ANKRD36		PCNA		ACTC1			MYH10		PCDHAC1			GTSF1L					9830107B12RIK
9930013L23RIK					NPTX2				LRRC31		NPTX2		WNT3			BC016579		FGF9			GM11627					9930013L23RIK
9930023K05RIK					CRTC1				RGCC		CRTC1		NACAD			ESYT3		CLDN7			DCSTAMP					9930023K05RIK
A					CTSO				GM45465		CTSO		GDAP1L1			RPS27		HRH3			PERP					A
A030009H04RIK					HMGXB4				PGPEP1L		HMGXB4		MFAP5			9430076C15RIK		FOXJ1			TNFSF12					A030009H04RIK
A130022J15RIK					FAM63B				ADAMTS9		FAM63B		VASH1			GRSF1		WNT8B			FN1					A130022J15RIK
A130042E20RIK					TNNI1				ANO1		TNNI1		ARL2BP			SLC35F1		OAS1C			FNDC3C1					A130042E20RIK
A1BG					TMEM88				TRPC5OS		TMEM88		TTC7			RIOK3		OLFR1419			RSPO2					A1BG
A1CF					SLC16A9				ENOX1		SLC16A9		GM16201			EDA2R		GM9359			TTC21B					A1CF
A230046K03RIK					AK010878				RP23-337J18.2		AK010878		USP46OS1			EIF5B		4631405J19RIK			GM30414					A230046K03RIK
A230050P20RIK					DNAJC1				SMOK4A		DNAJC1		GTSF1L			FOXR2		GALR2			PFKL					A230050P20RIK
A230065H16RIK					PHC2				RP23-138K22.4		PHC2		STON1			4930405A21RIK		TBX22			GM16211					A230065H16RIK
A230069A22RIK					OLFR1385				HYDIN		OLFR1385		PERP			ALAD		GM14928			OSBPL10					A230069A22RIK
A2BP1					NEK7				CLDN20		NEK7		A530016L24RIK			TGDS		FBP1			NPPA					A2BP1
A2M					PPFIBP1				1700024B05RIK		PPFIBP1		FBXO36			BCS1L		STXBP6			OAS1A					A2M
A330049M08RIK					STT3A				RERG		STT3A		H2-T22			SLAIN1OS		SAMD14			RALGPS1					A330049M08RIK
A330050B17RIK					DBF4				TTC29		DBF4		RIMBP3			BRPF3		GM42517			RASSF4					A330050B17RIK
A330050F15RIK					NOC4L				CABP4		NOC4L		FAM83H			CALCA		GM13416			PHF21B					A330050F15RIK
A430005L14RIK					PDZK1IP1				GM38014		PDZK1IP1		PSME2B			ALKBH8		ARRB1			OLFR718-PS1					A430005L14RIK
A430033K04RIK					METTL1				PGC		METTL1		TMEM140			FASTK		PHOX2B			VSTM4					A430033K04RIK
A430078G23RIK					CTH				CLPS		CTH		SH3D19			PLPP1		GPRC5C			CEBPD					A430078G23RIK
A430084P05RIK					BRCA1				CRXOS		BRCA1		GM37904			ATRX		PPP2R2B			SVEP1					A430084P05RIK
A430093F15RIK					H2-M5				GM43264		H2-M5		NIPAL4			WDR73		GRIA1			RP23-314A15.5					A430093F15RIK
A430107D22RIK					RBPMS2				ACTRT3		RBPMS2		TMEM25			ZFP963		STK32C			DIXDC1					A430107D22RIK
A430107O13RIK					MAP7D1				SCGB2A2		MAP7D1		OSBPL10			RPL23A		ATP2C2			BMP8A					A430107O13RIK
A430110N23RIK					SIRT6				GM15613		SIRT6		NUAK1			PLS3		GM10087			CACNA1H					A430110N23RIK
A4GALT					ING5				GM5687		ING5		LAMB3			RAP1GDS1		GM3264			RP23-162P10.8					A4GALT
A530013C23RIK					GM28268				CLEC2I		GM28268		PPL			BCAP31		GM4577			SGK1					A530013C23RIK
A530016L24RIK					MXD4				GM27040		MXD4		RRAD			NAIP3		GSTT1			TUBA1A					A530016L24RIK
A530053G22RIK					IRS2				PRPH2		IRS2		CARD14			PIK3CB		5330417C22RIK			PRMT8					A530053G22RIK
A530058N18RIK					CRYL1				CACNA2D4		CRYL1		RALGPS1			FSTL1		GATM			TCEAL6					A530058N18RIK
A530082C11RIK					ADAMTS15				MIR6406		ADAMTS15		GM11496			MRAS		DBN1			NAIP6					A530082C11RIK
A530088H08RIK					FXR1				OLFR459		FXR1		S100A3			CRIP1		PLA2G4A			MIR3100					A530088H08RIK
A630001G21RIK					RNF150				GM3764		RNF150		SYTL4			ADAM12		SV2C			I830127L07RIK					A630001G21RIK
A630007B06RIK					PTGFRN				GM12279		PTGFRN		VSTM4			FAM171B		MIR6236			NSMF					A630007B06RIK
A630033E08RIK					TAPBP				HDC		TAPBP		CEBPD			SULT4A1		3300002P13RIK			SPP1					A630033E08RIK
A630055G03RIK					TPX2				GM22089		TPX2		SVEP1			CDCA8		FAM183B			ZFP651					A630055G03RIK
A630066F11RIK					MGA				OTOGL		MGA		TNF			AP1M1		CATSPER4			GM37758					A630066F11RIK
A630072M18RIK					FAM83G				VAULTRC5		FAM83G		BMP8A			NFU1		PAX2			TRABD2B					A630072M18RIK
A630089N07RIK					COTL1				GM29138		COTL1		GM37258			KRT1		GM12409			MAP1A					A630089N07RIK
A730011L01RIK					PICALM				GM45312		PICALM		CACNA1H			TTYH3		CORO2A			SSC5D					A730011L01RIK
A830018L16RIK					RASL10B				GM11528		RASL10B		PDGFD			SMYD4		MIR3070B			EPHX4					A830018L16RIK
A830080D01RIK					EEF1E1				SGCZ		EEF1E1		BVES			BPGM		SLITRK5			DNMT3A					A830080D01RIK
A830093I24RIK					CNIH1				GM6195		CNIH1		SGK1			PIK3AP1		OTX2			SCCPDH					A830093I24RIK
A930001N09RIK					USP47				GM37101		USP47		SELP			MAPK8IP1		CHP2			OLIG1					A930001N09RIK
A930004D18RIK					RRAD				GM14373		RRAD		GM37195			PTOV1		KCNMB2			9530051G07RIK					A930004D18RIK
A930007I19RIK					RNASEH1				LRRC75AOS1		RNASEH1		KRT8			ARL8B		OPRD1			OLIG3					A930007I19RIK
A930011G23RIK					LAMC1				GM8114		LAMC1		NSMF			MEX3A		FOXC2			TNFRSF19					A930011G23RIK
A930015D03RIK					PGM2L1				GM37837		PGM2L1		GM23071			DNMT3A		PABPC1L			RPS18-PS3					A930015D03RIK
A930018P22RIK					PDCD6IP				GM43299		PDCD6IP		SPP1			MYH6		MIR367			ACOT9					A930018P22RIK
A930038C07RIK					ZFP985				GM43028		ZFP985		MSANTD3			EMILIN1		GM21057			RAMP3					A930038C07RIK
AA387883					ACSBG2				MIR199A-1		ACSBG2		K230010J24RIK			DMGDH		MAP1A			GM26760					AA387883
AA408296					GM7389				MROH5		GM7389		ZFP651			TIGAR		ASPHD2			PDE3A					AA408296
AA415398					SLC16A4				LRCOL1		SLC16A4		TRABD2B			GM5602		STARD10			TRANK1					AA415398
AA465934					SYDE1				GM11869		SYDE1		GM13401			RBPMS2		STK39			GM15947					AA465934
AA543186					SNF8				GM13572		SNF8		PEX26			DIP2C		ENHO			AMIGO3					AA543186
AAAS					SPATA6				GM24290		SPATA6		PTGS2			FGD1		GM8606			PIK3CD					AAAS
AACS					MRGBP				GM26688		MRGBP		BMP7			FCHSD2		PLXDC2			MFAP3L					AACS
AAGAB					EPHB4				GM19287		EPHB4		NEFL			SP4		AI593442			CWH43					AAGAB
AAK1					GYG				GM14221		GYG		EME2			C3		GM8302			GM38509					AAK1
AANAT					PDLIM1				GM22354		PDLIM1		ENTPD2			TTLL1		GM13780			FRMD4A					AANAT
AARD					MARVELD3				GM7645		MARVELD3		CHN2			PTGS1		RP23-56B4.1			BCL11B					AARD
AARS2					SRPK1				GM38046		SRPK1		HAS2			USP28		FXYD1			CERS3					AARS2
AARSD1					BARD1				GM43365		BARD1		4930486L24RIK			PRUNE2		TLL2			PTGIR					AARSD1
AASDH					ATP5SL				GM14760		ATP5SL		BMP2			TNS4		1700019A02RIK			EVX1					AASDH
AASS					ITGAL				VMN2R121		ITGAL		CLCA4A			GM3252		B3GALT1			GM11944					AASS
AATK					1700001O22RIK				GM8818		1700001O22RIK		OLIG1			AIM1L		KLHL23			S100A16					AATK
ABAT					LMO4				GM9078		LMO4		GM43595			VSIG10		MIR302D			PLS3					ABAT
ABCA1					DKK3				GM12058		DKK3		OLIG3			MYADML2OS		RPL32-PS			RP24-420C18.2					ABCA1
ABCA12					IARS2				GM16363		IARS2		TCF15			RACK1		2610028E06RIK			CTSF					ABCA12
ABCA13					RIN3				C030032O16RIK		RIN3		FAM107B			D030025P21RIK		BCL11B			STAT1					ABCA13
ABCA14					TMEM150A				NPTX2		TMEM150A		RHOV			GPR161		CHST3			LIX1L					ABCA14
ABCA15					GART				DDC		GART		GPR1			H2-Q6		DCN			DLL4					ABCA15
ABCA3					USP28				ARMC12		USP28		HTR5A			MMRN2		MEGF6			MYOCD					ABCA3
ABCA4					CNOT10				SLCO1C1		CNOT10		ROPN1L			MFSD6		PHOX2A			SMARCA1					ABCA4
ABCA5					HTR1B				GM15197		HTR1B		ITGB8			ARHGAP29		GM13293			MT-RNR1					ABCA5
ABCA7					GAS2L3				GM12961		GAS2L3		IGKV12-89			ARHGAP5		PPL			APOF					ABCA7
ABCB10					CITED4				1700109G14RIK		CITED4		GAL3ST1			LENG1		GM45451			GM10275					ABCB10
ABCB1A					MIEF1				DLG2		MIEF1		PDZD7			RRP36		GM38451			PLXND1					ABCB1A
ABCB1B					MSL1				MIR302D		MSL1		FAM89A			BCAS2		ARHGAP20OS			GM45223					ABCB1B
ABCB4					REC8				GM13310		REC8		GM26777			SORT1		2900055J20RIK			5930412G12RIK					ABCB4
ABCB5					TAPBPL				GM37809		TAPBPL		TINAGL1			CBR3		RP23-104D6.8			PARP8					ABCB5
ABCB6					DUSP9				CNTNAP4		DUSP9		5031434O11RIK			ABHD2		5031434O11RIK			TMEM89					ABCB6
ABCB7					SPACA6				GM22063		SPACA6		GM38509			MAGEB16		UNC45B			EFEMP1					ABCB7
ABCB8					PRDM4				BACH2OS		PRDM4		BCL11B			GTSF1L		GM7846			DTX4					ABCB8
ABCB9					F5				4921522P10RIK		F5		ZC3H12C			PLA2G6		OTX2OS1			BNC1					ABCB9
ABCC1					TMED7				UBE2U		TMED7		EVX1			PTPRF		FAT2			GM11645					ABCC1
ABCC12					ZSWIM8				GM26839		ZSWIM8		GM11264			ENPP2		A330008L17RIK			2310007B03RIK					ABCC12
ABCC2					TFRC				4930517L18RIK		TFRC		1700029P11RIK			STK40		SORT1			LRFN4					ABCC2
ABCC3					DVL1				GHRH		DVL1		MIA			RNF215		OLFR543			BPIFB4					ABCC3
ABCC4					CITED2				GJB1		CITED2		TSPAN2			MT-RNR1		GM20638			CARHSP1					ABCC4
ABCC5					ACVR1B				GM12969		ACVR1B		CD86			NT5DC2		GM44666			SHC2					ABCC5
ABCC6					ANXA5				GM26705		ANXA5		ZBTB4			RGL3		GM44699			IFFO1					ABCC6
ABCC9					2510009E07RIK				GM7266		2510009E07RIK		HUNK			SDR42E1		GM29560			GGH					ABCC9
ABCD1					HOXA1				GM37317		HOXA1		B4GALT4			CAMK1D		H19			OLFR393					ABCD1
ABCD2					UBD				GM44310		UBD		GFRA2			G6PDX		EPHB1			COL5A3					ABCD2
ABCD3					ANO10				GM45405		ANO10		GM37969			GM42372		GM29264			COL4A2					ABCD3
ABCD4					SRF				RP23-33B7.1		SRF		RP23-220F20.2			DMTN		ATP1A3			LRRC63					ABCD4
ABCF2					D430041D05RIK				CATSPERG2		D430041D05RIK		CPZ			B4GALNT1		FOXC1			GM15571					ABCF2
ABCG1					RHOT1				OLFR1397-PS1		RHOT1		TMEM62			PGLS		GM12587			BPNT1					ABCG1
ABCG2					SCAP				GM13878		SCAP		REEP1			CNOT2		6030407O03RIK			RSPH14					ABCG2
ABCG4					WLS				GM11830		WLS		PLXND1			LDOC1		ATP10B			PCDHGB7					ABCG4
ABHD10					CBX7				GM23034		CBX7		GM16139			CPEB4		MMP25			INSM1					ABHD10
ABHD11					DNAJB6				GM24809		DNAJB6		5930412G12RIK			PABPC1L		GM26953			WBP2NL					ABHD11
ABHD12					DNAJC21				HSD17B13		DNAJC21		PARP8			NES		UPK1B			NGEF					ABHD12
ABHD14B					LRRC32				GM45355		LRRC32		DTX4			MFSD2B		MYZAP			SYCP2L					ABHD14B
ABHD2					TSFM				GM43547		TSFM		EFEMP1			CEP85L		4933405D12RIK			GM15777					ABHD2
ABHD3					EIF4E2				ASB11		EIF4E2		AJAP1			PXN		TSPAN10			GULO					ABHD3
ABHD5					SLC9B1				1500002F19RIK		SLC9B1		SYP			NHSL2		GM12458			SNORD43					ABHD5
ABHD6					ARL14EP				A730046J19RIK		ARL14EP		MYO1E			TSC22D4		GM11645			GADD45A					ABHD6
ABHD8					SMAD3				JAG1		SMAD3		EEF1A2			PLA2G12A		LHX5			GNG3					ABHD8
ABI1					FANCL				IL18R1		FANCL		SHC2			GM10073		PGF			UGGT2					ABI1
ABI2					5330438D12RIK				PRSS39		5330438D12RIK		ACOT6			ARAP3		SKINT8			GNAZ					ABI2
ABI3					CGGBP1				LRP8OS1		CGGBP1		CNN2			ZBTB34		MIR670HG			TMEM236					ABI3
ABI3BP					LARP4				2300002M23RIK		LARP4		COL5A3			AHSG		GPR45			SLC22A7					ABI3BP
ABL1					UGCG				MAP3K19		UGCG		RHOD			LRTM2		VGLL2			RASL12					ABL1
ABL2					DENND2D				GM5447		DENND2D		GM10522			INSIG1		ARL4C			BOK					ABL2
ABLIM1					FAM102B				SOHLH1		FAM102B		COL4A2			PDE5A		1700025F24RIK			1810011O10RIK					ABLIM1
ABLIM2					PHLPP2				GM10087		PHLPP2		SLC1A6			ZFP819		RUNX1			TMEM136					ABLIM2
ABO					RFC5				OLFR2		RFC5		UBASH3B			GPSM1		GM14662			TRIM66					ABO
ABP1					AIG1				GM7713		AIG1		ALOXE3			ISG20		KLF14			CBR3					ABP1
ABPZ					PTK2B				GM12298		PTK2B		EFNA5			BZRAP1		1190005I06RIK			ZFP978					ABPZ
ABR					SLC26A2				OLFR692		SLC26A2		NOL4			EPS15		CPNE7			SIRPA					ABR
ABRA					GPCPD1				GM11032		GPCPD1		3110062M04RIK			MLANA		HDGFL1			ASPG					ABRA
ABT1					CCNB1IP1				GM12891		CCNB1IP1		PLD2			SNCA		SLCO3A1			PLCD1					ABT1
ABTB1					SGSH				GM5847		SGSH		PALM			H60B		1110018N20RIK			NPHS2					ABTB1
ABTB2					OOEP				GM11927		OOEP		ANGPTL4			NCOA4		ESRRG			ARHGEF15					ABTB2
ACAA2					GCSH				GM5402		GCSH		YAF2			ARHGAP17		MN1			C1QTNF6					ACAA2
ACACA					CNN2				GM11926		CNN2		CYP2S1			TRIM33		OSGIN1			CEP85L					ACACA
ACACB					ZW10				A930019D19RIK		ZW10		RP23-468H22.6			TTLL12		GM18258			9330151L19RIK					ACACB
ACAD10					MUS81				GM11802		MUS81		HDHD1A			PRKCG		IGLON5			GM12031					ACAD10
ACAD11					PM20D1				GM15527		PM20D1		SAG			SCG3		HIVEP3			APOD					ACAD11
ACADL					D3ERTD254E				GM16725		D3ERTD254E		B630019A10RIK			PRRX2		GM13623			KCTD11					ACADL
ACADM					RTKN2				GM22035		RTKN2		2510009E07RIK			YAP1		PRSS44			GM5134					ACADM
ACADS					PLEKHA4				GM23069		PLEKHA4		PSD			PITPNM2		SPTBN2			CYP2J13					ACADS
ACADSB					CDS2				GM16332		CDS2		C1QL2			ATP8B2		RP23-456L15.3			WNT11					ACADSB
ACAN					MBD3				GM16111		MBD3		BTN2A2			SHD		GM22355			STAR					ACAN
ACAP2					SCP2				TRAV4-3		SCP2		GM17055			UHRF2		GM3636			GM45123					ACAP2
ACAT1					PHF2				GALNTL6		PHF2		ADAMTS15			SNX14		DSC2			ANK					ACAT1
ACBD3					SNAI2				GM26802		SNAI2		ENOX1			TMEM41B		FES			ZFYVE28					ACBD3
ACBD4					POU5F1				GM16685		POU5F1		1810011O10RIK			EOGT		PIK3AP1			RP23-303A11.2					ACBD4
ACBD6					IPP				GM4412		IPP		TMEM136			VGLL3		SEMA3F			SHB					ACBD6
ACCN1					NHP2L1				GM29292		NHP2L1		RINL			RIN1		LRRC75B			ZFP862-PS					ACCN1
ACCN2					QSER1				GM32950		QSER1		ASPG			DHDDS		QRICH2			1700097N02RIK					ACCN2
ACCN4					MRS2				GM37959		MRS2		NPHS2			RAB12		MUC3			NTF3					ACCN4
ACCS					B4GALT5				GM38210		B4GALT5		H2-Q2			XKR8		GM4152			MSL3L2					ACCS
ACCSL					GTF2E2				GM19552		GTF2E2		SLC37A2			HARS2		WNT4			PLATR3					ACCSL
ACE					TMC4				GM43572		TMC4		GPRIN1			H2-D1		PAK3			GUSB					ACE
ACER1					RBM26				GM45069		RBM26		GM45422			PTPRN		CXCL14			ZFP365					ACER1
ACER2					PTDSS2				BC024386		PTDSS2		TAX1BP3			LRRC66		GM43653			PI4K2B					ACER2
ACER3					DUSP19				GM45435		DUSP19		GM12031			SPTB		GM3411			KRT18					ACER3
ACLY					TM9SF1				GM14264		TM9SF1		CD74			VTI1A		GM29374			MACC1					ACLY
ACMSD					PLCG1				BCAS3OS1		PLCG1		LIPG			TIPARP		BDNF			FZD8					ACMSD
ACNAT1					ATF1				GM16316		ATF1		GM11362			OLFM3		DTX4			GM44065					ACNAT1
ACO1					SNRPB				GM15938		SNRPB		KCTD11			GM15347		ZFP467			FGF5					ACO1
ACO2					B4GALNT4				GM16191		B4GALNT4		GM5134			A330048O09RIK		IGDCC4			PTPRN					ACO2
ACOT1					PCNT				GM19345		PCNT		WNT11			SMARCD3		PLD4			TST					ACOT1
ACOT11					RIMKLA				GM29486		RIMKLA		SCN1B			VAMP4		TSPEAR			SPATA31D1D					ACOT11
ACOT13					PGAM2				IL1R2		PGAM2		4932441J04RIK			GRIK5		RIN1			CRMP1					ACOT13
ACOT3					METAP2				NR2E3		METAP2		ZFYVE28			ZFP607A		GM44701			FAM163B					ACOT3
ACOT4					MYO18A				GM4788		MYO18A		SHB			ST6GAL1		GM45643			PDE4B					ACOT4
ACOT7					KPNB1				GM15495		KPNB1		CHST7			MYH3		GM13365			PLIN5					ACOT7
ACOT8					UBA2				GM5555		UBA2		BTNL10			APLP2		GM15859			IRGM1					ACOT8
ACOX3					CFL1				GM26484		CFL1		SEMA6D			GM26760		GM23615			MAFB					ACOX3
ACOXL					EPDR1				GM10313		EPDR1		1700097N02RIK			TSSK4		GM4128			TFPI					ACOXL
ACP2					RANBP1				GM5396		RANBP1		MYCN			SH3BGRL3		CGN			SLITRK2					ACP2
ACP5					NR1H2				GM15915		NR1H2		PLATR3			PLATR3		DMBT1			SCG3					ACP5
ACP6					CHTOP				GM16253		CHTOP		KRT18			CBFA2T3		ATP6AP1L			TNNI1					ACP6
ACPL2					XRCC5				TRIM43A		XRCC5		MACC1			STK32C		GM8209			PCYOX1L					ACPL2
ACPP					SEC24A				GM25072		SEC24A		FZD8			GPR27		GM44257			WFDC21					ACPP
ACR					JAG1				GM37409		JAG1		SUSD4			KIF5C		GM43429			EMILIN2					ACR
ACRBP					PDCL2				4930535G08RIK		PDCL2		TST			GM13049		ESPN			GM17893					ACRBP
ACSBG1					PMVK				OLFR1366		PMVK		CHCHD10			GM5712		CNNM1			TGFBR3					ACSBG1
ACSBG2					MROH1				GM6265		MROH1		CELF2			RAB15		HES6			IQSEC3					ACSBG2
ACSF2					ATP6V0D1				SLC10A1		ATP6V0D1		MRGPRE			6820431F20RIK		VWDE			PLATR16					ACSF2
ACSF3					DNAJB14				CPNE9		DNAJB14		CRMP1			PEA15A		HK3			FAM53B					ACSF3
ACSL1					FBXO5				CER1		FBXO5		IRGM1			ACADM		SEMA6A			SLC2A7					ACSL1
ACSL3					XYLB				GM23946		XYLB		MAFB			2810417H13RIK		4930405N21RIK			GM37349					ACSL3
ACSL4					CACFD1				RPS11-PS2		CACFD1		GRINA			IGSF9		CALML4			TPM2					ACSL4
ACSL5					CHEK2				GM8099		CHEK2		PGA5			2900026A02RIK		GM11190			MEI1					ACSL5
ACSL6					VOPP1				4933415J04RIK		VOPP1		GM24690			ILDR1		5830454E08RIK			SEMA4F					ACSL6
ACSS1					HIPK1				CLCA4B		HIPK1		SLC22A21			SHB		PCSK9			TRIML1					ACSS1
ACSS3					DIAPH1				GM12419		DIAPH1		EMILIN2			MYOCD		SLC7A8			TRP53I11					ACSS3
ACTB					IDI1				AK4		IDI1		DZIP1L			HMG20A		PPP1R3D			PRKCH					ACTB
ACTG1					OSBPL1A				HIST1H3A		OSBPL1A		PLGRKT			BTBD6		GM8050			4930554C24RIK					ACTG1
ACTL6A					TAF8				GM30191		TAF8		UNC80			EAF2		PNOC			PPIC					ACTL6A
ACTL6B					KCNJ4				CRYAA		KCNJ4		TGFBR3			1700019A02RIK		AOX4			PPP1R1A					ACTL6B
ACTL7B					ASF1A				HSD17B6		ASF1A		C430039J16RIK			DPCR1		GM44916			KATNAL2					ACTL7B
ACTN1					NR0B1				PRAMEL6		NR0B1		RIPPLY1			FOXD1		PRSS32			GM44724					ACTN1
ACTN2					SEC63				SASH3		SEC63		SLC7A1			ATP8B3		LRRC3B			ANO8					ACTN2
ACTN3					UQCC3				NLRP9C		UQCC3		ATXN1			CNIH3		GM36931			LMOD2					ACTN3
ACTN4					DHPS				SUN3		DHPS		TIRAP			RCAN1		SLC41A2			STX1B					ACTN4
ACTR10					ETF1				AU021092		ETF1		APH1B			BTLA		IGSF11			CLDN1					ACTR10
ACTR1A					TRAPPC13				2310001K24RIK		TRAPPC13		ZKSCAN16			RBMXL2		GM9913			TAC2					ACTR1A
ACTR1B					UGDH				GM11541		UGDH		GABRG2			GCLM		PTPN13			GM11942					ACTR1B
ACTR2					LEFTY1				RIT2		LEFTY1		MADCAM1			CLIP1		OCLN			GABBR2					ACTR2
ACTR3					LMTK3				GM8116		LMTK3		F5			DHX30		CORO2B			SP8					ACTR3
ACTR3B					STBD1				USP17LB		STBD1		FAM78B			KLF8		GM15032			SIGLECH					ACTR3B
ACTR5					DHRS13				KLK1B24		DHRS13		CYP4F17			ASPHD2		COL8A2			PIP5K1B					ACTR5
ACTR6					IMPA2				GM10254		IMPA2		OLFML3			2310043M15RIK		SYNDIG1L			NHSL2					ACTR6
ACTRT2					SLC6A15				ACTL7B		SLC6A15		ABCA2			GM13456		ABCA4			ZFP640					ACTRT2
ACVR1					EIF2B3				RPL21-PS4		EIF2B3		ATP10D			C2CD2L		SOX10			RP24-225H21.2					ACVR1
ACVR1B					USP9X				GM10819		USP9X		GM10647			OSM		GM826			RPL10L					ACVR1B
ACVR2B					ZFP7				GM11564		ZFP7		GM5148			TRIM66		GM15163			RIMS4					ACVR2B
ACVRL1					PRCC				GM13181		PRCC		PPP1R1A			ENKD1		FOXN4			RSPO3					ACVRL1
ACY1					NTN1				GM13770		NTN1		KATNAL2			NOS3		UBE2U			TSPAN4					ACY1
ACY3					USF1				GM12098		USF1		SOWAHA			DNM2		PANX2			CEACAM1					ACY3
ACYP2					ULK1				GM9430		ULK1		INHA			TSPAN31		GM3149			H2-M6-PS					ACYP2
ADAD2					ZSCAN2				GM6743		ZSCAN2		1110028F18RIK			SMIM17		GM13523			SEMA6B					ADAD2
ADAM11					FAM83F				GM12242		FAM83F		STX1B			FES		OCA2			ELK3					ADAM11
ADAM12					8030462N17RIK				GM12009		8030462N17RIK		VSIG2			SNORD23		RP24-63K13.5			GM18258					ADAM12
ADAM17					UXT				RPLP1-PS1		UXT		UBALD2			IL12RB1		RGCC			OLFM3					ADAM17
ADAM19					TMEM176A				GM12792		TMEM176A		TDRD7			SIPA1L3		UNC5A			PLEKHA5					ADAM19
ADAM1B					BANF1				GM23656		BANF1		SP8			RPS2-PS10		CHSY3			SGK3					ADAM1B
ADAM22					PARP1				GM22198		PARP1		PIP5K1B			DUSP5		PPP1R14A			EPHA8					ADAM22
ADAM23					SLC16A10				N-R5S87		SLC16A10		2900089D17RIK			NUB1		EFS			GAS6					ADAM23
ADAM24					WDR43				GM12781		WDR43		TGFB1I1			OCLN		GM19409			AMOT					ADAM24
ADAM25					PTPN14				GM13025		PTPN14		GM45036			SLC17A9		GM5453			LDOC1					ADAM25
ADAM32					FLNC				GM11820		FLNC		RPL10L			ZSWIM6		PIANP			BACH2					ADAM32
ADAM33					SDE2				2210417A02RIK		SDE2		TOP2B			STAG2		SLC5A7			GM38320					ADAM33
ADAM9					CYTH1				GM25390		CYTH1		SHOX2			DDAH1		GRIA3			HAP1					ADAM9
ADAMTS10					PACS2				GM24113		PACS2		NPY4R			QPRT		SLC6A21			ZFP42					ADAMTS10
ADAMTS14					PFKP				MNDAL		PFKP		H2-M6-PS			MAPK8IP2		DDR1			GM15662					ADAMTS14
ADAMTS15					PAFAH1B2				GM6158		PAFAH1B2		TMPRSS12			TIMP3		GM8237			GM20699					ADAMTS15
ADAMTS16					PTPN21				GM5218		PTPN21		ZFP629			VAV2		GM38140			BHLHE41					ADAMTS16
ADAMTS18					MAZ				PLATR19		MAZ		GALNT1			SND1		CD6			MESP2					ADAMTS18
ADAMTS19					HNRNPA3				SIX3OS1		HNRNPA3		PSME2			PCDH1		FOSL2			GM8624					ADAMTS19
ADAMTS2					RFXAP				GM25526		RFXAP		SGK3			TMEM145		GUCY1A3			1700019A02RIK					ADAMTS2
ADAMTS20					TMEM41A				GM26730		TMEM41A		GAS6			LSS		ALOX12B			RPS16-PS2					ADAMTS20
ADAMTS3					POU2F3				C030034L19RIK		POU2F3		GM9917			TAPT1		GM3239			GM715					ADAMTS3
ADAMTS4					R3HDML				GM26522		R3HDML		AMOT			9330159M07RIK		FAM69C			GM37158					ADAMTS4
ADAMTS7					FRMD6				GM7456		FRMD6		ZFP287			RASAL1		GM5294			HSD17B6					ADAMTS7
ADAMTS8					FAM168B				BC051537		FAM168B		TSHR			SRL		GM36638			GM17259					ADAMTS8
ADAMTS9					CSRP2				GM9358		CSRP2		NRK			RBM12		PNLIPRP2			D430036J16RIK					ADAMTS9
ADAMTSL1					DNMT1				2010110E17RIK		DNMT1		RPRM			HAPLN4		GM16863			MYBPC2					ADAMTSL1
ADAMTSL4					SMEK1				MIR6338		SMEK1		FSD1L			CGN		ARAP3			ENPP3					ADAMTSL4
ADAMTSL5					MED30				MIR6984		MED30		EPHB2			ADGRG5		GM10275			ACSL4					ADAMTSL5
ADAP1					HNRNPD				1700067G17RIK		HNRNPD		COL27A1			GM14662		HCN4			SOX2					ADAP1
ADAP2					BACH1				1810006J02RIK		BACH1		PHLDB2			CAR7		GM17180			C1QTNF1					ADAP2
ADAR					BMP8A				GM6473		BMP8A		GM20699			STK38L		PDLIM3			LETMD1					ADAR
ADARB2					AMMECR1L				GM28882		AMMECR1L		BHLHE41			ALG13		C1QL3			TMEM54					ADARB2
ADAT1					LIPH				GM36638		LIPH		LACTB			HMHA1		A330074K22RIK			SLC6A17					ADAT1
ADAT3					RASGRP2				3110062G12RIK		RASGRP2		GM44759			PATE2		3110021N24RIK			TMEM63A					ADAT3
ADC					MAN1C1				GM9134		MAN1C1		GM11549			RPS19		CFAP161			FAM212A					ADC
ADCK1					TRAF3IP2				GM42570		TRAF3IP2		MEP1B			PRDX6		GM17907			SNORD49B					ADCK1
ADCK2					COL1A2				RPL9-PS8		COL1A2		GM44414			ZFP964		PLA2R1			BCL2L14					ADCK2
ADCK4					ACOT1				GM42949		ACOT1		GM37158			TNFRSF19		SV2A			EFS					ADCK4
ADCK5					GRINA				GM43650		GRINA		GBP2B			DKK1		BC106179			PITPNM1					ADCK5
ADCY1					SPAG9				GM43735		SPAG9		CPNE7			UBE2Q1		GM5602			OAT					ADCY1
ADCY10					SMTNL2				GM36551		SMTNL2		TMEM176B			IGSF11		CAR7			COBLL1					ADCY10
ADCY2					CANX				UBE2N-PS1		CANX		SOX2			ADIPOR2		CRABP2			GM5712					ADCY2
ADCY3					XPA				GM45022		XPA		ZFP703			RPL36-PS3		PACSIN1			TMEM130					ADCY3
ADCY4					TMEM156				GM5605		TMEM156		THNSL2			FANCE		PCSK2			GM7609					ADCY4
ADCY5					TUBB6				CFAP99		TUBB6		C1QTNF1			AI464131		SLC1A2			PRTG					ADCY5
ADCY6					FGF8				GM2033		FGF8		LETMD1			FUT9		PTCHD2			ATP1A3					ADCY6
ADCY9					GM6792				RP24-388A6.3		GM6792		SLC6A17			REEP6		GM45441			TC2N					ADCY9
ADCYAP1R1					CTXN1				RP23-478N15.1		CTXN1		FAM212A			GM6284		CLIP1			PROZ					ADCYAP1R1
ADD1					AMOT				OLFR977-PS1		AMOT		S1PR3			SMPD3		CMTM8			BTLA					ADD1
ADD2					BC034090				RP24-212B22.4		BC034090		PITPNM1			PPT1		LRRC4			GM10416					ADD2
ADD3					PTMA				RP24-74P1.1		PTMA		MCTP1			GEMIN7		OLFML2A			MMP23					ADD3
ADH4					BCAT2				RP23-407B23.4		BCAT2		SCN3B			STEAP1		LAYN			1810059H22RIK					ADH4
ADH5					ZBP1				ADM2		ZBP1		MTAP7D3			TSKU		TBC1D30			DPYSL2					ADH5
ADH6A					TRIB2				OVOL1		TRIB2		DRD1			RET		A930033H14RIK			SOX13					ADH6A
ADH7					ATP5A1				LDHA-PS2		ATP5A1		WLS			LRRN1		OLFR71			VSTM2L					ADH7
ADHFE1					NSMF				LY9		NSMF		CDYL			BCAT1		HOXD13			PLEK					ADHFE1
ADIPOR1					ZFP592				FABP6		ZFP592		COBLL1			MAML2		GM12844			PRDX6					ADIPOR1
ADIPOR2					LCTL				XDH		LCTL		TMEM130			GRB7		TUBB1			BCAN					ADIPOR2
ADK					ATP5O				TEX36		ATP5O		DIO3			GM42943		PPP1R3G			FGFBP3					ADK
ADM					PGS1				PALMD		PGS1		HPN			B230118H07RIK		GM16379			FGF11					ADM
ADM2					MXI1				HRH4		MXI1		PRTG			PCBP3		GM8319			ZYG11A					ADM2
ADNP					OXLD1				TFAP2D		OXLD1		MYL4			STAT1		MIR6976			GM12052					ADNP
ADNP2					C130083M11RIK				GM7887		C130083M11RIK		FBXL12			PPM1H		1700028D13RIK			SOX21					ADNP2
ADO					AMOTL2				TMEM202		AMOTL2		AMICA1			ZFP654		GM10829			FAM46B					ADO
ADORA1					T				IL31RA		T		COL22A1			KCNT1		FGFR2			VPS26A					ADORA1
ADORA3					KCTD5				UBE2DNL1		KCTD5		GM10416			MTR		GM25867			RMDN2					ADORA3
ADPGK					GPLD1				OLFR910		GPLD1		AI314180			ARMCX3		00R_AC107638.2			EPHA2					ADPGK
ADPRH					MBTD1				GM22505		MBTD1		KCNAB3			BC028528		UCP3			ZCWPW1					ADPRH
ADPRHL1					RAD21				MIR329		RAD21		MMP23			ANKHD1		SLC39A8			SAMD12					ADPRHL1
ADRA1B					SULT6B1				GM4925		SULT6B1		SOX13			MTIF3		VASH2			RP23-186O3.11					ADRA1B
ADRA1D					EPC2				FBXO39		EPC2		CHID1			ST3GAL2		GM27753			TRIM60					ADRA1D
ADRA2A					KLHL8				OLFR1079		KLHL8		PTPDC1			SIK3		GM44210			CALML4					ADRA2A
ADRA2C					WARS				GM24283		WARS		PPM1J			NR5A2		PPP1R27			AI427809					ADRA2C
ADRB1					SAV1				1700049E17RIK1		SAV1		NRP1			MOS		1700069L16RIK			HIF3A					ADRB1
ADRB2					PPRC1				GM12372		PPRC1		CAMK1			PIGL		RBFOX3			GM42555					ADRB2
ADRB3					ABCF2				GM12677		ABCF2		BCAN			ISCU		GM22661			NPAS1					ADRB3
ADRBK1					ZFP553				GM13323		ZFP553		D430019H16RIK			MARVELD1		WNT9A			GM43663					ADRBK1
ADRBK2					PDGFRL				GM14767		PDGFRL		FAM46B			TBX3		DACT3			LMLN					ADRBK2
ADSL					TADA2A				SNRPERT		TADA2A		D130020L05RIK			ZFP715		4833428L15RIK			MS4A4D					ADSL
ADSS					APAF1				GM14755		APAF1		TCHH			KIFC3		FBXO41			LDLRAD4					ADSS
ADSSL1					TCHH				GM8482		TCHH		TRIM43B			PRSS8		E130201H02RIK			NXF2					ADSSL1
AEBP2					GPR27				RPL17-PS1		GPR27		SEPT5			TMEM192		PRSS23			TFCP2L1					AEBP2
AES					TSTD2				GM11510		TSTD2		DACH1			CNTRL		9530080O11RIK			PAK6					AES
AFAP1					NEURL4				GM830		NEURL4		RASL10B			MEA1		CTXN2			ULK1					AFAP1
AFAP1L1					SFMBT2				RAPGEF4OS2		SFMBT2		AI427809			RAB25		RP23-110E20.5			GM9939					AFAP1L1
AFAP1L2					CPNE2				GM16796		CPNE2		FOLH1			FTH1		KNDC1			GM37404					AFAP1L2
AFF1					INO80E				1700019B21RIK		INO80E		TAF7L			CRACR2B		4933412L11RIK			UHRF2					AFF1
AFF3					NT5E				GM15701		NT5E		NEUROG3			GM32742		ADAM33			CPLX1					AFF3
AFF4					XKR4				GM23435		XKR4		MS4A4D			MEI1		IL9R			LRRC17					AFF4
AFG3L2					FAM109B				GM25265		FAM109B		MARK1			UBIAD1		GM17509			TTYH3					AFG3L2
AFMID					TFPI				GM25444		TFPI		ZFP398			KCTD17		LRTM1			H60B					AFMID
AFTPH					MPG				GM16572		MPG		TEFM			ZC3H3		FLT1			CACNG7					AFTPH
AGA					HS6ST1				A930018M24RIK		HS6ST1		GM26532			RTL1		TRIM80			KCNH2					AGA
AGAP1					GM16201				GM5799		GM16201		GM13966			PLA2G3		GM13264			NR0B1					AGAP1
AGAP2					PLTP				6530401F13RIK		PLTP		CSF1			TTC34		GM10399			NRP2					AGAP2
AGAP3					PDE4D				GM26460		PDE4D		MXD4			CAMK2N2		SOX4			LAG3					AGAP3
AGBL2					SART1				GM20615		SART1		GM15318			NR0B1		RP23-368K22.5			GBP9					AGBL2
AGBL4					PDLIM3				GM28010		PDLIM3		PLA2G4E			GM6445		CACNG8			ARID5B					AGBL4
AGFG1					HSPA12A				GM12350		HSPA12A		ULK1			PRRG4		E330016L19RIK			FLNC					AGFG1
AGFG2					SUMO3				GM21319		SUMO3		ARID3A			GM25632		SHISA4			CDX2					AGFG2
AGGF1					GAS6				2610528A11RIK		GAS6		MYO5B			ELL		HSPB2			GM42372					AGGF1
AGK					MYADM				GM590		MYADM		1700016H13RIK			SLC30A2		GM37580			MIR1983					AGK
AGL					USP19				OLFR699		USP19		SNHG18			TMEM87A		GM12660			SOX2OT					AGL
AGMAT					BCAP29				GM27544		BCAP29		GM23037			PLCD1		GM44788			6330403K07RIK					AGMAT
AGPAT2					ITPK1				OBOX4-PS3		ITPK1		EFHD1			GM42732		HTR1A			DLL1					AGPAT2
AGPAT3					1810041L15RIK				1700066N21RIK		1810041L15RIK		COPZ2			2900055J20RIK		KCNS1			4933427J07RIK					AGPAT3
AGPAT4					RAB3IP				GM8004		RAB3IP		NUDT7			MVD		ARID3C			RPS2-PS10					AGPAT4
AGPAT5					SLC36A4				GM18800		SLC36A4		TRIM30D			2010107E04RIK		GATA3			CHRNB4					AGPAT5
AGPAT6					PRPF18				GM31256		PRPF18		KCNH2			PBX1		CACNA1G			ZCCHC18					AGPAT6
AGPAT9					ZBTB4				GM37072		ZBTB4		CAMK2D			MTCL1		4930473A02RIK			IL17RE					AGPAT9
AGPS					IGF2R				GM37498		IGF2R		GM37648			NSUN4		TRPC1			GM13577					AGPS
AGR3					PPP1R1A				5730488B01RIK		PPP1R1A		CELF6			MAP3K7		POU2F2			IFIT2					AGR3
AGRN					EXOC6				GM44360		EXOC6		GM16485			RANBP10		GM4849			GUCY1B3					AGRN
AGRP					CXXC5				GM29151		CXXC5		NR0B1			BOK		RP23-438P19.10			LEFTY1					AGRP
AGT					AIMP2				GM29811		AIMP2		RASGRP2			CCDC141		FXYD5			ATP2A1					AGT
AGTPBP1					UHRF2				GM44353		UHRF2		APOB			GM26779		DNAH9			SERINC2					AGTPBP1
AGTR1A					ZSWIM1				GM43752		ZSWIM1		RAB11FIP2			ZFP275		SERPING1			ZC3HAV1					AGTR1A
AGTR1B					LAYN				GM42935		LAYN		2010300C02RIK			ARID5B		MYH6			LRRC66					AGTR1B
AGTRAP					ZBTB8OS				TGIF2-PS1		ZBTB8OS		GM36958			CORO1A		ARMCX3			GM2381					AGTRAP
AGXT					RNF169				GM5315		RNF169		PTPRB			MROH2A		GCHFR			TRAP1A					AGXT
AGXT2L2					TNPO3				GM44012		TNPO3		FLNC			RYR1		UGT3A1			HIST3H2A					AGXT2L2
AHCTF1					CYP2J6				OLFR1293-PS		CYP2J6		GBP9			ASH2L		FGF15			FES					AHCTF1
AHCY					PIEZO1				GM38451		PIEZO1		GM20548			PCSK9		CYP2D22			STAC2					AHCY
AHCYL1					ADH5				GM44577		ADH5		GM22987			MTHFSL		GM11527			P2RY1					AHCYL1
AHCYL2					ADAM10				RP23-442M18.4		ADAM10		RCAN2			IMPA1		FITM1			TEAD2					AHCYL2
AHDC1					SHMT2				RP23-218I3.4		SHMT2		CDX2			1500015A07RIK		TULP1			IGHM					AHDC1
AHI1					H2-M6-PS				RP24-89C4.4		H2-M6-PS		PNMAL2			GM14444		GM44661			MYOF					AHI1
AHNAK					SLC25A13				2410017I17RIK		SLC25A13		CITED1			MPP6		CRLF1			ZFP827					AHNAK
AHRR					CLCF1				PDZPH1		CLCF1		IRF6			3000002C10RIK		COL2A1			SGSM1					AHRR
AHSA1					PDSS1				GM10499		PDSS1		CAPN9			TRAF4		RASL11A			SOX12					AHSA1
AHSA2					ALDH1A3				GM12925		ALDH1A3		DLL1			NID1		IGFBP7			CLDN23					AHSA2
AHSG					PLATR23				GCM2		PLATR23		MYBL2			SPRR2A3		RP23-212H13.4			BC035947					AHSG
AI118078					PPIA				RPE65		PPIA		NAGA			EPN1		GM7516			CNRIP1					AI118078
AI314831					ENTPD6				1700018B08RIK		ENTPD6		4933427J07RIK			MRGBP		E430014B02RIK			MYO1H					AI314831
AI316807					KRR1				9530080O11RIK		KRR1		STBD1			MAS1		HSD11B2			NALCN					AI316807
AI317395					RNF103				ADAM20		RNF103		EPB41L1			FBXO2		OR4P4			SMAD7					AI317395
AI413782					KHK				OLFR1352		KHK		PARP14			PHLDB1		MIR302B			GM38122					AI413782
AI414108					LZTR1				1700029F12RIK		LZTR1		LTB4R1			ARHGEF4		SEMA6D			PHOX2A					AI414108
AI427809					STARD10				GM9951		STARD10		4930452B06RIK			FOXH1		FEZF1			RGL3					AI427809
AI464131					TMPRSS2				GM10032		TMPRSS2		ZIM1			ESRP2		GM6517			FGFR2					AI464131
AI467606					ZFP740				FCRLB		ZFP740		CPNE2			GM16617		AFF3			ITPKA					AI467606
AI480653					RIPK4				IFI213		RIPK4		TPBGL			CPNE4		CFI			AP1M1					AI480653
AI506816					SLC22A21				OLFR1039		SLC22A21		NR3C1			P4HA3		LUZP4			TNNI2					AI506816
AI646023					TTC39A				GM23608		TTC39A		TMEM246			PHF14		TMEM184A			HS6ST2					AI646023
AI661453					DUSP3				GM23910		DUSP3		LEFTY1			PXDC1		BTC			STK32A					AI661453
AI662270					ZFP36L3				NAIP2		ZFP36L3		FSTL4			SGOL1		RP23-101D11.3			TTC39C					AI662270
AI836003					4930502E18RIK				MIR1198		4930502E18RIK		AGO4			DCTN1		GM5883			LRRN4					AI836003
AI837181					PRRC1				OLFR1150-PS1		PRRC1		KAZALD1			CDH24		FOXF1			FBXO17					AI837181
AI846148					NUP62				GM16177		NUP62		NPTX2			PANX2		GM9860			GM7729					AI846148
AI848100					SMCR8				GM1335		SMCR8		IGHM			DNAH5		GM16160			GAMT					AI848100
AI854703					GRAMD1A				GM13435		GRAMD1A		ZFP459			SOX7		PRSS40			B430010I23RIK					AI854703
AI894139					ZFP146				GM12607		ZFP146		TUFT1			FGF5		4932412D23RIK			TSPAN33					AI894139
AICDA					AGL				GM6142		AGL		MYOF			SP5		KCNQ4			GM9027					AICDA
AIF1					FOXI3				GM11950		FOXI3		LCK			GJB4		PLCL1			FRAT2					AIF1
AIF1L					CEP192				GM11732		CEP192		ACKR4			PBX3		GM6900			SALL2					AIF1L
AIFM1					CDC37L1				GM9816		CDC37L1		BC035947			RPL24		TBX1			TULP4					AIFM1
AIFM2					KRT23				GM16178		KRT23		PDE8A			PIDD1		ADAMTS16			PLEKHA1					AIFM2
AIFM3					COASY				GM16192		COASY		GM15594			GTF2H5		ISL2			RBM46					AIFM3
AIG1					ECHS1				GM8550		ECHS1		GMIP			BORA		FAT4			NAPEPLD					AIG1
AIM1					FAM134A				ESP8		FAM134A		PPP1R3B			DCLRE1C		MARVELD3			GM15475					AIM1
AIM1L					ACAD12				1700039E22RIK		ACAD12		GM38122			KDM4A		PCDHAC2			JPH4					AIM1L
AIM2					PNP				GM23801		PNP		ZFPM1			ZBTB22		SETD7			GM21967					AIM2
AIMP2					PIK3C2A				GM18025		PIK3C2A		CERS1			RHOD		NR2F1			GM5086					AIMP2
AIP					COL12A1				GM26895		COL12A1		ITPKA			PVT1		GM6934			FOXN4					AIP
AIPL1					EPHX3				GM26682		EPHX3		RTN4RL2			ASTN2		GM3235			IGF2OS					AIPL1
AIRE					HMGA1				C230024C17RIK		HMGA1		PTK7			EPHA2		GM44914			GM37947					AIRE
AIRN					EFL1				GM28277		EFL1		TNNI2			PRRG1		HBA-A2			NEURL1A					AIRN
AJAP1					2500004C02RIK				1700018A14RIK		2500004C02RIK		FER1L4			GM1070		SOX9			ASPHD1					AJAP1
AK1					ACVR1				GM37651		ACVR1		RAB6B			RPL27A		SPATA18			PER2					AK1
AK129341					ZFP800				GM37296		ZFP800		GM3724			VSTM4		RBFOX1			ZFP46					AK129341
AK2					NOP14				GM42544		NOP14		MSGN1			SMCHD1		ATP1B2			FAM118A					AK2
AK3					UBE3A				GM43686		UBE3A		SPATA6			SH3RF3		5033430I15RIK			GM42966					AK3
AK3L1					IL17RD				GM43626		IL17RD		STX11			RP23-363G20.1		TTC39AOS1			DNAJC12					AK3L1
AK5					CHID1				GM42980		CHID1		LRRN4			ZSWIM1		OLFR1277			GM26680					AK5
AK7					1700061G19RIK				1700013A02RIK		1700061G19RIK		CHST14			SNORD87		RP23-396C4.2			MSANTD1					AK7
AKAP1					PKD2				GM43280		PKD2		TSPAN33			RPS15A-PS6		GM23264			VAV2					AKAP1
AKAP10					POLR2J				GM44073		POLR2J		GM266			LIMD1		ADGRF1			ERV3					AKAP10
AKAP11					CPLX2				GM6786		CPLX2		NOX4			PCDHGA3		D030046N08RIK			GM371					AKAP11
AKAP12					SHTN1				GM44664		SHTN1		FRAT2			TNRC18		6720482G16RIK			LHPP					AKAP12
AKAP13					SH3BGR				GM44693		SH3BGR		TULP4			SALL2		CACNG6			CMTM6					AKAP13
AKAP2					CARHSP1				GM44968		CARHSP1		SFRP4			RPS23		ATP8A2			KCNK12					AKAP2
AKAP6					PITX2				GM45345		PITX2		ABCB5			TTBK2		SYT11			ARAP3					AKAP6
AKAP7					KIF15				RP23-225H6.2		KIF15		PCDHGA9			HABP4		NR0B2			6330403L08RIK					AKAP7
AKAP8					SETD7				RP24-63K13.4		SETD7		LCTL			SLC27A3		CC2D2B			LDOC1L					AKAP8
AKAP8L					JPH3				OLFR1077-PS1		JPH3		NAPEPLD			EPS8		GM20443			GM17768					AKAP8L
AKAP9					CCT3				GM44029		CCT3		CABLES2			SAYSD1		CCDC178			LNCENC1					AKAP9
AKIRIN1					ANO3				KCNC2		ANO3		MAN2A1			GM13722		GM8104			H2-Q6					AKIRIN1
AKIRIN2					CGRRF1				TCF23		CGRRF1		ABCG4			SLC43A1		GM5706			BMPER					AKIRIN2
AKNA					TMCC1				SELL		TMCC1		SPECC1			LIX1L		GM11417			GALNT4					AKNA
AKP3					AZIN1				SH2D2A		AZIN1		TOPORSL			TDRD12		4930449E01RIK			EPHX2					AKP3
AKR1A4					LRRC31				FGG		LRRC31		IGF2OS			VANGL1		TTC39A			ELOVL4					AKR1A4
AKR1B10					BMP2K				MGAT4D		BMP2K		PTPRT			GM10499		LRRN1			BATF					AKR1B10
AKR1B3					2610021A01RIK				PTPRH		2610021A01RIK		RALGDS			HES7		FSTL3			EMX1					AKR1B3
AKR1B8					FMO1				INPP4B		FMO1		PER2			CXX1C		GM20442			MX2					AKR1B8
AKR1C14					BC024978				SRD5A2		BC024978		NEURL1A			USP22		ZFP683			GM6904					AKR1C14
AKR1C18					IST1				GM13080		IST1		GM13744			EFEMP1		HCN1			SGOL2B					AKR1C18
AKR1D1					DYRK1B				5031434C07RIK		DYRK1B		GLI3			EMC4		GM45089			CAAA01125382.2					AKR1D1
AKT1					TBC1D8				1700120B22RIK		TBC1D8		OSBPL6			TDH		CLDN6			ADGRG6					AKT1
AKT2					FMR1				DNAJB8		FMR1		MEIS3			MERTK		GM12336			JAG2					AKT2
AKT3					ZFP711				OLFR788		ZFP711		ARAP3			AFG3L1		NSMF			M1AP					AKT3
AKTIP					FAF2				OLFR836		FAF2		5830418P13RIK			CSRNP3		BCL11A			SHD					AKTIP
ALAS1					FAM199X				CES4A		FAM199X		LDOC1L			TRPM1		MICAL2			ZBTB42					ALAS1
ALAS2					SUPT20				VMN1R210		SUPT20		ZBP1			CCDC14		SLC2A6			PLA2G3					ALAS2
ALDH18A1					UBXN1				CYP26C1		UBXN1		BHLHA15			GM3667		G630030J09RIK			NBEAL2					ALDH18A1
ALDH1A1					TNFAIP3				GM5089		TNFAIP3		GAB2			CEP97		IRF4			PLA2G2F					ALDH1A1
ALDH1A2					MAPK14				GM23138		MAPK14		TXNDC16			ARID5A		GM24620			RARA					ALDH1A2
ALDH1A3					RGS19				4930444G20RIK		RGS19		H2-Q6			GM38194		NCS1			TMEM158					ALDH1A3
ALDH1B1					SPIC				GM23692		SPIC		RAPGEF4			SLC41A1		PROK2			BDH1					ALDH1B1
ALDH1L1					FAM212A				GM24376		FAM212A		SNAI3			DENND5B		GM12020			CUTAL					ALDH1L1
ALDH1L2					1700071M16RIK				MIR654		1700071M16RIK		LY6C1			CRABP1		GM29036			GM6337					ALDH1L2
ALDH2					FBXO32				METTL4-PS1		FBXO32		ANXA5			PRMT2		PITPNM1			DAB2					ALDH2
ALDH3A1					SOD1				GM16204		SOD1		EPHX2			ZFP296		RPS2-PS9			AGBL3					ALDH3A1
ALDH3A2					RAB11FIP2				GM12722		RAB11FIP2		ELOVL4			FOXO4		ADAMTS6			DENND2C					ALDH3A2
ALDH3B1					PPP4R4				GM11594		PPP4R4		XLR3C			IFITM2		SPSB4			SCARA5					ALDH3B1
ALDH4A1					CLASP2				PSMB6-PS		CLASP2		CASKIN1			TUG1		PADI1			KRT73					ALDH4A1
ALDH5A1					CHRNB1				GM4784		CHRNB1		FAM131A			CD6		OAS1B			NFASC					ALDH5A1
ALDH7A1					PGR				GM12693		PGR		VIPR2			ARHGDIG		COX4I2			B230217C12RIK					ALDH7A1
ALDOA					RALGDS				D630024D03RIK		RALGDS		TEF			A230046K03RIK		GM26546			ERICH2					ALDOA
ALDOART2					DOCK5				RAB11FIP4OS2		DOCK5		5031439G07RIK			TMEM160		GM20421			BCL2L11					ALDOART2
ALG10B					SPTLC3				1700021N21RIK		SPTLC3		MX2			NPHS2		MYCS			SLC28A2					ALG10B
ALG12					SMTN				GM11418		SMTN		FAM169B			GM8797		DRD2			MYO1A					ALG12
ALG13					STARD5				GM23743		STARD5		SHF			A930003A15RIK		GM42969			PXDC1					ALG13
ALG14					PSMD6				HEATR4		PSMD6		FAM60A			POLG2		GM44188			MLLT6					ALG14
ALG3					COPA				GM17212		COPA		TGM1			NRTN		RP23-136G17.1			GM9050					ALG3
ALG5					NPR2				VMN1R57		NPR2		GPX6			MFHAS1		OLFR105-PS			ADAMTS1					ALG5
ALG6					GM20768				GM7030		GM20768		WDR81			ATXN3		2610042L04RIK			RASGRP1					ALG6
ALK					DTNBP1				GM24325		DTNBP1		1700051K13RIK			GM23300		LDHA-PS			ADRA2B					ALK
ALKBH1					ME2				VMN2R-PS19		ME2		ENG			RPS8		PTGDR			4930558N11RIK					ALKBH1
ALKBH3					4933427J07RIK				GM7233		4933427J07RIK		ZBTB42			OSGIN1		GM12866			GUCY1A2					ALKBH3
ALKBH4					WNT10B				GM24265		WNT10B		GM12688			IQCD		OLFR1090			PACSIN1					ALKBH4
ALKBH7					LYAR				IFNA5		LYAR		AKR1B3			USP25		OLFR1217			STXBP6					ALKBH7
ALMS1					NPY4R				GM10489		NPY4R		PLA2G3			SHMT1		GM43313			GM43031					ALMS1
ALOX12					POLR2D				MIR6968		POLR2D		RP24-175C20.19			2610042L04RIK		GM15947			RAB3B					ALOX12
ALOX12E					TRIM25				MIR7026		TRIM25		BDH1			CNNM4		MYRIP			HES6					ALOX12E
ALOX5AP					SEPT11				GM5522		SEPT11		NPHP4			SDK1		CAR12			GM694					ALOX5AP
ALOXE3					TRA2B				GM5157		TRA2B		ARHGEF37			EBAG9		GM27032			GRIN2D					ALOXE3
ALPK1					CISD1				1700094J05RIK		CISD1		MYD88			GM13431		MYF6			CDX4					ALPK1
ALPK2					OGFR				GM37016		OGFR		CUTAL			ERICH2		FRAT1			PLD4					ALPK2
ALPK3					PCM1				GM37772		PCM1		GM15675			1700001K19RIK		GM45329			DOK3					ALPK3
ALPL					UBXN2A				GM38153		UBXN2A		YPEL4			PRRXL1		GM20501			ZFP987					ALPL
ALPPL2					RUSC1				MIR7116		RUSC1		SERPINH1			SLC6A16		TRABD2B			OLFR105-PS					ALPPL2
ALS2					CD79B				GM42512		CD79B		ZDHHC8			SIX4		2200002D01RIK			AMH					ALS2
ALS2CL					GM45470				GM42805		GM45470		KRT73			ZMAT3		UNCX			GM7932					ALS2CL
ALX1					TOMM22				GM43097		TOMM22		EBF4			SERPINA10		BCAR1			TRPM1					ALX1
ALX3					A830018L16RIK				GM42792		A830018L16RIK		NFASC			ETV3		CCDC184			RPS15A-PS6					ALX3
ALX4					LAGE3				GM18691		LAGE3		LONRF3			METTL24		ADRA2B			TET2					ALX4
AMACR					TMEM127				GM44448		TMEM127		GM5860			PHOX2A		ITPRIPL2			TTC34					AMACR
AMBP					WBSCR22				GM44108		WBSCR22		TPM4			GM43663		CYP26A1			COL2A1					AMBP
AMBRA1					FAM110C				GM44245		FAM110C		CABP4			GM4673		GM43815			GM42778					AMBRA1
AMD1					ENOPH1				4930429H19RIK		ENOPH1		PXDC1			SNRNP48		ADRA1D			MDK					AMD1
AMD2					D5ERTD579E				B830042I05RIK		D5ERTD579E		PPEF1			UQCRQ		SLC22A7			CYP4F15					AMD2
AMDHD2					PCDHGC5				GM45240		PCDHGC5		BC029214			GM15455		ATP2A1			RASSF2					AMDHD2
AMH					GRB2				GM45650		GRB2		LRRK1			NRXN2		COL9A3			DLX3					AMH
AMHR2					DCTPP1				GM9347		DCTPP1		NXPE4			ARHGEF40		RGAG1			PRKD1					AMHR2
AMICA1					CDKN1C				RP23-145G7.2		CDKN1C		ADPRH			SSTR2		MMP3			CALCRL					AMICA1
AMIGO1					GTF2H1				RP23-213P10.2		GTF2H1		GRID2IP			PEBP1		3110082J24RIK			BRSK2					AMIGO1
AMMECR1L					ZFP281				GM3336		ZFP281		TRIM21			SSC5D		ARPIN			SLC16A3					AMMECR1L
AMN					TULP3				HKDC1		TULP3		TRIM7			FRMD4B		GRIN1			FBXO41					AMN
AMOTL1					SH2D3C				SPINK1		SH2D3C		AK4			PRDM11		GM12455			PRR7					AMOTL1
AMOTL2					2900052L18RIK				CGA		2900052L18RIK		CDH16			NXPE3		EGLN3			RLN3					AMOTL2
AMPD1					TNS4				FEZF1		TNS4		GUCY1A2			OPRK1		PTH1R			FGD1					AMPD1
AMPD2					WRN				ATP13A4		WRN		CALR4			STARD7		VSTM2B			1190028D05RIK					AMPD2
AMPD3					MTHFD2				FAM26D		MTHFD2		ZFP783			ZFP827		H3F3AOS			GM13889					AMPD3
AMPH					SCARF2				SPATA32		SCARF2		STXBP6			TMEM237		UGT8A			GM11766					AMPH
AMT					TRPC4AP				LINGO2		TRPC4AP		RP23-99O13.6			TMEM63A		PRDM8			RP24-553O21.3					AMT
AMZ1					TNFAIP1				KLRE1		TNFAIP1		CLCN5			GAS1		LTBP3			STAP2					AMZ1
AMZ2					UFL1				GYPA		UFL1		EVA1B			RP24-79I19.5		GM17045			GM5535					AMZ2
ANAPC1					GKAP1				DNAH3		GKAP1		RAB3B			DHX57		GM11935			2810459M11RIK					ANAPC1
ANAPC10					MIA				A630010A05RIK		MIA		HES6			ENHO		KCNT1			DDC					ANAPC10
ANAPC13					CREB3L2				TRBV3		CREB3L2		REEP5			ZFX		GM15571			ANPEP					ANAPC13
ANAPC2					UNC93B1				GM2046		UNC93B1		GM694			RSAD1		RPL34-PS1			GM22299					ANAPC2
ANAPC4					XRCC6BP1				GM14828		XRCC6BP1		GM25380			ZFP511		ASPHD1			SPRR2A3					ANAPC4
ANAPC5					NIPSNAP1				GM16044		NIPSNAP1		GRIN2D			DPF2		CLVS2			FAM26E					ANAPC5
ANAPC7					URGCP				GM12499		URGCP		LIMCH1			SNHG15		PDE3B			5830468F06RIK					ANAPC7
ANGEL1					SSR3				GM15621		SSR3		RHOB			RBM20		ANKRD2			FAT3					ANGEL1
ANGEL2					PAICS				GM15153		PAICS		TMEM173			CAR14		GM23864			RP23-255F14.8					ANGEL2
ANGPT1					LTBP4				GM12421		LTBP4		TET2			ZCRB1		MRGPRF			GLRX5					ANGPT1
ANGPT2					POLRMT				GM12081		POLRMT		COL2A1			RPS15A		GM42762			NECAB3					ANGPT2
ANGPT4					TPCN1				GM12150		TPCN1		GM8661			GM14443		4930558N11RIK			CTDSPL					ANGPT4
ANGPTL1					SLC35G2				GM16348		SLC35G2		AVPR1A			SLC16A3		POU4F3			RUSC2					ANGPTL1
ANGPTL2					SMARCB1				9630028H03RIK		SMARCB1		PRKD1			PELI3		HSBP1L1			SKIDA1					ANGPTL2
ANGPTL4					BAZ1B				GM15584		BAZ1B		SOX8			SLC29A1		PHTF1OS			CFAP161					ANGPTL4
ANGPTL6					EAF1				GM13391		EAF1		ICAM1			SLCO3A1		FBXO2			ABCA4					ANGPTL6
ANK					DOLPP1				GM14764		DOLPP1		FBXO41			TMC8		D030040B21RIK			SYCP2					ANK
ANK1					GALNT1				GM22082		GALNT1		PRR5L			IKZF4		GM43842			AQP5					ANK1
ANK2					TMPRSS12				GM24636		TMPRSS12		PRR7			RPSA		GM2044			TSSK4					ANK2
ANK3					KNOP1				GM24875		KNOP1		ETS1			RPE		ACTN3			SAMD4					ANK3
ANKFN1					PNLDC1				GM16133		PNLDC1		PCDH8			TMEM150C		VSIG10			IL16					ANKFN1
ANKHD1					LTV1				MIR5134		LTV1		GSTA3			NBEA		B930095G15RIK			HFE					ANKHD1
ANKLE2					NOL10				GM19898		NOL10		GM37045			RPL31		GM37886			1190002N15RIK					ANKLE2
ANKMY1					GM5134				GM23472		GM5134		TCIRG1			CEBPB		SELENON			PORCN					ANKMY1
ANKMY2					TUBG2				GM15099		TUBG2		2810459M11RIK			POPDC3		LTBR			GM20751					ANKMY2
ANKRD1					SEC24C				GM26566		SEC24C		SIDT2			TSPAN33		GM10941			CRTC3					ANKRD1
ANKRD10					MRPL19				GM8793		MRPL19		ADGRD2-PS			CYP4F15		SFRP5			RGS6					ANKRD10
ANKRD11					ZFP953				MIR6999		ZFP953		ADCY6			TRIM12C		SCN5A			SRGAP3					ANKRD11
ANKRD12					TPM1				GM5266		TPM1		DDC			SEC14L2		COBLL1			FAM196A					ANKRD12
ANKRD13A					NOTCH3				GM18666		NOTCH3		RPL31-PS4			WFS1		TSPAN33			5830454E08RIK					ANKRD13A
ANKRD13B					B4GAT1				GM7858		B4GAT1		NPR2			PPM1N		WDFY4			BRPF3					ANKRD13B
ANKRD13C					CTBP1				GM37132		CTBP1		SPRR2A3			ZCCHC14		GNAZ			NEDD9					ANKRD13C
ANKRD13D					MBD2				GM37201		MBD2		MIR8102			QRICH2		IRX6			MYRIP					ANKRD13D
ANKRD16					A730049H05RIK				GM37652		A730049H05RIK		RP23-255F14.8			KIF1A		KCNIP3			PRR23A1					ANKRD16
ANKRD17					MAP1LC3A				GM20172		MAP1LC3A		GM15290			COX6C		SMC1B			CDK19					ANKRD17
ANKRD24					TXLNB				GM43120		TXLNB		ZFP322A			TUB		KCNK6			NRBP2					ANKRD24
ANKRD27					BTBD7				GM42969		BTBD7		GABRA4			OAS1A		GM28960			GM1070					ANKRD27
ANKRD28					UQCRC1				GM42644		UQCRC1		GM43913			GM26813		SLC17A7			IRS3					ANKRD28
ANKRD32					RNF4				GM44300		RNF4		CTDSPL			CARM1		GM10156			FAM217B					ANKRD32
ANKRD33					GCNT4				2900076G11RIK		GCNT4		RUSC2			CEPT1		C1QL1			GM27415					ANKRD33
ANKRD33B					HMX1				4930448A20RIK		HMX1		TSPAN9			IGDCC4		MRC2			TMEM145					ANKRD33B
ANKRD34A					ZFP703				RP24-462O14.2		ZFP703		SAMD4			PPP1R14A		GM15867			SNORD87					ANKRD34A
ANKRD34B					GM7292				1700019A23RIK		GM7292		VCL			FAM195B		SYTL5			KCTD16					ANKRD34B
ANKRD35					AARS				GM5608		AARS		1110032F04RIK			CCDC34		GM25845			CDCP1					ANKRD35
ANKRD39					ZFP990				RP23-98D11.1		ZFP990		MOGAT1			GRAMD3		N-TSAGA9			GM27217					ANKRD39
ANKRD40					PSTPIP1				RP23-350F7.6		PSTPIP1		LRRC3			RPL7		HEPH			ITGB3					ANKRD40
ANKRD43					KDR				NTRK2		KDR		CRTC3			LRRC45		TMIE			TCEA3					ANKRD43
ANKRD44					CD37				LY6G6E		CD37		TTN			CDH10		ENPP2			TOPAZ1					ANKRD44
ANKRD45					SENP1				BCO1		SENP1		OAF			GM14267		BIK			CLIP1					ANKRD45
ANKRD46					KDELC2				MANBA		KDELC2		ANGPTL2			TNNI2		GM15342			ARPIN					ANKRD46
ANKRD50					CTCF				GM17322		CTCF		ERAS			UBE2R2		GM8378			SELENOV					ANKRD50
ANKRD52					PGC				GM10247		PGC		MORC4			E330017A01RIK		SLAIN1OS			HEPACAM2					ANKRD52
ANKRD54					SNHG14				KLHL3		SNHG14		MYRIP			DKK3		CRYGA			INHBC					ANKRD54
ANKRD55					FOXL2OS				1700029P11RIK		FOXL2OS		GM18894			PLEKHA1		CNKSR1			GM29283					ANKRD55
ANKRD56					YWHAQ				LRRC34		YWHAQ		SCNN1A			SLC30A3		CYP4F15			PI16					ANKRD56
ANKRD58					SEC61A1				GM12713		SEC61A1		NRBP2			VPS26A		GM44631			GM13230					ANKRD58
ANKRD6					NHP2				RNASE1		NHP2		PLPP5			ARRDC1		PLCG2			FREM1					ANKRD6
ANKRD9					SYVN1				GPR139		SYVN1		GM1070			FAM83D		GM42463			CYP2D22					ANKRD9
ANKS1					SOGA1				GM45340		SOGA1		CCND2			FBXO11		RP23-23P9.3			GM8909					ANKS1
ANKS1B					TUNAR				N-R5S88		TUNAR		VWA5B2			CLDN1		GM18128			2700081O15RIK					ANKS1B
ANKS3					PPAT				GM6108		PPAT		PDZK1			DNAJB2		GM37354			TDRD1					ANKS3
ANKS4B					DAPP1				MEOX2		DAPP1		FAM217B			ZFP54		TRIM65			ETNK1					ANKS4B
ANLN					ATP6V0A4				D430041D05RIK		ATP6V0A4		IRS3			ENPP3		GM11110			TTPA					ANLN
ANO1					EDN1				GM19967		EDN1		4930556M19RIK			PRSS22		EIF4E3			CEBPB					ANO1
ANO10					USP10				GM44701		USP10		UPP1			2610306M01RIK		CHST5			PLATR14					ANO10
ANO2					ZC3H8				MIR1193		ZC3H8		CISD1			HS2ST1		PIM2			TRP53COR1					ANO2
ANO4					VAX2OS				GM43509		VAX2OS		PDLIM3			ZFP607B		MAL2			IRAK4					ANO4
ANO6					LHFP				LRRIQ4		LHFP		UNC93B1			M1AP		GM15766			TTC9					ANO6
ANO8					B4GALT4				GM11401		B4GALT4		TMEM145			ALPK1		PBX3			DCAF12L1					ANO8
ANO9					TTC14				GM5539		TTC14		GM45038			GM7729		ISLR			MYH7B					ANO9
ANP32A					H2-T3				1700020N15RIK		H2-T3		LMX1B			ZMAT5		GM27242			MARVELD2					ANP32A
ANP32B					CCDC137				GM14323		CCDC137		ST8SIA2			LTBR		GM15770			RP23-186O3.13					ANP32B
ANP32E					SLC5A5				USF2-PS1		SLC5A5		GM27217			BNC2		GM14141			VSIG10					ANP32E
ANPEP					MAPK8IP3				HMGB1-PS6		MAPK8IP3		CLIP1			HMGCS1		D330025C20RIK			GM37811					ANPEP
ANTXR2					YWHAZ				GM614		YWHAZ		ARPIN			PIP4K2A		BEST1			CASK					ANTXR2
ANTXRL					MCM5				GM7247		MCM5		ADAMTS10			GM42553		WNK2			GIT2					ANTXRL
ANUBL1					PARP3				GM13589		PARP3		GM11800			SP6		OBSCN			RASSF6					ANUBL1
ANXA1					SORT1				DNMT3C-PS		SORT1		DUSP16			YEATS2		C530008M17RIK			DUSP9					ANXA1
ANXA11					IER5				TKTL2		IER5		4930481A15RIK			CDK5R2		PDLIM7			CNPY1					ANXA11
ANXA13					PBRM1				OLFR1116		PBRM1		FZD1			GNAS		GM11772			RFTN2					ANXA13
ANXA3					GMPPA				ADGRF5		GMPPA		LAMA4			TTC39B		COL4A1			GM6807					ANXA3
ANXA4					TGFA				TCF15		TGFA		TMEM185A			SMAD1		GRP			TNS2					ANXA4
ANXA5					ARID5B				GM44888		ARID5B		GM13929			GM44597		GM15198			ATP8B1					ANXA5
ANXA6					STARD9				AASS		STARD9		GM8909			MARCH1		GM10642			KAT6B					ANXA6
ANXA7					PLXDC1				GM14928		PLXDC1		IGFBP4			ANP32A		GM43024			GM16365					ANXA7
AOAH					RNF19A				GM42994		RNF19A		TDRD1			AMER1		GM15407			GM13036					AOAH
AOC3					PEX2				ADCYAP1		PEX2		MLNR-PS			GM15662		BAIAP3			UBXN2A					AOC3
AOX3L1					PARP4				SNORD110		PARP4		GM22980			GUSB		BC016579			GM17167					AOX3L1
AOX4					AU040320				AV026068		AU040320		ZXDB			BAHCC1		GM20485			FLRT1					AOX4
AP1B1					GM21994				2410152P15RIK		GM21994		GPA33			MOXD1		1700057H15RIK			GM18558					AP1B1
AP1G1					FAM208A				R3HDML		FAM208A		DNER			TMEM79		ACE3			CRISP1					AP1G1
AP1G2					TOE1				PDZD4		TOE1		TMSB4X			HSD17B14		FAM163B			GDF3					AP1G2
AP1M1					FNDC5				NMNAT2		FNDC5		FMNL2			VAT1L		UGGT2			2900055J20RIK					AP1M1
AP1M2					ST6GALNAC4				OLFR982		ST6GALNAC4		2410017I17RIK			SCAND1		GM37264			FARP1					AP1M2
AP1S1					1700097N02RIK				ATP8B5		1700097N02RIK		TRP53COR1			DDC		GM5893			HOMEZ					AP1S1
AP1S2					GDPD1				SERPINA3I		GDPD1		GM20541			EXOC6B		A830082K12RIK			MSL1					AP1S2
AP1S3					KLF9				TTN		KLF9		KDM3A			AKT1		NXF2			CXX1C					AP1S3
AP2A1					YTHDF2				OLFR985		YTHDF2		TGFBI			AXIN2		A730035I17RIK			GM13148					AP2A1
AP2A2					C1GALT1				PLATR8		C1GALT1		PSMB10			TRIM62		COL10A1			PRKCG					AP2A2
AP2B1					MAN2B1				GM19553		MAN2B1		MARVELD2			GSTM1		B830012L14RIK			KCNK6					AP2B1
AP2M1					PCID2				TECTA		PCID2		A330035P11RIK			TUBB6		GM44414			MET					AP2M1
AP2S1					CYB5R4				MLANA		CYB5R4		RNF128			ZFP977		GRM6			PDLIM2					AP2S1
AP3B1					USP14				GM42840		USP14		GM45558			DOCK11		B430319F04RIK			WSCD1					AP3B1
AP3B2					C430039J16RIK				PCSK6		C430039J16RIK		PLATR5			FZD7		SLC24A4			KNDC1					AP3B2
AP3D1					FAM25C				SPHKAP		FAM25C		CD274			SLC6A13		GM12565			LRRN1					AP3D1
AP3S2					CYB5R3				GM45442		CYB5R3		DUSP9			SERPINB8		CMTM5			SNX33					AP3S2
AP4E1					RPL10L				2310069G16RIK		RPL10L		GM5251			ARHGEF2		4930451I11RIK			TMEM184A					AP4E1
AP4S1					A230046K03RIK				THY1		A230046K03RIK		FAM160A1			FAXC		ZIC1			SLC25A14					AP4S1
APBA1					PRMT2				RP23-352M7.2		PRMT2		OLFML1			TBC1D2B		FMN1			LHFPL2					APBA1
APBA2					HSP90AA1				CEACAM2		HSP90AA1		TRIB2			DUSP4		CNDP1			ITGA3					APBA2
APBB1IP					MAP3K2				FAM83C		MAP3K2		GHSR			CCDC160		TMC7			UNC45B					APBB1IP
APBB2					TRIM27				GM42716		TRIM27		MISP			MYCBP		CCDC183			RUNX3					APBB2
APC					PATJ				GM44705		PATJ		PLATR6			KCNV1		NPTX1			EFNB1					APC
APC2					SEC31A				GM43957		SEC31A		SCN5A			LRRN4		GM5967			TIGAR					APC2
APEX1					CENPU				GM3081		CENPU		ECSCR			FRMD8		TWIST2			ANXA3					APEX1
APH1B					SNX5				GM42723		SNX5		GM15698			LRRC8C		UNC13C			GM2974					APH1B
APH1C					APC2				KNG1		APC2		GM18558			B3GALT1		NCAN			CCDC92B					APH1C
API5					DDA1				TNFSF13B		DDA1		CRISP1			MIR6236		SERP2			GRK1					API5
APLF					YIPF3				GM43313		YIPF3		SLC18A1			MTAP		GM28876			VGLL3					APLF
APLN					KRCC1				GM14569		KRCC1		CD44			COX4I1		ADAMTS1			GM44011					APLN
APLP1					COBL				FOXI3		COBL		ABCA3			GM6641		NTRK1			H2-M5					APLP1
APLP2					DLAT				GM8172		DLAT		MMGT2			FOXB1		MET			SRRM4					APLP2
APOA4					SEL1L3				GM25520		SEL1L3		FARP1			ZFP462		LDB2			OLFR837					APOA4
APOA5					GM22980				SGK1		GM22980		DPY30			FLT4		PNMA3			GM43429					APOA5
APOBEC1					U2AF1				KLF4		U2AF1		ITGA5			AARS		STOX2			CORO2A					APOBEC1
APOBEC2					PLCL2				KCTD8		PLCL2		BTG2			1600020E01RIK		GM12791			ETNK2					APOBEC2
APOBEC3					IL10RB				ERAS		IL10RB		PFKP			SYNGAP1		SCNN1A			RP23-269O24.7					APOBEC3
APOBEC4					RFC2				GM44185		RFC2		ABCC6			CDX2		TMSB15A			VAT1L					APOBEC4
APOC1					HELB				TRIM2		HELB		RPL18-PS2			TIMP1		CALCB			GM17080					APOC1
APOC2					RMDN3				SNORD82		RMDN3		HOMEZ			NKX3-1		NBL1			MZB1					APOC2
APOC4					ATRNL1				GM18227		ATRNL1		GM13369			PRSS56		4833427G06RIK			SLC6A7					APOC4
APOD					ATP5G3				GM44282		ATP5G3		CXX1C			KLK1B3		RAPGEF5			OLFR318					APOD
APOE					EMILIN2				PLATR3		EMILIN2		TOP1MT			RPS17		GM2237			E330017A01RIK					APOE
APOF					ZSCAN29				GM16234		ZSCAN29		MBD3L2			BHLHE41		GM9918			MYH6					APOF
APOH					PLEKHH3				1700051K13RIK		PLEKHH3		RDH10			ELOVL7		GM45022			GM11246					APOH
APOL10B					COPG1				NOTCH4		COPG1		CPXM2			WNT3A		GM14798			SLC24A5					APOL10B
APOL6					USP20				ISLR2		USP20		COL4A5			COPS7A		SLC35F1			UGT1A6A					APOL6
APOL7A					TTC7B				FAM196B		TTC7B		MSRB3			MESP2		SLC25A41			TMEM156					APOL7A
APOL7C					XRCC4				RPL21-PS10		XRCC4		PLATR8			SYNGR3		KCTD11			SPZ1					APOL7C
APOLD1					EEF1A1				PLATR11		EEF1A1		MET			NBEAL2		P2RY2			PLCL2					APOLD1
APON					FOXO3				GM27048		FOXO3		PDLIM2			GM21992		GM13056			DUSP5					APON
APOO					TMSB10				GM15462		TMSB10		GM12299			ZFYVE28		MPPED1			PXDN					APOO
APOO-PS					TMEM25				GM15019		TMEM25		SNX33			GTF2E1		SUN3			C1QL1					APOO-PS
APP					YBX1				PKHD1L1		YBX1		NFIA			BAG2		RAB36			CD6					APP
APPL2					CD248				CDC42EP3		CD248		TMEM184A			1110034G24RIK		GM11532			CRHBP					APPL2
APRT					BRAP				GHSR		BRAP		SLC25A14			NHSL1		GPR165			PTRF					APRT
APTX					PHACTR3				ADAMTS14		PHACTR3		CACNG5			AUP1		RFLNB			SLC9A9					APTX
AQP11					AKTIP				1700057H21RIK		AKTIP		MAPKAPK2			TAGLN3		GM23413			UPK3BL					AQP11
AQP2					TMA16				GM21917		TMA16		DIP2A			FZD8		ARHGAP29			GM12690					AQP2
AQP3					PFDN6				NLRP3		PFDN6		ITGA3			A730017C20RIK		SOX7			4931409K22RIK					AQP3
AQP5					EFR3A				1500017E21RIK		EFR3A		FAM129C			DYRK3		RLN3			GBGT1					AQP5
AQP7					MICAL1				GM43985		MICAL1		EFNB1			NALCN		MYH7			RHBDF1					AQP7
AQP8					MARCH8				NTN1		MARCH8		4930443O20RIK			LY6G5C		KCNJ12			POF1B					AQP8
AQP9					PFN1				ILDR1		PFN1		ANXA3			SPTLC2		USF2-PS1			MAPK10					AQP9
ARAP1					RBBP9				CLCNKB		RBBP9		GM10643			RAC2		1700003G18RIK			GM2832					ARAP1
ARAP3					KIF22				AI662270		KIF22		HES1			4933407K13RIK		HDGFRP3			H2-Q10					ARAP3
ARC					PITPNM1				GM10704		PITPNM1		PLATR11			MANBA		DMBX1			AGT					ARC
ARD1B					SEPT1				INSC		SEPT1		VGLL3			SYT13		GM5648			4930502E18RIK					ARD1B
ARF1					LDHD				GLNS-PS1		LDHD		H2-M5			ARG1		SIGLEC15			TM6SF1					ARF1
ARF2					KLHL36				1700016H13RIK		KLHL36		STAU2			UCK1		MFAP4			SEZ6					ARF2
ARF3					B3GNT5				ADAM19		B3GNT5		9430002A10RIK			AUTS2		AREG			CAPN12					ARF3
ARF4					GJC1				LRRC10		GJC1		PODN			RPS18		2310040G07RIK			NANOS3					ARF4
ARF6					UBQLN4				NPY4R		UBQLN4		PKDREJ			NRP2		6430531B16RIK			ZFP773					ARF6
ARFGAP3					COPS8				KLHL35		COPS8		AP3M2			LPIN2		GM5533			ECEL1					ARFGAP3
ARFGEF1					PA2G4				CROCC2		PA2G4		CORO2A			CLN5		FAM50B			CLDN6					ARFGEF1
ARFGEF2					HSPA4				SLIT2		HSPA4		RP24-553E23.7			GM10561		PKDREJ			EPHA4					ARFGEF2
ARFIP1					GM21411				GM13882		GM21411		VAT1L			REEP4		LECT1			GM44760					ARFIP1
ARFRP1					2900089D17RIK				GLTSCR1L		2900089D17RIK		ST8SIA4			RP24-86H7.3		GM5652			NQO2					ARFRP1
ARG1					ATP1B2				SLC4A10		ATP1B2		FAM19A4			GM2367		MALL			RPL34-PS1					ARG1
ARGLU1					VPS37D				NEUROG3		VPS37D		KLHL36			FAAH		TMEM150C			ENHO					ARGLU1
ARHGAP10					ZFP746				KCNK7		ZFP746		KLHL30			ACTN3		RAB3B			SPRY2					ARHGAP10
ARHGAP12					TM9SF4				TOPORSL		TM9SF4		BCL2			CACNB3		EFNB2			GM26671					ARHGAP12
ARHGAP15					ADRA2A				ANKRD35		ADRA2A		TMEM156			SLC5A5		CBX8			TMEM8					ARHGAP15
ARHGAP17					DPH2				CCBE1		DPH2		PLCL2			UPK3BL		CYP2C55			PCSK6					ARHGAP17
ARHGAP18					LSR				GM18905		LSR		DUSP5			RP24-366L10.3		GM17055			STAT5A					ARHGAP18
ARHGAP19					GM10138				RHOV		GM10138		PXDN			PNMA2		GM2309			4930520O04RIK					ARHGAP19
ARHGAP20					4930444E06RIK				TIAM2		4930444E06RIK		FAM110C			RPL36		TM6SF1			GM9888					ARHGAP20
ARHGAP21					DDX56				ITGAL		DDX56		SLC9A9			MAGI3		RP24-257F22.3			MYLK2					ARHGAP21
ARHGAP22					UBE2R2				VEGFC		UBE2R2		EN1			EPHX4		GM44672			4930434O05RIK					ARHGAP22
ARHGAP23					GINS1				TLE6		GINS1		RSPH4A			RUNDC1		TXN-PS1			NMNAT2					ARHGAP23
ARHGAP24					TRP73				STMN2		TRP73		IRS1			NSMAF		GM45042			SH3PXD2A					ARHGAP24
ARHGAP25					HEXA				FUT9		HEXA		CDC42EP3			MTHFD1		2010016I18RIK			PAQR4					ARHGAP25
ARHGAP26					ISM2				SPATS1		ISM2		TSPAN7			RELL1		PODN			IFI27					ARHGAP26
ARHGAP27					RPL14				GM10030		RPL14		TLCD2			DANCR		MMP23			MICALL1					ARHGAP27
ARHGAP28					SLC12A4				PAX6		SLC12A4		RHBDF1			FYN		DLK1			GALR2					ARHGAP28
ARHGAP29					SLC8A2				GM12688		SLC8A2		SNX25			LMLN		GM26592			SFRP2					ARHGAP29
ARHGAP30					AMFR				GM16209		AMFR		PCDH18			CERS3		AKAP14			MIR1898					ARHGAP30
ARHGAP5					GM8113				GM17782		GM8113		H2-Q10			SOX2OT		EPO			RNF182					ARHGAP5
ARHGAP8					CHIL1				GM26964		CHIL1		GLIS2			PLEKHD1		CDRT4			GM44188					ARHGAP8
ARHGAP9					PHF20				GM7783		PHF20		4930502E18RIK			APRT		RIPPLY2			CRYBA1					ARHGAP9
ARHGEF1					RECQL4				GM26637		RECQL4		COL7A1			RUNDC3B		FGF12			GM16128					ARHGEF1
ARHGEF10					TBC1D14				4933413G19RIK		TBC1D14		TM6SF1			ATP6V0E2		GM44647			TMEM238					ARHGEF10
ARHGEF10L					MRPL2				GM16158		MRPL2		NANOS3			GPC2		GM26609			CRABP1					ARHGEF10L
ARHGEF11					EIF2S1				GM38147		EIF2S1		ECEL1			PI16		9530059O14RIK			TNRC18					ARHGEF11
ARHGEF12					BRSK1				2310040G24RIK		BRSK1		CLDN6			CPLX3		GM9728			PRR36					ARHGEF12
ARHGEF15					SLC7A6				GM9796		SLC7A6		CIITA			GM19265		MMEL1			GM42943					ARHGEF15
ARHGEF16					YWHAG				GM35368		YWHAG		CMTM3			PYCR2		HPSE			CARD9					ARHGEF16
ARHGEF17					2900097C17RIK				PRSS38		2900097C17RIK		NEU1			5930412G12RIK		GCGR			PACSIN3					ARHGEF17
ARHGEF18					TEF				CLEC12A		TEF		ENHO			POU4F1		GYS2			HOXB8					ARHGEF18
ARHGEF19					D430019H16RIK				GM12728		D430019H16RIK		TPBG			2810455O05RIK		NOL4L			SLC4A5					ARHGEF19
ARHGEF2					BCR				GM44270		BCR		SPRY2			MSANTD1		CERS3			NDRG2					ARHGEF2
ARHGEF3					FBL				GM12164		FBL		AI504432			CAPG		GRIK5			SAMD10					ARHGEF3
ARHGEF4					SHISA6				GM45155		SHISA6		RPL30-PS6			TTC26		GM5870			IGSF9					ARHGEF4
ARHGEF6					LIFR				GM43195		LIFR		PCSK6			PRDM14		GM45107			GM42969					ARHGEF6
ARHGEF7					GM14148				GM38178		GM14148		STAT5A			SLC2A7		GM6070			LXN					ARHGEF7
ARHGEF9					PGM5				GM37261		PGM5		AHNAK			NDUFA12		GM2670			RELL1					ARHGEF9
ARID1A					PLD2				FAIML		PLD2		DUSP18			SUPT3		GM37218			KLF2					ARID1A
ARID1B					PPP4R1				GM6798		PPP4R1		ETV2			ZFHX2		GM14228			SIX2					ARID1B
ARID2					CCM2				TEDDM3		CCM2		NMNAT2			GINS2		GM37564			KCTD13					ARID2
ARID3A					DENND5A				SLC13A2		DENND5A		PAQR4			RPL12-PS1		GM15295			PGLYRP1					ARID3A
ARID3B					BIN1				FAT2		BIN1		MICALL1			HDGFRP3		LAMP5			ENO4					ARID3B
ARID4A					RCOR1				TAC4		RCOR1		GALR2			CAMTA2		GM25129			RAB20					ARID4A
ARID5A					PPIP5K1				OLFR127		PPIP5K1		TOMM20L			CEP78		DUOXA2			GM12355					ARID5A
ARID5B					SLC39A13				GM7287		SLC39A13		LDLRAD2			DPP7		TMOD2			TCP11X2					ARID5B
ARIH1					SYT11				4930444E06RIK		SYT11		SLC4A5			PMF1		TUNAR			RAB15					ARIH1
ARL10					ORC1				RP24-282C4.11		ORC1		NDRG2			DIRC2		MRAP2			GM23615					ARL10
ARL11					TOP2A				GM22887		TOP2A		GRIP1			GM43956		TDRKH			GPR62					ARL11
ARL14					RAB12				GM12263		RAB12		SAMD10			RP23-98C9.5		RASSF6			ZFP977					ARL14
ARL15					MFSD1				GM4575		MFSD1		JPH2			ZNFX1		NEUROD1			GM13915					ARL15
ARL2					1810013L24RIK				GM28688		1810013L24RIK		WNT6			HDGF		GM26908			OSM					ARL2
ARL3					RPS6				GM16165		RPS6		ATP2B2			CLDN23		AI661453			D8ERTD82E					ARL3
ARL4A					SRRM1				PDK4		SRRM1		TRAM2			SLC10A7		A530076I17RIK			MAP4K3					ARL4A
ARL4C					RSPH4A				CD4		RSPH4A		UPK3B			GM9050		GM3696			GM6063					ARL4C
ARL4D					TPD52				F2RL2		TPD52		ELAVL2			MFSD11		SYT17			CLPS					ARL4D
ARL5A					VSIG10L				GM23115		VSIG10L		PROSER2			GM5678		BAHD1			NT5E					ARL5A
ARL5C					KIF6				NEK10		KIF6		KLF2			PRPH		THA1			GALNT9					ARL5C
ARL6					PPP1R3B				KLF12		PPP1R3B		ZFP518B			ITCH		RP23-104D6.4			SLC16A2					ARL6
ARL6IP1					P4HA2				OLFR1440		P4HA2		GM2559			BEND5		OLFR1342			GM8378					ARL6IP1
ARL6IP5					IQSEC1				NUDC-PS1		IQSEC1		GM43197			KCNG3		PLK5			IGFBP2					ARL6IP5
ARL8A					ZBTB33				GM45407		ZBTB33		DLGAP1			LTBP3		IER3			TAL2					ARL8A
ARL8B					MAP3K9				BATF2		MAP3K9		NAB2			HS6ST1		GRAMD1C			TRPC1					ARL8B
ARL9					TMEM176B				GM15719		TMEM176B		GM6792			MED1		MS4A1			4933413J09RIK					ARL9
ARMC1					CLIC6				CRHBP		CLIC6		TNFRSF1A			TMEM132E		1700029J07RIK			TMOD2					ARMC1
ARMC2					GOLGB1				GM8522		GOLGB1		VAX1			GM16137		SLC18A3			PODXL					ARMC2
ARMC3					SMG7				GM37521		SMG7		D8ERTD82E			VSIG8		EBF4			YPEL1					ARMC3
ARMC4					JPH2				TMEM262		JPH2		OSM			5330417C22RIK		RASL12			ZFHX2					ARMC4
ARMC6					NUP160				HNRNPA1L2-PS		NUP160		DAGLB			MCEMP1		GM5447			A730049H05RIK					ARMC6
ARMC8					GLTSCR1L				GM8317		GLTSCR1L		PPFIBP1			CCDC175		GM18025			CSRNP1					ARMC8
ARMC9					ALDH2				GM10364		ALDH2		TRIM63			HSD17B6		GM8738			MORC1					ARMC9
ARMCX1					KCTD3				SULT6B1		KCTD3		GABRE			LKAAEAR1		IFIT2			SETBP1					ARMCX1
ARNT					MAP3K15				C78197		MAP3K15		ELF4			NKX3-2		ARHGAP25			SPTLC3					ARNT
ARNT2					MYD88				ADGRG4		MYD88		NT5E			GM22299		GM20715			ULBP1					ARNT2
ARNTL					FAM160A1				NDRG2		FAM160A1		PARP4			GM6265		SHB			GM20939					ARNTL
ARPC1A					ERH				GM44247		ERH		IL18			IFIT1BL2		GM26650			ZFP607B					ARPC1A
ARPC2					BCAP31				MYPN		BCAP31		SLC16A2			GM8909		FTHL17C			MAPK8IP2					ARPC2
ARPC5					GM37621				2300003K06RIK		GM37621		TOR2A			HIST1H2AJ		TCF23			ALPK1					ARPC5
ARPM1					TDRD12				GM38284		TDRD12		ANP32A			GM16128		SCN9A			PCSK9					ARPM1
ARPP21					DCTN4				GM8127		DCTN4		DNAJC1			GM11246		HTR2A			GPR160					ARPP21
ARRB1					AKIP1				SLC26A9		AKIP1		TRPC1			GM16202		TJP3			COCH					ARRB1
ARRDC3					ETV6				GM38115		ETV6		SMS			GM13842		ABHD14B			LZTS3					ARRDC3
ARRDC4					D8ERTD82E				ZFP296		D8ERTD82E		GM45084			GM15475		PLXND1			PCDHGA4					ARRDC4
ARRDC5					PIK3C3				GM17147		PIK3C3		TMOD2			GM25364		ARHGEF16			GBP4					ARRDC5
ARSA					C1QTNF6				AKR1CL		C1QTNF6		PPDPF			GM3076		SLC2A1			HRASLS					ARSA
ARSG					GAK				GM14052		GAK		SLC44A5			GM17455		TLL1			GM43789					ARSG
ARSI					FUT4				GM12915		FUT4		ECHDC3			GM17720		ASIC4			FSD1					ARSI
ART1					NFRKB				GM43188		NFRKB		IL15RA			GM2991		NEUROG1			GM16287					ART1
ART2B					IP6K2				GM2824		IP6K2		CLIC5			MIR5136		GM8206			GM5869					ART2B
ART3					TCF15				GM8242		TCF15		A730049H05RIK			GM20699		CXCL12			CRNDE					ART3
ART4					KANSL2				C630004M23RIK		KANSL2		NPNT			GM3642		NRXN2			PRRX2					ART4
ART5					ZFP459				GM5842		ZFP459		MORC1			GM26808		FAM135B			EBP					ART5
ARVCF					CHRD				KIF4-PS		CHRD		SETBP1			GM7583		HIST3H2A			SLC22A3					ARVCF
ARX					STMN4				MIR6927		STMN4		KANK4			MS4A12		VGLL3			CCDC64B					ARX
AS3MT					SUZ12				GM43771		SUZ12		GM12484			GM29371		GM42372			WFS1					AS3MT
ASAH1					BIK				MITF		BIK		NRXN1			GM38320		GM7804			SLC25A30					ASAH1
ASAP1					DNAJC25				GM10069		DNAJC25		SPTLC3			4930442P19RIK		RTN4R			SPEG					ASAP1
ASAP2					RGP1				TSPAN2OS		RGP1		GGT6			GM44450		ANAPC15-PS			GM43909					ASAP2
ASAP3					CLCN4				LRRC2		CLCN4		IL10RB			GM42741		FKBP10			STK10					ASAP3
ASB10					SDC3				FZD5		SDC3		NELL2			SNX1		EVPL			RPL12-PS1					ASB10
ASB14					PKD1L2				GABRR1		PKD1L2		ARHGAP10			MARC2		FNDC5			EGR4					ASB14
ASB16					SMARCA5				TRPM3		SMARCA5		SPIC			GM13158		MAP7D1			TRAV19					ASB16
ASB17					GRIK5				SMTNL2		GRIK5		GM38359			PSMA7		9430076C15RIK			FNDC4					ASB17
ASB18					TLE4				C77370		TLE4		PCSK9			FADS2		MGST2			PHF11D					ASB18
ASB2					CBFA2T3				FCGR2B		CBFA2T3		SLC11A1			RP23-255F14.8		D8ERTD82E			RPL27-PS2					ASB2
ASB4					XPOT				HLF		XPOT		TNFAIP3			PLEKHH3		CFC1			DUSP3					ASB4
ASB6					KDELR3				SLFN9		KDELR3		CBLN2			USMG5		OTX1			ANKMY1					ASB6
ASB7					TET1				INHBC		TET1		KLHDC2			PHC1		PTGIR			APELA					ASB7
ASB8					LOXL3				2610307P16RIK		LOXL3		GPM6A			ZFP9		DES			TUNAR					ASB8
ASB9					RPF1				ADRA1A		RPF1		GM37516			WNT11		SCG3			HMHA1					ASB9
ASCC1					PTK7				GM21955		PTK7		SLAMF6			P2RY1		FAAH			GM44812					ASCC1
ASCC2					UTF1				GRRP1		UTF1		MIR6913			ACTR5		RP23-23P9.4			ELFN2					ASCC2
ASCC3					ARL2BP				ACSS1		ARL2BP		GM15674			ZFP988		WBSCR17			PNMA2					ASCC3
ASCL1					TRIP11				MYB		TRIP11		UBE2QL1			DBN1		GM26826			SH3BP2					ASCL1
ASCL2					SCUBE1				HNF4A		SCUBE1		GM37829			MAP4K5		TMEM151A			DHH					ASCL2
ASF1B					BLVRB				FGF3		BLVRB		2010315B03RIK			ASPHD1		NXPH2			FAM171B					ASF1B
ASGR2					TFAP2A				A2M		TFAP2A		FOXG1			CDX1		GM16958			MOV10L1					ASGR2
ASH2L					MRPL35				FOXD3		MRPL35		PROC			TTI1		GM26747			OCLN					ASH2L
ASL					YWHAH				PCDH10		YWHAH		SYN2			SAMD14		GM9812			OASL2					ASL
ASNS					SEPHS2				GM22980		SEPHS2		ANKRD65			CNTN3		GM29418			SERTAD4					ASNS
ASNSD1					CTTN				IFITM5		CTTN		GM15270			ELOVL4		SLITRK6			2410137M14RIK					ASNSD1
ASPA					AVPR1B				IRX2		AVPR1B		SPEG			HSPA1L		GM22146			RTP2					ASPA
ASPDH					QSOX1				GM37868		QSOX1		CLNK			ADAM19		GM1862			NDST3					ASPDH
ASPG					PAQR4				CSRP2		PAQR4		PAM			DVL1		RAB9B-PS1			CXCL2					ASPG
ASPH					GNL3L				KITL		GNL3L		CITED2			MICAL2		OLFR1312			IZUMO1					ASPH
ASPHD2					CRIP2				DPYSL3		CRIP2		STARD8			SPA17		UBE2QL1			PACS1					ASPHD2
ASPM					CDYL				IZUMO2		CDYL		GM29539			PRKACA		ZFPM1			FAM187B					ASPM
ASPRV1					SET				GM10925		SET		SIAH2			GM42778		GM11915			BCR					ASPRV1
ASPSCR1					PGBD1				RHCG		PGBD1		PHF11D			RER1		UCHL1			CAPN2					ASPSCR1
ASS1					TRIP6				LIFR		TRIP6		GM13404			PARM1		SDC3			FXYD5					ASS1
ASTE1					ESCO2				GM5134		ESCO2		4930526L06RIK			CAPN12		SUSD3			ABCB9					ASTE1
ASTN1					SLC44A5				GM28960		SLC44A5		GM27238			POC1B		HELZ2			HOXC4					ASTN1
ASTN2					C330027C09RIK				1700061G19RIK		C330027C09RIK		SLC10A1			TMC6		TRIM62			RPS6KA4					ASTN2
ASXL1					G6PC3				1700001O22RIK		G6PC3		GIPC2			RNF185		MARVELD2			GM23864					ASXL1
ASXL2					DUSP16				1700084J12RIK		DUSP16		DUSP3			GM21967		NHSL2			RGS11					ASXL2
ATAD1					EN1				GM13954		EN1		SLC12A3			TBC1D25		GM8463			4933439C10RIK					ATAD1
ATAD2B					APEX1				4930535L15RIK		APEX1		TUNAR			NECAB3		4930480K02RIK			TTC39B					ATAD2B
ATAD3A					ZFP251				RP23-400E10.3		ZFP251		GM7335			1700061G19RIK		WT1			IPCEF1					ATAD3A
ATAD4					ARC				GM5559		ARC		FAM83B			SCN9A		TBC1D21			GM13842					ATAD4
ATAD5					MLXIPL				6330410L21RIK		MLXIPL		ELFN2			ZDHHC2		HIP1			ARHGAP29					ATAD5
ATCAY					SENP3				GM10522		SENP3		D130043K22RIK			OLIG3		LOXL2			PDE5A					ATCAY
ATE1					MYO1E				HHIP		MYO1E		FAM171B			HES6		GM24045			GM42718					ATE1
ATF1					NFS1				4930591A17RIK		NFS1		IRX4			FAM160B2		ABCD2			GM13112					ATF1
ATF2					EIF5A				GM42768		EIF5A		1700017B05RIK			ANAPC5		COL24A1			GM20692					ATF2
ATF3					NOG				GM45564		NOG		GP1BB			PLEKHM3		XKR7			PCDHB20					ATF3
ATF5					TSPAN13				NLRC4		TSPAN13		SLC6A1			GM4149		TPM2			SLC30A1					ATF5
ATF7					ZFP689				CCDC187		ZFP689		OASL2			XXYLT1		ADGRA2			PLAC1					ATF7
ATF7IP					ANGPTL4				GM12093		ANGPTL4		OCLN			RNASET2A		DTX1			TBX3					ATF7IP
ATF7IP2					STAT5B				SATL1		STAT5B		NAGLU			DPY30		GM25772			CRIP2					ATF7IP2
ATG10					ZFP956				GM12136		ZFP956		2410137M14RIK			NOV		GM12792			OBOX8					ATG10
ATG16L2					5730480H06RIK				GM4675		5730480H06RIK		THSD7A			DCTN2		ZFP708			TMEM200C					ATG16L2
ATG2A					MMP11				GM29560		MMP11		BC021891			PAK2		PTPN18			MCC					ATG2A
ATG2B					SOX8				GM37610		SOX8		NDST3			KLF4		RND3			P2RX2					ATG2B
ATG3					KIF3A				GM45319		KIF3A		GM45631			GM43951		MYADML2			BAHD1					ATG3
ATG4C					MARS				RP24-345M22.1		MARS		MAP3K15			PCDHGA4		TMEM130			CACNB2					ATG4C
ATG4D					ERCC8				NR1I2		ERCC8		ZMAT1			GM7609		CABP2			PDE10A					ATG4D
ATG5					TBC1D31				MIR106B		TBC1D31		CARD10			STOML1		SPOCK2			METTL24					ATG5
ATG7					HDAC2				GM15730		HDAC2		FAM187B			MUM1L1		DRC1			PRPH					ATG7
ATHL1					SIAH2				GM15790		SIAH2		CAPN2			ADAM10		H2-Q7			KLK1B3					ATHL1
ATIC					TEFM				GM5269		TEFM		TIAM2			HSPA13		GM17191			GM14221					ATIC
ATL1					RPF2				RPL27A-PS2		RPF2		FZD5			TMEM59L		DENND2D			GAS1					ATL1
ATL2					HAUS2				VMN1R65		HAUS2		ABCB9			NSMCE2		THY1			ESRP1					ATL2
ATL3					CYP51				STC2		CYP51		PLATR23			PCSK6		GM37864			CXCL10					ATL3
ATMIN					BAIAP3				OLIG3		BAIAP3		ITPKB			ALKBH2		KCNQ2			KIF1A					ATMIN
ATN1					PCTP				CPED1		PCTP		MEOX2			FAM64A		RASSF10			NHS					ATN1
ATOH7					PSMC1				NEBL		PSMC1		GSTP2			XRN2		RGS11			SHANK2					ATOH7
ATOH8					FEZ2				MIR8116		FEZ2		9430020K01RIK			SP8		HES5			MAMDC4					ATOH8
ATOX1					SLC12A2				GM906		SLC12A2		BIN2			GALR2		IRS3			4933416I08RIK					ATOX1
ATP10A					CELF2				NEUROG1		CELF2		KLF17			CDCA4		DLG4			FGF13					ATP10A
ATP10B					PRPF31				CBX3-PS1		PRPF31		GM9164			PRPSAP2		ASB12			ZFP936					ATP10B
ATP10D					PSME1				GM14382		PSME1		FBLN2			ITGB3		GM5763			GM5602					ATP10D
ATP11A					CYSTM1				GM15807		CYSTM1		1700057H21RIK			MLC1		GM5871			LSR					ATP11A
ATP11B					NUP133				GM13921		NUP133		THBS1			CPEB3		GM37945			TRIML2					ATP11B
ATP11C					TTC39B				GM13511		TTC39B		GM43279			RP24-470M22.10		LYZL4			LIPC					ATP11C
ATP13A1					NDUFAF2				GM17399		NDUFAF2		GM5622			ADAMTS2		ABCA17			GM19265					ATP13A1
ATP13A2					FASTKD5				GM5177		FASTKD5		CRIP2			BEND4		GM4994			CELSR2					ATP13A2
ATP13A3					RNF135				4921511C10RIK		RNF135		GM37058			UBQLN1		GM43655			AJUBA					ATP13A3
ATP13A4					ARHGAP23				GM18988		ARHGAP23		4931415C17RIK			DUSP7		GM4788			SV2A					ATP13A4
ATP1A1					DNMBP				IL9R		DNMBP		UVSSA			YPEL3		GM4784			ARHGAP36					ATP1A1
ATP1A2					TSPYL2				EBF2		TSPYL2		GM12328			SPTBN2		RP23-314E23.2			TFEB					ATP1A2
ATP1A3					MSX1				TRPV5		MSX1		AMDHD1			EFCAB9		GM16130			METTL7A1					ATP1A3
ATP1A4					BHLHE40				BC006965		BHLHE40		GDF11			PARD6A		HTRA1			SEMA3F					ATP1A4
ATP1B1					AP3S2				OLFR633		AP3S2		PKHD1L1			GGH		GM1110			FAM46C					ATP1B1
ATP1B2					LATS2				GM13574		LATS2		GM10842			SULF1		ZNRF4			GM42762					ATP1B2
ATP1B3					MMD				GM11414		MMD		RAB32			STC2		RASD1			TRIM46					ATP1B3
ATP2A2					9430020K01RIK				1700001J11RIK		9430020K01RIK		SMKR-PS			GM8276		ANGPTL7			HPSE					ATP2A2
ATP2A3					PSMD7				GM19078		PSMD7		GM12587			PIK3C2B		CARD19			GM20609					ATP2A3
ATP2B1					TSPAN9				GM45184		TSPAN9		ZFP334			HMGCR		GM24996			ST6GAL1					ATP2B1
ATP2B2					NOTCH2				GM9655		NOTCH2		BAHD1			DES		KIF12			ARHGEF25					ATP2B2
ATP2B3					DDX39				SLURP1		DDX39		GRIK3			RHOBTB1		GM12446			GM4943					ATP2B3
ATP2B4					PURG				ABRA		PURG		PDE10A			UBQLN4		AGXT			1110018N20RIK					ATP2B4
ATP2C1					FST				GSDMC4		FST		RHOQ			FAM69A		4930538E20RIK			GM6265					ATP2C1
ATP2C2					ANKRD42				CBX3-PS6		ANKRD42		FOXL2OS			0610009B22RIK		A430093F15RIK			IRX3OS					ATP2C2
ATP4A					NDUFS5				KCND2		NDUFS5		GM16230			CHD9		EPOR			CPT1A					ATP4A
ATP4B					PNPLA3				GM26446		PNPLA3		SGSH			1700102P08RIK		GGT7			DCN					ATP4B
ATP5A1					PLIN4				GM12261		PLIN4		SLC35G2			GIN1		JPH1			TRP63					ATP5A1
ATP5B					SLC30A3				GM23995		SLC30A3		MCF2			DNA2		GM26861			TMEM181B-PS					ATP5B
ATP5C1					LRP1				4930445N18RIK		LRP1		KIF1A			DPPA5A		GM648			SLC30A3					ATP5C1
ATP5D					SLC22A15				GM44144		SLC22A15		SYDE1			TSC22D3		FOXI3			RP23-98C9.5					ATP5D
ATP5E					GTPBP4				RP24-496O17.9		GTPBP4		MED12L			SPATA7		ADGRE4			NXPE3					ATP5E
ATP5F1					ZBTB44				SLC35D3		ZBTB44		FBXL16			OSBPL3		GRIN2A			PTCHD1					ATP5F1
ATP5G1					SEC24B				GM44050		SEC24B		SHANK2			KDM5A		KCNA1			FAM20C					ATP5G1
ATP5G2					FHL3				LEXM		FHL3		OSBP2			RAD51D		SNX33			ARHGEF19					ATP5G2
ATP5G3					WDR92				MYLK4		WDR92		RBMXL2			ARID4A		PKP3			A730017C20RIK					ATP5G3
ATP5H					YBEY				PLCXD3		YBEY		RPL17-PS8			OSGIN2		MIR466I			GM5507					ATP5H
ATP5J					CD4				FAM71D		CD4		PGPEP1L			WNK3		GJD3			BNC2					ATP5J
ATP5J2					DHX8				GM16305		DHX8		GM38204			GM26688		PRR15L			STMN2					ATP5J2
ATP5K					ZIM1				GM15987		ZIM1		MYL9			GM17067		GM45095			GM26868					ATP5K
ATP5L					EMILIN3				GM11773		EMILIN3		DCXR			RSPO1		CRYGE			GM43076					ATP5L
ATP5O					TFE3				9530085P06RIK		TFE3		RP23-174E11.2			ATRN		MIR6979			B930095G15RIK					ATP5O
ATP5SL					RNF213				GM19409		RNF213		NBL1			LOXL1		GM33533			FLT4					ATP5SL
ATP6AP1L					PSMC4				NMBR		PSMC4		CDKN1A			ADGRL1		GM8317			GM5711					ATP6AP1L
ATP6AP2					VASN				CDCP2		VASN		LSR			UTRN		HMX3			ADAMTSL1					ATP6AP2
ATP6V0A1					DCAF5				SCARNA13		DCAF5		PATJ			4933416I08RIK		MCHR1			GJB4					ATP6V0A1
ATP6V0A2					GJD2				GM26918		GJD2		4930431P19RIK			NFS1		ANKRD34A			FBXO2					ATP6V0A2
ATP6V0A4					ADAM9				GM6020		ADAM9		NREP			ZCCHC18		TAL2			CRB1					ATP6V0A4
ATP6V0B					ATP2A3				GM12924		ATP2A3		GATA2			H3F3B		BSND			LTBP3					ATP6V0B
ATP6V0C					1810014B01RIK				GM30708		1810014B01RIK		GABRA5			GRK1		FUT1			KHDC1A					ATP6V0C
ATP6V0D1					IMP4				RP23-114A6.7		IMP4		PDGFRA			PHF21B		4933411K16RIK			GULP1					ATP6V0D1
ATP6V0D2					FUBP3				NDRG1		FUBP3		MLKL			SEMA4F		IQCD			VMN2R82					ATP6V0D2
ATP6V0E					DNAJB5				MYBPC1		DNAJB5		FZD3			AW822252		PNPLA1OS			TMEM37					ATP6V0E
ATP6V1A					BRIX1				GM37366		BRIX1		GM26617			B4GALT7		LCP2			SLC22A13B-PS					ATP6V1A
ATP6V1B1					SLC5A11				OTX2		SLC5A11		PLA2G16			FAM26E		PDE6A			ALPL					ATP6V1B1
ATP6V1C1					LAMA5				GM21399		LAMA5		PGM5			ADSL		LRRC26			LYPLAL1					ATP6V1C1
ATP6V1D					FERMT1				SLC5A4B		FERMT1		BMI1			DCAF4		ERG			CHST3					ATP6V1D
ATP6V1E1					NTM				SLC25A41		NTM		MASP1			ZFP521		ATP6V0C-PS1			TRIM62					ATP6V1E1
ATP6V1G1					COPZ2				GM9385		COPZ2		SH3BGR			DCN		GPR162			FAM171A2					ATP6V1G1
ATP6V1H					RBMS2				GM12611		RBMS2		SEMA3F			EIF2AK3		CGNL1			RHOX7-PS2					ATP6V1H
ATP7A					PRR7				MIF-PS3		PRR7		OVOL1			MTA3		PBX1			GM26813					ATP7A
ATP7B					JUND				GM15473		JUND		CPE			BDH1		IGF2			HOPX					ATP7B
ATP8A1					SLC16A2				GM43019		SLC16A2		HPSE			COX7A2		TRAV21-DV12			GM13239					ATP8A1
ATP8A2					LAMB1				RIBC2		LAMB1		CALD1			SMCR8		3930402G23RIK			BAIAP2L1					ATP8A2
ATP8B1					ZCRB1				FCAMR		ZCRB1		PYGO1			CELF4		OPRM1			RCN3					ATP8B1
ATP8B2					WDR18				MIR367		WDR18		ANO3			FBXO31		GNG13			ATOX1					ATP8B2
ATP8B3					EBF4				GM12926		EBF4		ZFP316			OLFR718-PS1		ZFYVE28			ACTN3					ATP8B3
ATP9A					IPO5				GM13047		IPO5		LMO1			C530008M17RIK		KCNJ15			RNF122					ATP9A
ATP9B					TWF1				H3F3A-PS1		TWF1		DCN			KIT		DMRTC2			GNG8					ATP9B
ATPAF1					CUL5				GM14614		CUL5		FOXF2			DAB2		EMILIN2			SOX7					ATPAF1
ATPBD4					MRPL48				GM12060		MRPL48		TRP63			SUPT6		SEL1L3			IRS4					ATPBD4
ATPIF1					EME1				2010013B24RIK		EME1		DEXI			OAS1G		CCM2L			TGFB2					ATPIF1
ATRIP					CDIP1				ALMS1-PS1		CDIP1		MS4A6D			MIRG		GM11775			PRDM14					ATRIP
ATRN					RNF125				GM7502		RNF125		TMEM181B-PS			MAN1A		MIR1934			TMEM160					ATRN
ATRNL1					CHMP1B				KANSL2-PS		CHMP1B		PDE1B			GNL2		RBM46			ZDHHC2					ATRNL1
ATRX					PANK3				GM42693		PANK3		SLC30A3			JAG1		PPP1R3C			ADGRB2					ATRX
ATXN1					VAMP1				VIT		VAMP1		CRLF2			GM38394		MFAP2			MROH2A					ATXN1
ATXN10					KDELR2				OLFR701		KDELR2		ABCA5			OBOX8		GM12466			MAATS1					ATXN10
ATXN2					AHCYL2				OLFR901		AHCYL2		H2-M2			FAM57B		BCAN			TRIO					ATXN2
ATXN3					NFATC4				4921509C19RIK		NFATC4		GOT1L1			GM37158		ABCC8			NLRC4					ATXN3
ATXN7					TCF20				HIST1H2AB		TCF20		XKR4			RAB19		FHDC1			PADI3					ATXN7
ATXN7L1					ITGAV				GM23939		ITGAV		GM43786			ZMYM5		RIBC2			NXNL2					ATXN7L1
ATXN7L2					ATG2B				GM9		ATG2B		STMN2			ZFP640		ALOX5			SOX4					ATXN7L2
ATXN7L3					CALCA				GM9673		CALCA		PCOLCE2			RIDA		SYCE3			MFSD6					ATXN7L3
AU015836					PTBP1				GM15392		PTBP1		HSD17B14			AQP5		CDH12			MYO3B					AU015836
AU017455					NDUFAF4				CNTROBOS		NDUFAF4		R3HDML			FAR2		FZD1			GM45340					AU017455
AU018091					THNSL1				GM23171		THNSL1		FLT4			RP24-286B23.1		NFASC			FOXR2					AU018091
AU021034					GPAT4				GM35911		GPAT4		GM5711			GM3411		C1QTNF1			PDLIM7					AU021034
AU022870					GBP3				GM10727		GBP3		COL1A2			GM3383		GM35040			TIMP3					AU022870
AU023871					ANTXR1				GM37621		ANTXR1		LTBP3			SEZ6L2		FZD2			MXRA8					AU023871
AU040320					ZCCHC14				2610509F24RIK		ZCCHC14		PROCR			GM37404		CRYGN			GM12655					AU040320
AU040829					WWC2				CFC1		WWC2		GULP1			CASP3		IRX4			MAML2					AU040829
AU042651					BC051077				GM5514		BC051077		KCNS3			RMDN2		SCNN1G			CCR9					AU042651
AUH					ERCC4				FBXW28		ERCC4		TMEM37			CRABP2		1700008A23RIK			SP6					AUH
AURKB					VDAC2				OLFR1373		VDAC2		ITGAL			ARMCX2		LRRTM2			RAC2					AURKB
AURKC					OLFML1				GM29485		OLFML1		COL12A1			RPS16-PS2		ATP2A3			GM45033					AURKC
AUTS2					TGM3				GM43708		TGM3		ALPL			ABCC5		TMEM30B			YOD1					AUTS2
AVEN					NDC1				CCDC7A		NDC1		GM15458			FBXO17		LAG3			DBNDD2					AVEN
AVPI1					GRPEL1				OTOP2		GRPEL1		FAM171A2			GM16702		SYN2			ZFP386					AVPI1
AVPR1A					HDHD1A				GM13333		HDHD1A		RNPEPL1			SGSM1		JAZF1			SLC16A7					AVPR1A
AW146020					H19				GM26479		H19		CHRNA7			USE1		SULT4A1			CCDC141					AW146020
AW146154					PHF11D				MIR1970		PHF11D		FAM174B			GM16049		GM2897			SYT10					AW146154
AW209491					KATNBL1				GM44096		KATNBL1		PSPH			HIST3H2A		VWA5B1			MUC3A					AW209491
AW549877					ASB13				GM8062		ASB13		PTGER3			STRA6L		GM15556			GM4787					AW549877
AW554918					PLPP5				GM4609		PLPP5		RFLNA			LIMS1		GM20109			KIF19A					AW554918
AW555464					RAD17				GM15982		RAD17		PTN			GM11772		GRIN1OS			LRRC38					AW555464
AWAT2					PRPF40A				GM13833		PRPF40A		ACTN3			RPS13		PTPRN			GM16137					AWAT2
AXIN2					CEMIP				GM23332		CEMIP		GNG8			ZADH2		PRRT3			MYO1C					AXIN2
AXL					KCNA6				GM10604		KCNA6		FAM65A			CRMP1		GDF5			4930522L14RIK					AXL
AY074887					LSM2				GM25057		LSM2		LRP3			HNRNPH3		GM8356			GM26641					AY074887
AYM1					ARRB2				GM22146		ARRB2		SOX7			ARRB1		GM12219			SCRN2					AYM1
AYTL1B					CALB2				RP23-114B10.5		CALB2		CXCL14			RP23-44D2.1		C630004M23RIK			ARFGEF3					AYTL1B
AZI1					HIP1				GM15603		HIP1		SEC24D			RPAP3		GM17815			JAKMIP2					AZI1
AZI2					CCDC77				GM6485		CCDC77		MDFIC			SLC22A3		HCAR1			CAR4					AZI2
AZIN1					SPEG				MIR6993		SPEG		BC051077			HOPX		GM8909			SLC40A1					AZIN1
B020004J07RIK					LRRC47				GM8775		LRRC47		MBNL2			HMGXB4		GM15475			A3GALT2					B020004J07RIK
B130006D01RIK					ERI1				KDM3A		ERI1		GM11841			GMPPA		GM7583			GM11729					B130006D01RIK
B230120H23RIK					TRIP12				ZFP459		TRIP12		FAM43B			MOK		GM16202			SLCO3A1					B230120H23RIK
B230206F22RIK					CTSL				GM14212		CTSL		NLRC4			MTCH1		GM17455			MPPED1					B230206F22RIK
B230206H07RIK					TMEM87B				GM20482		TMEM87B		4930455G09RIK			GLRX		GM11246			STAT4					B230206H07RIK
B230217C12RIK					UPP1				4933417D19RIK		UPP1		CD4			GM20707		LKAAEAR1			CCDC175					B230217C12RIK
B230219D22RIK					SCLY				GM7286		SCLY		NUDT10			FBXO27		MS4A12			SERPINB6B					B230219D22RIK
B230312A22RIK					PRKACB				GM37799		PRKACB		GM2415			RBPMS		GM20699			GM10244					B230312A22RIK
B330016D10RIK					TTC32				GM6443		TTC32		DUSP22			BARX1		4930442P19RIK			POU4F1					B330016D10RIK
B3GALNT1					FUS				UNCX		FUS		FCGR2B			LSM14B		GM17720			GM37019					B3GALNT1
B3GALT2					RFFL				ALDOART2		RFFL		PDLIM7			UNC45A		GM3642			PRRG4					B3GALT2
B3GALT5					CDC42BPB				SLC6A21		CDC42BPB		MSL3			SAMD4		GM22299			MERTK					B3GALT5
B3GALT6					SIDT2				GM12315		SIDT2		MXRA8			TTC13		GM13842			GM38194					B3GALT6
B3GALTL					KATNAL2				GM16195		KATNAL2		RGS3			MYO19		GREB1L			CORO2B					B3GALTL
B3GAT1					FRRS1				GM23209		FRRS1		ABHD4			LAPTM5		HIST1H2AJ			ALOX15					B3GAT1
B3GAT2					PPM1J				GM26558		PPM1J		NFATC1			GM10324		GM38320			TBXA2R					B3GAT2
B3GNT1					SUB1				GM23493		SUB1		UAP1L1			GM44103		ANKS1B			4930519F16RIK					B3GNT1
B3GNT2					SKA1				GM12564		SKA1		GM14412			SIN3B		GM3076			TRIM65					B3GNT2
B3GNT3					OSGIN1				GM11422		OSGIN1		SLC16A7			GDF11		GADL1			D430040D24RIK					B3GNT3
B3GNT5					WTIP				GM15829		WTIP		CCDC141			DLG2		HSD17B6			OLFM1					B3GNT5
B3GNT6					DDR1				GM13618		DDR1		KATNAL1			ACCSL		GM15946			RET					B3GNT6
B3GNT7					TSPAN3				GM17098		TSPAN3		CFAP61			MT-CO2		IFIT1BL2			RUNX1					B3GNT7
B3GNT9					DHODH				GM8807		DHODH		MYO6			TTYH1		GM37844			TAC4					B3GNT9
B430010I23RIK					LY6C1				GM26913		LY6C1		DNAJA4			CXX1A		ID2			RASEF					B430010I23RIK
B430203M17RIK					PNMA2				GM44712		PNMA2		ATP11A			ALDH1A2		RGS10			POGK					B430203M17RIK
B430306N03RIK					EYA3				OLFR240-PS1		EYA3		FAS			ARNTL		PLATR19			STON2					B430306N03RIK
B4GALNT1					POLE4				GM45042		POLE4		SLC5A4B			NFATC2IP		GM2895			MCEMP1					B4GALNT1
B4GALNT2					RSL1D1				SHF		RSL1D1		1700017J07RIK			PCMT1		GM2991			GRSF1					B4GALNT2
B4GALNT3					RBMS1				F930017D23RIK		RBMS1		ARFGEF3			NSMF		GM6265			LRRC43					B4GALNT3
B4GALNT4					NUP98				GM16066		NUP98		RASD2			INPPL1		GM42741			GM11730					B4GALNT4
B4GALT1					MRI1				GM12333		MRI1		SYNC			LYPLAL1		GM25364			ZFP36L2					B4GALT1
B4GALT2					KLHDC2				GM12249		KLHDC2		PARVA			SMC1A		NKX3-2			CPA2					B4GALT2
B4GALT3					PLATR17				GM37764		PLATR17		JAKMIP2			CRLF1		GM26808			FNDC7					B4GALT3
B4GALT5					MYO5B				GM10305		MYO5B		SLC40A1			EPHX2		TMEM179			SLC43A3					B4GALT5
B4GALT6					UBIAD1				IQCF1		UBIAD1		FAM102B			ARL14EP		CCDC175			SEC14L3					B4GALT6
B4GALT7					INAFM1				GM16079		INAFM1		SLCO3A1			MBP		PEAR1			RASA4					B4GALT7
B630005N14RIK					TRAM2				1700027I24RIK		TRAM2		HMGN3			MDFI		TIMP3			GJA4					B630005N14RIK
B830017H08RIK					ZFP850				GM37530		ZFP850		D430042O09RIK			FRMD5		RP23-44D2.1			ZFHX4					B830017H08RIK
B930007M17RIK					RASSF8				GM42815		RASSF8		HUS1B			CD80		GM29371			ADAMTS19					B930007M17RIK
B930041F14RIK					SSR1				GM23840		SSR1		SOS2			KIF5A		GM44450			FZD7					B930041F14RIK
BAALC					RASD2				GM28501		RASD2		LIPO2			MPPED1		GM6023			PATE2					BAALC
BAAT					HK2				AC117232.1		HK2		SCML2			PRDX1		GM5977			C2CD4B					BAAT
BACE1					1700021F05RIK				MYO18B		1700021F05RIK		GM25551			ZFP619		CUTAL			GM3526					BACE1
BACE2					TENM4				ECM2		TENM4		MPPED1			CBX2		AICDA			TTLL7					BACE2
BACH1					RUVBL2				GM29199		RUVBL2		TAP1			HYKK		GM45649			DPCR1					BACH1
BACH2					HGH1				GM14005		HGH1		MIR7016			TESK2		HSF4			GM42959					BACH2
BAD					TSPAN5				C030010L15RIK		TSPAN5		ETS2			POU3F1		GM16128			DGKZ					BAD
BAG1					MTA1				GM17229		MTA1		IFFO2			HS6ST2		TCEAL5			FKBP10					BAG1
BAG3					IFT81				GM5711		IFT81		PRMT2			ZFP961		MCEMP1			CGGBP1					BAG3
BAG4					BRF1				ADAM30		BRF1		NACC2			LY75		SPTB			VIM					BAG4
BAG5					2410004B18RIK				GM24400		2410004B18RIK		GM20496			UNC50		PRR7			NGB					BAG5
BAHCC1					HSDL1				GM37975		HSDL1		TMCC2			TMEM178B		MATN1			KIF21A					BAHCC1
BAHD1					TTC27				SOX5		TTC27		ALOX15			GM5805		SYNM			GM42732					BAHD1
BAI1					ALOX5				1700019E08RIK		ALOX5		TBXA2R			CCDC149		GM2974			YDJC					BAI1
BAI2					EEF2				A730056A06RIK		EEF2		PCDHB11			ZFP664		FEV			PHC2					BAI2
BAI3					NLRC4				GM45642		NLRC4		NEAT1			LCA5		GM5607			SLC25A29					BAI3
BAIAP2					NUP153				RP23-431O7.9		NUP153		GM7498			SPRY2		HIVEP2			IFNGR2					BAIAP2
BAIAP2L1					DCTN1				TRDN		DCTN1		NUPR1			RGS6		PDE4B			AGK					BAIAP2L1
BAIAP2L2					RPP25				GM13998		RPP25		DSC2			ACLY		MIR5136			EBF3					BAIAP2L2
BAK1					POLDIP2				GM11476		POLDIP2		ANTXR2			ERRFI1		GM15513			BCAR1					BAK1
BANF1					GPN1				GM42631		GPN1		BCL9L			GM14325		RP23-361B11.3			ATXN3					BANF1
BANF2					CDC16				HIST1H3F		CDC16		OLFM1			GM13071		GM6518			GM25364					BANF2
BAP1					TEC				FAM228A		TEC		TAPBP			RGS17		FSD1			P2RY2					BAP1
BARD1					ASPM				HALR1		ASPM		ALX3			CSRNP1		4931409K22RIK			PAK3					BARD1
BARHL1					CCDC47				GM44913		CCDC47		GABRG1			PAFAH1B3		RNF213			2310043M15RIK					BARHL1
BARHL2					CROT				THBS2		CROT		RASEF			GBX2		MIR692-1			GBP2					BARHL2
BARX1					FAM189B				TUBB3		FAM189B		TSHZ2			GZF1		GM2415			MRC2					BARX1
BARX2					PERP				2310043M15RIK		PERP		LRRC31			GBGT1		DGKG			DPPA3					BARX2
BASP1					CD44				GM37902		CD44		GRHL2			IL1RAP		2310081O03RIK			GM10499					BASP1
BAT1A					FAM83B				APOL6		FAM83B		FAM171A1			RBM26		PDZK1IP1			BC089597					BAT1A
BAT2					SUPV3L1				WNT5A		SUPV3L1		PCLO			ZFP280B		GM43758			TRP73					BAT2
BAT2L					CHGA				GM15599		CHGA		GM12472			KAT6B		OSR2			GM11400					BAT2L
BAT5					COL13A1				MCF2		COL13A1		ARNTL2			DNMT3B		KRT17			NKX6-3					BAT5
BATF					MEX3C				GM5566		MEX3C		BHLHE22			H2AFJ		RP23-91H23.4			FAM69C					BATF
BATF2					BCAS3				4930444M15RIK		BCAS3		GM37589			GM2128		CD209E			ZCCHC3					BATF2
BATF3					DUS2				GM12479		DUS2		ERN2			EGR4		KCNE1L			NEUROD1					BATF3
BAX					LTB4R1				MIR1192		LTB4R1		GM281			HSBP1L1		GM5822			LRRC15					BAX
BAZ1A					EIF4A1				FRAT1		EIF4A1		SYNGR2			POU2F2		GM42671			WBSCR17					BAZ1A
BAZ1B					SH3BP1				6030442K20RIK		SH3BP1		PITX2			PRKD1		A430072C10RIK			TFF2					BAZ1B
BAZ2A					PRKAG2				ALPL		PRKAG2		MYBPC3			RASSF1		GM13182			GM11542					BAZ2A
BAZ2B					HSPE1				GM16074		HSPE1		BHMT2			H2-K2		CTDSPL			ZSWIM6					BAZ2B
BB014433					CLDN6				PCOLCE2		CLDN6		CHL1			ZFP266		GM5982			GM10086					BB014433
BB123696					MYBPC3				CD180		MYBPC3		GM13110			MPC1		SOWAHD			IQCD					BB123696
BBC3					IFFO1				HMCES		IFFO1		SERPINA3E-PS			SERINC2		CCDC182			KCNH6					BBC3
BBS1					DYNLL1				CRABP1		DYNLL1		TTLL7			SYCP3		ABO			2200002D01RIK					BBS1
BBS4					STK39				KCTD12B		STK39		SLC13A2			PLATR20		GM15566			ARHGAP33OS					BBS4
BBS5					FTSJ3				CPA2		FTSJ3		AIM1			CTDSPL		GM15418			CRYGN					BBS5
BBS9					LYN				G430095P16RIK		LYN		GM42959			TNK2		TRAV7-1			ACSL5					BBS9
BBX					SH3BP2				CHGA		SH3BP2		FRMD6			LAMC1		RP23-248P8.2			A130051J06RIK					BBX
BC002163					OSBPL5				USP28		OSBPL5		EFNA1			SLC25A23		9230019H11RIK			9230110C19RIK					BC002163
BC002230					TMEM51				GM45437		TMEM51		VEGFC			PDE3A		GM42971			PRUNE2					BC002230
BC003266					QSOX2				CCR5		QSOX2		2410022M11RIK			EPHA8		GM44556			PER3					BC003266
BC003267					IRF6				MYL4		IRF6		PCDHGC4			PRPS2		GM25635			GM37917					BC003267
BC004004					MIXL1				GM24430		MIXL1		P4HTM			EHMT2		GM28863			NAIP3					BC004004
BC005537					ST7				CHRNG		ST7		GM28060			GM5134		GM6063			GM16617					BC005537
BC005624					POLE2				GM44706		POLE2		LGALS3BP			RAI14		SYCP2			CELF3					BC005624
BC006779					MTHFD1L				GM4884		MTHFD1L		AKR1B8			AMOTL1		EYA4			GM20544					BC006779
BC006965					FAM3A				CELA2A		FAM3A		HOXA10			SULT6B1		MICALL2			MYLPF					BC006965
BC011426					GM11525				GM15668		GM11525		KIF21A			CAP2		HSPA4L			GM5380					BC011426
BC013712					EML5				CYP2C53-PS		EML5		LZTS1			OPRD1		KLK9			RP23-418A13.5					BC013712
BC016201					ENTPD2				DBIL5		ENTPD2		RHBDL3			SPINK2		GM2308			GM3667					BC016201
BC016423					GM42549				D1PAS1		GM42549		EGLN1			CELSR2		HPN			GM26798					BC016423
BC016579					MPRIP				SPINK10		MPRIP		MAN1C1			MLH3		MFSD6			GM2128					BC016579
BC017158					MICU2				GM24762		MICU2		ADAMTS14			NADK2		GM3383			H2-BL					BC017158
BC017612					SALL4				GM7902		SALL4		PHC2			HOXB1		CHRNA4			FBXO44					BC017612
BC017647					TCAF1				RP24-247A8.5		TCAF1		SVOP			RBP7		FAM20C			SNX7					BC017647
BC018242					NAA35				C920009B18RIK		NAA35		OOEP			KLHL17		DLL1			GM45591					BC018242
BC018465					PNP2				RP24-365B9.2		PNP2		IL34			MAP6		PGAM1-PS2			TMEM154					BC018465
BC018473					MYO19				1700029M20RIK		MYO19		SLC36A4			GOLGA3		6030445D17RIK			KLHL32					BC018473
BC018507					KHDRBS1				GM13651		KHDRBS1		MYH11			CWH43		C630004L07RIK			ARHGEF40					BC018507
BC019943					NAMPT				MORC1		NAMPT		MPP2			HAP1		RUBCNL			AI661453					BC019943
BC020535					RAF1				TMEM225		RAF1		MATN3			UBA1Y		SERINC2			RNF213					BC020535
BC021614					INF2				STRA8		INF2		EBF3			COL4A2		ANPEP			LY6G5C					BC021614
BC021891					NRK				CHAC1		NRK		P2RY2			ASPSCR1		GM42629			ZFP963					BC021891
BC023744					CELF1				DNAH7A		CELF1		H19			SCYL1		RP23-272A7.3			SH3RF2					BC023744
BC024139					BHMT2				ADH4		BHMT2		SOX17			NGEF		GM43176			AA543401					BC024139
BC024386					RAD51				NLRP14		RAD51		2310043M15RIK			GLTP		GM42853			CNTN3					BC024386
BC024479					2500002B13RIK				GM26774		2500002B13RIK		ZDHHC19			STK10		JPH3			CREB3L2					BC024479
BC024582					EPB41L2				GM43322		EPB41L2		GBP2			FAM171A2		TGFA			MFSD2B					BC024582
BC024659					FBRSL1				GM17177		FBRSL1		MRC2			SNORD43		TMEM181C-PS			CD37					BC024659
BC024814					CPPED1				HDHD1A		CPPED1		GM10499			RPLP2		TMEM229A			2500002B13RIK					BC024814
BC025920					PBK				RP23-338G21.3		PBK		SFMBT2			GM26694		SYCP1-PS1			PRKAR2B					BC025920
BC026439					CDKN1A				GM17080		CDKN1A		NKX6-3			RDH10		LTBP1			OPLAH					BC026439
BC026585					CLCN5				GM37310		CLCN5		MYO18A			MORC1		D830036C21RIK			FBXO21					BC026585
BC027072					GALR2				OLFR715		GALR2		CATSPERD			FAM60A		ATP8B4			NOTUMOS					BC027072
BC027231					SGIP1				1810059H22RIK		SGIP1		DLX6OS1			KYAT3		FARP1			GM8209					BC027231
BC028528					FBXO10				SMIM6		FBXO10		PCDHAC2			IDS		GM12056			FUT1					BC028528
BC030307					MITF				CYP2C39		MITF		CASP7			ZBTB12		YBX2			ISOC2A					BC030307
BC030336					GM44044				C8B		GM44044		2200002D01RIK			SIKE1		GM3002			TRIM67					BC030336
BC030867					LIPO2				GM11841		LIPO2		VMAC			ATP1A1		CTCFLOS			KLF7					BC030867
BC031353					ATP5G1				CNGA3		ATP5G1		9230110C19RIK			GM37846		DMKN			GPR183					BC031353
BC031441					AGPAT4				OLFR808		AGPAT4		PRUNE2			TLE2		GM37820			SLC5A6					BC031441
BC031748					TXLNG				GC		TXLNG		PER3			GM44631		A530058N18RIK			HIVEP2					BC031748
BC031781					KIT				GM28836		KIT		6030419C18RIK			SRR		GM5302			SLC5A5					BC031781
BC032203					FNDC3B				PTPRO		FNDC3B		ZFP319			SLCO4C1		GM37736			GAL3ST2					BC032203
BC037032					OAZ1				CALB2		OAZ1		GREM1			GM13147		GM12408			BCORL1					BC037032
BC037703					MAS1				ITGA2		MAS1		ITPR2			FARP1		GM29784			PABPC1L					BC037703
BC046404					MCM2				GM10640		MCM2		GM8724			PARD6G		QPRT			NODAL					BC046404
BC048403					RAB3D				4930467K11RIK		RAB3D		KDELR3			PPHLN1		GM25965			GM3642					BC048403
BC048507					FKBP4				SLC6A15		FKBP4		GM22281			FUT10		GM6756			GM17404					BC048507
BC048679					1700020I14RIK				GM28809		1700020I14RIK		LRP10			GM17080		GM38235			BOLL					BC048679
BC049349					MCM7				VWA3B		MCM7		RNF138			DGKD		SLC39A1-PS			SAMD14					BC049349
BC049635					TRIM13				GABRP		TRIM13		HOXD1			MYOF		TTC9			OLFR1217					BC049635
BC049762					TRP53INP1				LCK		TRP53INP1		BC048679			GM8378		GM38029			DPPA5A					BC049762
BC050777					MCF2				SYT4		MCF2		MARC1			CD1D2		4930533D04RIK			RPL23A-PS5					BC050777
BC051019					NREP				CWH43		NREP		ATG16L2			CDON		PITPNM2OS2			SDK1					BC051019
BC051142					5430405H02RIK				NFATC2IP		5430405H02RIK		RP23-269O24.5			GM5380		RAB19			C130021I20RIK					BC051142
BC051665					POT1A				GM4598		POT1A		ARHGAP23			GM37515		AANAT			FUT9					BC051665
BC052040					STON1				BDH1		STON1		MTNR1A			ZBTB39		GM11742			TDRD12					BC052040
BC055004					RPS19BP1				GM19705		RPS19BP1		AMIGO1			NPPA		GM7858			RP23-363G20.1					BC055004
BC057022					UBE2F				SGK2		UBE2F		CRISP3			DLG4		GM42808			KCNN1					BC057022
BC057079					2810025M15RIK				GM13228		2810025M15RIK		CPED1			BCL2L14		GM43908			KCTD6					BC057079
BC059842					RBM47				GM27045		RBM47		SNX7			ARRDC2		SPAG17			OPRD1					BC059842
BC060267					MAP2K2				GM20655		MAP2K2		SPRED3			IGF2		ALX4			WNT8A					BC060267
BC061194					PRR5				PDE1B		PRR5		KLHL32			ANXA3		GM42918			GM44631					BC061194
BC066135					FBXO45				GM42555		FBXO45		GLT28D2			PRKCSH		GM3488			MIR5136					BC066135
BC067068					ZFP987				PIP5K1B		ZFP987		ARHGEF40			TNFAIP2		GM7291			NR5A2					BC067068
BC068157					CNGA4				NUPR1		CNGA4		ZP3			CS		EMB			PURG					BC068157
BC089491					SLC7A5				CCDC141		SLC7A5		RAET1D			CHRNB4		4833422C13RIK			GM17555					BC089491
BCAM					ALAD				PNP2		ALAD		RNF213			CYP2J13		HIST1H2BM			TNS4					BCAM
BCAN					1110032A03RIK				2510017J16RIK		1110032A03RIK		CXCR5			FAT3		PCP2			IRX2					BCAN
BCAP31					NSUN5				SOX1		NSUN5		XPR1			DYNC1LI1		CRB1			CNGA4					BCAP31
BCAR1					EXTL2				GM13015		EXTL2		VDR			TRP63		PRKCB			FAM188B					BCAR1
BCAR3					MSL3				GM7837		MSL3		BCO1			IZUMO1		GM21817			IL6ST					BCAR3
BCAS1					SETMAR				CYP2S1		SETMAR		SH3RF2			SNW1		GPRC5B			G6B					BCAS1
BCAS2					SNRPD3				RHBDL2		SNRPD3		DLL3			SOCS5		MYOZ1			SGMS2					BCAS2
BCAS3					HUS1				GM18558		HUS1		CREB3L2			NAPEPLD		KLF7			2810455O05RIK					BCAS3
BCAT1					REEP2				HIST1H2BF		REEP2		CNTN3			UHMK1		KRT12			HNF4A					BCAT1
BCAT2					TIGAR				GM44290		TIGAR		CD37			KRT23		ZCCHC18			DBN1					BCAT2
BCDIN3D					CLMP				GM4972		CLMP		2500002B13RIK			DMBT1		E230001N04RIK			GM16027					BCDIN3D
BCKDHA					OAS1G				GM16558		OAS1G		KREMEN2			GM23615		SLC4A3			GM11874					BCKDHA
BCKDHB					SLC52A2				GM29283		SLC52A2		TSPAN15			ATP6AP1L		TTLL11			CAMK1D					BCKDHB
BCL10					GDPD5				GM23448		GDPD5		LATS2			GM13365		FZD7			RTP4					BCL10
BCL11A					ZFP948				SLC35F4		ZFP948		PGK2			GM4128		MUSTN1			ARMCX6					BCL11A
BCL11B					COMMD7				ARL14EPL		COMMD7		TMEM51			GM15859		GPR27			OLFR613					BCL11B
BCL2					DTX3				HMGB1-PS7		DTX3		BC034090			GM43429		ARHGDIG			CEBPA					BCL2
BCL2L1					GM8909				GM8430		GM8909		BTN1A1			GM8209		GM44899			SLC39A2					BCL2L1
BCL2L10					CSK				GM11472		CSK		TRIM67			GM44701		MESP2			S100A10					BCL2L10
BCL2L11					ZFP334				GM15534		ZFP334		LSP1			GM45643		PTPRF			NKX1-2					BCL2L11
BCL2L12					FMNL2				GM5944		FMNL2		ARHGAP18			ABTB2		MYBPC2			BAZ1A					BCL2L12
BCL2L13					DCXR				GM8565		DCXR		STX17			GM43622		LYPD6B			1700020N01RIK					BCL2L13
BCL2L14					ARL3				2010309G21RIK		ARL3		KLF7			EBF3		CBR3			IFI35					BCL2L14
BCL3					EPS15L1				GM43924		EPS15L1		RP23-438P19.11			GM15179		TMEM221			GM13365					BCL3
BCL6					SNX7				DKK3		SNX7		GPR183			CPS1		MYOD1			HMGCLL1					BCL6
BCL6B					CFAP97				GM15169		CFAP97		HIVEP2			RPS12-PS4		GM16239			RP23-331E5.10					BCL6B
BCL7A					GPR153				GM43659		GPR153		GM24379			SIVA1		CCDC88B			GM4221					BCL7A
BCL7B					TMEM185A				GM45203		TMEM185A		KCNJ4			GM6136		LHX8			CAP2					BCL7B
BCL7C					XPO1				RP23-308G10.5		XPO1		KIF6			GM5086		BOLL			MOS					BCL7C
BCL9					SYPL2				SLC23A4		SYPL2		OTX2			TNFRSF22		RNF224			GM14257					BCL9
BCL9L					SMC2				ULK1		SMC2		SLC5A5			JPH4		CNN2			CRACR2A					BCL9L
BCLAF1					SRI				GM25394		SRI		4931403E22RIK			A130051J06RIK		TMPRSS6			AMOTL1					BCLAF1
BCOR					DCP2				GM17546		DCP2		BCORL1			RALGAPB		PADI2			ARHGEF17					BCOR
BCORL1					TMBIM1				GM45414		TMBIM1		GM1673			B230217C12RIK		PRSS38			TBC1D25					BCORL1
BCR					KIF5B				GM27690		KIF5B		PABPC1L			TMEM81		GUCY1B3			9430076C15RIK					BCR
BDH1					HBS1L				2500002B13RIK		HBS1L		NDST2			GSS		G6B			MT-CO2					BDH1
BDKRB1					ESPN				RPL9-PS4		ESPN		SAMD14			HOXB9		BHLHE22			SCUBE2					BDKRB1
BDKRB2					MRPS18B				GM37861		MRPS18B		FUT9			FGF14		1700001C19RIK			MMP25					BDKRB2
BDNF					ACTR1B				B9D1OS		ACTR1B		MYCBP2			BLCAP		BLOC1S6OS			GM15190					BDNF
BEAN					SAP30				GM43417		SAP30		TDRD12			ADO		BC021767			GM11110					BEAN
BEGAIN					TIPIN				RP24-134P12.1		TIPIN		SLC12A1			TUNAR		GM5597			MAPK15					BEGAIN
BEND3					VEZF1				GM24993		VEZF1		CYP27A1			PTDSS2		ARG2			GM13546					BEND3
BEND4					PSMB10				RPL35A-PS4		PSMB10		CCDC80			FRMD3		GM12536			CASC1					BEND4
BEND5					GM13966				GM43910		GM13966		FAM109B			GM9924		GM715			COL6A3					BEND5
BEND6					PCDHAC2				SERPINA3H		PCDHAC2		ENDOD1			ATP6V1G2		GM8523			SEPT1					BEND6
BEST1					TRPM3				LAMP3		TRPM3		WNT8A			LIMA1		GM29016			CAMKK2					BEST1
BEST3					TTC28				GM5593		TTC28		GLTSCR1L			0610010F05RIK		ZAR1			NES					BEST3
BET1L					WDR12				HIST1H4K		WDR12		LGI1			EID2		PLEKHA1			PIP5KL1					BET1L
BEX6					TMEM123				GM12056		TMEM123		CX3CL1			PTPN3		GM13055			ARRDC1					BEX6
BFAR					EIF4EBP1				C230031I18RIK		EIF4EBP1		ARAP2			9330151L19RIK		ZFP36L1-PS			STC2					BFAR
BFSP2					ZMYND11				GM12494		ZMYND11		NR5A2			SLC2A6		SNAI3			GM10566					BFSP2
BHLHA9					NOP16				GM43912		NOP16		WDR72			NPR3		KRT16			PRSS8					BHLHA9
BHLHB9					PPP6C				BANF2OS		PPP6C		PURG			GM4675		A730036I17RIK			FOXD4					BHLHB9
BHLHE22					LMNB2				GM28453		LMNB2		PKD1L1			PRKCH		D030068K23RIK			C78283					BHLHE22
BHLHE23					SLC39A4				AQP9		SLC39A4		CAV1			GM26680		CYP2R1			SV2C					BHLHE23
BHLHE40					MICU1				GM17124		MICU1		TNS4			ZBTB7B		GM6155			WNT5B					BHLHE40
BHLHE41					MIF4GD				4831440E17RIK		MIF4GD		IRX2			CELF5		NKX3-1			CTHRC1					BHLHE41
BHMT					NCSTN				GM29443		NCSTN		CNGA4			KCTD13		1700026J14RIK			CDKN2A					BHMT
BHMT2					GAB2				CSNK2A1-PS		GAB2		PPM1L			GM2308		FXYD3			DLX1					BHMT2
BICC1					DNAJC2				GM10655		DNAJC2		TEC			SLC25A51		GM20633			TSHB					BICC1
BICD1					ZFP385A				RPS12-PS24		ZFP385A		GM42495			ZFP317		4930426L09RIK			ADGRV1					BICD1
BICD2					RPP25L				GM12856		RPP25L		H2-AB1			WNT7B		GM29008			SCN2B					BICD2
BID					GM6086				AU022133		GM6086		FRK			ELL2		MAGEL2			MFHAS1					BID
BIK					PDE10A				GM9112		PDE10A		GABRR1			DDHD2		RSPH1			NKX3-2					BIK
BIN1					THOC5				GM45226		THOC5		IKBKE			SLC9A3R2		TTLL9			RASGRF2					BIN1
BIRC2					BDH1				GM12482		BDH1		DBN1			ABHD5		RPL35A-PS5			TESC					BIRC2
BIRC3					CPNE9				IL3		CPNE9		MATN1			ST3GAL4		GM44822			EOGT					BIRC3
BIRC5					FIGNL2				GM14891		FIGNL2		LOXL3			CYP51		DOK5			AGMAT					BIRC5
BIRC6					NXN				GM43831		NXN		RTP4			GPLD1		MFNG			STK38					BIRC6
BIRC7					PITPNM2				CCR8		PITPNM2		ARMCX6			FBXW17		CNIH2			RBP1					BIRC7
BLCAP					PRNP				GM23182		PRNP		ST14			ATL2		GM44729			CAR14					BLCAP
BLK					4932702P03RIK				CCDC67		4932702P03RIK		SPON2			ZFP976		1700040D17RIK			ESPN					BLK
BLM					NRXN1				GM5446		NRXN1		PDZPH1			SEPSECS		GM6645			GM37422					BLM
BLMH					CHCHD4				FBXO36		CHCHD4		CEBPA			GM20692		GM3095			AR					BLMH
BLNK					ERBB2				9230020A06RIK		ERBB2		C2CD2			RPL35A		GM44956			FAM25C					BLNK
BLOC1S3					USF2				GM26534		USF2		S100A10			TTC21B		MIR5620			GABRA3					BLOC1S3
BLVRB					DHX9				MUC16		DHX9		CD3G			ZCWPW1		GM32496			SH2D5					BLVRB
BMF					GM37805				GM21057		GM37805		VSTM5			EFHB		4833418N17RIK			STUM					BMF
BMP10					MYH7B				GM14130		MYH7B		AZIN2			RPL28		GM4134			ST8SIA6					BMP10
BMP2					GABARAPL2				GM17828		GABARAPL2		CAP2			PRSS42		GM37356			DAPK1					BMP2
BMP2K					DNAH7A				SLC6A4		DNAH7A		ROM1			TFF2		GM44406			BC028528					BMP2K
BMP3					CEBPA				GM5937		CEBPA		DNAJB5			AV099323		GM11414			GSTT1					BMP3
BMP4					AKR1B10				GM44815		AKR1B10		DPEP2			SYCE2		A730089K16RIK			ARHGAP27					BMP4
BMP5					RPP40				FAM183B		RPP40		ZFP853			GM13988		GM43773			GPC1					BMP5
BMP6					LIMD2				GM15483		LIMD2		MIR124A-1HG			TAC2		GM26630			CMTM7					BMP6
BMP7					RBX1				PRSS22		RBX1		CIZ1			CASQ2		GM13380			RP24-79I19.5					BMP7
BMP8A					CXX1C				TNN		CXX1C		PGC			ACTR3B		4930568G15RIK			GM6043					BMP8A
BMP8B					IFFO2				9230117E06RIK		IFFO2		MMD			BCKDK		PAQR4			PTGIS					BMP8B
BMPER					KMT2E				OLFR1310		KMT2E		NOG			TCAIM		LRRC10B			KRT23					BMPER
BMPR1A					RBPJ				RPL27-PS3		RBPJ		TTC6			HAUS7		COL5A3			SNCB					BMPR1A
BMPR1B					ADRB3				GM12030		ADRB3		ARHGEF17			FAM13B		TRIM54			1700021A07RIK					BMPR1B
BMPR2					NPEPPS				CLDND2		NPEPPS		9430076C15RIK			ZFP292		ARTN			GM9924					BMPR2
BMS1					TRMT10A				SLC15A3		TRMT10A		JAK1			UFL1		GM19582			MLC1					BMS1
BNC1					OLFR889				GM12508		OLFR889		VAX2OS			ZBTB44		CYYR1			SLC4A1					BNC1
BNC2					GM11868				IL1RL2		GM11868		ULK2			FAM124A		SGSH			CMTM8					BNC2
BNIP1					OLFR373				GM8141		OLFR373		RADIL			CAMKV		SLC36A3			TMEM151A					BNIP1
BNIP3L					UBA3				CPS1		UBA3		CSRP2			FAM196A		CHRD			ADAM12					BNIP3L
BOC					CDC42EP3				SLC9B1		CDC42EP3		DAP			GPR62		CHRND			GM29084					BOC
BOD1					GM5251				CD200R3		GM5251		MAPK15			TMEM147		5430427N15RIK			PPP1R14A					BOD1
BOD1L					SCO1				GM9780		SCO1		DDX58			BIK		CLEC12A			GM14891					BOD1L
BOK					KCNK5				POU4F2		KCNK5		AKT1			GSTP1		MGAT3			MITF					BOK
BOLA1					MRPL44				H2-EB1		MRPL44		RNF125			DPYSL5		RPRML			GM8334					BOLA1
BOLA3					SYTL1				GM5161		SYTL1		CES5A			RP23-440F7.2		AMER2			DCLK3					BOLA3
BOLL					PARP10				GM7889		PARP10		SEPT1			GATSL2		TMEM255A			CCDC88B					BOLL
BPGM					NR1D1				COX7B2		NR1D1		EFNA3			PTAR1		GM5380			TMCC3					BPGM
BPHL					MMP23				ABCA6		MMP23		NES			DLL1		PSCA			SYCP3					BPHL
BPI					GPBP1L1				UBAP1L		GPBP1L1		SLC25A12			SOD1		IGSF9			GM17455					BPI
BPNT1					NEK2				MIA		NEK2		RNF224			FAM172A		GM38250			SLC4A8					BPNT1
BPTF					NAA10				MATN3		NAA10		PON2			GLCE		SYCP3			TET3					BPTF
BRAF					GRIA3				SPP1		GRIA3		2310003L06RIK			1190002N15RIK		RBM20			PCSK1					BRAF
BRAP					GCN1L1				DNAH8		GCN1L1		MLXIPL			COL11A1		TC2N			SYNGAP1					BRAP
BRCA1					KDM3B				LRRC15		KDM3B		PIP5KL1			ADGRG1		GM11336			LAX1					BRCA1
BRD1					SPRY2				REPS2		SPRY2		SLFN5			GAMT		KCND2			BZRAP1					BRD1
BRD2					FBXL3				GM37304		FBXL3		VOPP1			GPR160		PARK2			PCDHAC1					BRD2
BRD3					1110004E09RIK				GM10416		1110004E09RIK		COL6A1			ERV3		BZRAP1			B4GALNT1					BRD3
BRD4					EPB41				ACSBG1		EPB41		STMN4			RSPO3		PRKCDBP			IRX5					BRD4
BRD7					SMPD4				SNTG1		SMPD4		SGCE			ZFP651		SCN1A			S1PR2					BRD7
BRD9					TMEM145				GM15743		TMEM145		WNT4			ATP5B		GM45605			RAB19					BRD9
BRE					DNAJC3				CCT6B		DNAJC3		IL11			TMEM248		CPNE4			BAHCC1					BRE
BRF1					FIG4				ACSBG2		FIG4		PRSS8			GTPBP4		TNFRSF8			SMO					BRF1
BRI3					VHL				CATSPERD		VHL		1700066B17RIK			HID1		CDA			KRT1					BRI3
BRI3BP					NCDN				SSMEM1		NCDN		MIR22HG			PLCH2		SRRM3			GM18905					BRI3BP
BRIX1					MRPL18				NWD1		MRPL18		COL5A1			RGS10		MIR135A-2			ASB13					BRIX1
BRMS1					FKBP9				GM26884		FKBP9		PLEKHM2			MATK		GM42866			GSS					BRMS1
BRMS1L					WNT10A				GM9918		WNT10A		SLC9B1			INF2		TMEM215			HSPA1L					BRMS1L
BRP44					ATP6V1B2				GM17232		ATP6V1B2		ZBTB5			GM18558		BCAS1			SSTR2					BRP44
BRP44L					ZMAT4				EN2		ZMAT4		CTHRC1			TNRC6B		SORBS3			DYSF					BRP44L
BRPF3					SLC27A3				CAMKV		SLC27A3		CARMIL2			PCSK1N		CLDN9			FOXJ1					BRPF3
BRSK1					SFXN5				1700039I01RIK		SFXN5		WNT9B			C130021I20RIK		UBE2D2B			TCL1					BRSK1
BRUNOL4					BTN2A2				GM15859		BTN2A2		TSHB			BCL2L11		MIR6941			SLC27A3					BRUNOL4
BRUNOL5					BMP4				RFX2		BMP4		MFHAS1			CALM3		CPNE8			PLEKHO1					BRUNOL5
BRUNOL6					PI4K2A				GM19961		PI4K2A		SCN2B			PALM3		EFCAB1			RP23-440F7.2					BRUNOL6
BRWD1					PROX1				GM11397		PROX1		RASGRF2			KCNN1		GM6977			DMTN					BRWD1
BSDC1					GSTA3				EIF4A-PS4		GSTA3		GM12279			MEIOC		LHX2			MAPK12					BSDC1
BSN					NOL7				GM45084		NOL7		IGFBPL1			GM42959		METTL4-PS1			FRMD5					BSN
BSND					BMPR1A				GM35986		BMPR1A		JUN			HTR3A		PRSS56			TMEM98					BSND
BST1					ZMYND8				OLFR1381		ZMYND8		CSF1R			DNAH7B		FBLL1			FABP5					BST1
BST2					PCBP2				GM44949		PCBP2		GM21984			PER3		MEF2B			SORT1					BST2
BSX					ATP6V1A				GM13604		ATP6V1A		EVA1C			CEP170B		1700018B08RIK			FAM163A					BSX
BTAF1					ZFP992				GM15564		ZFP992		AOAH			CHRNA4		NECTIN1			P4HA3					BTAF1
BTBD1					ZC3H7A				ABCC12		ZC3H7A		ESPN			RIAN		IER5			ABHD2					BTBD1
BTBD10					CS				GM11701		CS		FAM25C			EVPL		GM17040			QPRT					BTBD10
BTBD11					NAGLU				GM11517		NAGLU		ARHGEF10			XRCC2		SAMD4			GM25596					BTBD11
BTBD12					DGCR2				MEIS2		DGCR2		GABRA3			1700021A07RIK		CIDEA			TMEM117					BTBD12
BTBD16					DIO3				ST6GAL2		DIO3		TEX16			TBCC		RAB39B			ADAM19					BTBD16
BTBD19					LMF1				NPM3-PS1		LMF1		HDC			KHDRBS2		HIST1H4N			DNMT3B					BTBD19
BTBD3					CCDC64				GM807		CCDC64		KLHL3			TPBG		GM17518			FOXB1					BTBD3
BTBD6					GDF3				GM6366		GDF3		GM42655			PLEKHA5		APC2			RYR1					BTBD6
BTBD7					PLA2G3				LIPO2		PLA2G3		MROH1			4933427J07RIK		UMODL1			LTBP1					BTBD7
BTBD9					B230323A14RIK				GM7816		B230323A14RIK		FOSL1			D630045J12RIK		GM45256			GM16049					BTBD9
BTD					ABHD4				KIT		ABHD4		INPP5A			MOB4		USH1C			ADGRG5					BTD
BTF3L4					MDN1				HSD17B3		MDN1		GM44247			RAPGEF6		TMEM217			HES7					BTF3L4
BTG1					CYC1				DPEP2		CYC1		ARHGAP27			PTCHD1		GM9996			POU6F1					BTG1
BTG2					MMP15				4930453H23RIK		MMP15		ZAK			TRIML2		PPP1R3E			ITPRIPL2					BTG2
BTN1A1					ACAT1				NLRP4F		ACAT1		1700024B05RIK			FBXW8		RBP7			ADAMTS2					BTN1A1
BTN2A2					UCP2				C330019F10RIK		UCP2		NPTXR			FBRSL1		ARRDC1			NPHS1					BTN2A2
BTNL1					HHIPL1				GM3671		HHIPL1		DPYSL3			PLD4		CACNA2D4			SLAIN1					BTNL1
BTNL7					DDX3Y				RP23-331I13.2		DDX3Y		GPC1			JRKL		BC043934			TCF4					BTNL7
BTNL9					GM17067				ANGPTL4		GM17067		APP			ARPIN		SAA2			TLE2					BTNL9
BTRC					RPAP1				GM14719		RPAP1		SLC16A10			BAZ1A		CECR6			VSIG8					BTRC
BUB1					GPRASP2				KCNJ2		GPRASP2		SPIN2C			BCL11B		4930483J18RIK			GPRC5C					BUB1
BUB1B					HERC1				GM15270		HERC1		KRT23			NFYB		GM9877			GM15455					BUB1B
BUB3					POLR2I				LHFPL5		POLR2I		GM43034			VAPA		RIMBP2			CDH24					BUB3
BUD13					GDF10				SOX2OT		GDF10		SULT6B2			ZFP647		GM37899			PCDHGB8					BUD13
BZRAP1					POLR3A				TNFSF10		POLR3A		KCTD1			GABARAPL2		NGEF			PBX1					BZRAP1
BZW1					CDK14				GM2694		CDK14		GM42637			ALOX12E		DNAH5			LOXL1					BZW1
BZW2					NET1				TIMM8A2		NET1		CMTM8			RTN3		GM45266			MEGF10					BZW2
C030002C11RIK					AU018091				GM12953		AU018091		AU015836			ATP6V0A1		GM26698			ARHGEF16					C030002C11RIK
C030006K11RIK					COL6A2				CMKLR1		COL6A2		TMEM151A			NEURL1A		RAB37			SCN1A					C030006K11RIK
C030016D13RIK					LAMC3				GM6792		LAMC3		GM4461			PABPC1		NXNL2			WNT3A					C030016D13RIK
C030017K20RIK					H2-Q2				RFX4		H2-Q2		FAM214A			RSPH14		CRYAB			ASAP2					C030017K20RIK
C030034I22RIK					NUCB2				SH2D4B		NUCB2		ADCY7			ARHGAP19		H2-Q10			PPP1R1B					C030034I22RIK
C030034L19RIK					RHBDL3				CD5		RHBDL3		FRAS1			FAM167A		RP23-114G13.5			SCN3A					C030034L19RIK
C030044B11RIK					ADRA1A				NCF1		ADRA1A		RP23-106I21.5			2810013P06RIK		C130060C02RIK			RP24-286B23.1					C030044B11RIK
C030046E11RIK					XPO5				GM15956		XPO5		SIDT1			YARS		ASGR1			FMN1					C030046E11RIK
C130022K22RIK					GM4841				MAPK15		GM4841		MITF			GM26798		GM3591			SNAI1					C130022K22RIK
C130026L21RIK					TADA2B				GM20305		TADA2B		IZUMO4			GM13161		GM3739			CLDN9					C130026L21RIK
C130039O16RIK					H2AFY2				SKINT11		H2AFY2		TMCC3			BPIFB4		CPLX1			SLC17A9					C130039O16RIK
C130071C03RIK					ASAP1				4933402E13RIK		ASAP1		GM6342			LPCAT3		TERB2			SLAIN1OS					C130071C03RIK
C130074G19RIK					E130012A19RIK				GM12852		E130012A19RIK		AATK			TFEB		GM5869			VWA2					C130074G19RIK
C130079G13RIK					MOBP				PPNR		MOBP		SPN			ZFP488		DAB2			FTH1					C130079G13RIK
C1GALT1					OAF				GM11282		OAF		GM13387			GM29361		GM5507			PIEZO2					C1GALT1
C1GALT1C1					GTF2IRD1				GM13431		GTF2IRD1		GPR143			PPP1R9B		GM11274			SLC35F1					C1GALT1C1
C1QA					PSAT1				GM5039		PSAT1		GM9818			GM9888		OLFR1380			TMEM179					C1QA
C1QBP					RPL8				GM13292		RPL8		HOXA13			LTA4H		GM7707			RPS12-PS4					C1QBP
C1QL1					PTPN2				GM13493		PTPN2		RP23-264J18.4			GPSM2		CAMK1G			GM3512					C1QL1
C1QL2					EIF3L				PRELID2		EIF3L		BZRAP1			DAAM2		1600014C23RIK			TMEM79					C1QL2
C1QL4					MFHAS1				E030037K01RIK		MFHAS1		BAHCC1			GM45223		WFDC2			ABCC2					C1QL4
C1QTNF1					LAMB2				2700033N17RIK		LAMB2		PAPSS2			NISCH		4931415C17RIK			CYB561					C1QTNF1
C1QTNF3					GNL3				GM44264		GNL3		GM14829			SEMA4C		ARFGEF3			AOC1					C1QTNF3
C1QTNF4					ZFP654				GM12503		ZFP654		SMO			AFDN		JHY			GM4035					C1QTNF4
C1QTNF6					EIF4A3				MANSC1		EIF4A3		ACSL3			RASAL2		ARHGAP24			KIT					C1QTNF6
C1QTNF9					IFT74				GM45369		IFT74		CNN1			MITF		9230111E07RIK			EPHA7					C1QTNF9
C1RL					FARP2				ASB18		FARP2		SEC14L5			GRAMD1C		GM6043			GATSL2					C1RL
C2					VPS41				GM16675		VPS41		NT5M			BAIAP2L1		NAT2			MARVELD3					C2
C230035I16RIK					SHF				GM12328		SHF		2610008E11RIK			KIF26B		DNMT3A			TMPRSS13					C230035I16RIK
C230096C10RIK					PQBP1				GM5442		PQBP1		EPHX3			OBSCN		GM9			AV099323					C230096C10RIK
C2CD2					PTGER4				CDX4		PTGER4		GM23413			POLD1		CADM2			OLFR92					C2CD2
C2CD2L					PLATR10				GM9774		PLATR10		FOXJ1			HFE		2210008F06RIK			ESRP2					C2CD2L
C2CD3					STRA6				GM14650		STRA6		NKD1			TFPI		SERPINB5			PLATR15					C2CD3
C2CD4A					FOXB1				GM43332		FOXB1		SLC27A3			MS4A4D		GM20100			NPY1R					C2CD4A
C2CD4B					SEC23B				RASGRP2		SEC23B		TCL1			GM44812		GM17168			TOX					C2CD4B
C2CD4C					OLFR552				ADGRG5		OLFR552		PLEKHO1			RP24-233B16.1		GM14017			MVD					C2CD4C
C2CD4D					PCDHGC4				RP24-282C4.10		PCDHGC4		AVPR1B			H2-M5		OLFR15			GM44450					C2CD4D
C330005M16RIK					TOPORSL				TULP2		TOPORSL		SLCO2A1			ACAA1B		GM13854			RP24-470M22.10					C330005M16RIK
C330006K01RIK					FOXD3				GM42501		FOXD3		MAPK12			ERP44		GM12405			PLPP2					C330006K01RIK
C330007P06RIK					ZFP600				PRUNE2		ZFP600		TMEM98			FAM168B		GALNT13			GM13049					C330007P06RIK
C330016O10RIK					PLXND1				MT-TL1		PLXND1		RNF217			GM4035		OLFR653			CYP2C40					C330016O10RIK
C330019G07RIK					PTPDC1				GM11839		PTPDC1		SORT1			FOXJ1		TSTD1			DMGDH					C330019G07RIK
C330021F23RIK					EPHB6				GM26685		EPHB6		PCDH7			GALNT9		CPA4			TMC6					C330021F23RIK
C330023M02RIK					MYCBP2				GM8407		MYCBP2		NKX6-1			FBXO32		SCG2			RAB25					C330023M02RIK
C330024D21RIK					GAL3ST1				DAO		GAL3ST1		ABHD2			RELB		PEBP4			4930405A21RIK					C330024D21RIK
C430004E15RIK					TAF5				TRAV18		TAF5		ALCAM			MAST4		GM8200			ENPP2					C430004E15RIK
C530008M17RIK					FAM212B				PHF11D		FAM212B		GM6798			CTNNBL1		GM2447			PITPNM2					C530008M17RIK
C530028O21RIK					RAD54L2				LST1		RAD54L2		ADAM19			CAR4		GM15503			SHISA8					C530028O21RIK
C5AR1					KCTD15				TUSC5		KCTD15		RPL15-PS5			SNX33		SNORA19			ALDOART2					C5AR1
C630043F03RIK					DALRD3				ANXA10		DALRD3		TSPYL4			SLX1B		8030442B05RIK			TGFB1					C630043F03RIK
C730027P07RIK					TIMP2				GM34653		TIMP2		ADRA2A			THAP2		SMO			SLC6A16					C730027P07RIK
C77080					GALNT11				GM12866		GALNT11		GM16068			AP3B2		AMN			LRRC8E					C77080
C77370					KLHL13				GM22993		KLHL13		FOXB1			PLXNA1		RNF217			EOMES					C77370
C78339					MIS18BP1				GM44293		MIS18BP1		FGF8			BRIP1		GM10566			FZD10					C78339
C79407					HPS3				GM43008		HPS3		NKAIN3			GM44638		GM26659			GM3383					C79407
C80913					CXX1B				GM26640		CXX1B		CPEB1			EFNA4		GM13010			TIMP1					C80913
C85492					RAP2C				GM13110		RAP2C		SLC38A4			1700109H08RIK		GPSM1			PTPN9					C85492
C87414					UHRF1				KCNU1		UHRF1		FGFR3			RHD		GM5148			YES1					C87414
C87436					VAPB				RSPH4A		VAPB		ADGRG5			ANKRD39		3010001F23RIK			MDFI					C87436
C8A					SLC22A23				4933423P22RIK		SLC22A23		GM45194			IDE		2900060B14RIK			POU2F2					C8A
C8B					GRHL2				SMS		GRHL2		POU6F1			GIMAP9		GM8108			GM42553					C8B
CAB39					TRMT112				TTPA		TRMT112		HLF			WDR59		GM42820			GM45346					CAB39
CABC1					ST3GAL2				GM9403		ST3GAL2		ITPRIPL2			GM11696		C430039J16RIK			BEND4					CABC1
CABIN1					SUPT16				PLA2G4E		SUPT16		GM13561			RPL38		GM44097			GM20421					CABIN1
CABLES1					LRCH3				MICAL1		LRCH3		RP23-114G13.5			MYH7B		GM13586			BEND5					CABLES1
CABLES2					PMEPA1				LCTL		PMEPA1		GPRC5C			TMED10		RET			IGFBP5					CABLES2
CABP1					RPL18				C330002G04RIK		RPL18		SYTL1			PRKAR2B		ACSL5			NRTN					CABP1
CABP2					GSTM1				PROC		GSTM1		BCAP29			PP2D1		FAM71B			1700016G14RIK					CABP2
CABP7					RSPH9				TEDDM1B		RSPH9		LOXL1			HDAC9		AIF1L			MEGF6					CABP7
CABYR					ZFP282				COL6A5		ZFP282		IQSEC2			ZFP870		NT5DC2			GM1305					CABYR
CACHD1					PHF20L1				MYL7		PHF20L1		MEGF10			NECTIN4		GM13657			SLC2A1					CACHD1
CACNA1A					APOL6				GPX6		APOL6		PCDHGC5			DHX36		GM42826			EPCAM					CACNA1A
[truncated: 10,109 more rows]
