# Supplementary material for: Wnt/Beta-catenin/Esrrb signalling controls the tissue-scale reorganization and maintenance of the pluripotent lineage during murine embryonic diapause
Source: Nat Commun. 2020 Oct 30;11:5499. doi: 10.1038/s41467-020-19353-0 (PMC7603494; doi:10.1038/s41467-020-19353-0)
Supplement: Supplementary file 10 — Source Data [file 41467_2020_19353_MOESM10_ESM.zip]

Archive with 27 entries (27 files):
- Fig. 1b.xlsx
- Fig. 2b.xlsx
- Fig. 2e.xlsx
- Fig. 2f.xlsx
- Fig. 3c.xlsx
- Fig. 3i.xlsx
- Fig. 3l.xlsx
- Fig. 4c.xlsx
- Fig. 4i.xlsx
- Fig. 5d.xlsx
- Fig. 5f.xlsx
- Fig. 6c.xlsx
- Fig. 7c.xlsx
- Fig. 7d.xlsx
- Fig. 7f.xls
- Fig. 8b.xlsx
- Fig. 8d.xlsx
- Figs. 6d 6e 8f and Supplementary Figs. 7b 7f.xlsx
- Gels Blots FACS.pdf
- Supplementary Fig. 1e.xlsx
- Supplementary Fig. 2e.xlsx
- Supplementary Fig. 3C 0h.xlsx
- Supplementary Fig. 3C 48h.xlsx
- Supplementary Fig. 4c.xlsx
- Supplementary Fig. 4e 0h.xlsx
- Supplementary Fig. 4e 48h.xlsx
- Supplementary Fig. S7d.xlsx
