# Supplementary material for: Wnt/Beta-catenin/Esrrb signalling controls the tissue-scale reorganization and maintenance of the pluripotent lineage during murine embryonic diapause
Source: Nat Commun. 2020 Oct 30;11:5499. doi: 10.1038/s41467-020-19353-0 (PMC7603494; doi:10.1038/s41467-020-19353-0)
Supplement: Supplementary file 10 — Source Data [file 41467_2020_19353_MOESM10_ESM.zip › Fig. 1b.xlsx]

## Sheet: D1 D1.5 and D2
						par6	No par6	Culture condition		Percent
					d1	1	18			0.0526316	5.26316		5.45809		5.55812
						0	20	DMSO		0	0
						2	16			0.111111	11.1111
						1	19			0.05	5		3.42105		2.96564
						1	18	2i		0.0526316	5.26316
						0	16			0	0
						8	19			0.296296	29.6296		30.8529		5.48093
					d1.5	7	12	DMSO		0.368421	36.8421
						6	17			0.26087	26.087
						0	26			0	0		4.47958		4.54689
						2	20	2i		0.0909091	9.09091
						1	22			0.0434783	4.34783
											0
						17	3			0.85	85		93.4127		7.66479
					d2	13	0	DMSO		1	100
						20	1			0.952381	95.2381
						0	19			0	0		3.90123		4.00366
						2	23	2i		0.08	8
						1	26			0.037037	3.7037
						DMSO	2i	Stdev
					0h	0	0
						0	0
					24h	5.45809	3.42105	5.55812	2.96564
					36h	30.8529	4.47958	5.48093	4.54689
					48h	93.4127	3.90123	7.66479	4.00366
