# Supplementary material for: Wnt/Beta-catenin/Esrrb signalling controls the tissue-scale reorganization and maintenance of the pluripotent lineage during murine embryonic diapause
Source: Nat Commun. 2020 Oct 30;11:5499. doi: 10.1038/s41467-020-19353-0 (PMC7603494; doi:10.1038/s41467-020-19353-0)
Supplement: Supplementary file 10 — Source Data [file 41467_2020_19353_MOESM10_ESM.zip › Fig. 2b.xlsx]

## Sheet: DMSO-2i-CH-PD
WT
		Average
			DMSO	2i	CH	PD
		NT	0.936741	0.0404412	0.0578704	0.915229			0.0182655	0.0350713	0.0557	0.0503995					par6	No par6		percent	*100
		*100	93.6741	4.04412	5.78704	91.5229			1.82655	3.50713	5.57	5.03995			NT	DMSO	20	1		0.952381	95.2381
																	22	2		0.916667	91.6667
																	16	1		0.941176	94.1176
																2i	1	16		0.0588235	5.88235
									Error bar								0	13		0	0
			DMSO	2i	CH	PD								N2B27			1	15		0.0625	6.25
		NT	93.6741	4.04412	5.78704	91.5229			1.82655	3.50713	5.57	5.03995				CH	0	16		0	0
																	2	16		0.111111	11.1111
																	1	15		0.0625	6.25
																PD	12	2		0.857143	85.7143
																	16	1		0.941176	94.1176
																	18	1		0.947368	94.7368
