# Supplementary material for: Wnt/Beta-catenin/Esrrb signalling controls the tissue-scale reorganization and maintenance of the pluripotent lineage during murine embryonic diapause
Source: Nat Commun. 2020 Oct 30;11:5499. doi: 10.1038/s41467-020-19353-0 (PMC7603494; doi:10.1038/s41467-020-19353-0)
Supplement: Supplementary file 10 — Source Data [file 41467_2020_19353_MOESM10_ESM.zip › Fig. 2e.xlsx]

## Sheet: beta-cat EXON3 deletion 
B-Cat EXON3 deletion
		par6	No par6				par6	No par6					par6	No par6
NT	DMSO	6	3		NT	DMSO	7	3			NT	DMSO	6	4
		9	0				9	2					11	2
		7	1				9	3					8	2
	2i	1	6			2i	2	8				2i	1	9
		2	6				2	9					2	12
		1	6				1	6					3	15
	CH	1	7			CH	1	9				CH	0	9
		1	6				3	6					1	7
		0	6				0	8					2	10
	PD	11	2			PD	6	2				PD	15	3
		7	1				7	2					6	2
4OHT d2 before M	DMSO	1	4				9	3					9	3
		1	6		4OHT d2 before M	DMSO	2	6			4OHT d2 before M	DMSO	3	9
		2	6				1	8					2	6
		0	6				1	6					2	12
		0	4			2i	2	9				2i	1	9
	2i	1	7				1	8					0	10
		0	6				0	9					2	6
	CH	1	7			CH	3	9				CH	2	7
		0	3				0	10					0	6
		1	6				1	6					1	9
	pd	1	9			pd	1	6				pd	2	9
		2	4				3	6					2	8
		2	12				2	15					5	13
NT	DMSO	0.846154			NT	DMSO	0.757576				NT	DMSO	0.757576
	2i	0.181818				2i	0.178571					2i	0.142857
	CH	0.0952381				CH	0.148148					CH	0.103448
	PD	0.857143				PD	0.758621					PD	0.789474
4OHT d2 before M	DMSO	0.133333			4OHT d2 before M	DMSO	0.166667				4OHT d2 before M	DMSO	0.205882
	2i	0.0714286				2i	0.103448					2i	0.107143
	CH	0.111111				CH	0.137931					CH	0.12
	pd	0.166667				pd	0.181818					pd	0.102564
			sd
NT	DMSO	0.787102	0.0511406			DMSO	2i	CH	PD
	2i	0.167749	0.0216179		NT	78.7102	16.7749	11.5612	80.1746	5.11406	2.16179	2.8475	5.03945			7871.02	1677.49	1156.12	8017.46	511.406	216.179	284.75	503.945
	CH	0.115612	0.028475		4OHT	16.8627	9.40066	12.3014	15.035	3.63142	1.96402	1.36616	4.20712			1686.27	940.066	1230.14	1503.5	363.142	196.402	136.616	420.712
	PD	0.801746	0.0503945
4OHT d2 before M	DMSO	0.168627	0.0363142
	2i	0.0940066	0.0196402
	CH	0.123014	0.0136616
	pd	0.15035	0.0420712
		0.787102	0.0511406
		0.167749	0.0216179
		0.115612	0.028475
		0.801746	0.0503945
		0.168627	0.0363142
		0.0940066	0.0196402
		0.123014	0.0136616
		0.15035	0.0420712
