# Supplementary material for: Wnt/Beta-catenin/Esrrb signalling controls the tissue-scale reorganization and maintenance of the pluripotent lineage during murine embryonic diapause
Source: Nat Commun. 2020 Oct 30;11:5499. doi: 10.1038/s41467-020-19353-0 (PMC7603494; doi:10.1038/s41467-020-19353-0)
Supplement: Supplementary file 10 — Source Data [file 41467_2020_19353_MOESM10_ESM.zip › Fig. 2f.xlsx]

## Sheet: Beta-cat point mutation
Beta-cat point mutation 1							Beta-cat point mutation 2
1st
			par6	No par6	percentage					par6	No par6	percentage
	NT	DMSO	17	1	0.931034	93.1034		NT	DMSO	32	2	0.947368	94.7368	NT	DMSO	0.920728	0.0403483		0.920728	0.0403483
			10	1		0				22	1		0		2i	0.0307374	0.0115763		0.0307374	0.0115763
						0							0		CH	0.0972804	0.0508586		0.0972804	0.0508586
		2i	1	22	0.027027	2.7027			2i	1	21	0.027027	2.7027		PD	0.908023	0.0594255		0.908023	0.0594255
			0	14		0				0	15		0	DOXY	DMSO	0.0808532	0.0414654		0.0808532	0.0414654
						0							0		2i	0.0745842	0.0167492		0.0745842	0.0167492
		CH	0	15	0.0416667	4.16667			CH	0	16	0.0666667	6.66667		CH	0.0787049	0.0335038		0.0787049	0.0335038
			1	8		0				2	12		0		pd	0.0842655	0.0514406		0.0842655	0.0514406
						0							0
		PD	10	1	0.944444	94.4444			PD	12	2	0.903226
			7	0		0				16	1		0
	DOXY	DMSO	0	7	0.0625	6.25		DOXY	DMSO	0	15	0.0555556	5.55556
			1	8		0				0	21		0
						0				3	15		0
		2i	1	8	0.0625	6.25			2i	0	18	0.0909091	9.09091		DMSO	2i	CH	PD
			0	7		0				3	18		0	NT	92.0728	3.07374	9.72804	90.8023		4.03483	1.15763	5.08586	5.94255
		CH	0	5	0.0555556	5.55556				3	24		0	DOXY	8.08532	7.45842	7.87049	8.42655		4.14654	1.67492	3.35038	5.14406
			1	12		0			CH	0	24	0.0526316	5.26316
						0				0	16		0
		pd	0	8	0.0526316	5.26316				4	32		0
			1	10		0			pd	0	24	0.0454545	4.54545
										4	28		0
										0	32		0
2nd
			par6	No par6						par6	No par6
	NT	DMSO	16	2	0.861111	86.1111		NT	DMSO	16	2	0.943396	94.3396
			15	3		0				20	0		0
		2i	2	20	0.047619	4.7619				14	1		0
			0	20		0			2i	1	10	0.0212766	2.12766
		CH	3	16	0.137931	13.7931				0	13		0
			1	9		0				0	23		0
		PD	10	3	0.826087	82.6087			CH	2	13	0.142857	14.2857
			9	1		0				1	8		0
	DOXY	DMSO	2	9	0.142857	14.2857				2	9		0
			1	9		0			PD	10	1	0.958333	95.8333
		2i	2	12	0.0869565	8.69565				13	0		0
			0	9		0		DOXY	DMSO	0	13	0.0625	6.25
		CH	0	9	0.125	12.5				0	22		0
			3	12		0				3	10		0
		pd	2	5	0.157895	15.7895			2i	1	23	0.057971	5.7971
			1	11		0				2	22		0
										1	20		0
									CH	3	30	0.0816327	FALSE
										1	15		0
									pd	0	20	0.0810811	8.10811
										3	14		0
