# Supplementary material for: Wnt/Beta-catenin/Esrrb signalling controls the tissue-scale reorganization and maintenance of the pluripotent lineage during murine embryonic diapause
Source: Nat Commun. 2020 Oct 30;11:5499. doi: 10.1038/s41467-020-19353-0 (PMC7603494; doi:10.1038/s41467-020-19353-0)
Supplement: Supplementary file 10 — Source Data [file 41467_2020_19353_MOESM10_ESM.zip › Fig. 3c.xlsx]

## Sheet: EPISC
					CH						DMSO
					sephroid	Clump	sephroid	Clump	sephroid	Clump	sephroid	Clump	sephroid	Clump	sephroid	Clump
				EPiSC	24	8	26	8	26	7	15	2	22	6	17	4
				ES	5	67	7	50	6	60	32	8	30	8	33	9
					CH			DMSO				CH			DMSO
				EPiSC	0.75	0.764706	0.787879	0.882353	0.785714	0.809524	EPiSC	75	76.4706	78.7879	88.2353	78.5714	80.9524
				ES	0.0694444	0.122807	0.0909091	0.8	0.789474	0.785714	ES	6.94444	12.2807	9.09091	80	78.9474	78.5714
					DMSO	STDEV	CH	STDEV
				ES	0.791729	0.00740516	0.0943869	0.0268507
				EPiSC	0.825864	0.0503488	0.767528	0.0190965
				Percent of polarization						Percent of polarization
					DMSO		CH				DMSO	STDEV	CH	STDEV
				ES	0.791729	0.00740516	0.0943869	0.0268507		ESCs	79.1729	0.740516	9.43869	2.68507
				EPiSC	0.825864	0.0503488	0.767528	0.0190965		EPiSC	82.5864	5.03488	76.7528	1.90965
