# Supplementary material for: Wnt/Beta-catenin/Esrrb signalling controls the tissue-scale reorganization and maintenance of the pluripotent lineage during murine embryonic diapause
Source: Nat Commun. 2020 Oct 30;11:5499. doi: 10.1038/s41467-020-19353-0 (PMC7603494; doi:10.1038/s41467-020-19353-0)
Supplement: Supplementary file 10 — Source Data [file 41467_2020_19353_MOESM10_ESM.zip › Fig. 3i.xlsx]

## Sheet: Graph- 3 differernt types
					Lumen	Rosette	Disoganized								Lumen	Rosette	Disoganized
			TFCP2L1	DMSO	12	1	3		0.75	0.0625	0.1875		TFCP2L1	DMSO	76.6667	4.16667	19.1667		2.88675	3.60844	0.721688
				CH	0	1	10		0	0.0909091	0.909091			CH	3.0303	9.09091	87.8788		5.24864	1.69967e-15	5.24864
			Klf2	DMSO	8	3	3		0.571429	0.214286	0.214286
				CH	0	2	10		0	0.166667	0.833333		Klf2	DMSO	60.3175	19.8413	19.8413		5.49857	2.74929	2.74929
			Nanog	DMSO	10	4	2		0.625	0.25	0.125			CH	5.12821	13.6752	81.1966		8.88231	5.18135	3.70096
				CH	2	1	10		0.153846	0.0769231	0.769231
			Nrob1	DMSO	9	3	3		0.6	0.2	0.2		Nanog	DMSO	66.6667	20.8333	12.5		7.21688	7.21688	0
				CH	1	2	8		0.0909091	0.181818	0.727273			CH	16.317	5.12821	78.5548		1.61497	4.44116	2.82619
			ESRRB	DMSO	3	2	8		0.230769	0.153846	0.615385
				CH	0	2	6		0	0.25	0.75		Nrob1	DMSO	66.4286	16.9841	16.5873		7.72618	2.87034	7.18375
														CH	10.0673	13.0976	76.835		1.01178	4.43794	3.72689
													ESRRB	DMSO	14.359	20.1282	65.5128		12.53	4.80897	8.25207
														CH	4.16667	16.2037	79.6296		7.21688	7.6494	8.01875
					Lumen	Rosette	Disoganized
			TFCP2L1	DMSO	8	0	2		0.8	0	0.2
				CH	1	1	9		0.0909091	0.0909091	0.818182
			Klf2	DMSO	8	2	2		0.666667	0.166667	0.166667
				CH	2	1	10		0.153846	0.0769231	0.769231
			Nanog	DMSO	6	1	1		0.75	0.125	0.125
				CH	2	0	9		0.181818	0	0.818182
			Nrob1	DMSO	9	2	1		0.75	0.166667	0.0833333
				CH	1	1	7		0.111111	0.111111	0.777778
			ESRRB	DMSO	0	2	6		0	0.25	0.75
				CH	1	1	6		0.125	0.125	0.75
					Lumen	Rosette	Disoganized
			TFCP2L1	DMSO	12	1	3		0.75	0.0625	0.1875
				CH	0	1	10		0	0.0909091	0.909091
			Klf2	DMSO	8	3	3		0.571429	0.214286	0.214286
				CH	0	2	10		0	0.166667	0.833333
			Nanog	DMSO	10	4	2		0.625	0.25	0.125
				CH	2	1	10		0.153846	0.0769231	0.769231
			Nrob1	DMSO	9	2	3		0.642857	0.142857	0.214286
				CH	1	1	8		0.1	0.1	0.8
			ESRRB	DMSO	2	2	6		0.2	0.2	0.6
				CH	0	1	8		0	0.111111	0.888889

## Sheet: Graph-2 different types
				Polarized(Lumen+Rosette)	Non-polarized		Percent
		TFCP2L1	DMSO	13	3		0.8125	0.1875						Polarized(Lumen+Rosette)	Non-polarized
			CH	1	10		0.0909091	0.909091				TFCP2L1	DMSO	0.808333	0.191667		0.00721688	0.00721688
		Klf2	DMSO	11	3		0.785714	0.214286					CH	0.121212	0.878788		0.0524864	0.0524864
			CH	2	10		0.166667	0.833333				Klf2	DMSO	0.801587	0.198413		0.0274929	0.0274929
		Nanog	DMSO	14	2		0.875	0.125					CH	0.188034	0.811966		0.0370096	0.0370096
			CH	3	10		0.230769	0.769231				Nanog	DMSO	0.875	0.125		0	0
		Nrob1	DMSO	12	3		0.8	0.2					CH	0.214452	0.785548		0.0282619	0.0282619
			CH	3	8		0.272727	0.727273				Nrob1	DMSO	0.834127	0.165873		0.0718375	0.0718375
		ESRRB	DMSO	5	8		0.384615	0.615385					CH	0.23165	0.76835		0.0372689	0.0372689
			CH	2	6		0.25	0.75				ESRRB	DMSO	0.344872	0.655128		0.0825207	0.0825207
							#DIV/0!	#DIV/0!					CH	0.203704	0.796296		0.0801875	0.0801875
							#DIV/0!	#DIV/0!
							#DIV/0!	#DIV/0!
							#DIV/0!	#DIV/0!
							#DIV/0!	#DIV/0!
				Polarized(Lumen+Rosette)	Disoganized		#VALUE!	#VALUE!
		TFCP2L1	DMSO	8	2		0.8	0.2
			CH	2	9		0.181818	0.818182
		Klf2	DMSO	10	2		0.833333	0.166667						Polarized(Lumen+Rosette)	Non-polarized
			CH	3	10		0.230769	0.769231				TFCP2L1	DMSO	0.808333	0.191667		0.00721688	0.00721688
		Nanog	DMSO	7	1		0.875	0.125					CH	0.121212	0.878788		0.0524864	0.0524864
			CH	2	9		0.181818	0.818182
		Nrob1	DMSO	11	1		0.916667	0.0833333				Klf2	DMSO	0.801587	0.198413		0.0274929	0.0274929
			CH	2	7		0.222222	0.777778					CH	0.188034	0.811966		0.0370096	0.0370096
		ESRRB	DMSO	2	6		0.25	0.75
			CH	2	6		0.25	0.75				Nanog	DMSO	0.875	0.125		0	0
							#DIV/0!	#DIV/0!					CH	0.214452	0.785548		0.0282619	0.0282619
							#DIV/0!	#DIV/0!
							#DIV/0!	#DIV/0!				Nrob1	DMSO	0.834127	0.165873		0.0718375	0.0718375
							#DIV/0!	#DIV/0!					CH	0.23165	0.76835		0.0372689	0.0372689
				Polarized(Lumen+Rosette)	Disoganized		#VALUE!	#VALUE!
		TFCP2L1	DMSO	13	3		0.8125	0.1875				ESRRB	DMSO	0.344872	0.655128		0.0825207	0.0825207
			CH	1	10		0.0909091	0.909091					CH	0.203704	0.796296		0.0801875	0.0801875
		Klf2	DMSO	11	3		0.785714	0.214286
			CH	2	10		0.166667	0.833333
		Nanog	DMSO	14	2		0.875	0.125
			CH	3	10		0.230769	0.769231
		Nrob1	DMSO	11	3		0.785714	0.214286						Polarized(Lumen+Rosette)	Non-polarized
			CH	2	8		0.2	0.8				TFCP2L1	DMSO	80.8333	19.1667		0.721688	0.721688
		ESRRB	DMSO	4	6		0.4	0.6					CH	12.1212	87.8788		5.24864	5.24864
			CH	1	8		0.111111	0.888889
												Klf2	DMSO	80.1587	19.8413		2.74929	2.74929
													CH	18.8034	81.1966		3.70096	3.70096
												Nanog	DMSO	87.5	12.5		0	0
													CH	21.4452	78.5548		2.82619	2.82619
												Nrob1	DMSO	83.4127	16.5873		7.18375	7.18375
													CH	23.165	76.835		3.72689	3.72689
												ESRRB	DMSO	34.4872	65.5128		8.25207	8.25207
													CH	20.3704	79.6296		8.01875	8.01875

## Sheet: Final 5 gene Overexpression
					Polarized(Lumen+Rosette)	Non-polarized		Percent				Polarized(Lumen+Rosette)	Disoganized						Polarized(Lumen+Rosette)	Disoganized
			TFCP2L1	DMSO	13	3		0.8125	81.25	TFCP2L1	DMSO	8	2		0.8	80	TFCP2L1	DMSO	13	3		0.8125	81.25
				CH	1	10		0.0909091	9.09091		CH	2	9		0.181818	18.1818		CH	1	10		0.0909091	9.09091
			Klf2	DMSO	11	3		0.785714	78.5714	Klf2	DMSO	10	2		0.833333	83.3333	Klf2	DMSO	11	3		0.785714	78.5714
				CH	2	10		0.166667	16.6667		CH	3	10		0.230769	23.0769		CH	2	10		0.166667	16.6667
			Nanog	DMSO	14	2		0.875	87.5	Nanog	DMSO	7	1		0.875	87.5	Nanog	DMSO	14	2		0.875	87.5
				CH	3	10		0.230769	23.0769		CH	2	9		0.181818	18.1818		CH	3	10		0.230769	23.0769
			Nrob1	DMSO	12	3		0.8	80	Nrob1	DMSO	11	1		0.916667	91.6667	Nrob1	DMSO	11	3		0.785714	78.5714
				CH	3	8		0.272727	27.2727		CH	2	7		0.222222	22.2222		CH	2	8		0.2	20
			ESRRB	DMSO	5	8		0.384615	38.4615	ESRRB	DMSO	2	6		0.25	25	ESRRB	DMSO	4	6		0.4	40
				CH	2	6		0.25	25		CH	2	6		0.25	25		CH	1	8		0.111111	11.1111
					Average	STDEV
			TFCP2L1	DMSO	80.8333	0.721688		0.8125	0.8	0.8125
				CH	12.1212	5.24864		0.0909091	0.181818	0.0909091
			Klf2	DMSO	80.1587	2.74929		0.785714	0.833333	0.785714
				CH	18.8034	3.70096		0.166667	0.230769	0.166667
			Nanog	DMSO	87.5	0		0.875	0.875	0.875
				CH	21.4452	2.82619		0.230769	0.181818	0.230769
			Nrob1	DMSO	83.4127	7.18375		0.8	0.916667	0.785714
				CH	23.165	3.72689		0.272727	0.222222	0.2
			ESRRB	DMSO	34.4872	8.25207		0.384615	0.25	0.4
				CH	20.3704	8.01875		0.25	0.25	0.111111
												TFCP2L1	DMSO	81.25	80	81.25
													CH	9.09091	18.1818	9.09091
												Klf2	DMSO	78.5714	83.3333	78.5714
													CH	16.6667	23.0769	16.6667
												Nanog	DMSO	87.5	87.5	87.5
													CH	23.0769	18.1818	23.0769
												Nrob1	DMSO	80	91.6667	78.5714
													CH	27.2727	22.2222	20
												ESRRB	DMSO	38.4615	25	40
													CH	25	25	11.1111
	t-Test: Two-Sample Assuming Equal Variances						t-Test: Two-Sample Assuming Equal Variances						t-Test: Two-Sample Assuming Equal Variances						t-Test: Two-Sample Assuming Equal Variances						t-Test: Two-Sample Assuming Equal Variances
		Variable 1	Variable 2					Variable 1	Variable 2					Variable 1	Variable 2					Variable 1	Variable 2					Variable 1	Variable 2
	Mean	0.808333	0.121212				Mean	0.801587	0.188034				Mean	0.875	0.214452				Mean	0.834127	0.23165				Mean	0.344872	0.203704
	Variance	5.20833e-05	0.00275482				Variance	0.000755858	0.00136971				Variance	0	0.000798735				Variance	0.00516062	0.00138897				Variance	0.00680966	0.00643004
	Observations	3	3				Observations	3	3				Observations	3	3				Observations	3	3				Observations	3	3
	Pooled Variance	0.00140345					Pooled Variance	0.00106279					Pooled Variance	0.000399368					Pooled Variance	0.0032748					Pooled Variance	0.00661985
	Hypothesized Mean Difference	0					Hypothesized Mean Difference	0					Hypothesized Mean Difference	0					Hypothesized Mean Difference	0					Hypothesized Mean Difference	0
	df	4					df	4					df	4					df	4					df	4
	t Stat	22.4636					t Stat	23.0502					t Stat	40.4821					t Stat	12.8942					t Stat	2.125
	P(T<=t) one-tail	1.16275e-05					P(T<=t) one-tail	1.04952e-05					P(T<=t) one-tail	1.11251e-06					P(T<=t) one-tail	0.000104311					P(T<=t) one-tail	0.0503869
	t Critical one-tail	2.13185					t Critical one-tail	2.13185					t Critical one-tail	2.13185					t Critical one-tail	2.13185					t Critical one-tail	2.13185
	P(T<=t) two-tail	2.32549e-05					P(T<=t) two-tail	2.09904e-05					P(T<=t) two-tail	2.22501e-06					P(T<=t) two-tail	0.000208621					P(T<=t) two-tail	0.100774
	t Critical two-tail	2.77645					t Critical two-tail	2.77645					t Critical two-tail	2.77645					t Critical two-tail	2.77645					t Critical two-tail	2.77645
