# Supplementary material for: Wnt/Beta-catenin/Esrrb signalling controls the tissue-scale reorganization and maintenance of the pluripotent lineage during murine embryonic diapause
Source: Nat Commun. 2020 Oct 30;11:5499. doi: 10.1038/s41467-020-19353-0 (PMC7603494; doi:10.1038/s41467-020-19353-0)
Supplement: Supplementary file 10 — Source Data [file 41467_2020_19353_MOESM10_ESM.zip › Fig. 3l.xlsx]

## Sheet: EPILC ESRRB OE
2 days EpiLC differentiation+1 day DOXy with or without lif in 2D. Put in 3D treated with DOXY with or without lif
Day2																					Day1
		DOXy+lif					DOXY+D+L		means + lif from 3D			NT					Only ESRRB						DOXy+lif					DOXY					NT
		P	N-P				P	N-P				P	N-P				P	N-P					P	N-P				22	5				31	6
		7	10				9	9				20	1				11	2				Total	20	6				41	4				32	4
	1 ST	6	12			1 ST	6	10			1 ST	10	1			1 ST	9	1					27	5				34	5				31	4
		9	20				5	5															36	8
	Total	22	42				20	24				30	2				20	3
																						par6	No par6
		P	N-P				P	N-P				P	N-P				P	N-P							*100						D1	D2	SD	SD
		6	15				6	5				10	0				11	1			NT	31	6	0.837838	83.7838	87.0814	2.8602			NT	87.0814	91.2247	2.8602	4.48489		0.9375	93.75
	2 ST	7	12			2 ST	10	8			2 ST	20	2			2 ST	13	0				32	4	0.888889	88.8889					DOXY	86.5907	88.716	4.84174	4.93134		0.938776	93.8776
		7	6				7	7				16	1				9	1				31	4	0.885714	88.5714					DOXY+lif	81.0388	36.0369	3.78661	1.68073		0.860465	86.0465
		20	33				23	20				46	3				33	2			DOXY	22	5	0.814815	81.4815	86.5907	4.84174									0.869565	86.9565
																						41	4	0.911111	91.1111											0.942857	94.2857
																						34	5	0.871795	87.1795											0.849057	84.9057
		P	N-P				P	N-P				P	N-P				P	N-P			DOXY+lif	20	6	0.769231	76.9231	81.0388	3.78661									0.34375	34.375
		3	10				17	10				12	2				10	0				27	5	0.84375	84.375											0.377358	37.7358
	3rd	8	12			3rd	13	10			3rd	19	3			3rd	19	5				36	8	0.818182	81.8182											0.36	36
		7	10				8	6				6	1				16	3
		18	32				38	26				37	6				45	8
	par6	No par6			SD			SD		SD				SD
	30	2	0.9375	0.912247	0.0448489	NT	0.912247	0.0448489	91.2247	4.48489		NT	91.2247	4.48489
NT	46	3	0.938776			ESRRB-OE	0.88716	0.0493134	88.716	4.93134		ESRRB-OE	88.716	4.93134
	37	6	0.860465			DOXY+lif	0.360369	0.0168073	36.0369	1.68073		DOXY+lif	36.0369	1.68073
	20	3	0.869565	0.88716	0.0493134	DOXY+D+L	0.527726	0.0698777	52.7726	6.98777		DOXY+D+L	52.7726	6.98777
ESRRB-OE	33	2	0.942857
	45	8	0.849057
	22	42	0.34375	0.360369	0.0168073
DOXY+lif	20	33	0.377358
	18	32	0.36
	20	24	0.454545	0.527726	0.0698777
DOXY+D+L	23	20	0.534884
	38	26	0.59375
																					t-Test: Two-Sample Assuming Equal Variances					t-Test: Two-Sample Assuming Equal Variances					t-Test: Two-Sample Assuming Equal Variances
																						Variable 1	Variable 2				Variable 1	Variable 2				Variable 1	Variable 2
																					Mean	91.2247	87.0814			Mean	88.716	86.5907			Mean	36.0369	81.0388
			*100																		Variance	20.1142	8.18074			Variance	24.3181	23.4425			Variance	2.82485	14.3384
			93.75																		Observations	3	3			Observations	3	3			Observations	3	3
			93.8776																		Pooled Variance	14.1475				Pooled Variance	23.8803				Pooled Variance	8.58164
			86.0465																		Hypothesized Mean Difference	0				Hypothesized Mean Difference	0				Hypothesized Mean Difference	0
			86.9565								d1			d2							df	4				df	4				df	4
			94.2857							NT	83.7838	88.8889	88.5714	93.75	93.8776	86.0465					t Stat	1.34913				t Stat	0.532648				t Stat	-18.8144
			84.9057							Doxy	81.4815	91.1111	87.1795	86.9565	94.2857	84.9057					P(T<=t) one-tail	0.124303				P(T<=t) one-tail	0.311246				P(T<=t) one-tail	2.34976e-05
			34.375							Doxy+lif	76.9231	84.375	81.8182	34.375	37.7358	36					t Critical one-tail	2.13185				t Critical one-tail	2.13185				t Critical one-tail	2.13185
			37.7358																		P(T<=t) two-tail	0.248605				P(T<=t) two-tail	0.622492				P(T<=t) two-tail	4.69953e-05
			36																		t Critical two-tail	2.77645				t Critical two-tail	2.77645				t Critical two-tail	2.77645
			45.4545
			53.4884
			59.375
