# Supplementary material for: Wnt/Beta-catenin/Esrrb signalling controls the tissue-scale reorganization and maintenance of the pluripotent lineage during murine embryonic diapause
Source: Nat Commun. 2020 Oct 30;11:5499. doi: 10.1038/s41467-020-19353-0 (PMC7603494; doi:10.1038/s41467-020-19353-0)
Supplement: Supplementary file 10 — Source Data [file 41467_2020_19353_MOESM10_ESM.zip › Fig. 4c.xlsx]

## Sheet: Esrrb Knockout
			MCM-5				Day1													MCM-5				Day2
																						par6	No par6		*100
																				NT	DMSO	15	2	0.882353	88.2353
																						18	2	0.9	90
					par6	No par6		*100														12	2	0.857143	85.7143
			NT	DMSO	2	26	0.0714286	7.14286													CH	3	14	0.176471	17.6471
					4	20	0.166667	16.6667														2	14	0.125	12.5
					3	27	0.1	10														5	20	0.2	20
				CH	0	32	0	0				DMSO	CH		STDEV					4OHT	DMSO	15	2	0.882353	88.2353			DMSO	CH		STDEV
					2	20	0.0909091	9.09091			NT	11.2698	6.36364		4.88724	5.52978						28	1	0.965517	96.5517		NT	87.9832	16.7157		2.15395	3.83576
					3	27	0.1	10			4OHT	75.3247	35.5147		5.66091	4.37917						14	4	0.777778	77.7778		4OHT	87.5216	86.7836		9.4073	1.91335
			4OHT	DMSO	25	10	0.714286	71.4286													CH	15	2	0.882353	88.2353
					32	12	0.727273	72.7273														11	2	0.846154	84.6154
					36	8	0.818182	81.8182														7	1	0.875	87.5
				CH	12	22	0.352941	35.2941
					12	18	0.4	40
					15	33	0.3125	31.25
							t-Test: Two-Sample Assuming Equal Variances					t-Test: Two-Sample Assuming Equal Variances									t-Test: Two-Sample Assuming Equal Variances					t-Test: Two-Sample Assuming Equal Variances
								Variable 1	Variable 2				Variable 1	Variable 2								Variable 1	Variable 2				Variable 1	Variable 2
							Mean	11.2698	75.3247			Mean	6.36364	35.5147							Mean	87.9832	87.5216			Mean	16.7157	86.7836
							Variance	23.8851	32.0459			Variance	30.5785	19.1771							Variance	4.6395	88.4973			Variance	14.7131	3.6609
							Observations	3	3			Observations	3	3							Observations	3	3			Observations	3	3
							Pooled Variance	27.9655				Pooled Variance	24.8778								Pooled Variance	46.5684				Pooled Variance	9.187
							Hypothesized Mean Difference	0				Hypothesized Mean Difference	0								Hypothesized Mean Difference	0				Hypothesized Mean Difference	0
							df	4				df	4								df	4				df	4
							t Stat	-14.835				t Stat	-7.15804								t Stat	0.0828439				t Stat	-28.3125
							P(T<=t) one-tail	6.01082e-05				P(T<=t) one-tail	0.00100797								P(T<=t) one-tail	0.468978				P(T<=t) one-tail	4.63027e-06
							t Critical one-tail	2.13185				t Critical one-tail	2.13185								t Critical one-tail	2.13185				t Critical one-tail	2.13185
							P(T<=t) two-tail	0.000120216				P(T<=t) two-tail	0.00201595								P(T<=t) two-tail	0.937956				P(T<=t) two-tail	9.26055e-06
							t Critical two-tail	2.77645				t Critical two-tail	2.77645								t Critical two-tail	2.77645				t Critical two-tail	2.77645
