# Supplementary material for: Wnt/Beta-catenin/Esrrb signalling controls the tissue-scale reorganization and maintenance of the pluripotent lineage during murine embryonic diapause
Source: Nat Commun. 2020 Oct 30;11:5499. doi: 10.1038/s41467-020-19353-0 (PMC7603494; doi:10.1038/s41467-020-19353-0)
Supplement: Supplementary file 10 — Source Data [file 41467_2020_19353_MOESM10_ESM.zip › Fig. 4i.xlsx]

## Sheet: Sheet1
t-Test: Two-Sample Assuming Equal Variances
	Variable 1	Variable 2
Mean	89.3659	55.578
Variance	9.90757	18.9736
Observations	3	3
Pooled Variance	14.4406
Hypothesized Mean Difference	0
df	4
t Stat	10.8897
P(T<=t) one-tail	0.00020185
t Critical one-tail	2.13185
P(T<=t) two-tail	0.000403701
t Critical two-tail	2.77645

## Sheet: 4 genes
	Control	polarized	Non-polarized		Krt18	polarized	Non-polarized		Ntn1	polarized	Non-polarized		Arl4c	polarized	Non-polarized			Spry2	polarized	Non-polarized
	DMSO	24	2	0.923077	DMSO	18	4	0.818182	DMSO	14	5	0.736842	DMSO	35	5	0.875		DMSO	49	33	0.597561
	DMSO	37	6	0.860465	DMSO	34	4	0.894737	DMSO	28	6	0.823529	DMSO	35	6	0.853659		DMSO	52	41	0.55914
	DMSO	35	4	0.897436	DMSO	18	3	0.857143	DMSO	64	7	0.901408	DMSO	21	6	0.777778		DMSO	24	23	0.510638
	CH	1	25	0.0384615	CH	0	17	0	CH	2	17	0.105263	CH	0	49	0		CH	2	37	0.0512821
	CH	0	32	0	CH	0	32	0	CH	0	31	0	CH	2	39	0.0487805		CH	2	40	0.047619
	CH	0	28	0	CH	0	23	0	CH	2	27	0.0689655	CH	0	31	0		CH	7	29	0.194444
			Average	STDEV
	Control	DMSO	0.893659	0.0314763
		CH	0.0128205	0.0222058
	Krt18	DMSO	0.856687	0.0382795
		CH	0	0
	Ntn1	DMSO	0.820593	0.0823225
		CH	0.0580762	0.0534698
	Arl4c	DMSO	0.835479	0.0510971
		CH	0.0162602	0.0281634
	Spry2	DMSO	0.55578	0.0435586
		CH	0.0977818	0.0837323
						Control	Krt18	Ntn1	Arl4c	Spry2		Control	Krt18	Ntn1	Arl4c	Spry2
	0.923077	0.818182	0.736842	0.875	0.597561	92.3077	81.8182	73.6842	87.5	59.7561		92.3077	81.8182	73.6842	87.5	59.7561		92.3077	86.0465	89.7436	3.84615	0	0
	0.860465	0.894737	0.823529	0.853659	0.55914	86.0465	89.4737	82.3529	85.3659	55.914		86.0465	89.4737	82.3529	85.3659	55.914		81.8182	89.4737	85.7143	0	0	0
	0.897436	0.857143	0.901408	0.777778	0.510638	89.7436	85.7143	90.1408	77.7778	51.0638		89.7436	85.7143	90.1408	77.7778	51.0638		73.6842	82.3529	90.1408	10.5263	0	6.89655
	0.0384615	0	0.105263	0	0.0512821	3.84615	0	10.5263	0	5.12821		3.84615	0	10.5263	0	5.12821		87.5	85.3659	77.7778	0	4.87805	0
	0	0	0	0.0487805	0.047619	0	0	0	4.87805	4.7619		0	0	0	4.87805	4.7619		59.7561	55.914	51.0638	5.12821	4.7619	19.4444
	0	0	0.0689655	0	0.194444	0	0	6.89655	0	19.4444		0	0	6.89655	0	19.4444
												t-Test: Two-Sample Assuming Equal Variances
													Variable 1	Variable 2
												Mean	89.3659	55.578
												Variance	9.90757	18.9736
												Observations	3	3
												Pooled Variance	14.4406
												Hypothesized Mean Difference	0
												df	4
												t Stat	10.8897
												P(T<=t) one-tail	0.00020185
												t Critical one-tail	2.13185
												P(T<=t) two-tail	0.000403701
												t Critical two-tail	2.77645
