# Supplementary material for: Wnt/Beta-catenin/Esrrb signalling controls the tissue-scale reorganization and maintenance of the pluripotent lineage during murine embryonic diapause
Source: Nat Commun. 2020 Oct 30;11:5499. doi: 10.1038/s41467-020-19353-0 (PMC7603494; doi:10.1038/s41467-020-19353-0)
Supplement: Supplementary file 10 — Source Data [file 41467_2020_19353_MOESM10_ESM.zip › Fig. 5d.xlsx]

## Sheet: Sheet1
t-Test: Two-Sample Assuming Equal Variances
	Variable 1	Variable 2
Mean	0.0408398	0.583026
Variance	0.00198431	0.074314
Observations	10	9
Pooled Variance	0.0360218
Hypothesized Mean Difference	0
df	17
t Stat	-6.21742
P(T<=t) one-tail	4.68616e-06
t Critical one-tail	1.73961
P(T<=t) two-tail	9.37233e-06
t Critical two-tail	2.10982

## Sheet: Sheet2
t-Test: Two-Sample Assuming Equal Variances
	Variable 1	Variable 2
Mean	0.189657	0.583026
Variance	0.0038714	0.074314
Observations	6	9
Pooled Variance	0.0472207
Hypothesized Mean Difference	0
df	13
t Stat	-3.43467
P(T<=t) one-tail	0.00221841
t Critical one-tail	1.77093
P(T<=t) two-tail	0.00443682
t Critical two-tail	2.16037

## Sheet: Sheet3
t-Test: Two-Sample Assuming Equal Variances
	Variable 1	Variable 2
Mean	0.583026	0.0526316
Variance	0.074314	0.010157
Observations	9	7
Pooled Variance	0.0468181
Hypothesized Mean Difference	0
df	14
t Stat	4.86409
P(T<=t) one-tail	0.000125281
t Critical one-tail	1.76131
P(T<=t) two-tail	0.000250562
t Critical two-tail	2.14479

## Sheet: Percent of GFP positive cells 
																									Percent of GFP positive cells
				EDG5.5				EDG7.5				EDG9.5					E4.5			E4.5	EDG5.5	EDG7.5	EDG9.5		E4.5	EDG5.5	EDG7.5	EDG9.5
			Number	GFP	total		Number	GFP	total		Number	GFP	total			Number	GFP	total		0.0869565	0.25	0.6	0		8.69565	25	60	0
			E1-1	2	8		E7-2	6	10		E10-1	0	18			E18-13	2	23		0	0.277778	0.961538	0		0	27.7778	96.1538	0
			E1-3	5	18		E7-3	25	26		E10-2	0	12			E18-12	0	18		0.108108	0.15	0.0833333	0.263158		10.8108	15	8.33333	26.3158
			E5-1	3	20		E7-4	2	24		E8-3	5	19			E18-11	4	37		0.08	0.142857	0.636364	0.105263		8	14.2857	63.6364	10.5263
			E5-7	3	21		E22-1	7	11		E8-7	2	19			E18-8	2	25		0.0666667	0.192308	0.25	0		6.66667	19.2308	25	0
			E6-1	5	26		E22-4	3	12		E11-1	0	16			E18-2	2	30		0	0.125	0.6	0		0	12.5	60	0
			E6-3	1	8		E24-1	9	15		E11-2	0	21			E17-6	0	32		0		0.555556	0		0		55.5556	0
							E24-2	5	9		E11-5	0	14			E17-3	0	21		0		0.714286			0		71.4286
							E24-3	10	14							E17-2	0	25		0		0.846154			0		84.6154
							E13-2	11	13							E17-3	0	21		0.0666667		0.2			6.66667		20
							E27-1	3	15							E17-1	2	30				1					100
							E27-2	23	23													0.115385					11.5385
							E27-3	3	26													0.705882					70.5882
							E27-5	12	17													0.733333				0	73.3333
							E27-7	11	15													0.166667				0	16.6667
							E27-8	3	18
		Total		19	101	Total		133	248	Total		7	119
										E4.5	EDG5.5	EDG7.5	EDG9.5
				0.25		0.6		0		0.0869565	0.25	0.6	0			EDG5.5	0.25	0.277778	0.15	0.142857	0.192308	0.125
				0.277778		0.961538		0		0	0.277778	0.961538	0			EDG7.5	0.6	0.961538	0.0833333	0.636364	0.25	0.6	0.555556	0.714286	0.846154
				0.15		0.0833333		0.263158		0.108108	0.15	0.0833333	0.263158			EDG9.5	0	0	0.263158	0.105263	0	0	0
				0.142857		0.636364		0.105263		0.08	0.142857	0.636364	0.105263
				0.192308		0.25		0		0.0666667	0.192308	0.25	0
				0.125		0.6		0		0	0.125	0.6	0
						0.555556		0		0		0.555556	0
						0.714286				0		0.714286
						0.846154				0		0.846154
						0.2				0.0666667
						1
						0.115385
						0.705882
						0.733333			t-Test: Two-Sample Assuming Equal Variances					t-Test: Two-Sample Assuming Equal Variances						t-Test: Two-Sample Assuming Equal Variances
						0.166667
										Variable 1	Variable 2				Variable 1	Variable 2					Variable 1	Variable 2
									Mean	0.0408398	0.583026			Mean	0.189657	0.583026				Mean	0.583026	0.0526316
									Variance	0.00198431	0.074314			Variance	0.0038714	0.074314				Variance	0.074314	0.010157
									Observations	10	9			Observations	6	9				Observations	9	7
									Pooled Variance	0.0360218				Pooled Variance	0.0472207					Pooled Variance	0.0468181
									Hypothesized Mean Difference	0				Hypothesized Mean Difference	0					Hypothesized Mean Difference	0
									df	17				df	13					df	14
									t Stat	-6.21742				t Stat	-3.43467					t Stat	4.86409
									P(T<=t) one-tail	4.68616e-06				P(T<=t) one-tail	0.00221841					P(T<=t) one-tail	0.000125281
									t Critical one-tail	1.73961				t Critical one-tail	1.77093					t Critical one-tail	1.76131
									P(T<=t) two-tail	9.37233e-06				P(T<=t) two-tail	0.00443682					P(T<=t) two-tail	0.000250562
									t Critical two-tail	2.10982				t Critical two-tail	2.16037					t Critical two-tail	2.14479
