# Supplementary material for: Wnt/Beta-catenin/Esrrb signalling controls the tissue-scale reorganization and maintenance of the pluripotent lineage during murine embryonic diapause
Source: Nat Commun. 2020 Oct 30;11:5499. doi: 10.1038/s41467-020-19353-0 (PMC7603494; doi:10.1038/s41467-020-19353-0)
Supplement: Supplementary file 10 — Source Data [file 41467_2020_19353_MOESM10_ESM.zip › Fig. 5f.xlsx]

## Sheet: polarization in different stage
			Polarized	N-P
		E4.5	0	7
		E5.5	0	7+8+4
		E7.5	1+1+1+0+0+4	5+2+4+3+7+5
		E9.5	3+4+2+2+4	1+1+2
	total		Polarized	N-P
		E4.5	0	7
		EDG=5.5	0	19
		EDG=7.5	7	26
		EDG=9.5	15	4
			N-P	Polarized
		E4.5	100	0
		EDG=5.5	100	0					Polarized	N-P
		EDG=7.5	78.7879	21.2121				E4.5	0	100
		EDG=9.5	21.0526	78.9474				EDG=5.5	0	100
								EDG=7.5	21.2121	78.7879
								EDG=9.5	78.9474	21.0526
