# Supplementary material for: Wnt/Beta-catenin/Esrrb signalling controls the tissue-scale reorganization and maintenance of the pluripotent lineage during murine embryonic diapause
Source: Nat Commun. 2020 Oct 30;11:5499. doi: 10.1038/s41467-020-19353-0 (PMC7603494; doi:10.1038/s41467-020-19353-0)
Supplement: Supplementary file 10 — Source Data [file 41467_2020_19353_MOESM10_ESM.zip › Fig. 6c.xlsx]

## Sheet: ßcat embryos
					ßcat embryos EDG 5.5					t-Test: Two-Sample Assuming Unequal Variances
					Cell numbers of epiblast
						Control	mutant				Variable 1	Variable 2
						20	0			Mean	18.2222	0
						15	0			Variance	31.1944	0
						10	0			Observations	9	4
						14	0			Hypothesized Mean Difference	0
						14				df	8
						18				t Stat	9.78777
						28				P(T<=t) one-tail	4.9801e-06
						23				t Critical one-tail	1.85955
						22				P(T<=t) two-tail	9.96019e-06
										t Critical two-tail	2.306
