# Supplementary material for: Wnt/Beta-catenin/Esrrb signalling controls the tissue-scale reorganization and maintenance of the pluripotent lineage during murine embryonic diapause
Source: Nat Commun. 2020 Oct 30;11:5499. doi: 10.1038/s41467-020-19353-0 (PMC7603494; doi:10.1038/s41467-020-19353-0)
Supplement: Supplementary file 10 — Source Data [file 41467_2020_19353_MOESM10_ESM.zip › Fig. 7c.xlsx]

## Sheet: embryos number
	4OHT Treated								Non-treated
		intensity nuclei	cytosolic intensity	Average intensity	Absolute intensity				intensity nuclei	cytosolic intensity	Average intensity	Absolute intensity			t-Test: Two-Sample Assuming Unequal Variances
	E147-1	65.012	20.944	37.5815	44.068	44.068		E154-1	50.821	47.519	46.861	3.96	3.96
		61.823	45.648	37.5815	16.175	16.175			61.843	46.203	46.861	14.982	14.982			Variable 1	Variable 2
		67.598	56.304	37.5815	11.294	11.294			52.874		46.861	6.013	6.013		Mean	27.3059	16.5299
		53.081	27.43	37.5815	25.651	25.651			70.379		46.861	23.518	23.518		Variance	304.76	79.6768
															Observations	103	57
		58.103	27.392	34.4588	30.711	30.711			80.915	36.484	38.272	42.643	42.643		Hypothesized Mean Difference	0
		48.575	24.101	34.4588	24.474	24.474			71.943	40.06	38.272	33.671	33.671		df	157
		56.534	42.218	34.4588	14.316	14.316			60.914		38.272	22.642	22.642		t Stat	5.16273
		63.57	44.124	34.4588	19.446	19.446									P(T<=t) one-tail	3.63656e-07
									83.05	44.862	44.862	38.188	38.188		t Critical one-tail	1.65462
		28.84	19.665	18.4833	9.175	9.175									P(T<=t) two-tail	7.27312e-07
		39.488	19.928	18.4833	19.56	19.56									t Critical two-tail	1.97519
		26.355	15.857	18.4833	10.498	10.498
								E154-2	48.416	41.919	34.8287	13.5873	13.5873
									53.895	28.834	34.8287	19.0663	19.0663
	E147-2	41.99	25.67	23.2305	16.32	16.32			49.579	33.733	34.8287	14.7503	14.7503
		40.43	22.276	23.2305	18.154	18.154
		42.875	21.2	23.2305	21.675	21.675
		47.649	23.791	23.2305	23.858	23.858			26.977	25.033	25.033	1.944	1.944
		41.97	25.274	23.2305	16.696	16.696
		55.551	21.172	23.2305	34.379	34.379			51.785	42.851	39.0167	12.7683	12.7683
		44.866		23.2305	44.866	44.866			46.487	36.995	39.0167	7.47033	7.47033
		42.709		23.2305	42.709	42.709			67.724	37.204	39.0167	28.7073	28.7073
		30.778		23.2305	30.778	30.778			41.541		39.0167	2.52433	2.52433
		48.455	24.883	23.6517	23.572	23.572			33.722	20.848	19.7755	13.9465	13.9465
		56.966	19.664	23.6517	37.302	37.302			33.593	16.648	19.7755	13.8175	13.8175
		46.21	24.303	23.6517	21.907	21.907			30.201	18.346	19.7755	10.4255	10.4255
		36.413	25.757	23.6517	10.656	10.656			37.128	23.26	19.7755	17.3525	17.3525
	E147-3	52.792	17.079	23.6908	35.713	35.713		E154-3	66.324	49.215	45.6185	20.7055	20.7055
		42.643	23.009	23.6908	19.634	19.634			58.027	42.022	45.6185	12.4085	12.4085
		61.946	29.526	23.6908	32.42	32.42
		60.112	22.099	23.6908	38.013	38.013			48.06	27.541	27.541	20.519	20.519
		40.108	26.741	23.6908	13.367	13.367
		38.019		23.6908	38.019	38.019
								E151-4	46.973	35.159	34.5193	12.4537	12.4537
									44.714	36.259	34.5193	10.1947	10.1947
		48.012	33.114	28.283	14.898	14.898			39.622	32.14	34.5193	5.10267	5.10267
		42.094	24.515	28.283	17.579	17.579
		46.074	27.22	28.283	18.854	18.854			41.371	30.881	36.126	5.245	5.245
									40.676	20.97	36.126	4.55	4.55
								E154-5	39.814	27.826	23.4086	16.4054	16.4054
									38.686	27.932	23.4086	15.2774	15.2774
	E147-4	69.017	39.191	35.6693	29.826	29.826			30.483	22.034	23.4086	7.07444	7.07444
		66.462	32.397	35.6693	34.065	34.065			33.504	26.129	23.4086	10.0954	10.0954
		63.5	35.42	35.6693	28.08	28.08			27.956	14.674	23.4086	4.54744	4.54744
									44.018	22.872	23.4086	20.6094	20.6094
		55.89	35.232	27.8923	20.658	20.658			31.447	30.766	23.4086	8.03844	8.03844
		47.129	19.121	27.8923	28.008	28.008			32.081	17.333	23.4086	8.67244	8.67244
		54.793	29.324	27.8923	25.469	25.469			42.521	21.111	23.4086	19.1124	19.1124
									53.895	20.792	21.4992	32.3958	32.3958
	E147-5	59.315	17.647	32.1127	41.668	41.668			45.803	25.913	21.4992	24.3038	24.3038
		68.064	40.186	32.1127	27.878	27.878			35.566	22.505	21.4992	14.0668	14.0668
		76.251	38.505	32.1127	37.746	37.746			34.561	19.819	21.4992	13.0618	13.0618
									31.091	21.566	21.4992	9.59178	9.59178
									44.083	22.369	21.4992	22.5838	22.5838
	E147-5-1	45.151	31.907	24.5864	13.244	13.244			37.373	18.809	21.4992	15.8738	15.8738
		48.541	15.929	24.5864	32.612	32.612			38.798	18.464	21.4992	17.2988	17.2988
		49.312	23.328	24.5864	25.984	25.984			45.292	23.256	21.4992	23.7928	23.7928
		64.716	22.2	24.5864	42.516	42.516			56.327		21.4992	34.8278	34.8278
		35.624	29.568	24.5864	6.056	6.056			43.655		21.4992	22.1558	22.1558
								E154-6	54.534	25.055	27.4973	27.0367	27.0367
	E147-7	54.756	25.525	29.8224	29.231	29.231			45.809	29.835	27.4973	18.3117	18.3117
		46.483	37.232	29.8224	9.251	9.251			45.995	27.602	27.4973	18.4977	18.4977
		45.009	37.828	29.8224	7.181	7.181
		54.988	24.029	29.8224	30.959	30.959
		55.431	24.498	29.8224	30.933	30.933			40.601	30.84	21.4817	19.1193	19.1193
		47.721		29.8224	47.721	47.721			42.459	24.991	21.4817	20.9773	20.9773
									35.735	21.652	21.4817	14.2533	14.2533
		38.38	20.678	21.7048	17.702	17.702			37.649	17.02	21.4817	16.1673	16.1673
		29.491	26.151	21.7048	3.34	3.34			36.881	14.904	21.4817	15.3993	15.3993
		34.828	20.469	21.7048	14.359	14.359			40.981	19.483	21.4817	19.4993	19.4993
		42.563	22.329	21.7048	20.234	20.234
		36.305	22.664	21.7048	13.641	13.641
		41.942	17.938	21.7048	24.004	24.004
		34.735	17.436	16.3418	17.299	17.299
		24.077	17.748	16.3418	6.329	6.329
		27.688	15.662	16.3418	12.026	12.026
		28.218	19.594	16.3418	8.624	8.624
		31.424	13.713	16.3418	17.711	17.711
		31.03	13.898	16.3418	17.132	17.132
	E148	53.339	35.707	38.3845	17.632	17.632
		56.227	40.141	38.3845	16.086	16.086
		56.448	40.926	38.3845	15.522	15.522
		51.796	36.764	38.3845	15.032	15.032
		53.601	35.716	34.3882	17.885	17.885
		51.796	36.409	34.3882	15.387	15.387
		47.138	36.409	34.3882	10.729	10.729
		45.778	35.76	34.3882	10.018	10.018
		46.971	36.467	34.3882	10.504	10.504
		46.837	30.532	34.3882	16.305	16.305
		51.697	31.903	34.3882	19.794	19.794
		52.358	31.91	34.3882	20.448	20.448
		43.988		34.3882	43.988	43.988
		40.352		34.3882	40.352	40.352
		40.63			40.63	40.63
		40.267	27.919	28.8847	12.348	12.348
		38.852	29.288	28.8847	9.564	9.564
		39.868	32.45	28.8847	7.418	7.418
		39.353	27.076	28.8847	12.277	12.277
		35.723	30.559	28.8847	5.164	5.164
		36.36	26.016	28.8847	10.344	10.344
		34.909		28.8847	34.909	34.909
		30.613		28.8847	30.613	30.613
	E150-1	145.314	65.789	54.6627	79.525	79.525
		129.851	54.027	54.6627	75.824	75.824
		121.429	44.172	54.6627	77.257	77.257
		80.206	43.52	44.6028	36.686	36.686
		113.441	44.642	44.6028	68.799	68.799
		96.695	46.257	44.6028	50.438	50.438
		100.436	43.992	44.6028	56.444	56.444
	E150-2	105.904	77.197	67.965	28.707	28.707
		116.366	72.137	67.965	44.229	44.229
		123.43	54.561	67.965	68.869	68.869
		116.66	69.284	64.1535	47.376	47.376
		118.877	59.023	64.1535	59.854	59.854
		80.986	45.352	69.9177	35.634	35.634
		156.553	73.874	69.9177	82.679	82.679
		139.538	90.527	69.9177	49.011	49.011
