# Supplementary material for: Wnt/Beta-catenin/Esrrb signalling controls the tissue-scale reorganization and maintenance of the pluripotent lineage during murine embryonic diapause
Source: Nat Commun. 2020 Oct 30;11:5499. doi: 10.1038/s41467-020-19353-0 (PMC7603494; doi:10.1038/s41467-020-19353-0)
Supplement: Supplementary file 10 — Source Data [file 41467_2020_19353_MOESM10_ESM.zip › Fig. 7d.xlsx]

## Sheet: b-cat Exon3 deletion
						Control	4OHT Treated
					Polarized	4	2
					Non-polarized	2	8
						Control	4OHT Treated		Control	4OHT Treated
					Polarized	0.666667	0.2	Polarized	66.6667	20
					Non-polarized	0.333333	0.8	Non-polarized	33.3333	80
