# Supplementary material for: Wnt/Beta-catenin/Esrrb signalling controls the tissue-scale reorganization and maintenance of the pluripotent lineage during murine embryonic diapause
Source: Nat Commun. 2020 Oct 30;11:5499. doi: 10.1038/s41467-020-19353-0 (PMC7603494; doi:10.1038/s41467-020-19353-0)
Supplement: Supplementary file 10 — Source Data [file 41467_2020_19353_MOESM10_ESM.zip › Fig. 7f.xls]

## Sheet: ESRRB OE EDG9.5
							E14	ESEEB OE			E14	ESEEB OE
						Polarized	3	0	0.272727	0	27.2727	0
						Non-polarized	8	9	0.727273	1	72.7273	100
							E14	ESEEB OE
						Polarized	72.7273	0
						Non-polarized	27.2727	100
