# Supplementary material for: Wnt/Beta-catenin/Esrrb signalling controls the tissue-scale reorganization and maintenance of the pluripotent lineage during murine embryonic diapause
Source: Nat Commun. 2020 Oct 30;11:5499. doi: 10.1038/s41467-020-19353-0 (PMC7603494; doi:10.1038/s41467-020-19353-0)
Supplement: Supplementary file 10 — Source Data [file 41467_2020_19353_MOESM10_ESM.zip › Fig. 8b.xlsx]

## Sheet: WLS mutant-TCF Percent of GFP
							EDG7.5 WLS-TCF control						EDG7.5 WLS-TCF mutant
						Number	total	GFP				Number	GFP	total
						E104-7	28	18	0.642857			E104-3	16	0	0
						E104-8	10	0	0			E104-5	10	0	0
						E115-1	28	23	0.821429			E114-4	11	0	0
						E115-2	25	20	0.8			E115-3	8	0	0
						E115-4	25	0	0			E115-6	14	0	0
						E118-3	9	1	0.111111			E118-2	7	0	0
						E119-1	16	12	0.75			E119-7	11	0	0
						E119-2	18	6	0.333333
						E119-5	20	6	0.3
						E119-6	15	1	0.0666667
						t-Test: Two-Sample Assuming Unequal Variances
							Variable 1	Variable 2
						Mean	0.38254	0
						Variance	0.116116	0
						Observations	10	7
						Hypothesized Mean Difference	0
						df	9
						t Stat	3.55001
						P(T<=t) one-tail	0.00310787
						t Critical one-tail	1.83311
						P(T<=t) two-tail	0.00621575
						t Critical two-tail	2.26216
