# Supplementary material for: Wnt/Beta-catenin/Esrrb signalling controls the tissue-scale reorganization and maintenance of the pluripotent lineage during murine embryonic diapause
Source: Nat Commun. 2020 Oct 30;11:5499. doi: 10.1038/s41467-020-19353-0 (PMC7603494; doi:10.1038/s41467-020-19353-0)
Supplement: Supplementary file 10 — Source Data [file 41467_2020_19353_MOESM10_ESM.zip › Fig. 8d.xlsx]

## Sheet: intensity of Esrrb in WLS embry
			Mutant						Control
			Intensity of Nuclei region	intensity of cytoplasmic region	Average of cytoplasmic region	Absolute intensity			Intensity of Nuclei region	intensity of cytoplasmic region	Average of cytoplasmic region	Absolute intensity				t-Test: Two-Sample Assuming Equal Variances
		E139-5	52.612	36.062	38.454	14.158		E139-1	55.195	33.343	33.343	21.852
			44.87	40.846		6.416			64.589		33.343	31.246					Variable 1	Variable 2
			48.589			10.135			53.327		33.343	19.984				Mean	16.8392	11.7927
									51.97		33.343	18.627				Variance	75.3038	71.5375
			58.782	31.069	28.648	30.134										Observations	104	36
			35.2	26.227	28.648	6.552			53.275	27.402	27.402	25.873				Pooled Variance	74.3486
			47.371		28.648	18.723			48.533		27.402	21.131				Hypothesized Mean Difference	0
									31.006		27.402	3.604				df	138
			47.371	28.299	28.299	19.072			40.358		27.402	12.956				t Stat	3.02659
			40.548		28.299	12.249			45.921		27.402	18.519				P(T<=t) one-tail	0.00147581
			31.557		28.299	3.258			37.585		27.402	10.183				t Critical one-tail	1.65597
			29.2		28.299	0.901										P(T<=t) two-tail	0.00295163
			29.833		28.299	1.534			35.612	18.868	18.4395	17.1725				t Critical two-tail	1.9773
			52.828		28.299	24.529			30.451	18.011	18.4395	12.0115
			45.732		28.299	17.433			24.133		18.4395	5.6935
			39.147		28.299	10.848			22.24		18.4395	3.8005
			45.032		28.299	16.733			26.027		18.4395	7.5875
		E140-6	41.843	29.117	12.726	12.726
			40.702	26.947	13.755	13.755		E139-2	81.605	46.567	46.433	35.172
			33.405		6.458	6.458			85.463	46.299	46.433	39.03
									73.86		46.433	27.427
			55.723	26.583	29.14	29.14			94.604		46.433	48.171
									87.095	39.639	40.014	47.081
		E140-5	41.028	16.111	24.917	24.917			64.817	40.389	40.014	24.803
			27.372		11.261	11.261			69.148		40.014	29.134
									72.197		40.014	32.183
			29.186	23.183	8.027	8.027
			31.685	19.135	10.526	10.526			60.778	27.067	27.824	32.954
									58.862	28.581	27.824	31.038
			22.307	15.631	18.969	3.338			46.936		27.824	19.112
				14.155
								E139-3	51.802	36.385	35.731	16.071
									52.062	35.077	35.731	16.331
		E146-1	24.865	18.855	16.3895	8.4755			50.413		35.731	14.682
			18.006	13.924	16.3895	1.6165
			19.907		16.3895	3.5175			51.486	33.106	31.2865	20.1995
			22.089		16.3895	5.6995			61.763	29.467	31.2865	30.4765
			19.588		16.3895	3.1985			62.688		31.2865	31.4015
			23.24		16.3895	6.8505			41.195		31.2865	9.9085
			18.746		16.3895	2.3565			54.292		31.2865	23.0055
									47.23		31.2865	15.9435
			16.74	10.144	12.1315	4.6085
			19.346	14.119	12.1315	7.2145			47.477	18.733	21.032	26.445
									31.42	23.331	21.032	10.388
									47.283		21.032	26.251
									38.489		21.032	17.457
									35.666	19.601	18.8815	16.7845
		E146-5	71.127	45.343	42.552	28.575			35.34	18.162	18.8815	16.4585
			63.233	39.761	42.552	20.681
								E140-4	40.321	24.939	26.9465	13.3745
			52.66	31.44	33.739	18.921			46.669	28.954	26.9465	19.7225
				36.038					39.672		26.9465	12.7255
									36.341		26.9465	9.3945
									45.137		26.9465	18.1905
									52.478	29.528	28.925	23.553
									36.974	28.322	28.925	8.049
									37.802		28.925	8.877
									41.096		28.925	12.171
									52.755		28.925	23.83
									53.032	34.039	37.714	15.318
									56.259	41.389	37.714	18.545
									55.844		37.714	18.13
								E140-2	49.165	20.931	27.801	21.364
									40.954	34.671	27.801	13.153
									32.717		27.801	4.916
									32.21		27.801	4.409
									40.16		27.801	12.359
									38.412		27.801	10.611
									48.265	32.851	32.851	15.414
									55.971		32.851	23.12
									44.12		32.851	11.269
									47.472		32.851	14.621
									44.185		32.851	11.334
									34.948	22.947	23.5585	11.3895
									33.619	24.17	23.5585	10.0605
									31.646		23.5585	8.0875
									40.561		23.5585	17.0025
								E140-3	51.392	23.421	23.421	27.971
									34.594		23.421	11.173
									29.825		23.421	6.404
									31.953		23.421	8.532
									30.751		23.421	7.33
									41.871	26.657	26.6825	15.1885
									40.259	26.708	26.6825	13.5765
									40.636		26.6825	13.9535
									38.117		26.6825	11.4345
									41.68		26.6825	14.9975
									44.402	32.49	32.654	11.748
									40.066	32.818	32.654	7.412
									48.321		32.654	15.667
									38.98		32.654	6.326
									55.133		32.654	22.479
									49.159		32.654	16.505
								E146-3	30.891	17.972	16.5945	14.2965
									33.979	15.217	16.5945	17.3845
									35.207		16.5945	18.6125
									23.788		16.5945	7.1935
									24.442		16.5945	7.8475
									33.494	18.233	16.9015	16.5925
									35.307	15.57	16.9015	18.4055
									28.962		16.9015	12.0605
									36.501		16.9015	19.5995
								E146-4	32.082	17.944	16.9867	15.0953
									30.709	16.663	16.9867	13.7223
									31.812	16.353	16.9867	14.8253
									38.004		16.9867	21.0173
									28.429	11.062	13.3973	15.0317
									20.79	12.913	13.3973	7.39267
									29.026	16.217	13.3973	15.6287
									23.103		13.3973	9.70567
									25.047	16.357	14.0233	11.0237
									20.024	14.677	14.0233	6.00067
										11.036
