# Supplementary material for: Wnt/Beta-catenin/Esrrb signalling controls the tissue-scale reorganization and maintenance of the pluripotent lineage during murine embryonic diapause
Source: Nat Commun. 2020 Oct 30;11:5499. doi: 10.1038/s41467-020-19353-0 (PMC7603494; doi:10.1038/s41467-020-19353-0)
Supplement: Supplementary file 10 — Source Data [file 41467_2020_19353_MOESM10_ESM.zip › Figs. 6d 6e 8f and Supplementary Figs. 7b 7f.xlsx]

## Sheet: WLS and ESRRB diapause cell num
		WLS										ESRRB
		EDG 5.5		EDG7.5						EDG5.5		EDG7.5		EDG9.5
		Epi cell number		Epi cell number						Epi cell number		Nanog positive cells		Epi cell number
		WLS control	Mutant	WLS control	Mutant					ESRRB control	ESRRB mutant	ESRRB control	ESRRB mutant	ESRRB control	ESRRB mutant
		24	18	18	12					13	11	17	8	12	0
		18	12	20	9					17	23	21	9	16	9
		16	13	21	8					14	16	22	10	28	7
		20	24	20	8					13	19	16	10	13	6
		17	18	15	5					10	15	7	2	13
		17		13	7					22	14	16	4	17
		27		15	18		par6			16		13	2	19
		12		11	16		par6			11		15	8	13
		15		11	10					23		18	18	20
		12		10	9					22		10	5	21
		14		17	12					14		18	9
		13		24	21					16		12	9
		13		15	20		par6			16		16	4
		23		28	8					17		8	5
		25		10	8					13		13
		18		25	23		par6					13
		17		15	11							11
		17		15	8							12
		10		11	14		par6					20
		17		16	11							15
		15		17	7							20
				23	11							25
				21								10
				18								19
				17								9
				16								12
				22								26
				15								10
t-Test: Two-Sample Assuming Unequal Variances				21					t-Test: Two-Sample Assuming Unequal Variances									t-Test: Two-Sample Assuming Unequal Variances
				16									t-Test: Two-Sample Assuming Unequal Variances
	Variable 1	Variable 2		16						Variable 1	Variable 2								Variable 1	Variable 2
Mean	17.1429	17		28					Mean	15.8	16.3333			Variable 1	Variable 2			Mean	17.2	5.5
Variance	20.4286	23		25					Variance	15.6	17.4667		Mean	15.1429	7.35714			Variance	24.8444	15
Observations	21	5		25					Observations	15	6		Variance	25.0159	17.478			Observations	10	4
Hypothesized Mean Difference	0			18					Hypothesized Mean Difference	0			Observations	28	14			Hypothesized Mean Difference	0
df	6			9					df	9			Hypothesized Mean Difference	0				df	7
t Stat	0.0605154			9					t Stat	-0.268311			df	31				t Stat	4.68583
P(T<=t) one-tail	0.476855			16					P(T<=t) one-tail	0.397254			t Stat	5.3199				P(T<=t) one-tail	0.00112271
t Critical one-tail	1.94318			18					t Critical one-tail	1.83311			P(T<=t) one-tail	4.29068e-06				t Critical one-tail	1.89458
P(T<=t) two-tail	0.953711			12					P(T<=t) two-tail	0.794508			t Critical one-tail	1.69552				P(T<=t) two-tail	0.00224543
t Critical two-tail	2.44691			17					t Critical two-tail	2.26216			P(T<=t) two-tail	8.58136e-06				t Critical two-tail	2.36462
				20									t Critical two-tail	2.03951
				15
				t-Test: Two-Sample Assuming Unequal Variances
					Variable 1	Variable 2
				Mean	17.3182	11.3333
				Variance	23.8964	24.0333
				Observations	44	21
				Hypothesized Mean Difference	0
				df	39
				t Stat	4.60708
				P(T<=t) one-tail	2.14495e-05
				t Critical one-tail	1.68488
				P(T<=t) two-tail	4.2899e-05
				t Critical two-tail	2.02269
