# Supplementary material for: Wnt/Beta-catenin/Esrrb signalling controls the tissue-scale reorganization and maintenance of the pluripotent lineage during murine embryonic diapause
Source: Nat Commun. 2020 Oct 30;11:5499. doi: 10.1038/s41467-020-19353-0 (PMC7603494; doi:10.1038/s41467-020-19353-0)
Supplement: Supplementary file 10 — Source Data [file 41467_2020_19353_MOESM10_ESM.zip › Supplementary Fig. 1e.xlsx]

## Sheet: RAW CHtreated EpiLC Mesendoderm
Well	Well Position	Omit	Sample Name	Target Name	Task	Reporter	Quencher	CT	Ct Mean	Ct SD	Quantity	Quantity Mean	Quantity SD	Y-Intercept	R(superscript 2)	Slope	Efficiency	Automatic Ct Threshold	Ct Threshold	Automatic Baseline	Baseline Start	Baseline End	Amp Status	Comments	Cq Conf	CQCONF	EXPFAIL	HIGHSD	MTP	PRFLOW	NOISE	SPIKE	DRNMIN	Tm1	NOAMP	Tm2	PRFDROP	Tm3	Tm4
1	A1	FALSE	Sample 1	Target 1	UNKNOWN	SYBR	None	26.1256	28.0085	5.94021								TRUE	0.186631	TRUE	3	21	Amp		0.99434	N	N	Y	N	N	N	N	N	78.9177	N		N
2	A2	FALSE	Sample 1	Target 1	UNKNOWN	SYBR	None	26.2063	28.0085	5.94021								TRUE	0.186631	TRUE	3	21	Amp		0.993634	N	N	Y	N	N	N	N	N	79.0589	N		N
3	A3	FALSE	Sample 1	Target 1	UNKNOWN	SYBR	None	26.1514	28.0085	5.94021								TRUE	0.186631	TRUE	3	21	Amp		0.994696	N	N	Y	N	N	N	N	N	79.1034	N		N
4	A4	FALSE	Sample 1	Target 1	UNKNOWN	SYBR	None	Undetermined	28.0085	5.94021								TRUE	0.186631	TRUE	3	35	No Amp		0	Y	N	N	N	N	N	N	N	76.2736	N		N
5	A5	FALSE	Sample 1	Target 1	UNKNOWN	SYBR	None	37.8298	28.0085	5.94021								TRUE	0.186631	TRUE	3	32	Inconclusive		0.964764	N	N	Y	N	N	N	N	N	82.3119	N		N
6	A6	FALSE	Sample 1	Target 1	UNKNOWN	SYBR	None	34.1374	28.0085	5.94021								TRUE	0.186631	TRUE	3	29	Amp		0.99113	N	N	Y	N	N	N	N	N	79.0642	N		N
7	A7	FALSE	Sample 1	Target 1	UNKNOWN	SYBR	None	26.2618	28.0085	5.94021								TRUE	0.186631	TRUE	3	20	Amp		0.996044	N	N	Y	N	N	N	N	N	78.9289	N		N
8	A8	FALSE	Sample 1	Target 1	UNKNOWN	SYBR	None	26.3478	28.0085	5.94021								TRUE	0.186631	TRUE	3	21	Amp		0.996614	N	N	Y	N	N	N	N	N	78.9289	N		N
9	A9	FALSE	Sample 1	Target 1	UNKNOWN	SYBR	None	26.3525	28.0085	5.94021								TRUE	0.186631	TRUE	3	21	Amp		0.995814	N	N	Y	N	N	N	N	N	79.0934	N		N
10	A10	FALSE	Sample 1	Target 1	UNKNOWN	SYBR	None	32.5148	28.0085	5.94021								TRUE	0.186631	TRUE	3	27	Amp		0.995844	N	N	Y	N	N	N	N	N	79.2348	N		N
11	A11	FALSE	Sample 1	Target 1	UNKNOWN	SYBR	None	31.1486	28.0085	5.94021								TRUE	0.186631	TRUE	3	24	Amp		0.994132	N	N	Y	N	N	N	N	N	79.2108	N		N
12	A12	FALSE	Sample 1	Target 1	UNKNOWN	SYBR	None	32.0707	28.0085	5.94021								TRUE	0.186631	TRUE	3	26	Amp		0.99308	N	N	Y	N	N	N	N	N	79.2108	N		N
13	B1	FALSE	Sample 1	Target 1	UNKNOWN	SYBR	None	36.0592	28.0085	5.94021								TRUE	0.186631	TRUE	3	30	Amp		0.981924	N	N	Y	Y	N	N	N	N	72.001	N	84.7052	N
14	B2	FALSE	Sample 1	Target 1	UNKNOWN	SYBR	None	32.9533	28.0085	5.94021								TRUE	0.186631	TRUE	3	27	Amp		0.995568	N	N	Y	Y	N	N	N	N	71.8598	N	85.1287	N	79.6235
15	B3	FALSE	Sample 1	Target 1	UNKNOWN	SYBR	None	33.7924	28.0085	5.94021								TRUE	0.186631	TRUE	3	29	Amp		0.992695	N	N	Y	N	N	N	N	N	72.3119	N		N
16	B4	FALSE	Sample 1	Target 1	UNKNOWN	SYBR	None	36.2043	28.0085	5.94021								TRUE	0.186631	TRUE	3	31	Amp		0.975809	N	N	Y	Y	N	N	N	N	72.1704	N	81.9332	N
17	B5	FALSE	Sample 1	Target 1	UNKNOWN	SYBR	None	33.1436	28.0085	5.94021								TRUE	0.186631	TRUE	3	27	Amp		0.994008	N	N	Y	Y	N	N	N	N	85.1359	N	71.5805	N
18	B6	FALSE	Sample 1	Target 1	UNKNOWN	SYBR	None	33.3749	28.0085	5.94021								TRUE	0.186631	TRUE	3	28	Amp		0.99337	N	N	Y	Y	N	N	N	N	72.0041	N	85.1359	N
19	B7	FALSE	Sample 1	Target 1	UNKNOWN	SYBR	None	32.4128	28.0085	5.94021								TRUE	0.186631	TRUE	3	27	Amp		0.994851	N	N	Y	Y	N	N	N	N	85.1437	N	71.443	N
20	B8	FALSE	Sample 1	Target 1	UNKNOWN	SYBR	None	32.2395	28.0085	5.94021								TRUE	0.186631	TRUE	3	27	Amp		0.992859	N	N	Y	Y	N	N	N	N	85.1437	N	71.5842	N
21	B9	FALSE	Sample 1	Target 1	UNKNOWN	SYBR	None	31.5294	28.0085	5.94021								TRUE	0.186631	TRUE	3	26	Amp		0.995225	N	N	Y	Y	N	N	N	N	85.1743	N	71.5984	N
22	B10	FALSE	Sample 1	Target 1	UNKNOWN	SYBR	None	34.1022	28.0085	5.94021								TRUE	0.186631	TRUE	3	28	Amp		0.991855	N	N	Y	Y	N	N	N	N	85.1743	N	77.1136	N	72.0227
23	B11	FALSE	Sample 1	Target 1	UNKNOWN	SYBR	None	32.8869	28.0085	5.94021								TRUE	0.186631	TRUE	3	27	Amp		0.995962	N	N	Y	Y	N	N	N	N	72.0076	N	85.2841	N
24	B12	FALSE	Sample 1	Target 1	UNKNOWN	SYBR	None	34.3489	28.0085	5.94021								TRUE	0.186631	TRUE	3	29	Amp		0.991918	N	N	Y	Y	N	N	N	N	72.1488	N	81.3294	N
25	C1	FALSE	Sample 1	Target 1	UNKNOWN	SYBR	None	39.8308	28.0085	5.94021								TRUE	0.186631	TRUE	3	33	No Amp		0	Y	N	Y	N	N	N	N	N	85.8345	N		N
26	C2	FALSE	Sample 1	Target 1	UNKNOWN	SYBR	None	38.3046	28.0085	5.94021								TRUE	0.186631	TRUE	3	33	Inconclusive		0.962563	N	N	Y	N	N	N	N	N	76.0945	N		N
27	C3	FALSE	Sample 1	Target 1	UNKNOWN	SYBR	None	34.5831	28.0085	5.94021								TRUE	0.186631	TRUE	3	29	Amp		0.992367	N	N	Y	Y	N	N	N	N	81.5088	N	65.5204	N
28	C4	FALSE	Sample 1	Target 1	UNKNOWN	SYBR	None	38.9512	28.0085	5.94021								TRUE	0.186631	TRUE	3	33	No Amp		0.0648291	Y	N	Y	Y	N	N	N	N	81.7917	N	89.1492	N
29	C5	FALSE	Sample 1	Target 1	UNKNOWN	SYBR	None	Undetermined	28.0085	5.94021								TRUE	0.186631	TRUE	3	39	No Amp		0	Y	Y	N	Y	N	N	N	N	89.9367	Y	93.608	N	80.6174	83.1591
30	C6	FALSE	Sample 1	Target 1	UNKNOWN	SYBR	None	34.1715	28.0085	5.94021								TRUE	0.186631	TRUE	3	29	Amp		0.991658	N	N	Y	Y	N	N	N	N	81.4646	N	77.3698	N	64.6617
31	C7	FALSE	Sample 1	Target 1	UNKNOWN	SYBR	None	30.277	28.0085	5.94021								TRUE	0.186631	TRUE	3	25	Amp		0.994553	N	N	Y	N	N	N	N	N	81.3301	N		N
32	C8	FALSE	Sample 1	Target 1	UNKNOWN	SYBR	None	30.0658	28.0085	5.94021								TRUE	0.186631	TRUE	3	25	Amp		0.993907	N	N	Y	N	N	N	N	N	81.3301	N		N
33	C9	FALSE	Sample 1	Target 1	UNKNOWN	SYBR	None	30.6979	28.0085	5.94021								TRUE	0.186631	TRUE	3	25	Amp		0.995374	N	N	Y	N	N	N	N	N	81.3561	N		N
34	C10	FALSE	Sample 1	Target 1	UNKNOWN	SYBR	None	34.3773	28.0085	5.94021								TRUE	0.186631	TRUE	3	28	Amp		0.992658	N	N	Y	Y	N	N	N	N	81.4975	N	65.3762	N
35	C11	FALSE	Sample 1	Target 1	UNKNOWN	SYBR	None	39.5485	28.0085	5.94021								TRUE	0.186631	TRUE	3	33	No Amp		0	Y	N	Y	Y	N	N	N	N	84.7191	N	76.1035	N	90.2275
36	C12	FALSE	Sample 1	Target 1	UNKNOWN	SYBR	None	34.3715	28.0085	5.94021								TRUE	0.186631	TRUE	3	29	Amp		0.993913	N	N	Y	N	N	N	N	N	81.4706	N		N
37	D1	FALSE	Sample 1	Target 1	UNKNOWN	SYBR	None	24.1379	28.0085	5.94021								TRUE	0.186631	TRUE	3	19	Amp		0.996268	N	N	Y	N	N	N	N	N	84.1406	N		N
38	D2	FALSE	Sample 1	Target 1	UNKNOWN	SYBR	None	24.2016	28.0085	5.94021								TRUE	0.186631	TRUE	3	18	Amp		0.995339	N	N	Y	N	N	N	N	N	84.1406	N		N
39	D3	FALSE	Sample 1	Target 1	UNKNOWN	SYBR	None	24.5514	28.0085	5.94021								TRUE	0.186631	TRUE	3	19	Amp		0.996268	N	N	Y	N	N	N	N	N	84.1971	N		N
40	D4	FALSE	Sample 1	Target 1	UNKNOWN	SYBR	None	28.5435	28.0085	5.94021								TRUE	0.186631	TRUE	3	23	Amp		0.996308	N	N	Y	N	N	N	N	N	84.3386	N		N
41	D5	FALSE	Sample 1	Target 1	UNKNOWN	SYBR	None	28.3234	28.0085	5.94021								TRUE	0.186631	TRUE	3	23	Amp		0.995821	N	N	Y	N	N	N	N	N	84.2887	N		N
42	D6	FALSE	Sample 1	Target 1	UNKNOWN	SYBR	None	28.357	28.0085	5.94021								TRUE	0.186631	TRUE	3	23	Amp		0.996606	N	N	Y	Y	N	N	N	N	84.2887	N	76.805	N
43	D7	FALSE	Sample 1	Target 1	UNKNOWN	SYBR	None	30.0096	28.0085	5.94021								TRUE	0.186631	TRUE	3	24	Amp		0.994822	N	N	Y	N	N	N	N	N	84.2962	N		N
44	D8	FALSE	Sample 1	Target 1	UNKNOWN	SYBR	None	29.8501	28.0085	5.94021								TRUE	0.186631	TRUE	3	25	Amp		0.996715	N	N	Y	N	N	N	N	N	84.2962	N		N
45	D9	FALSE	Sample 1	Target 1	UNKNOWN	SYBR	None	29.4993	28.0085	5.94021								TRUE	0.186631	TRUE	3	24	Amp		0.9959	N	N	Y	N	N	N	N	N	84.3258	N		N
46	D10	FALSE	Sample 1	Target 1	UNKNOWN	SYBR	None	26.2762	28.0085	5.94021								TRUE	0.186631	TRUE	3	21	Amp		0.995406	N	N	Y	N	N	N	N	N	84.1844	N		N
47	D11	FALSE	Sample 1	Target 1	UNKNOWN	SYBR	None	26.3764	28.0085	5.94021								TRUE	0.186631	TRUE	3	21	Amp		0.996052	N	N	Y	N	N	N	N	N	84.2954	N		N
48	D12	FALSE	Sample 1	Target 1	UNKNOWN	SYBR	None	26.6368	28.0085	5.94021								TRUE	0.186631	TRUE	3	21	Amp		0.966458	N	N	Y	N	N	N	N	N	84.2954	N		N
49	E1	FALSE	Sample 1	Target 1	UNKNOWN	SYBR	None	23.3492	28.0085	5.94021								TRUE	0.186631	TRUE	3	18	Amp		0.996053	N	N	Y	N	N	N	N	N	81.1762	N		N
50	E2	FALSE	Sample 1	Target 1	UNKNOWN	SYBR	None	23.6918	28.0085	5.94021								TRUE	0.186631	TRUE	3	19	Amp		0.99731	N	N	Y	N	N	N	N	N	81.1762	N		N
51	E3	FALSE	Sample 1	Target 1	UNKNOWN	SYBR	None	23.6665	28.0085	5.94021								TRUE	0.186631	TRUE	3	18	Amp		0.996482	N	N	Y	N	N	N	N	N	81.2258	N		N
52	E4	FALSE	Sample 1	Target 1	UNKNOWN	SYBR	None	24.3747	28.0085	5.94021								TRUE	0.186631	TRUE	3	19	Amp		0.996323	N	N	Y	N	N	N	N	N	81.3673	N		N
53	E5	FALSE	Sample 1	Target 1	UNKNOWN	SYBR	None	24.3508	28.0085	5.94021								TRUE	0.186631	TRUE	3	19	Amp		0.99591	N	N	Y	N	N	N	N	N	81.1822	N		N
54	E6	FALSE	Sample 1	Target 1	UNKNOWN	SYBR	None	24.2188	28.0085	5.94021								TRUE	0.186631	TRUE	3	19	Amp		0.995544	N	N	Y	N	N	N	N	N	81.3234	N		N
55	E7	FALSE	Sample 1	Target 1	UNKNOWN	SYBR	None	26.6622	28.0085	5.94021								TRUE	0.186631	TRUE	3	21	Amp		0.996775	N	N	Y	N	N	N	N	N	81.3301	N		N
56	E8	FALSE	Sample 1	Target 1	UNKNOWN	SYBR	None	26.5848	28.0085	5.94021								TRUE	0.186631	TRUE	3	21	Amp		0.995859	N	N	Y	N	N	N	N	N	81.3301	N		N
57	E9	FALSE	Sample 1	Target 1	UNKNOWN	SYBR	None	26.5343	28.0085	5.94021								TRUE	0.186631	TRUE	3	21	Amp		0.996089	N	N	Y	N	N	N	N	N	81.3561	N		N
58	E10	FALSE	Sample 1	Target 1	UNKNOWN	SYBR	None	25.9363	28.0085	5.94021								TRUE	0.186631	TRUE	3	21	Amp		0.996948	N	N	Y	N	N	N	N	N	81.3561	N		N
59	E11	FALSE	Sample 1	Target 1	UNKNOWN	SYBR	None	25.6419	28.0085	5.94021								TRUE	0.186631	TRUE	3	20	Amp		0.996491	N	N	Y	N	N	N	N	N	81.3294	N		N
60	E12	FALSE	Sample 1	Target 1	UNKNOWN	SYBR	None	25.7285	28.0085	5.94021								TRUE	0.186631	TRUE	3	21	Amp		0.996825	N	N	Y	N	N	N	N	N	81.3294	N		N
61	F1	FALSE	Sample 1	Target 1	UNKNOWN	SYBR	None	18.8032	28.0085	5.94021								TRUE	0.186631	TRUE	3	13	Amp		0.995046	N	N	Y	N	N	N	N	N	82.3055	N		N
62	F2	FALSE	Sample 1	Target 1	UNKNOWN	SYBR	None	18.9396	28.0085	5.94021								TRUE	0.186631	TRUE	3	14	Amp		0.99653	N	N	Y	N	N	N	N	N	82.3055	N		N
63	F3	FALSE	Sample 1	Target 1	UNKNOWN	SYBR	None	19.1431	28.0085	5.94021								TRUE	0.186631	TRUE	3	14	Amp		0.995447	N	N	Y	N	N	N	N	N	82.3577	N		N
64	F4	FALSE	Sample 1	Target 1	UNKNOWN	SYBR	None	18.9964	28.0085	5.94021								TRUE	0.186631	TRUE	3	13	Amp		0.99736	N	N	Y	N	N	N	N	N	82.3577	N		N
65	F5	FALSE	Sample 1	Target 1	UNKNOWN	SYBR	None	18.8903	28.0085	5.94021								TRUE	0.186631	TRUE	3	14	Amp		0.994782	N	N	Y	N	N	N	N	N	82.3119	N		N
66	F6	FALSE	Sample 1	Target 1	UNKNOWN	SYBR	None	19.1284	28.0085	5.94021								TRUE	0.186631	TRUE	3	14	Amp		0.995138	N	N	Y	N	N	N	N	N	82.3119	N		N
67	F7	FALSE	Sample 1	Target 1	UNKNOWN	SYBR	None	18.7499	28.0085	5.94021								TRUE	0.186631	TRUE	3	14	Amp		0.997126	N	N	Y	N	N	N	N	N	82.3188	N		N
68	F8	FALSE	Sample 1	Target 1	UNKNOWN	SYBR	None	18.7266	28.0085	5.94021								TRUE	0.186631	TRUE	3	13	Amp		0.995734	N	N	Y	N	N	N	N	N	82.3188	N		N
69	F9	FALSE	Sample 1	Target 1	UNKNOWN	SYBR	None	18.6824	28.0085	5.94021								TRUE	0.186631	TRUE	3	13	Amp		0.997001	N	N	Y	N	N	N	N	N	82.346	N		N
70	F10	FALSE	Sample 1	Target 1	UNKNOWN	SYBR	None	18.3151	28.0085	5.94021								TRUE	0.186631	TRUE	3	13	Amp		0.99355	N	N	Y	N	N	N	N	N	82.346	N		N
71	F11	FALSE	Sample 1	Target 1	UNKNOWN	SYBR	None	18.1876	28.0085	5.94021								TRUE	0.186631	TRUE	3	13	Amp		0.995242	N	N	Y	N	N	N	N	N	82.1768	N		N
72	F12	FALSE	Sample 1	Target 1	UNKNOWN	SYBR	None	18.2014	28.0085	5.94021								TRUE	0.186631	TRUE	3	13	Amp		0.996029	N	N	Y	N	N	N	N	N	82.3181	N		N
73	G1	FALSE	Sample 1	Target 1	UNKNOWN	SYBR	None	32.6085	28.0085	5.94021								TRUE	0.186631	TRUE	3	27	Amp		0.993988	N	N	Y	N	N	N	N	N	78.9177	N		N
74	G2	FALSE	Sample 1	Target 1	UNKNOWN	SYBR	None	33.9276	28.0085	5.94021								TRUE	0.186631	TRUE	3	29	Amp		0.993725	N	N	Y	Y	N	N	N	N	85.1287	N	71.7186	N
75	G3	FALSE	Sample 1	Target 1	UNKNOWN	SYBR	None	34.5638	28.0085	5.94021								TRUE	0.186631	TRUE	3	29	Amp		0.989845	N	N	Y	N	N	N	N	N	81.3673	N		N
76	G4	FALSE	Sample 1	Target 1	UNKNOWN	SYBR	None	34.9008	28.0085	5.94021								TRUE	0.186631	TRUE	3	30	Amp		0.99193	N	N	Y	N	N	N	N	N	76.9811	N		N
77	G5	FALSE	Sample 1	Target 1	UNKNOWN	SYBR	None	33.4637	28.0085	5.94021								TRUE	0.186631	TRUE	3	28	Amp		0.993635	N	N	Y	Y	N	N	N	N	84.9947	N	71.4393	N
78	G6	FALSE	Sample 1	Target 1	UNKNOWN	SYBR	None	34.555	28.0085	5.94021								TRUE	0.186631	TRUE	3	29	Amp		0.992068	N	N	Y	Y	N	N	N	N	81.3234	N	65.5089	N
79	G7	FALSE	Sample 1	Target 1	UNKNOWN	SYBR	None	34.1988	28.0085	5.94021								TRUE	0.186631	TRUE	3	28	Amp		0.990899	N	N	Y	N	N	N	N	N	78.9289	N		N
80	G8	FALSE	Sample 1	Target 1	UNKNOWN	SYBR	None	36.4758	28.0085	5.94021								TRUE	0.186631	TRUE	3	31	Inconclusive		0.981585	N	N	Y	N	N	N	N	N	72.1492	N		N
81	G9	FALSE	Sample 1	Target 1	UNKNOWN	SYBR	None	34.6093	28.0085	5.94021								TRUE	0.186631	TRUE	3	30	Amp		0.991901	N	N	Y	Y	N	N	N	N	81.2146	N	65.0933	N
82	G10	FALSE	Sample 1	Target 1	UNKNOWN	SYBR	None	26.2554	28.0085	5.94021								TRUE	0.186631	TRUE	3	21	Amp		0.99536	N	N	Y	N	N	N	N	N	82.6288	N		N
83	G11	FALSE	Sample 1	Target 1	UNKNOWN	SYBR	None	26.3448	28.0085	5.94021								TRUE	0.186631	TRUE	3	21	Amp		0.996119	N	N	Y	N	N	N	N	N	82.6005	N		N
84	G12	FALSE	Sample 1	Target 1	UNKNOWN	SYBR	None	28.5089	28.0085	5.94021								TRUE	0.186631	TRUE	3	26	No Amp		0.371027	Y	N	Y	N	Y	Y	Y	Y	82.0356	N		Y
85	H1	FALSE	Sample 1	Target 1	UNKNOWN	SYBR	None	22.7827	28.0085	5.94021								TRUE	0.186631	TRUE	3	17	Amp		0.995261	N	N	Y	N	N	N	N	N	84.1406	N		N
86	H2	FALSE	Sample 1	Target 1	UNKNOWN	SYBR	None	23.4156	28.0085	5.94021								TRUE	0.186631	TRUE	3	18	Amp		0.995968	N	N	Y	N	N	N	N	N	81.1762	N		N
87	H3	FALSE	Sample 1	Target 1	UNKNOWN	SYBR	None	19.3504	28.0085	5.94021								TRUE	0.186631	TRUE	3	14	Amp		0.99509	N	N	Y	N	N	N	N	N	82.2162	N		N
88	H4	FALSE	Sample 1	Target 1	UNKNOWN	SYBR	None	22.925	28.0085	5.94021								TRUE	0.186631	TRUE	3	17	Amp		0.996435	N	N	Y	N	N	N	N	N	84.0556	N		N
89	H5	FALSE	Sample 1	Target 1	UNKNOWN	SYBR	None	23.3687	28.0085	5.94021								TRUE	0.186631	TRUE	3	18	Amp		0.995825	N	N	Y	N	N	N	N	N	81.1822	N		N
90	H6	FALSE	Sample 1	Target 1	UNKNOWN	SYBR	None	19.2974	28.0085	5.94021								TRUE	0.186631	TRUE	3	14	Amp		0.99596	N	N	Y	N	N	N	N	N	82.1707	N		N
91	H7	FALSE	Sample 1	Target 1	UNKNOWN	SYBR	None	22.9047	28.0085	5.94021								TRUE	0.186631	TRUE	3	18	Amp		0.996919	N	N	Y	N	N	N	N	N	84.0137	N		N
92	H8	FALSE	Sample 1	Target 1	UNKNOWN	SYBR	None	23.4012	28.0085	5.94021								TRUE	0.186631	TRUE	3	18	Amp		0.997007	N	N	Y	N	N	N	N	N	81.1888	N		N
93	H9	FALSE	Sample 1	Target 1	UNKNOWN	SYBR	None	19.1561	28.0085	5.94021								TRUE	0.186631	TRUE	3	13	Amp		0.994655	N	N	Y	N	N	N	N	N	82.2046	N		N
94	H10	FALSE	Sample 1	Target 1	UNKNOWN	SYBR	None	25.9334	28.0085	5.94021								TRUE	0.186631	TRUE	3	20	Amp		0.997309	N	N	Y	N	N	N	N	N	81.0732	N		N
95	H11	FALSE	Sample 1	Target 1	UNKNOWN	SYBR	None	26.1979	28.0085	5.94021								TRUE	0.186631	TRUE	3	21	Amp		0.995213	N	N	Y	N	N	N	N	N	81.0469	N		N
96	H12	FALSE	Sample 1	Target 1	UNKNOWN	SYBR	None	Undetermined	28.0085	5.94021								TRUE	0.186631	TRUE	3	39	No Amp		0	Y	Y	N	N	Y	N	Y	N	81.0469	N		N

## Sheet: Calculation
						ES CH							ES DMSO							EpiLC CH							EpiLC DMSO							ES
						T	A1	26.1256	18.8032	7.32244	0.00624779	0.624779	T	A4	Undetermined	18.9964	#VALUE!	#VALUE!	#VALUE!	T	A7	26.2618	18.7499	7.51193	0.00547877	0.547877	T	A10	32.5148	18.3151	14.1997	5.31462e-05	0.00531462	T	G1	32.6085	19.3504	13.2581	0.000102076	0.0102076
						Sox17	B1	36.0592	18.8032	17.2561	6.38854e-06	0.000638854	Sox17	B4	36.2043	18.9964	17.2079	6.6054e-06	0.00066054	Sox17	B7	32.4128	18.7499	13.6629	7.71008e-05	0.00771008	Sox17	B10	34.1022	18.3151	15.787	1.76858e-05	0.00176858	Sox17	G2	33.9276	19.3504	14.5772	4.09094e-05	0.00409094
					Repeat 1	Mixl1	C1	39.8308	18.8032	21.0276	4.67802e-07	4.67802e-05	Mixl1	C4	38.9512	18.9964	19.9549	9.83991e-07	9.83991e-05	Mixl1	C7	30.277	18.7499	11.5271	0.000338834	0.0338834	Mixl1	C10	34.3773	18.3151	16.0622	1.4615e-05	0.0014615	Mixl1	G3	34.5638	19.3504	15.2134	2.63221e-05	0.00263221
						Nanog	D1	24.1379	18.8032	5.33471	0.0247796	2.47796	Nanog	D4	28.5435	18.9964	9.54715	0.00133667	0.133667	Nanog	D7	30.0096	18.7499	11.2597	0.000407838	0.0407838	Nanog	D10	26.2762	18.3151	7.96112	0.00401296	0.401296	Nanog	H1	22.7827	19.3504	3.43229	0.0926357	9.26357
						Pou5f1	E1	23.3492	18.8032	4.54606	0.0428054	4.28054	Pou5f1	E4	24.3747	18.9964	5.37835	0.0240412	2.40412	Pou5f1	E7	26.6622	18.7499	7.91228	0.00415114	0.415114	Pou5f1	E10	25.9363	18.3151	7.6212	0.00507914	0.507914	Pou5f1	H2	23.4156	19.3504	4.06524	0.0597366	5.97366
						Gapdh	F1	18.8032					Gapdh	F4	18.9964					Gapdh	F7	18.7499					Gapdh	F10	18.3151					Gapdh	H3	19.3504
						T	A2	26.2063	18.9396	7.26672	0.00649379	0.649379	T	A5	37.8298	18.8903	18.9395	1.98905e-06	0.000198905	T	A8	26.3478	18.7266	7.62126	0.00507894	0.507894	T	A11	31.1486	18.1876	12.961	0.000125411	0.0125411	T	G4	34.9008	19.2974	15.6034	2.00863e-05	0.00200863
						Sox17	B2	32.9533	18.9396	14.0137	6.04583e-05	0.00604583	Sox17	B5	33.1436	18.8903	14.2532	5.12094e-05	0.00512094	Sox17	B8	32.2395	18.7266	13.5129	8.55466e-05	0.00855466	Sox17	B11	32.8869	18.1876	14.6993	3.75888e-05	0.00375888	Sox17	G5	33.4637	19.2974	14.1663	5.4389e-05	0.0054389
						Mixl1	C2	38.3046	18.9396	19.365	1.48095e-06	0.000148095	Mixl1	C5	Undetermined	18.8903	#VALUE!	#VALUE!	#VALUE!	Mixl1	C8	30.0658	18.7266	11.3392	0.000385984	0.0385984	Mixl1	C11	39.5485	18.1876	21.3609	3.71293e-07	3.71293e-05	Mixl1	G6	34.555	19.2974	15.2577	2.55264e-05	0.00255264
					Rrepeat 2	Nanog	D2	24.2016	18.9396	5.26199	0.0260606	2.60606	Nanog	D5	28.3234	18.8903	9.43308	0.00144664	0.144664	Nanog	D8	29.8501	18.7266	11.1235	0.00044822	0.044822	Nanog	D11	26.3764	18.1876	8.18885	0.00342697	0.342697	Nanog	H4	22.925	19.2974	3.62763	0.0809047	8.09047
						Pou5f1	E2	23.6918	18.9396	4.75222	0.0371057	3.71057	Pou5f1	E5	24.3508	18.8903	5.4605	0.0227105	2.27105	Pou5f1	E8	26.5848	18.7266	7.85819	0.00430972	0.430972	Pou5f1	E11	25.6419	18.1876	7.45429	0.00570211	0.570211	Pou5f1	H5	23.3687	19.2974	4.07131	0.0594858	5.94858
						Gapdh	F2	18.9396					Gapdh	F5	18.8903					Gapdh	F8	18.7266					Gapdh	F11	18.1876					Gapdh	H6	19.2974
						T	A3	26.1514	19.1431	7.00832	0.0077676	0.77676	T	A6	34.1374	19.1284	15.009	3.03279e-05	0.00303279	T	A9	26.3525	18.6824	7.6701	0.00490988	0.490988	T	A12	32.0707	18.2014	13.8693	6.68219e-05	0.00668219	T	G7	34.1988	19.1561	15.0427	2.96266e-05	0.00296266
						Sox17	B3	33.7924	19.1431	14.6493	3.89157e-05	0.00389157	Sox17	B6	33.3749	19.1284	14.2465	5.14483e-05	0.00514483	Sox17	B9	31.5294	18.6824	12.847	0.000135732	0.0135732	Sox17	B12	34.3489	18.2014	16.1475	1.37757e-05	0.00137757	Sox17	G8	36.4758	19.1561	17.3198	6.11266e-06	0.000611266
						Mixl1	C3	34.5831	19.1431	15.44	2.24959e-05	0.00224959	Mixl1	C6	34.1715	19.1284	15.0432	2.96177e-05	0.00296177	Mixl1	C9	30.6979	18.6824	12.0155	0.000241533	0.0241533	Mixl1	C12	34.3715	18.2014	16.1701	1.3562e-05	0.0013562	Mixl1	G9	34.6093	19.1561	15.4533	2.22895e-05	0.00222895
					Repeat 3	Nanog	D3	24.5514	19.1431	5.4083	0.0235472	2.35472	Nanog	D6	28.357	19.1284	9.22869	0.00166682	0.166682	Nanog	D9	29.4993	18.6824	10.8169	0.00055437	0.055437	Nanog	D12	26.6368	18.2014	8.4354	0.00288862	0.288862	Nanog	H7	22.9047	19.1561	3.74865	0.0743949	7.43949
						Pou5f1	E3	23.6665	19.1431	4.52342	0.0434824	4.34824	Pou5f1	E6	24.2188	19.1284	5.09042	0.0293515	2.93515	Pou5f1	E9	26.5343	18.6824	7.85184	0.00432875	0.432875	Pou5f1	E12	25.7285	18.2014	7.52711	0.00542144	0.542144	Pou5f1	H8	23.4012	19.1561	4.24515	0.052733	5.2733
						Gapdh	F3	19.1431					Gapdh	F6	19.1284					Gapdh	F9	18.6824					Gapdh	F12	18.2014					Gapdh	H9	19.1561
							ES CH	ES DMSO	EpiLC CH	EpiLC DMSO	ES					ES CH	ES DMSO	EpiLC CH	EpiLC DMSO	ES					ES CH	ES DMSO	EpiLC CH	EpiLC DMSO	ES
						T	0.624779	0	0.547877	0.00531462	0.0102076				T	0.649379	0.000198905	0.507894	0.0125411	0.00200863				T	0.77676	0.00303279	0.490988	0.00668219	0.00296266
						Sox17	0.000638854	0.00066054	0.00771008	0.00176858	0.00409094				Sox17	0.00604583	0.00512094	0.00855466	0.00375888	0.0054389				Sox17	0.00389157	0.00514483	0.0135732	0.00137757	0.000611266
						Mixl1	4.67802e-05	9.83991e-05	0.0338834	0.0014615	0.00263221				Mixl1	0.000148095	0	0.0385984	3.71293e-05	0.00255264				Mixl1	0.00224959	0.00296177	0.0241533	0.0013562	0.00222895
						Nanog	2.47796	0.133667	0.0407838	0.401296	9.26357				Nanog	2.60606	0.144664	0.044822	0.342697	8.09047				Nanog	2.35472	0.166682	0.055437	0.288862	7.43949
						Pou5f1	4.28054	2.40412	0.415114	0.507914	5.97366				Pou5f1	3.71057	2.27105	0.430972	0.570211	5.94858				Pou5f1	4.34824	2.93515	0.432875	0.542144	5.2733
							ES CH	ES DMSO	EpiLC CH	EpiLC DMSO	ES		Stdev									0.547877	0.507894	0.490988	0.00531462	0.0125411	0.00668219	0.0102076	0.00200863	0.00296266
						T	0.683639	0.00107723	0.515586	0.00817931	0.00505963		0.0815774	0.00169648	0.0292143	0.00383883	0.00448372					0.00771008	0.00855466	0.0135732	0.00176858	0.00375888	0.00137757	0.00409094	0.0054389	0.000611266
							ES CH	ES DMSO	EpiLC CH	EpiLC DMSO	ES											0.0338834	0.0385984	0.0241533	0.0014615	3.71293e-05	0.0013562	0.00263221	0.00255264	0.00222895
						Sox17	0.00352542	0.0036421	0.00994598	0.00230168	0.00338037		0.00272202	0.00258214	0.00316953	0.00127703	0.00249102					0.0407838	0.044822	0.055437	0.401296	0.342697	0.288862	9.26357	8.09047	7.43949
							ES CH	ES DMSO	EpiLC CH	EpiLC DMSO	ES											0.415114	0.430972	0.432875	0.507914	0.570211	0.542144	5.97366	5.94858	5.2733
						Mixl1	0.000814823	0.00102006	0.0322117	0.000951611	0.00247127		0.00124358	0.00168229	0.0073662	0.000793713	0.000213591
							ES CH	ES DMSO	EpiLC CH	EpiLC DMSO	ES
						Nanog	2.47958	0.148337	0.0470143	0.344285	8.26451		0.125679	0.0168114	0.00756864	0.0562339	0.924415
							ES CH	ES DMSO	EpiLC CH	EpiLC DMSO	ES
						Pou5f1	4.11312	2.53677	0.42632	0.540089	5.73185		0.350256	0.35136	0.00975141	0.0311993	0.397309
							EpiLC CH	EpiLC DMSO	Control ESCs
						T	0.515586	0.00817931	0.00505963		0.0292143	0.00383883	0.00448372
							EpiLC CH	EpiLC DMSO	Control ESCs
						Sox17	0.00994598	0.00230168	0.00338037		0.00316953	0.00127703	0.00249102
							EpiLC CH	EpiLC DMSO	Control ESCs
						Mixl1	0.0322117	0.000951611	0.00247127		0.0073662	0.000793713	0.000213591
							EpiLC CH	EpiLC DMSO	Control ESCs
						Nanog	0.0470143	0.344285	8.26451		0.00756864	0.0562339	0.924415
							EpiLC CH	EpiLC DMSO	Control ESCs
						Pou5f1	0.42632	0.540089	5.73185		0.00975141	0.0311993	0.397309
