# Supplementary material for: Wnt/Beta-catenin/Esrrb signalling controls the tissue-scale reorganization and maintenance of the pluripotent lineage during murine embryonic diapause
Source: Nat Commun. 2020 Oct 30;11:5499. doi: 10.1038/s41467-020-19353-0 (PMC7603494; doi:10.1038/s41467-020-19353-0)
Supplement: Supplementary file 10 — Source Data [file 41467_2020_19353_MOESM10_ESM.zip › Supplementary Fig. 3C 0h.xlsx]

## Sheet: 2D Repeats 1 
Block Type	96-Well 0.1-mL Block
Calibration Background is expired	No
Calibration Background performed on	09-18-2019
Calibration Pure Dye ABY is expired	No
Calibration Pure Dye ABY performed on	09-18-2019
Calibration Pure Dye FAM is expired	No
Calibration Pure Dye FAM performed on	09-18-2019
Calibration Pure Dye JUN is expired	No
Calibration Pure Dye JUN performed on	09-18-2019
Calibration Pure Dye NED is expired	No
Calibration Pure Dye NED performed on	09-18-2019
Calibration Pure Dye ROX is expired	No
Calibration Pure Dye ROX performed on	09-18-2019
Calibration Pure Dye SYBR is expired	No
Calibration Pure Dye SYBR performed on	09-18-2019
Calibration Pure Dye TAMRA is expired	No
Calibration Pure Dye TAMRA performed on	09-18-2019
Calibration Pure Dye VIC is expired	No
Calibration Pure Dye VIC performed on	09-18-2019
Calibration ROI is expired	No
Calibration ROI performed on	09-18-2019
Calibration Uniformity is expired	No
Calibration Uniformity performed on	09-18-2019
Chemistry	SYBR_GREEN
Date Created	2020-05-28 18:15:53 PM AZOST
Experiment File Name	D:\Users\INSTR-ADMIN\Desktop\Rui F\2020-05-28_Testing Overexpression .eds
Experiment Name	2020-05-28_153751
Experiment Run End Time	2020-05-28 15:19:41 PM AZOST
Experiment Type	Standard Curve
Instrument Name	272311988
Instrument Serial Number	272311988
Instrument Type	QuantStudio™ 3 System
Passive Reference
Post-read Stage/Step
Pre-read Stage/Step
Quantification Cycle Method	Ct
Signal Smoothing On	true
Stage where Melt Analysis is performed	Stage3
Stage/ Cycle where Ct Analysis is performed	Stage2, Step2
Well	Well Position	Omit	Sample Name	Target Name	Task	Reporter	Quencher	CT	Ct Mean	Ct SD	Quantity	Quantity Mean	Quantity SD	Y-Intercept	R(superscript 2)	Slope	Efficiency	Automatic Ct Threshold	Ct Threshold	Automatic Baseline	Baseline Start	Baseline End	Amp Status	Comments	Cq Conf	CQCONF	EXPFAIL	PRFDROP	HIGHSD	DRNMIN	OUTLIERRG	CTFAIL	MTP	Tm1	PRFLOW	Tm2	NOISE	Tm3	SPIKE	Tm4	BADROX
1	A1	false	Sample 1	Target 1	UNKNOWN	SYBR	None	21.3192	22.8628	5.63983								true	0.303813	true	3	15	Amp		0.988575	N	N	N	Y	N	N	N	N	80.7765	N		N		N		N
2	A2	false	Sample 1	Target 1	UNKNOWN	SYBR	None	24.6853	22.8628	5.63983								true	0.303813	true	3	19	Amp		0.993745	N	N	N	Y	N	N	N	N	80.7765	N		N		N		N
3	A3	false	Sample 1	Target 1	UNKNOWN	SYBR	None	23.9622	22.8628	5.63983								true	0.303813	true	3	18	Amp		0.99391	N	N	N	Y	N	N	N	N	80.9502	N		N		N		N
4	A4	false	Sample 1	Target 1	UNKNOWN	SYBR	None	24.3343	22.8628	5.63983								true	0.303813	true	3	19	Amp		0.994433	N	N	N	Y	N	N	N	N	80.9502	N		N		N		N
5	A5	false	Sample 1	Target 1	UNKNOWN	SYBR	None	23.4691	22.8628	5.63983								true	0.303813	true	3	17	Amp		0.992355	N	N	N	Y	N	N	N	N	80.7817	N		N		N		N
6	A6	false	Sample 1	Target 1	UNKNOWN	SYBR	None	23.8111	22.8628	5.63983								true	0.303813	true	3	18	Amp		0.984214	N	N	N	Y	N	N	N	N	80.6403	N		N		N		N
7	A7	false	Sample 1	Target 1	UNKNOWN	SYBR	None	24.4699	22.8628	5.63983								true	0.303813	true	3	19	Amp		0.993965	N	N	N	Y	N	N	N	N	80.6452	N		N		N		N
8	A8	false	Sample 1	Target 1	UNKNOWN	SYBR	None	13.2014	22.8628	5.63983								true	0.303813	true	3	11	No Amp		0	Y	N	Y	Y	N	N	N	N	60.0019	Y		N		Y		N
9	A9	false	Sample 1	Target 1	UNKNOWN	SYBR	None	4.0019	22.8628	5.63983								true	0.303813	true	3	3	No Amp		0.124941	Y	N	Y	Y	Y	Y	N	N	82.7824	Y		N		Y		N
10	A10	false	Sample 1	Target 1	UNKNOWN	SYBR	None	Undetermined	22.8628	5.63983								true	0.303813	true	3	25	No Amp		0	Y	N	N	N	N	N	Y	N	60.0012	Y		N		Y		N
11	A11	false	Sample 1	Target 1	UNKNOWN	SYBR	None	Undetermined	22.8628	5.63983								true	0.303813	true	3	21	No Amp		0	Y	N	N	N	N	N	N	N	60.0018	Y		Y		Y		Y
12	A12	false	Sample 1	Target 1	UNKNOWN	SYBR	None	10.338	22.8628	5.63983								true	0.303813	true	3	8	No Amp		0	Y	N	Y	Y	N	N	N	N	73.0029	Y		N		Y		Y
13	B1	false	Sample 1	Target 1	UNKNOWN	SYBR	None	25.2187	22.8628	5.63983								true	0.303813	true	3	19	Amp		0.994847	N	N	N	Y	N	N	N	N	84.1682	N		N		N		N
14	B2	false	Sample 1	Target 1	UNKNOWN	SYBR	None	21.6517	22.8628	5.63983								true	0.303813	true	3	16	Amp		0.9949	N	N	N	Y	N	N	N	N	84.1682	N		N		N		N
15	B3	false	Sample 1	Target 1	UNKNOWN	SYBR	None	25.728	22.8628	5.63983								true	0.303813	true	3	20	Amp		0.997016	N	N	N	Y	N	N	N	N	84.2056	N		N		N		N
16	B4	false	Sample 1	Target 1	UNKNOWN	SYBR	None	25.0876	22.8628	5.63983								true	0.303813	true	3	19	Amp		0.994423	N	N	N	Y	N	N	N	N	84.3472	N		N		N		N
17	B5	false	Sample 1	Target 1	UNKNOWN	SYBR	None	25.6098	22.8628	5.63983								true	0.303813	true	3	19	Amp		0.99568	N	N	N	Y	N	N	N	N	84.1742	N		N		N		N
18	B6	false	Sample 1	Target 1	UNKNOWN	SYBR	None	24.7643	22.8628	5.63983								true	0.303813	true	3	19	Amp		0.995991	N	N	N	Y	N	N	N	N	84.1742	N		N		N		N
19	B7	false	Sample 1	Target 1	UNKNOWN	SYBR	None	26.1605	22.8628	5.63983								true	0.303813	true	3	20	Amp		0.994012	N	N	N	Y	N	N	N	N	84.18	N		N		N		N
20	B8	false	Sample 1	Target 1	UNKNOWN	SYBR	None	26.3105	22.8628	5.63983								true	0.303813	true	3	23	No Amp		0.0792988	Y	N	Y	Y	N	N	N	N	60.0019	Y		N		N		N
21	B9	false	Sample 1	Target 1	UNKNOWN	SYBR	None	Undetermined	22.8628	5.63983								true	0.303813	true	3	39	No Amp		0	Y	Y	N	N	N	N	N	N	78.5375	Y		N		Y		N
22	B10	false	Sample 1	Target 1	UNKNOWN	SYBR	None	32.0181	22.8628	5.63983								true	0.303813	true	3	29	No Amp		0.410165	Y	N	Y	Y	N	N	N	N	81.9334	Y		N		Y		N
23	B11	false	Sample 1	Target 1	UNKNOWN	SYBR	None	5.89344	22.8628	5.63983								true	0.303813	true	3	4	No Amp		0	Y	N	Y	Y	N	N	N	N	63.1108	Y		N		Y		N
24	B12	false	Sample 1	Target 1	UNKNOWN	SYBR	None	36.8377	22.8628	5.63983								true	0.303813	true	3	34	No Amp		0	Y	N	Y	Y	N	N	N	N	63.9587	Y		N		Y		N
25	C1	false	Sample 1	Target 1	UNKNOWN	SYBR	None	22.405	22.8628	5.63983								true	0.303813	true	3	16	Amp		0.993185	N	N	N	Y	N	N	N	N	84.1682	N		N		N		N
26	C2	false	Sample 1	Target 1	UNKNOWN	SYBR	None	22.8982	22.8628	5.63983								true	0.303813	true	3	17	Amp		0.995646	N	N	N	Y	N	N	N	N	84.1682	N		N		N		N
27	C3	false	Sample 1	Target 1	UNKNOWN	SYBR	None	20.3405	22.8628	5.63983								true	0.303813	true	3	15	Amp		0.976337	N	N	N	Y	N	N	N	N	84.2056	N		N		N		N
28	C4	false	Sample 1	Target 1	UNKNOWN	SYBR	None	22.7626	22.8628	5.63983								true	0.303813	true	3	17	Amp		0.99621	N	N	N	Y	N	N	N	N	84.3472	N		N		N		N
29	C5	false	Sample 1	Target 1	UNKNOWN	SYBR	None	22.3646	22.8628	5.63983								true	0.303813	true	3	16	Amp		0.994502	N	N	N	Y	N	N	N	N	84.1742	N		N		N		N
30	C6	false	Sample 1	Target 1	UNKNOWN	SYBR	None	22.9037	22.8628	5.63983								true	0.303813	true	3	16	Amp		0.995986	N	N	N	Y	N	N	N	N	84.1742	N		N		N		N
31	C7	false	Sample 1	Target 1	UNKNOWN	SYBR	None	23.0715	22.8628	5.63983								true	0.303813	true	3	17	Amp		0.994539	N	N	N	Y	N	N	N	N	84.18	N		N		N		N
32	C8	false	Sample 1	Target 1	UNKNOWN	SYBR	None	Undetermined	22.8628	5.63983								true	0.303813	true	3	39	No Amp		0	Y	Y	N	N	N	N	N	N	81.2107	Y		N		Y		N
33	C9	false	Sample 1	Target 1	UNKNOWN	SYBR	None	17.2912	22.8628	5.63983								true	0.303813	true	3	15	No Amp		0.466045	Y	N	Y	Y	N	N	N	N	60.7087	Y		N		Y		Y
34	C10	false	Sample 1	Target 1	UNKNOWN	SYBR	None	Undetermined	22.8628	5.63983								true	0.303813	true	3	39	No Amp		0	Y	Y	N	N	N	N	N	N	63.8217	Y		N		Y		N
35	C11	false	Sample 1	Target 1	UNKNOWN	SYBR	None	Undetermined	22.8628	5.63983								true	0.303813	true	3	9	No Amp		0	Y	N	N	N	N	N	N	N	60.8497	Y		N		Y		Y
36	C12	false	Sample 1	Target 1	UNKNOWN	SYBR	None	29.742	22.8628	5.63983								true	0.303813	true	3	27	No Amp		0	Y	N	Y	Y	N	N	N	N	63.8173	Y		N		Y		N
37	D1	false	Sample 1	Target 1	UNKNOWN	SYBR	None	23.1066	22.8628	5.63983								true	0.303813	true	3	17	Amp		0.994088	N	N	N	Y	N	N	N	N	80.6351	N		N		N		N
38	D2	false	Sample 1	Target 1	UNKNOWN	SYBR	None	23.6436	22.8628	5.63983								true	0.303813	true	3	18	Amp		0.995731	N	N	N	Y	N	N	N	N	80.6351	N		N		N		N
39	D3	false	Sample 1	Target 1	UNKNOWN	SYBR	None	23.7851	22.8628	5.63983								true	0.303813	true	3	17	Amp		0.994082	N	N	N	Y	N	N	N	N	80.8087	N		N		N		N
40	D4	false	Sample 1	Target 1	UNKNOWN	SYBR	None	21.5657	22.8628	5.63983								true	0.303813	true	3	16	Amp		0.995896	N	N	N	Y	N	N	N	N	80.8087	N		N		N		N
41	D5	false	Sample 1	Target 1	UNKNOWN	SYBR	None	23.4337	22.8628	5.63983								true	0.303813	true	3	17	Amp		0.995321	N	N	N	Y	N	N	N	N	80.7817	N		N		N		N
42	D6	false	Sample 1	Target 1	UNKNOWN	SYBR	None	24.4324	22.8628	5.63983								true	0.303813	true	3	18	Amp		0.995623	N	N	N	Y	N	N	N	N	80.7817	N		N		N		N
43	D7	false	Sample 1	Target 1	UNKNOWN	SYBR	None	24.3016	22.8628	5.63983								true	0.303813	true	3	18	Amp		0.994788	N	N	N	Y	N	N	N	N	80.7866	N		N		N		N
44	D8	false	Sample 1	Target 1	UNKNOWN	SYBR	None	Undetermined	22.8628	5.63983								true	0.303813	true	3	39	No Amp		0	Y	Y	N	N	N	N	N	N	80.6452	Y		N		N		N
45	D9	false	Sample 1	Target 1	UNKNOWN	SYBR	None	Undetermined	22.8628	5.63983								true	0.303813	true	3	39	No Amp		0	Y	Y	N	N	N	N	N	N	80.943	Y		N		Y		N
46	D10	false	Sample 1	Target 1	UNKNOWN	SYBR	None	Undetermined	22.8628	5.63983								true	0.303813	true	3	39	No Amp		0	Y	Y	N	N	N	N	Y	N	60.1427	Y		Y		Y		Y
47	D11	false	Sample 1	Target 1	UNKNOWN	SYBR	None	Undetermined	22.8628	5.63983								true	0.303813	true	3	31	No Amp		0	Y	N	N	N	N	N	N	N	60.0018	Y		N		Y		N
48	D12	false	Sample 1	Target 1	UNKNOWN	SYBR	None	Undetermined	22.8628	5.63983								true	0.303813	true	3	39	No Amp		0	Y	Y	N	N	N	N	N	N	81.7646	Y		N		N		N
49	E1	false	Sample 1	Target 1	UNKNOWN	SYBR	None	23.2806	22.8628	5.63983								true	0.303813	true	3	17	Amp		0.994324	N	N	N	Y	N	N	N	N	80.7765	N		N		N		N
50	E2	false	Sample 1	Target 1	UNKNOWN	SYBR	None	23.71	22.8628	5.63983								true	0.303813	true	3	17	Amp		0.995991	N	N	N	Y	N	N	N	N	80.7765	N		N		N		N
51	E3	false	Sample 1	Target 1	UNKNOWN	SYBR	None	23.4421	22.8628	5.63983								true	0.303813	true	3	17	Amp		0.995864	N	N	N	Y	N	N	N	N	80.8087	N		N		N		N
52	E4	false	Sample 1	Target 1	UNKNOWN	SYBR	None	23.4542	22.8628	5.63983								true	0.303813	true	3	17	Amp		0.994803	N	N	N	Y	N	N	N	N	80.8087	N		N		N		N
53	E5	false	Sample 1	Target 1	UNKNOWN	SYBR	None	23.2487	22.8628	5.63983								true	0.303813	true	3	17	Amp		0.99507	N	N	N	Y	N	N	N	N	80.7817	N		N		N		N
54	E6	false	Sample 1	Target 1	UNKNOWN	SYBR	None	23.8813	22.8628	5.63983								true	0.303813	true	3	18	Amp		0.994121	N	N	N	Y	N	N	N	N	80.7817	N		N		N		N
55	E7	false	Sample 1	Target 1	UNKNOWN	SYBR	None	23.9884	22.8628	5.63983								true	0.303813	true	3	18	Amp		0.994913	N	N	N	Y	N	N	N	N	80.7866	N		N		N		N
56	E8	false	Sample 1	Target 1	UNKNOWN	SYBR	None	Undetermined	22.8628	5.63983								true	0.303813	true	3	21	No Amp		0	Y	N	N	N	N	N	Y	N	80.7866	Y		N		Y		Y
57	E9	false	Sample 1	Target 1	UNKNOWN	SYBR	None	Undetermined	22.8628	5.63983								true	0.303813	true	3	39	No Amp		0	Y	Y	N	N	N	N	N	N	60.9917	Y		N		Y		N
58	E10	false	Sample 1	Target 1	UNKNOWN	SYBR	None	29.452	22.8628	5.63983								true	0.303813	true	3	26	No Amp		0	Y	N	N	Y	N	N	N	Y	75.9905	Y	64.6706	N	79.1035	Y	71.7456	N
59	E11	false	Sample 1	Target 1	UNKNOWN	SYBR	None	26.9943	22.8628	5.63983								true	0.303813	true	3	22	No Amp		0.0647833	Y	N	N	Y	N	N	N	N	60.0018	Y		N		Y		N
60	E12	false	Sample 1	Target 1	UNKNOWN	SYBR	None	Undetermined	22.8628	5.63983								true	0.303813	true	3	39	No Amp		0	Y	Y	N	N	N	N	N	N	80.4927	Y		N		Y		N
61	F1	false	Sample 1	Target 1	UNKNOWN	SYBR	None	18.2218	22.8628	5.63983								true	0.303813	true	3	13	Amp		0.993795	N	N	N	Y	N	N	N	N	82.331	N		N		N		N
62	F2	false	Sample 1	Target 1	UNKNOWN	SYBR	None	19.0026	22.8628	5.63983								true	0.303813	true	3	13	Amp		0.974838	N	N	N	Y	N	N	N	N	82.1897	N		N		N		N
63	F3	false	Sample 1	Target 1	UNKNOWN	SYBR	None	18.6596	22.8628	5.63983								true	0.303813	true	3	13	Amp		0.995494	N	N	N	Y	N	N	N	N	82.2241	N		N		N		N
64	F4	false	Sample 1	Target 1	UNKNOWN	SYBR	None	18.5328	22.8628	5.63983								true	0.303813	true	3	13	Amp		0.995227	N	N	N	Y	N	N	N	N	82.2241	N		N		N		N
65	F5	false	Sample 1	Target 1	UNKNOWN	SYBR	None	18.5524	22.8628	5.63983								true	0.303813	true	3	13	Amp		0.99069	N	N	N	Y	N	N	N	N	82.1952	N		N		N		N
66	F6	false	Sample 1	Target 1	UNKNOWN	SYBR	None	18.4414	22.8628	5.63983								true	0.303813	true	3	13	Amp		0.990506	N	N	N	Y	N	N	N	N	82.3366	N		N		N		N
67	F7	false	Sample 1	Target 1	UNKNOWN	SYBR	None	19.533	22.8628	5.63983								true	0.303813	true	3	14	Amp		0.995783	N	N	N	Y	N	N	N	N	82.3419	N		N		N		N
68	F8	false	Sample 1	Target 1	UNKNOWN	SYBR	None	26.2256	22.8628	5.63983								true	0.303813	true	3	25	No Amp		0.381041	Y	N	Y	Y	N	N	N	N	84.6042	Y		N		N		N
69	F9	false	Sample 1	Target 1	UNKNOWN	SYBR	None	19.8653	22.8628	5.63983								true	0.303813	true	3	17	No Amp		0	Y	N	Y	Y	N	N	N	N	60.0012	Y		N		N		N
70	F10	false	Sample 1	Target 1	UNKNOWN	SYBR	None	Undetermined	22.8628	5.63983								true	0.303813	true	3	39	No Amp		0	Y	Y	N	N	N	N	N	N	83.2069	Y		N		N		N
71	F11	false	Sample 1	Target 1	UNKNOWN	SYBR	None	7.42095	22.8628	5.63983								true	0.303813	true	3	6	No Amp		0	Y	N	Y	Y	N	N	N	N	60.1431	Y		N		Y		N
72	F12	false	Sample 1	Target 1	UNKNOWN	SYBR	None	21.3943	22.8628	5.63983								true	0.303813	true	3	19	No Amp		0.167375	Y	N	N	Y	N	N	N	N	60.0018	Y		N		N		N
73	G1	false	Sample 1	Target 1	UNKNOWN	SYBR	None	25.407	22.8628	5.63983								true	0.303813	true	3	19	Amp		0.993153	N	N	N	Y	N	N	N	N	78.3739	N		N		N		N
74	G2	false	Sample 1	Target 1	UNKNOWN	SYBR	None	25.8608	22.8628	5.63983								true	0.303813	true	3	20	Amp		0.995253	N	N	N	Y	N	N	N	N	78.3739	N		N		N		N
75	G3	false	Sample 1	Target 1	UNKNOWN	SYBR	None	25.6148	22.8628	5.63983								true	0.303813	true	3	20	Amp		0.995674	N	N	N	Y	N	N	N	N	78.261	N		N		N		N
76	G4	false	Sample 1	Target 1	UNKNOWN	SYBR	None	25.4934	22.8628	5.63983								true	0.303813	true	3	19	Amp		0.994778	N	N	N	Y	N	N	N	N	78.4025	N		N		N		N
77	G5	false	Sample 1	Target 1	UNKNOWN	SYBR	None	25.7685	22.8628	5.63983								true	0.303813	true	3	20	Amp		0.9946	N	N	N	Y	N	N	N	N	78.2373	N		N		N		N
78	G6	false	Sample 1	Target 1	UNKNOWN	SYBR	None	25.105	22.8628	5.63983								true	0.303813	true	3	19	Amp		0.994288	N	N	N	Y	N	N	N	N	78.3786	N		N		N		N
79	G7	false	Sample 1	Target 1	UNKNOWN	SYBR	None	26.4639	22.8628	5.63983								true	0.303813	true	3	21	Amp		0.99503	N	N	N	Y	N	N	N	N	78.2415	N		N		N		N
80	G8	false	Sample 1	Target 1	UNKNOWN	SYBR	None	18.7548	22.8628	5.63983								true	0.303813	true	3	16	No Amp		0.269878	Y	N	N	Y	N	N	N	N	63.8195	Y		N		N		N
81	G9	false	Sample 1	Target 1	UNKNOWN	SYBR	None	32.6414	22.8628	5.63983								true	0.303813	true	3	24	No Amp		0.0233862	Y	N	N	Y	N	N	N	N	78.962	Y		N		N		N
82	G10	false	Sample 1	Target 1	UNKNOWN	SYBR	None	Undetermined	22.8628	5.63983								true	0.303813	true	3	9	No Amp		0	Y	N	N	N	N	N	N	N	63.8217	Y		N		Y		N
83	G11	false	Sample 1	Target 1	UNKNOWN	SYBR	None	30.3992	22.8628	5.63983								true	0.303813	true	3	22	No Amp		0	Y	N	Y	Y	Y	N	N	N	81.6232	Y		N		Y		N
84	G12	false	Sample 1	Target 1	UNKNOWN	SYBR	None	Undetermined	22.8628	5.63983								true	0.303813	true	3	16	No Amp		0	Y	N	N	N	N	N	Y	N	62.9694	Y		N		Y		N
85	H1	false	Sample 1	Target 1	UNKNOWN	SYBR	None	25.1972	22.8628	5.63983								true	0.303813	true	3	20	Amp		0.992037	N	N	N	Y	N	N	N	N	82.0484	N		N		N		N
86	H2	false	Sample 1	Target 1	UNKNOWN	SYBR	None	25.5704	22.8628	5.63983								true	0.303813	true	3	20	Amp		0.995189	N	N	N	Y	N	N	N	N	82.0484	N		N		N		N
87	H3	false	Sample 1	Target 1	UNKNOWN	SYBR	None	25.805	22.8628	5.63983								true	0.303813	true	3	20	Amp		0.995997	N	N	N	Y	N	N	N	N	81.941	N		N		N		N
88	H4	false	Sample 1	Target 1	UNKNOWN	SYBR	None	26.729	22.8628	5.63983								true	0.303813	true	3	21	Amp		0.995351	N	N	N	Y	N	N	N	N	80.9502	N		N		N		N
89	H5	false	Sample 1	Target 1	UNKNOWN	SYBR	None	26.2834	22.8628	5.63983								true	0.303813	true	3	21	Amp		0.993412	N	N	N	Y	N	N	N	N	80.7817	N		N		N		N
90	H6	false	Sample 1	Target 1	UNKNOWN	SYBR	None	26.2471	22.8628	5.63983								true	0.303813	true	3	20	Amp		0.994021	N	N	N	Y	N	N	N	N	81.3471	N		N		N		N
91	H7	false	Sample 1	Target 1	UNKNOWN	SYBR	None	27.1213	22.8628	5.63983								true	0.303813	true	3	21	Amp		0.99337	N	N	N	Y	N	N	N	N	81.3521	N		N		N		N
92	H8	false	Sample 1	Target 1	UNKNOWN	SYBR	None	23.3799	22.8628	5.63983								true	0.303813	true	3	19	No Amp		0.41632	Y	N	Y	Y	N	N	N	N	77.3932	Y		N		Y		N
93	H9	false	Sample 1	Target 1	UNKNOWN	SYBR	None	Undetermined	22.8628	5.63983								true	0.303813	true	3	39	No Amp		0	Y	Y	N	N	N	N	N	N	72.8776	Y		N		Y		N
94	H10	false	Sample 1	Target 1	UNKNOWN	SYBR	None	Undetermined	22.8628	5.63983								true	0.303813	true	3	39	No Amp		0	Y	Y	N	N	N	N	N	N	62.8312	Y		N		Y		N
95	H11	false	Sample 1	Target 1	UNKNOWN	SYBR	None	Undetermined	22.8628	5.63983								true	0.303813	true	3	29	No Amp		0	Y	N	N	N	N	N	N	N	92.7872	Y		N		Y		N
96	H12	false	Sample 1	Target 1	UNKNOWN	SYBR	None	5.51048	22.8628	5.63983								true	0.303813	true	3	4	No Amp		0.084107	Y	N	N	Y	N	N	N	N	80.7753	Y		N		N		N

## Sheet: 2D repeats 1 calculation
																											Right ESRRB primer
				TFCP2L1			Klf2			Nanog			Nrob1			Esrrb			GAPDH			HPRT			Spry2		A9		ESRRB_OE P ESRRB	22.6289
		TFCP2L1 OE	A1	21.3192	TFCP2L1 OE	B1	25.2187	TFCP2L1 OE	C1	22.405	TFCP2L1 OE	D1	23.1066	TFCP2L1 OE	E1	23.2806	TFCP2L1 OE	F1	18.2218	TFCP2L1 OE	G1	25.407	TFCP2L1 OE	H1	25.1972		A10		ESRRB_OE P ESRRB	22.7709
		Klf2 OE	A2	24.6853	Klf2 OE	B2	21.6517	Klf2 OE	C2	22.8982	Klf2 OE	D2	23.6436	Klf2 OE	E2	23.71	Klf2 OE	F2	19.0026	Klf2 OE	G2	25.8608	Klf2 OE	H2	25.5704		A11		ESRRB_OE P GAPDH	19.0621
		Nanog OE	A3	23.9622	Nanog OE	B3	25.728	Nanog OE	C3	20.3405	Nanog OE	D3	23.7851	Nanog OE	E3	23.4421	Nanog OE	F3	18.6596	Nanog OE	G3	25.6148	Nanog OE	H3	25.805		E9		ES P ESRRB	25.4693
		Nrob1 OE	A4	24.3343	Nrob1 OE	B4	25.0876	Nrob1 OE	C4	22.7626	Nrob1 OE	D4	21.5657	Nrob1 OE	E4	23.4542	Nrob1 OE	F4	18.5328	Nrob1 OE	G4	25.4934	Nrob1 OE	H4	26.729		E10		ES P ESRRB	25.6007
		ESRRB OE	A5	23.4691	ESRRB OE	B5	25.6098	ESRRB OE	C5	22.3646	ESRRB OE	D5	23.4337	ESRRB OE	E5	23.2487	ESRRB OE	F5	18.5524	ESRRB OE	G5	25.7685	ESRRB OE	H5	26.2834		E11		ES P GAPDH	20.3933
		ES1	A6	23.8111	ES1	B6	24.7643	ES1	C6	22.9037	ES1	D6	24.4324	ES1	E6	23.8813	ES1	F6	18.4414	ES1	G6	25.105	ES1	H6	26.2471
		ES2	A7	24.4699	ES2	B7	26.1605	ES2	C7	23.0715	ES2	D7	24.3016	ES2	E7	23.9884	ES2	F7	19.533	ES2	G7	26.4639	ES2	H7	27.1213
		TFCP2L1 OE	3.09732	0.116846	11.6846	TFCP2L1 OE	6.99688	0.00782942	0.782942		TFCP2L1 OE	4.18312	0.0550498	5.50498	TFCP2L1 OE	4.88477	0.0338484	3.38484		TFCP2L1 OE	5.05875	0.030003	3.0003	TFCP2L1 OE	6.97539	0.00794693	0.794693
		Klf2 OE	5.68264	0.0194695	1.94695	Klf2 OE	2.6491	0.15942	15.942		Klf2 OE	3.89555	0.0671928	6.71928	Klf2 OE	4.64097	0.04008	4.008		Klf2 OE	4.7074	0.0382765	3.82765	Klf2 OE	6.56777	0.0105415	1.05415
		Nanog OE	5.30261	0.025337	2.5337	Nanog OE	7.06842	0.00745066	0.745066		Nanog OE	1.68088	0.311891	31.1891	Nanog OE	5.12553	0.0286458	2.86458		Nanog OE	4.78253	0.0363343	3.63343	Nanog OE	7.1454	0.00706353	0.706353
		Nrob1 OE	5.8015	0.0179297	1.79297	Nrob1 OE	6.5548	0.0106367	1.06367		Nrob1 OE	4.22978	0.0532977	5.32977	Nrob1 OE	3.03281	0.122189	12.2189		Nrob1 OE	4.92138	0.0330002	3.30002	Nrob1 OE	8.19618	0.00340961	0.340961
		ESRRB OE	4.91671	0.0331071	3.31071	ESRRB OE	7.05733	0.00750812	0.750812		ESRRB OE	3.81215	0.0711917	7.11917	ESRRB OE	4.88124	0.0339312	3.39312		ESRRB OE	4.69625	0.0385735	3.85735	ESRRB OE	7.73099	0.00470695	0.470695
		ES1	5.3696	0.0241874	2.41874	ES1	6.32286	0.0124919	1.24919		ES1	4.46225	0.0453658	4.53658	ES1	5.99098	0.015723	1.5723		ES1	5.43986	0.0230378	2.30378	ES1	7.80564	0.00446959	0.446959
		ES2	4.93692	0.0326466	3.26466	ES2	6.62753	0.0101138	1.01138		ES2	3.53847	0.0860623	8.60623	ES2	4.76861	0.0366863	3.66863		ES2	4.45536	0.0455831	4.55831	ES2	7.58833	0.00519618	0.519618

## Sheet: 2D Repeats 2 and 3 Raw data
Well	Well Position	Omit	Sample Name	Target Name	Task	Reporter	Quencher	CT	Ct Mean	Ct SD	Quantity	Quantity Mean	Quantity SD	Y-Intercept	R(superscript 2)	Slope	Efficiency	Automatic Ct Threshold	Ct Threshold	Automatic Baseline	Baseline Start	Baseline End	Amp Status	Comments	Cq Conf	CQCONF	EXPFAIL	PRFDROP	DRNMIN	HIGHSD	CTFAIL	PRFLOW	NOISE	Tm1	SPIKE	Tm2	BADROX	Tm3	Tm4
1	A1	FALSE	Sample 1	Target 1	UNKNOWN	SYBR	None	22.063	23.9234	2.45593								TRUE	0.287764	TRUE	3	16	Amp		0.989606	N	N	N	N	Y	N	N	N	80.7585	N		N
2	A2	FALSE	Sample 1	Target 1	UNKNOWN	SYBR	None	24.9539	23.9234	2.45593								TRUE	0.287764	TRUE	3	19	Amp		0.994734	N	N	N	N	Y	N	N	N	80.7585	N		N
3	A3	FALSE	Sample 1	Target 1	UNKNOWN	SYBR	None	24.3499	23.9234	2.45593								TRUE	0.287764	TRUE	3	19	Amp		0.994421	N	N	N	N	Y	N	N	N	80.9494	N		N
4	A4	FALSE	Sample 1	Target 1	UNKNOWN	SYBR	None	24.9054	23.9234	2.45593								TRUE	0.287764	TRUE	3	19	Amp		0.996009	N	N	N	N	Y	N	N	N	80.9494	N		N
5	A5	FALSE	Sample 1	Target 1	UNKNOWN	SYBR	None	24.2646	23.9234	2.45593								TRUE	0.287764	TRUE	3	19	Amp		0.995074	N	N	N	N	Y	N	N	N	80.7733	N		N
6	A6	FALSE	Sample 1	Target 1	UNKNOWN	SYBR	None	25.0604	23.9234	2.45593								TRUE	0.287764	TRUE	3	19	Amp		0.99282	N	N	N	N	Y	N	N	N	80.4907	N		N
7	A7	FALSE	Sample 1	Target 1	UNKNOWN	SYBR	None	22.3591	23.9234	2.45593								TRUE	0.287764	TRUE	3	16	Amp		0.994922	N	N	N	N	Y	N	N	N	80.6366	N		N
8	A8	FALSE	Sample 1	Target 1	UNKNOWN	SYBR	None	25.1162	23.9234	2.45593								TRUE	0.287764	TRUE	3	19	Amp		0.992733	N	N	N	N	Y	N	N	N	80.3539	N		N
9	A9	FALSE	Sample 1	Target 1	UNKNOWN	SYBR	None	24.6238	23.9234	2.45593								TRUE	0.287764	TRUE	3	18	Amp		0.995297	N	N	N	N	Y	N	N	N	80.7987	N		N
10	A10	FALSE	Sample 1	Target 1	UNKNOWN	SYBR	None	24.7702	23.9234	2.45593								TRUE	0.287764	TRUE	3	19	Amp		0.995767	N	N	N	N	Y	N	N	N	80.7987	N		N
11	A11	FALSE	Sample 1	Target 1	UNKNOWN	SYBR	None	24.1481	23.9234	2.45593								TRUE	0.287764	TRUE	3	18	Amp		0.993897	N	N	N	N	Y	N	N	N	80.9166	N		N
12	A12	FALSE	Sample 1	Target 1	UNKNOWN	SYBR	None	24.9101	23.9234	2.45593								TRUE	0.287764	TRUE	3	19	Amp		0.995743	N	N	N	N	Y	N	N	N	80.9166	N		N
13	B1	FALSE	Sample 1	Target 1	UNKNOWN	SYBR	None	25.4969	23.9234	2.45593								TRUE	0.287764	TRUE	3	19	Amp		0.995617	N	N	N	N	Y	N	N	N	84.1475	N		N
14	B2	FALSE	Sample 1	Target 1	UNKNOWN	SYBR	None	21.9352	23.9234	2.45593								TRUE	0.287764	TRUE	3	16	Amp		0.996206	N	N	N	N	Y	N	N	N	84.1475	N		N
15	B3	FALSE	Sample 1	Target 1	UNKNOWN	SYBR	None	25.6807	23.9234	2.45593								TRUE	0.287764	TRUE	3	20	Amp		0.996158	N	N	N	N	Y	N	N	N	84.3462	N		N
16	B4	FALSE	Sample 1	Target 1	UNKNOWN	SYBR	None	25.2977	23.9234	2.45593								TRUE	0.287764	TRUE	3	19	Amp		0.995455	N	N	N	N	Y	N	N	N	84.3462	N		N
17	B5	FALSE	Sample 1	Target 1	UNKNOWN	SYBR	None	25.8089	23.9234	2.45593								TRUE	0.287764	TRUE	3	20	Amp		0.995777	N	N	N	N	Y	N	N	N	84.1646	N		N
18	B6	FALSE	Sample 1	Target 1	UNKNOWN	SYBR	None	26.3479	23.9234	2.45593								TRUE	0.287764	TRUE	3	21	Amp		0.995647	N	N	N	N	Y	N	N	N	84.1646	N		N
19	B7	FALSE	Sample 1	Target 1	UNKNOWN	SYBR	None	25.5501	23.9234	2.45593								TRUE	0.287764	TRUE	3	19	Amp		0.995169	N	N	N	N	Y	N	N	N	84.17	N		N
20	B8	FALSE	Sample 1	Target 1	UNKNOWN	SYBR	None	21.8414	23.9234	2.45593								TRUE	0.287764	TRUE	3	16	Amp		0.996026	N	N	N	N	Y	N	N	N	84.17	N		N
21	B9	FALSE	Sample 1	Target 1	UNKNOWN	SYBR	None	25.9296	23.9234	2.45593								TRUE	0.287764	TRUE	3	20	Amp		0.996455	N	N	N	N	Y	N	N	N	84.1942	N		N
22	B10	FALSE	Sample 1	Target 1	UNKNOWN	SYBR	None	25.4142	23.9234	2.45593								TRUE	0.287764	TRUE	3	19	Amp		0.995594	N	N	N	N	Y	N	N	N	84.1942	N		N
23	B11	FALSE	Sample 1	Target 1	UNKNOWN	SYBR	None	25.8991	23.9234	2.45593								TRUE	0.287764	TRUE	3	20	Amp		0.995209	N	N	N	N	Y	N	N	N	84.3083	N		N
24	B12	FALSE	Sample 1	Target 1	UNKNOWN	SYBR	None	26.4231	23.9234	2.45593								TRUE	0.287764	TRUE	3	21	Amp		0.995885	N	N	N	N	Y	N	N	N	84.3083	N		N
25	C1	FALSE	Sample 1	Target 1	UNKNOWN	SYBR	None	22.9921	23.9234	2.45593								TRUE	0.287764	TRUE	3	16	Amp		0.993056	N	N	N	N	Y	N	N	N	84.1475	N		N
26	C2	FALSE	Sample 1	Target 1	UNKNOWN	SYBR	None	23.1607	23.9234	2.45593								TRUE	0.287764	TRUE	3	17	Amp		0.993739	N	N	N	N	Y	N	N	N	84.1475	N		N
27	C3	FALSE	Sample 1	Target 1	UNKNOWN	SYBR	None	21.0956	23.9234	2.45593								TRUE	0.287764	TRUE	3	15	Amp		0.994424	N	N	N	N	Y	N	N	N	84.3462	N		N
28	C4	FALSE	Sample 1	Target 1	UNKNOWN	SYBR	None	23.3252	23.9234	2.45593								TRUE	0.287764	TRUE	3	17	Amp		0.995016	N	N	N	N	Y	N	N	N	84.3462	N		N
29	C5	FALSE	Sample 1	Target 1	UNKNOWN	SYBR	None	22.9436	23.9234	2.45593								TRUE	0.287764	TRUE	3	17	Amp		0.995548	N	N	N	N	Y	N	N	N	84.1646	N		N
30	C6	FALSE	Sample 1	Target 1	UNKNOWN	SYBR	None	23.4959	23.9234	2.45593								TRUE	0.287764	TRUE	3	18	Amp		0.995477	N	N	N	N	Y	N	N	N	84.3059	N		N
31	C7	FALSE	Sample 1	Target 1	UNKNOWN	SYBR	None	23.0862	23.9234	2.45593								TRUE	0.287764	TRUE	3	17	Amp		0.993792	N	N	N	N	Y	N	N	N	84.3113	N		N
32	C8	FALSE	Sample 1	Target 1	UNKNOWN	SYBR	None	23.2322	23.9234	2.45593								TRUE	0.287764	TRUE	3	18	Amp		0.993445	N	N	N	N	Y	N	N	N	84.3113	N		N
33	C9	FALSE	Sample 1	Target 1	UNKNOWN	SYBR	None	21.1744	23.9234	2.45593								TRUE	0.287764	TRUE	3	15	Amp		0.994506	N	N	N	N	Y	N	N	N	84.1942	N		N
34	C10	FALSE	Sample 1	Target 1	UNKNOWN	SYBR	None	23.3465	23.9234	2.45593								TRUE	0.287764	TRUE	3	17	Amp		0.99381	N	N	N	N	Y	N	N	N	84.3356	N		N
35	C11	FALSE	Sample 1	Target 1	UNKNOWN	SYBR	None	23.1626	23.9234	2.45593								TRUE	0.287764	TRUE	3	18	Amp		0.994536	N	N	N	N	Y	N	N	N	84.3083	N		N
36	C12	FALSE	Sample 1	Target 1	UNKNOWN	SYBR	None	23.8743	23.9234	2.45593								TRUE	0.287764	TRUE	3	17	Amp		0.996092	N	N	N	N	Y	N	N	N	84.3083	N		N
37	D1	FALSE	Sample 1	Target 1	UNKNOWN	SYBR	None	23.733	23.9234	2.45593								TRUE	0.287764	TRUE	3	18	Amp		0.995956	N	N	N	N	Y	N	N	N	80.7585	N		N
38	D2	FALSE	Sample 1	Target 1	UNKNOWN	SYBR	None	23.7333	23.9234	2.45593								TRUE	0.287764	TRUE	3	18	Amp		0.996497	N	N	N	N	Y	N	N	N	80.7585	N		N
39	D3	FALSE	Sample 1	Target 1	UNKNOWN	SYBR	None	24.3684	23.9234	2.45593								TRUE	0.287764	TRUE	3	18	Amp		0.994994	N	N	N	N	Y	N	N	N	80.8078	N		N
40	D4	FALSE	Sample 1	Target 1	UNKNOWN	SYBR	None	22.0484	23.9234	2.45593								TRUE	0.287764	TRUE	3	16	Amp		0.993211	N	N	N	N	Y	N	N	N	80.8078	N		N
41	D5	FALSE	Sample 1	Target 1	UNKNOWN	SYBR	None	23.8952	23.9234	2.45593								TRUE	0.287764	TRUE	3	18	Amp		0.996512	N	N	N	N	Y	N	N	N	80.7733	N		N
42	D6	FALSE	Sample 1	Target 1	UNKNOWN	SYBR	None	24.5598	23.9234	2.45593								TRUE	0.287764	TRUE	3	18	Amp		0.995225	N	N	N	N	Y	N	N	N	80.7733	N		N
43	D7	FALSE	Sample 1	Target 1	UNKNOWN	SYBR	None	23.9121	23.9234	2.45593								TRUE	0.287764	TRUE	3	18	Amp		0.996455	N	N	N	N	Y	N	N	N	80.7779	N		N
44	D8	FALSE	Sample 1	Target 1	UNKNOWN	SYBR	None	23.8163	23.9234	2.45593								TRUE	0.287764	TRUE	3	18	Amp		0.99574	N	N	N	N	Y	N	N	N	80.7779	N		N
45	D9	FALSE	Sample 1	Target 1	UNKNOWN	SYBR	None	24.3268	23.9234	2.45593								TRUE	0.287764	TRUE	3	19	Amp		0.993595	N	N	N	N	Y	N	N	N	80.7987	N		N
46	D10	FALSE	Sample 1	Target 1	UNKNOWN	SYBR	None	22.1581	23.9234	2.45593								TRUE	0.287764	TRUE	3	16	Amp		0.992982	N	N	N	N	Y	N	N	N	80.7987	N		N
47	D11	FALSE	Sample 1	Target 1	UNKNOWN	SYBR	None	24.2332	23.9234	2.45593								TRUE	0.287764	TRUE	3	18	Amp		0.994091	N	N	N	N	Y	N	N	N	80.7753	N		N
48	D12	FALSE	Sample 1	Target 1	UNKNOWN	SYBR	None	25.1641	23.9234	2.45593								TRUE	0.287764	TRUE	3	19	Amp		0.99351	N	N	N	N	Y	N	N	N	80.7753	N		N
49	E1	FALSE	Sample 1	Target 1	UNKNOWN	SYBR	None	24.0071	23.9234	2.45593								TRUE	0.287764	TRUE	3	18	Amp		0.994194	N	N	N	N	Y	N	N	N	81.1821	N		N
50	E2	FALSE	Sample 1	Target 1	UNKNOWN	SYBR	None	24.698	23.9234	2.45593								TRUE	0.287764	TRUE	3	19	Amp		0.996012	N	N	N	N	Y	N	N	N	81.1821	N		N
51	E3	FALSE	Sample 1	Target 1	UNKNOWN	SYBR	None	24.4691	23.9234	2.45593								TRUE	0.287764	TRUE	3	19	Amp		0.994231	N	N	N	N	Y	N	N	N	81.2324	N		N
52	E4	FALSE	Sample 1	Target 1	UNKNOWN	SYBR	None	24.3489	23.9234	2.45593								TRUE	0.287764	TRUE	3	18	Amp		0.995286	N	N	N	N	Y	N	N	N	81.2324	N		N
53	E5	FALSE	Sample 1	Target 1	UNKNOWN	SYBR	None	22.6085	23.9234	2.45593								TRUE	0.287764	TRUE	3	16	Amp		0.99522	N	N	N	N	Y	N	N	N	81.1973	N		N
54	E6	FALSE	Sample 1	Target 1	UNKNOWN	SYBR	None	25.2374	23.9234	2.45593								TRUE	0.287764	TRUE	3	19	Amp		0.995485	N	N	N	N	Y	N	N	N	81.1973	N		N
55	E7	FALSE	Sample 1	Target 1	UNKNOWN	SYBR	None	24.3759	23.9234	2.45593								TRUE	0.287764	TRUE	3	18	Amp		0.995206	N	N	N	N	Y	N	N	N	81.2019	N		N
56	E8	FALSE	Sample 1	Target 1	UNKNOWN	SYBR	None	24.6816	23.9234	2.45593								TRUE	0.287764	TRUE	3	19	Amp		0.995863	N	N	N	N	Y	N	N	N	81.2019	N		N
57	E9	FALSE	Sample 1	Target 1	UNKNOWN	SYBR	None	24.4568	23.9234	2.45593								TRUE	0.287764	TRUE	3	19	Amp		0.994249	N	N	N	N	Y	N	N	N	81.2231	N		N
58	E10	FALSE	Sample 1	Target 1	UNKNOWN	SYBR	None	24.2936	23.9234	2.45593								TRUE	0.287764	TRUE	3	19	Amp		0.994961	N	N	N	N	Y	N	N	N	81.2231	N		N
59	E11	FALSE	Sample 1	Target 1	UNKNOWN	SYBR	None	22.5634	23.9234	2.45593								TRUE	0.287764	TRUE	3	17	Amp		0.994256	N	N	N	N	Y	N	N	N	81.1992	N		N
60	E12	FALSE	Sample 1	Target 1	UNKNOWN	SYBR	None	25.5907	23.9234	2.45593								TRUE	0.287764	TRUE	3	20	Amp		0.995899	N	N	N	N	Y	N	N	N	81.0579	N		N
61	F1	FALSE	Sample 1	Target 1	UNKNOWN	SYBR	None	18.8561	23.9234	2.45593								TRUE	0.287764	TRUE	3	14	Amp		0.995082	N	N	N	N	Y	N	N	N	82.3118	N		N
62	F2	FALSE	Sample 1	Target 1	UNKNOWN	SYBR	None	18.9716	23.9234	2.45593								TRUE	0.287764	TRUE	3	13	Amp		0.995529	N	N	N	N	Y	N	N	N	82.3118	N		N
63	F3	FALSE	Sample 1	Target 1	UNKNOWN	SYBR	None	19.0846	23.9234	2.45593								TRUE	0.287764	TRUE	3	14	Amp		0.993362	N	N	N	N	Y	N	N	N	82.3647	N		N
64	F4	FALSE	Sample 1	Target 1	UNKNOWN	SYBR	None	18.921	23.9234	2.45593								TRUE	0.287764	TRUE	3	13	Amp		0.995656	N	N	N	N	Y	N	N	N	82.3647	N		N
65	F5	FALSE	Sample 1	Target 1	UNKNOWN	SYBR	None	19.244	23.9234	2.45593								TRUE	0.287764	TRUE	3	14	Amp		0.989379	N	N	N	N	Y	N	N	N	82.3277	N		N
66	F6	FALSE	Sample 1	Target 1	UNKNOWN	SYBR	None	19.9003	23.9234	2.45593								TRUE	0.287764	TRUE	3	14	Amp		0.996699	N	N	N	N	Y	N	N	N	82.3277	N		N
67	F7	FALSE	Sample 1	Target 1	UNKNOWN	SYBR	None	18.9683	23.9234	2.45593								TRUE	0.287764	TRUE	3	13	Amp		0.995274	N	N	N	N	Y	N	N	N	82.3326	N		N
68	F8	FALSE	Sample 1	Target 1	UNKNOWN	SYBR	None	19.125	23.9234	2.45593								TRUE	0.287764	TRUE	3	13	Amp		0.994059	N	N	N	N	Y	N	N	N	82.3326	N		N
69	F9	FALSE	Sample 1	Target 1	UNKNOWN	SYBR	None	19.0536	23.9234	2.45593								TRUE	0.287764	TRUE	3	13	Amp		0.994566	N	N	N	N	Y	N	N	N	82.3549	N		N
70	F10	FALSE	Sample 1	Target 1	UNKNOWN	SYBR	None	18.9584	23.9234	2.45593								TRUE	0.287764	TRUE	3	13	Amp		0.996938	N	N	N	N	Y	N	N	N	82.3549	N		N
71	F11	FALSE	Sample 1	Target 1	UNKNOWN	SYBR	None	19.1829	23.9234	2.45593								TRUE	0.287764	TRUE	3	14	Amp		0.992348	N	N	N	N	Y	N	N	N	82.1885	N		N
72	F12	FALSE	Sample 1	Target 1	UNKNOWN	SYBR	None	19.9444	23.9234	2.45593								TRUE	0.287764	TRUE	3	15	Amp		0.992028	N	N	N	N	Y	N	N	N	82.3298	N		N
73	G1	FALSE	Sample 1	Target 1	UNKNOWN	SYBR	None	25.9749	23.9234	2.45593								TRUE	0.287764	TRUE	3	20	Amp		0.996262	N	N	N	N	Y	N	N	N	82.1706	N		N
74	G2	FALSE	Sample 1	Target 1	UNKNOWN	SYBR	None	25.9457	23.9234	2.45593								TRUE	0.287764	TRUE	3	20	Amp		0.995683	N	N	N	N	Y	N	N	N	82.1706	N		N
75	G3	FALSE	Sample 1	Target 1	UNKNOWN	SYBR	None	26.3601	23.9234	2.45593								TRUE	0.287764	TRUE	3	20	Amp		0.994389	N	N	N	N	Y	N	N	N	82.0816	N		N
76	G4	FALSE	Sample 1	Target 1	UNKNOWN	SYBR	None	26.7932	23.9234	2.45593								TRUE	0.287764	TRUE	3	20	Amp		0.996259	N	N	N	N	Y	N	N	N	82.2232	N		N
77	G5	FALSE	Sample 1	Target 1	UNKNOWN	SYBR	None	26.4776	23.9234	2.45593								TRUE	0.287764	TRUE	3	20	Amp		0.995118	N	N	N	N	Y	N	N	N	82.0451	N		N
78	G6	FALSE	Sample 1	Target 1	UNKNOWN	SYBR	None	27.145	23.9234	2.45593								TRUE	0.287764	TRUE	3	21	Amp		0.994593	N	N	N	N	Y	N	N	N	82.1864	N		N
79	G7	FALSE	Sample 1	Target 1	UNKNOWN	SYBR	None	26.3134	23.9234	2.45593								TRUE	0.287764	TRUE	3	20	Amp		0.995546	N	N	N	N	Y	N	N	N	82.0499	N		N
80	G8	FALSE	Sample 1	Target 1	UNKNOWN	SYBR	None	25.974	23.9234	2.45593								TRUE	0.287764	TRUE	3	20	Amp		0.996302	N	N	N	N	Y	N	N	N	82.0499	N		N
81	G9	FALSE	Sample 1	Target 1	UNKNOWN	SYBR	None	26.5422	23.9234	2.45593								TRUE	0.287764	TRUE	3	20	Amp		0.995688	N	N	N	N	Y	N	N	N	82.072	N		N
82	G10	FALSE	Sample 1	Target 1	UNKNOWN	SYBR	None	26.7554	23.9234	2.45593								TRUE	0.287764	TRUE	3	21	Amp		0.995902	N	N	N	N	Y	N	N	N	82.072	N		N
83	G11	FALSE	Sample 1	Target 1	UNKNOWN	SYBR	None	26.4817	23.9234	2.45593								TRUE	0.287764	TRUE	3	20	Amp		0.995302	N	N	N	N	Y	N	N	N	82.0472	N		N
84	G12	FALSE	Sample 1	Target 1	UNKNOWN	SYBR	None	26.7573	23.9234	2.45593								TRUE	0.287764	TRUE	3	20	Amp		0.996126	N	N	N	N	Y	N	N	N	82.1885	N		N
85	H1	FALSE	Sample 1	Target 1	UNKNOWN	SYBR	None	25.8012	23.9234	2.45593								TRUE	0.287764	TRUE	3	35	No Amp		0.0254838	Y	N	Y	N	Y	N	Y	Y	94.8793	Y		Y
86	H2	FALSE	Sample 1	Target 1	UNKNOWN	SYBR	None	Undetermined	23.9234	2.45593								TRUE	0.287764	TRUE	3	39	No Amp		0	Y	Y	N	N	N	N	Y	N	94.8793	Y		Y
87	H3	FALSE	Sample 1	Target 1	UNKNOWN	SYBR	None	Undetermined	23.9234	2.45593								TRUE	0.287764	TRUE	3	39	No Amp		0	Y	Y	N	N	N	N	Y	N	81.5155	Y		Y
88	H4	FALSE	Sample 1	Target 1	UNKNOWN	SYBR	None	31.6986	23.9234	2.45593								TRUE	0.287764	TRUE	3	28	No Amp		0.315777	Y	N	Y	Y	Y	N	Y	N	64.248	Y		N
89	H5	FALSE	Sample 1	Target 1	UNKNOWN	SYBR	None	Undetermined	23.9234	2.45593								TRUE	0.287764	TRUE	3	39	No Amp		0	Y	Y	N	N	N	N	Y	N	82.0451	Y		Y
90	H6	FALSE	Sample 1	Target 1	UNKNOWN	SYBR	None	27.7804	23.9234	2.45593								TRUE	0.287764	TRUE	3	28	No Amp		0.476777	Y	N	Y	N	Y	N	Y	N	81.4799	Y		N
91	H7	FALSE	Sample 1	Target 1	UNKNOWN	SYBR	None	Undetermined	23.9234	2.45593								TRUE	0.287764	TRUE	3	39	No Amp		0	Y	Y	N	N	N	N	Y	N	94.9116	Y		Y
92	H8	FALSE	Sample 1	Target 1	UNKNOWN	SYBR	None	Undetermined	23.9234	2.45593								TRUE	0.287764	TRUE	3	31	No Amp		0	Y	N	N	N	N	Y	Y	N	80.9193	Y		N
93	H9	FALSE	Sample 1	Target 1	UNKNOWN	SYBR	None	Undetermined	23.9234	2.45593								TRUE	0.287764	TRUE	3	39	No Amp		0	Y	Y	N	N	N	N	Y	N	81.9305	Y		N
94	H10	FALSE	Sample 1	Target 1	UNKNOWN	SYBR	None	25.1049	23.9234	2.45593								TRUE	0.287764	TRUE	3	23	No Amp		0	Y	N	Y	N	Y	N	Y	N	62.4065	Y		N
95	H11	FALSE	Sample 1	Target 1	UNKNOWN	SYBR	None	25.7485	23.9234	2.45593								TRUE	0.287764	TRUE	3	23	No Amp		0.439121	Y	N	Y	N	Y	N	Y	N	90.1024	N		N
96	H12	FALSE	Sample 1	Target 1	UNKNOWN	SYBR	None	Undetermined	23.9234	2.45593								TRUE	0.287764	TRUE	3	39	No Amp		0	Y	Y	N	N	N	N	Y	N	60.0012	Y		N

## Sheet: 2D Repeats 2 and 3 Calculation
																																					Repeats3
										Repeats2
								TFCP2L1				Klf2				Nanog				Nrob1				Esrrb				GAPDH									TFCP2L1				Klf2				Nanog				Nrob1
			A1	22.063		TFCP2L1 OE	A1	22.063		TFCP2L1 OE	B1	25.4969		TFCP2L1 OE	C1	22.9921		TFCP2L1 OE	D1	23.733		TFCP2L1 OE	E1	24.0071		TFCP2L1 OE	F1	18.8561			A7	22.3591			TFCP2L1 OE	A7	22.3591		TFCP2L1 OE	B7	25.5501		TFCP2L1 OE	C7	23.0862		TFCP2L1 OE	D7	23.9121
			A2	24.9539		Klf2 OE	A2	24.9539		Klf2 OE	B2	21.9352		Klf2 OE	C2	23.1607		Klf2 OE	D2	23.7333		Klf2 OE	E2	24.698		Klf2 OE	F2	18.9716			A8	25.1162			Klf2 OE	A8	25.1162		Klf2 OE	B8	21.8414		Klf2 OE	C8	23.2322		Klf2 OE	D8	23.8163
			A3	24.3499		Nanog OE	A3	24.3499		Nanog OE	B3	25.6807		Nanog OE	C3	21.0956		Nanog OE	D3	24.3684		Nanog OE	E3	24.4691		Nanog OE	F3	19.0846			A9	24.6238			Nanog OE	A9	24.6238		Nanog OE	B9	25.9296		Nanog OE	C9	21.1744		Nanog OE	D9	24.3268
			A4	24.9054		Nrob1 OE	A4	24.9054		Nrob1 OE	B4	25.2977		Nrob1 OE	C4	23.3252		Nrob1 OE	D4	22.0484		Nrob1 OE	E4	24.3489		Nrob1 OE	F4	18.921			A10	24.7702			Nrob1 OE	A10	24.7702		Nrob1 OE	B10	25.4142		Nrob1 OE	C10	23.3465		Nrob1 OE	D10	22.1581
			A5	24.2646		ESRRB OE	A5	24.2646		ESRRB OE	B5	25.8089		ESRRB OE	C5	22.9436		ESRRB OE	D5	23.8952		ESRRB OE	E5	22.6085		ESRRB OE	F5	19.244			A11	24.1481			ESRRB OE	A11	24.1481		ESRRB OE	B11	25.8991		ESRRB OE	C11	23.1626		ESRRB OE	D11	24.2332
			A6	25.0604		ES	A6	25.0604		ES	B6	26.3479		ES	C6	23.4959		ES	D6	24.5598		ES	E6	25.2374		ES	F6	19.9003			A12	24.9101			ES	A12	24.9101		ES	B12	26.4231		ES	C12	23.8743		ES	D12	25.1641
			B1	25.4969																											B7	25.5501
			B2	21.9352																											B8	21.8414
			B3	25.6807		TFCP2L1 OE	3.20695	0.108296	10.8296	TFCP2L1 OE	6.64076	0.0100215	1.00215	TFCP2L1 OE	4.13603	0.0568762	5.68762	TFCP2L1 OE	4.87686	0.0340344	3.40344	TFCP2L1 OE	5.15101	0.0281444	2.81444						B9	25.9296
			B4	25.2977		Klf2 OE	5.98228	0.0158181	1.58181	Klf2 OE	2.96362	0.128192	12.8192	Klf2 OE	4.18908	0.0548227	5.48227	Klf2 OE	4.76169	0.0368627	3.68627	Klf2 OE	5.72643	0.0188875	1.88875						B10	25.4142			TFCP2L1 OE	3.39081	0.0953379	9.53379	TFCP2L1 OE	6.58172	0.0104401	1.04401	TFCP2L1 OE	4.11789	0.057596	5.7596	TFCP2L1 OE	4.94373	0.0324929
			B5	25.8089		Nanog OE	5.26531	0.0260005	2.60005	Nanog OE	6.59611	0.0103365	1.03365	Nanog OE	2.01102	0.248098	24.8098	Nanog OE	5.28386	0.0256685	2.56685	Nanog OE	5.38453	0.0239384	2.39384						B11	25.8991			Klf2 OE	5.99127	0.0157198	1.57198	Klf2 OE	2.71646	0.152147	15.2147	Klf2 OE	4.10719	0.0580248	5.80248	Klf2 OE	4.69131	0.0387057
			B6	26.3479		Nrob1 OE	5.98444	0.0157944	1.57944	Nrob1 OE	6.37677	0.0120338	1.20338	Nrob1 OE	4.40428	0.0472258	4.72258	Nrob1 OE	3.12741	0.114435	11.4435	Nrob1 OE	5.42791	0.0232294	2.32294						B12	26.4231			Nanog OE	5.57019	0.0210478	2.10478	Nanog OE	6.87605	0.00851338	0.851338	Nanog OE	2.12082	0.229916	22.9916	Nanog OE	5.27324	0.0258581
			C1	22.9921		ESRRB OE	5.02062	0.0308065	3.08065	ESRRB OE	6.56493	0.0105623	1.05623	ESRRB OE	3.69959	0.0769683	7.69683	ESRRB OE	4.65124	0.0397957	3.97957	ESRRB OE	3.36449	0.0970929	9.70929						C7	23.0862			Nrob1 OE	5.81174	0.0178029	1.78029	Nrob1 OE	6.45582	0.0113921	1.13921	Nrob1 OE	4.38813	0.0477574	4.77574	Nrob1 OE	3.19964	0.108846
			C2	23.1607		ES	5.16001	0.0279694	2.79694	ES	6.44752	0.0114579	1.14579	ES	3.59555	0.0827239	8.27239	ES	4.65946	0.0395698	3.95698	ES	5.33702	0.0247399	2.47399						C8	23.2322			ESRRB OE	4.96523	0.0320123	3.20123	ESRRB OE	6.71626	0.00951049	0.951049	ESRRB OE	3.97971	0.0633854	6.33854	ESRRB OE	5.05034	0.0301784
			C3	21.0956																					0						C9	21.1744			ES	4.96566	0.0320028	3.20028	ES	6.47866	0.0112132	1.12132	ES	3.92989	0.0656124	6.56124	ES	5.21973	0.0268352
			C4	23.3252																											C10	23.3465
			C5	22.9436																											C11	23.1626
			C6	23.4959																											C12	23.8743
			D1	23.733																											D7	23.9121
			D2	23.7333																											D8	23.8163
			D3	24.3684																											D9	24.3268
			D4	22.0484																											D10	22.1581
			D5	23.8952																											D11	24.2332
			D6	24.5598																											D12	25.1641
			E1	24.0071																											E7	24.3759
			E2	24.698																											E8	24.6816
			E3	24.4691																											E9	24.4568
			E4	24.3489																											E10	24.2936
			E5	22.6085																											E11	22.5634
			E6	25.2374																											E12	25.5907
			F1	18.8561																											F7	18.9683
			F2	18.9716																											F8	19.125
			F3	19.0846																											F9	19.0536
			F4	18.921																											F10	18.9584
			F5	19.244																											F11	19.1829
			F6	19.9003																											F12	19.9444
			G1	25.9749																											G7	26.3134
			G2	25.9457																											G8	25.974
			G3	26.3601																											G9	26.5422
			G4	26.7932																											G10	26.7554
			G5	26.4776																											G11	26.4817
			G6	27.145																											G12	26.7573
																																				Spry2							GAPDH
																																			TFCP2L1 OE	G7	26.3134	7.34511	0.00615037	0.615037	TFCP2L1 OE	F7	18.9683
							Spry2							GAPDH																					Klf2 OE	G8	25.974	6.84903	0.00867432	0.867432	Klf2 OE	F8	19.125
						TFCP2L1 OE	G1	25.9749				TFCP2L1 OE	F1	18.8561																					Nanog OE	G9	26.5422	7.48866	0.00556788	0.556788	Nanog OE	F9	19.0536
						Klf2 OE	G2	25.9457				Klf2 OE	F2	18.9716																					Nrob1 OE	G10	26.7554	7.79699	0.00449647	0.449647	Nrob1 OE	F10	18.9584
						Nanog OE	G3	26.3601				Nanog OE	F3	19.0846																					ESRRB OE	G11	26.4817	7.29887	0.00635071	0.635071	ESRRB OE	F11	19.1829
						Nrob1 OE	G4	26.7932				Nrob1 OE	F4	18.921																					ES	G12	26.7573	6.81291	0.00889423	0.889423	ES	F12	19.9444
						ESRRB OE	G5	26.4776				ESRRB OE	F5	19.244
						ES	G6	27.145				ES	F6	19.9003
						TFCP2L1 OE	7.11876	0.00719517	0.719517
						Klf2 OE	6.97415	0.00795375	0.795375
						Nanog OE	7.27557	0.00645408	0.645408
						Nrob1 OE	7.87223	0.00426797	0.426797
						ESRRB OE	7.23364	0.0066444	0.66444
						ES	7.24463	0.00659402	0.659402
[truncated: 5 more columns]

## Sheet: Combine 1 2 3
						Average	Stedv					Average	Stedv					Average	Stedv					Average	Stedv					Average	Stedv
		TFCP2L1 OE	11.6846	10.8296	9.53379	10.6827	1.08291	TFCP2L1 OE	0.782942	1.00215	1.04401	0.943034	0.140214	TFCP2L1 OE	5.50498	5.68762	5.7596	5.65073	0.131258	TFCP2L1 OE	3.38484	3.40344	3.24929	3.34586	0.0841467	TFCP2L1 OE	3.0003	2.81444	2.35587	2.72354	0.331692
		Klf2 OE	1.94695	1.58181	1.57198	1.70025	0.213704	Klf2 OE	15.942	12.8192	15.2147	14.6586	1.63396	Klf2 OE	6.71928	5.48227	5.80248	6.00134	0.642037	Klf2 OE	4.008	3.68627	3.87057	3.85495	0.161435	Klf2 OE	3.82765	1.88875	2.12463	2.61367	1.05793
		Nanog OE	2.5337	2.60005	2.10478	2.41284	0.268848	Nanog OE	0.745066	1.03365	0.851338	0.876683	0.14595	Nanog OE	31.1891	24.8098	22.9916	26.3302	4.30505	Nanog OE	2.86458	2.56685	2.58581	2.67241	0.166693	Nanog OE	3.63343	2.39384	2.36311	2.79679	0.72471
		Nrob1 OE	1.79297	1.57944	1.78029	1.71757	0.119791	Nrob1 OE	1.06367	1.20338	1.13921	1.13542	0.0699295	Nrob1 OE	5.32977	4.72258	4.77574	4.94269	0.336266	Nrob1 OE	12.2189	11.4435	10.8846	11.5156	0.670074	Nrob1 OE	3.30002	2.32294	2.47709	2.70001	0.525303
		ESRRB OE	3.31071	3.08065	3.20123	3.19753	0.115075	ESRRB OE	0.750812	1.05623	0.951049	0.919365	0.155156	ESRRB OE	7.11917	7.69683	6.33854	7.05151	0.681666	ESRRB OE	3.39312	3.97957	3.01784	3.46351	0.484713	ESRRB OE	8.03399	9.70929	9.60187	9.11505	0.937766
		Control ESCs	3.26466	2.79694	3.20028	3.08729	0.253502	Control ESCs	1.01138	1.14579	1.12132	1.09283	0.0715917	Control ESCs	8.60623	8.27239	6.56124	7.81329	1.09708	Control ESCs	3.66863	3.95698	2.68352	3.43638	0.667745	Control ESCs	2.83253	2.47399	1.99656	2.43436	0.419395
				Spry2
								Average	Stedv
				TFCP2L1 OE	0.615037	0.719517	0.794693	0.709749	0.0902254
				Klf2 OE	0.867432	0.795375	1.05415	0.905653	0.133555
				Nanog OE	0.556788	0.645408	0.706353	0.636183	0.0752082
				Nrob1 OE	0.449647	0.426797	0.340961	0.405802	0.0573042
				Esrrb OE	0.635071	0.66444	0.470695	0.590069	0.104419
				Control ESCs	0.889423	0.659402	0.519618	0.689481	0.186729
				Average	Stedv					Average	Stedv					Average	Stedv					Average	Stedv					Average
TFCP2L1 OE	11.6846	10.8296	9.53379	10.6827	1.08291	Klf2 OE	15.942	12.8192	15.2147	14.6586	1.63396	Nanog OE	31.1891	24.8098	22.9916	26.3302	4.30505	Nrob1 OE	12.2189	11.4435	10.8846	11.5156	0.670074	ESRRB OE	8.03399	9.70929	9.60187	9.11505
Control ESCs	3.26466	2.79694	3.20028	3.08729	0.253502	Control ESCs	1.01138	1.14579	1.12132	1.09283	0.0715917	Control ESCs	8.60623	8.27239	6.56124	7.81329	1.09708	Control ESCs	3.66863	3.95698	2.68352	3.43638	0.667745	Control ESCs	2.83253	2.47399	1.99656	2.43436
		Spry2
						Average	Stedv
		TFCP2L1 OE	0.615037	0.719517	0.794693	0.709749	0.0902254
		Klf2 OE	0.867432	0.795375	1.05415	0.905653	0.133555
		Nanog OE	0.556788	0.645408	0.706353	0.636183	0.0752082
		Nrob1 OE	0.449647	0.426797	0.340961	0.405802	0.0573042
		Esrrb OE	0.635071	0.66444	0.470695	0.590069	0.104419
		Control ESCs	0.889423	0.659402	0.519618	0.689481	0.186729
