# Supplementary material for: Wnt/Beta-catenin/Esrrb signalling controls the tissue-scale reorganization and maintenance of the pluripotent lineage during murine embryonic diapause
Source: Nat Commun. 2020 Oct 30;11:5499. doi: 10.1038/s41467-020-19353-0 (PMC7603494; doi:10.1038/s41467-020-19353-0)
Supplement: Supplementary file 10 — Source Data [file 41467_2020_19353_MOESM10_ESM.zip › Supplementary Fig. 3C 48h.xlsx]

## Sheet: 5 gene 3D raw data 1
Block Type	96-Well 0.1-mL Block
Calibration Background is expired	No
Calibration Background performed on	09-18-2019
Calibration Pure Dye ABY is expired	No
Calibration Pure Dye ABY performed on	09-18-2019
Calibration Pure Dye FAM is expired	No
Calibration Pure Dye FAM performed on	09-18-2019
Calibration Pure Dye JUN is expired	No
Calibration Pure Dye JUN performed on	09-18-2019
Calibration Pure Dye NED is expired	No
Calibration Pure Dye NED performed on	09-18-2019
Calibration Pure Dye ROX is expired	No
Calibration Pure Dye ROX performed on	09-18-2019
Calibration Pure Dye SYBR is expired	No
Calibration Pure Dye SYBR performed on	09-18-2019
Calibration Pure Dye TAMRA is expired	No
Calibration Pure Dye TAMRA performed on	09-18-2019
Calibration Pure Dye VIC is expired	No
Calibration Pure Dye VIC performed on	09-18-2019
Calibration ROI is expired	No
Calibration ROI performed on	09-18-2019
Calibration Uniformity is expired	No
Calibration Uniformity performed on	09-18-2019
Chemistry	SYBR_GREEN
Date Created	2020-06-09 10:02:22 AM AZOST
Experiment Barcode
Experiment Comment
Experiment File Name	D:\Users\INSTR-ADMIN\Desktop\Rui F\2020-06-05_183354.eds
Experiment Name	2020-06-05_183354
Experiment Run End Time	2020-06-05 18:14:24 PM AZOST
Experiment Type	Standard Curve
Instrument Name	272311988
Instrument Serial Number	272311988
Instrument Type	QuantStudio™ 3 System
Passive Reference	ROX
Post-read Stage/Step
Pre-read Stage/Step
Quantification Cycle Method	Ct
Signal Smoothing On	true
Stage where Melt Analysis is performed	Stage3
Stage/ Cycle where Ct Analysis is performed	Stage2, Step2
User Name
Well	Well Position	Omit	Sample Name	Target Name	Task	Reporter	Quencher	CT	Ct Mean	Ct SD	Quantity	Quantity Mean	Quantity SD	Y-Intercept	R(superscript 2)	Slope	Efficiency	Automatic Ct Threshold	Ct Threshold	Automatic Baseline	Baseline Start	Baseline End	Amp Status	Comments	Cq Conf	CQCONF	EXPFAIL	PRFDROP	HIGHSD	CTFAIL	OUTLIERRG	DRNMIN	PRFLOW	Tm1	NOISE	Tm2	SPIKE	Tm3	BADROX	Tm4
1	A1	FALSE	Sample 1	Target 1	UNKNOWN	SYBR	None	22.8991	25.1876	4.31783								TRUE	0.26399	TRUE	3	18	Amp		0.9928	N	N	N	Y	N	N	N	N	80.6208	N		N		N
2	A2	FALSE	Sample 1	Target 1	UNKNOWN	SYBR	None	22.9778	25.1876	4.31783								TRUE	0.26399	TRUE	3	17	Amp		0.994473	N	N	N	Y	N	N	N	N	80.762	N		N		N
3	A3	FALSE	Sample 1	Target 1	UNKNOWN	SYBR	None	26.2002	25.1876	4.31783								TRUE	0.26399	TRUE	3	21	Amp		0.99419	N	N	N	Y	N	N	N	N	80.9475	N		N		N
4	A4	FALSE	Sample 1	Target 1	UNKNOWN	SYBR	None	29.7925	25.1876	4.31783								TRUE	0.26399	TRUE	3	24	Amp		0.996088	N	N	N	Y	N	N	N	N	80.9475	N		N		N
5	A5	FALSE	Sample 1	Target 1	UNKNOWN	SYBR	None	26.8127	25.1876	4.31783								TRUE	0.26399	TRUE	3	21	Amp		0.995093	N	N	N	Y	N	N	N	N	80.763	N		N		N
6	A6	FALSE	Sample 1	Target 1	UNKNOWN	SYBR	None	30.2558	25.1876	4.31783								TRUE	0.26399	TRUE	3	24	Amp		0.993363	N	N	N	Y	N	N	N	N	80.763	N		N		N
7	A7	FALSE	Sample 1	Target 1	UNKNOWN	SYBR	None	27.3742	25.1876	4.31783								TRUE	0.26399	TRUE	3	21	Amp		0.994895	N	N	N	Y	N	N	N	N	80.7753	N		N		N
8	A8	FALSE	Sample 1	Target 1	UNKNOWN	SYBR	None	32.0926	25.1876	4.31783								TRUE	0.26399	TRUE	3	27	Amp		0.914386	N	N	N	Y	N	N	N	N	80.6339	N		N		N
9	A9	FALSE	Sample 1	Target 1	UNKNOWN	SYBR	None	25.9272	25.1876	4.31783								TRUE	0.26399	TRUE	3	20	Amp		0.993635	N	N	N	Y	N	N	N	N	80.6533	N		N		N
10	A10	FALSE	Sample 1	Target 1	UNKNOWN	SYBR	None	28.3366	25.1876	4.31783								TRUE	0.26399	TRUE	3	22	Amp		0.993305	N	N	N	Y	N	N	N	N	80.7947	N		N		N
11	A11	FALSE	Sample 1	Target 1	UNKNOWN	SYBR	None	25.4738	25.1876	4.31783								TRUE	0.26399	TRUE	3	20	Amp		0.9948	N	N	N	Y	N	N	N	N	80.9142	N		N		N
12	A12	FALSE	Sample 1	Target 1	UNKNOWN	SYBR	None	28.6497	25.1876	4.31783								TRUE	0.26399	TRUE	3	23	Amp		0.991126	N	N	N	Y	N	N	N	N	80.9142	N		N		N
13	B1	FALSE	Sample 1	Target 1	UNKNOWN	SYBR	None	26.6098	25.1876	4.31783								TRUE	0.26399	TRUE	3	21	Amp		0.995773	N	N	N	Y	N	N	N	N	84.1517	N		N		N
14	B2	FALSE	Sample 1	Target 1	UNKNOWN	SYBR	None	30.0911	25.1876	4.31783								TRUE	0.26399	TRUE	3	24	Amp		0.993535	N	N	N	Y	N	N	N	N	84.1517	N		N		N
15	B3	FALSE	Sample 1	Target 1	UNKNOWN	SYBR	None	21.4027	25.1876	4.31783								TRUE	0.26399	TRUE	3	16	Amp		0.99493	N	N	N	Y	N	N	N	N	84.2028	N		N		N
16	B4	FALSE	Sample 1	Target 1	UNKNOWN	SYBR	None	21.8145	25.1876	4.31783								TRUE	0.26399	TRUE	3	16	Amp		0.99655	N	N	N	Y	N	N	N	N	84.2028	N		N		N
17	B5	FALSE	Sample 1	Target 1	UNKNOWN	SYBR	None	25.9232	25.1876	4.31783								TRUE	0.26399	TRUE	3	20	Amp		0.996526	N	N	N	Y	N	N	N	N	84.1529	N		N		N
18	B6	FALSE	Sample 1	Target 1	UNKNOWN	SYBR	None	28.595	25.1876	4.31783								TRUE	0.26399	TRUE	3	23	Amp		0.995342	N	N	N	Y	N	N	N	N	84.1529	N		N		N
19	B7	FALSE	Sample 1	Target 1	UNKNOWN	SYBR	None	26.5674	25.1876	4.31783								TRUE	0.26399	TRUE	3	21	Amp		0.996077	N	N	N	Y	N	N	N	N	84.1671	N		N		N
20	B8	FALSE	Sample 1	Target 1	UNKNOWN	SYBR	None	30.4018	25.1876	4.31783								TRUE	0.26399	TRUE	3	24	Amp		0.994781	N	N	N	Y	N	N	N	N	84.1671	N		N		N
21	B9	FALSE	Sample 1	Target 1	UNKNOWN	SYBR	None	25.5998	25.1876	4.31783								TRUE	0.26399	TRUE	3	20	Amp		0.995511	N	N	N	Y	N	N	N	N	84.1896	N		N		N
22	B10	FALSE	Sample 1	Target 1	UNKNOWN	SYBR	None	27.5897	25.1876	4.31783								TRUE	0.26399	TRUE	3	22	Amp		0.971113	N	N	N	Y	N	N	N	N	84.1896	N		N		N
23	B11	FALSE	Sample 1	Target 1	UNKNOWN	SYBR	None	25.1097	25.1876	4.31783								TRUE	0.26399	TRUE	3	20	Amp		0.994895	N	N	N	Y	N	N	N	N	84.1643	N		N		N
24	B12	FALSE	Sample 1	Target 1	UNKNOWN	SYBR	None	28.01	25.1876	4.31783								TRUE	0.26399	TRUE	3	22	Amp		0.993771	N	N	N	Y	N	N	N	N	84.3056	N		N		N
25	C1	FALSE	Sample 1	Target 1	UNKNOWN	SYBR	None	26.1515	25.1876	4.31783								TRUE	0.26399	TRUE	3	20	Amp		0.994358	N	N	N	Y	N	N	N	N	84.1517	N		N		N
26	C2	FALSE	Sample 1	Target 1	UNKNOWN	SYBR	None	29.3276	25.1876	4.31783								TRUE	0.26399	TRUE	3	23	Amp		0.994692	N	N	N	Y	N	N	N	N	84.1517	N		N		N
27	C3	FALSE	Sample 1	Target 1	UNKNOWN	SYBR	None	24.0046	25.1876	4.31783								TRUE	0.26399	TRUE	3	18	Amp		0.993446	N	N	N	Y	N	N	N	N	84.3444	N		N		N
28	C4	FALSE	Sample 1	Target 1	UNKNOWN	SYBR	None	26.5479	25.1876	4.31783								TRUE	0.26399	TRUE	3	20	Amp		0.995313	N	N	N	Y	N	N	N	N	84.3444	N		N		N
29	C5	FALSE	Sample 1	Target 1	UNKNOWN	SYBR	None	21.0502	25.1876	4.31783								TRUE	0.26399	TRUE	3	16	Amp		0.994815	N	N	N	Y	N	N	N	N	84.1529	N		N		N
30	C6	FALSE	Sample 1	Target 1	UNKNOWN	SYBR	None	21.0672	25.1876	4.31783								TRUE	0.26399	TRUE	3	15	Amp		0.995072	N	N	N	Y	N	N	N	N	84.1529	N		N		N
31	C7	FALSE	Sample 1	Target 1	UNKNOWN	SYBR	None	25.3117	25.1876	4.31783								TRUE	0.26399	TRUE	3	19	Amp		0.993647	N	N	N	Y	N	N	N	N	84.1671	N		N		N
32	C8	FALSE	Sample 1	Target 1	UNKNOWN	SYBR	None	30.3282	25.1876	4.31783								TRUE	0.26399	TRUE	3	24	Amp		0.993674	N	N	N	Y	N	N	N	N	84.1671	N		N		N
33	C9	FALSE	Sample 1	Target 1	UNKNOWN	SYBR	None	24.4032	25.1876	4.31783								TRUE	0.26399	TRUE	3	18	Amp		0.994415	N	N	N	Y	N	N	N	N	84.1896	N		N		N
34	C10	FALSE	Sample 1	Target 1	UNKNOWN	SYBR	None	26.8635	25.1876	4.31783								TRUE	0.26399	TRUE	3	21	Amp		0.99649	N	N	N	Y	N	N	N	N	84.3311	N		N		N
35	C11	FALSE	Sample 1	Target 1	UNKNOWN	SYBR	None	23.9958	25.1876	4.31783								TRUE	0.26399	TRUE	3	18	Amp		0.996104	N	N	N	Y	N	N	N	N	84.3056	N		N		N
36	C12	FALSE	Sample 1	Target 1	UNKNOWN	SYBR	None	27.7814	25.1876	4.31783								TRUE	0.26399	TRUE	3	22	Amp		0.996319	N	N	N	Y	N	N	N	N	84.3056	N		N		N
37	D1	FALSE	Sample 1	Target 1	UNKNOWN	SYBR	None	26.0619	25.1876	4.31783								TRUE	0.26399	TRUE	3	20	Amp		0.993802	N	N	N	Y	N	N	N	N	80.762	N		N		N
38	D2	FALSE	Sample 1	Target 1	UNKNOWN	SYBR	None	29.4631	25.1876	4.31783								TRUE	0.26399	TRUE	3	23	Amp		0.994859	N	N	N	Y	N	N	N	N	80.762	N		N		N
39	D3	FALSE	Sample 1	Target 1	UNKNOWN	SYBR	None	24.6075	25.1876	4.31783								TRUE	0.26399	TRUE	3	19	Amp		0.996319	N	N	N	Y	N	N	N	N	80.806	N		N		N
40	D4	FALSE	Sample 1	Target 1	UNKNOWN	SYBR	None	27.5259	25.1876	4.31783								TRUE	0.26399	TRUE	3	22	Amp		0.994836	N	N	N	Y	N	N	N	N	80.806	N		N		N
41	D5	FALSE	Sample 1	Target 1	UNKNOWN	SYBR	None	25.2112	25.1876	4.31783								TRUE	0.26399	TRUE	3	19	Amp		0.995214	N	N	N	Y	N	N	N	N	80.763	N		N		N
42	D6	FALSE	Sample 1	Target 1	UNKNOWN	SYBR	None	26.8692	25.1876	4.31783								TRUE	0.26399	TRUE	3	21	Amp		0.996714	N	N	N	Y	N	N	N	N	80.763	N		N		N
43	D7	FALSE	Sample 1	Target 1	UNKNOWN	SYBR	None	22.7578	25.1876	4.31783								TRUE	0.26399	TRUE	3	16	Amp		0.996183	N	N	N	Y	N	N	N	N	80.6339	N		N		N
44	D8	FALSE	Sample 1	Target 1	UNKNOWN	SYBR	None	23.0981	25.1876	4.31783								TRUE	0.26399	TRUE	3	17	Amp		0.994976	N	N	N	Y	N	N	N	N	80.7753	N		N		N
45	D9	FALSE	Sample 1	Target 1	UNKNOWN	SYBR	None	23.7852	25.1876	4.31783								TRUE	0.26399	TRUE	3	18	Amp		0.996173	N	N	N	Y	N	N	N	N	80.7947	N		N		N
46	D10	FALSE	Sample 1	Target 1	UNKNOWN	SYBR	None	24.5954	25.1876	4.31783								TRUE	0.26399	TRUE	3	19	Amp		0.995533	N	N	N	Y	N	N	N	N	80.7947	N		N		N
47	D11	FALSE	Sample 1	Target 1	UNKNOWN	SYBR	None	24.5139	25.1876	4.31783								TRUE	0.26399	TRUE	3	19	Amp		0.995265	N	N	N	Y	N	N	N	N	80.7729	N		N		N
48	D12	FALSE	Sample 1	Target 1	UNKNOWN	SYBR	None	27.7471	25.1876	4.31783								TRUE	0.26399	TRUE	3	22	Amp		0.994663	N	N	N	Y	N	N	N	N	80.9142	N		N		N
49	E1	FALSE	Sample 1	Target 1	UNKNOWN	SYBR	None	26.5905	25.1876	4.31783								TRUE	0.26399	TRUE	3	21	Amp		0.99627	N	N	N	Y	N	N	N	N	81.1857	N		N		N
50	E2	FALSE	Sample 1	Target 1	UNKNOWN	SYBR	None	30.338	25.1876	4.31783								TRUE	0.26399	TRUE	3	23	Amp		0.993244	N	N	N	Y	N	N	N	N	81.1857	N		N		N
51	E3	FALSE	Sample 1	Target 1	UNKNOWN	SYBR	None	25.4775	25.1876	4.31783								TRUE	0.26399	TRUE	3	20	Amp		0.994716	N	N	N	Y	N	N	N	N	81.2306	N		N		N
52	E4	FALSE	Sample 1	Target 1	UNKNOWN	SYBR	None	28.443	25.1876	4.31783								TRUE	0.26399	TRUE	3	22	Amp		0.994981	N	N	N	Y	N	N	N	N	81.2306	N		N		N
53	E5	FALSE	Sample 1	Target 1	UNKNOWN	SYBR	None	26.0079	25.1876	4.31783								TRUE	0.26399	TRUE	3	19	Amp		0.994082	N	N	N	Y	N	N	N	N	81.1868	N		N		N
54	E6	FALSE	Sample 1	Target 1	UNKNOWN	SYBR	None	29.1083	25.1876	4.31783								TRUE	0.26399	TRUE	3	23	Amp		0.994008	N	N	N	Y	N	N	N	N	81.1868	N		N		N
55	E7	FALSE	Sample 1	Target 1	UNKNOWN	SYBR	None	26.6844	25.1876	4.31783								TRUE	0.26399	TRUE	3	20	Amp		0.995502	N	N	N	Y	N	N	N	N	81.1992	N		N		N
56	E8	FALSE	Sample 1	Target 1	UNKNOWN	SYBR	None	30.6366	25.1876	4.31783								TRUE	0.26399	TRUE	3	25	Amp		0.995028	N	N	N	Y	N	N	N	N	81.1992	N		N		N
57	E9	FALSE	Sample 1	Target 1	UNKNOWN	SYBR	None	22.4746	25.1876	4.31783								TRUE	0.26399	TRUE	3	17	Amp		0.994937	N	N	N	Y	N	N	N	N	81.2191	N		N		N
58	E10	FALSE	Sample 1	Target 1	UNKNOWN	SYBR	None	22.948	25.1876	4.31783								TRUE	0.26399	TRUE	3	17	Amp		0.996313	N	N	N	Y	N	N	N	N	81.2191	N		N		N
59	E11	FALSE	Sample 1	Target 1	UNKNOWN	SYBR	None	25.0878	25.1876	4.31783								TRUE	0.26399	TRUE	3	20	Amp		0.993933	N	N	N	Y	N	N	N	N	81.0555	N		N		N
60	E12	FALSE	Sample 1	Target 1	UNKNOWN	SYBR	None	28.639	25.1876	4.31783								TRUE	0.26399	TRUE	3	23	Amp		0.994477	N	N	N	Y	N	N	N	N	81.1968	N		N		N
61	F1	FALSE	Sample 1	Target 1	UNKNOWN	SYBR	None	19.1392	25.1876	4.31783								TRUE	0.26399	TRUE	3	14	Amp		0.994177	N	N	N	Y	N	N	N	N	82.3157	N		N		N
62	F2	FALSE	Sample 1	Target 1	UNKNOWN	SYBR	None	19.1807	25.1876	4.31783								TRUE	0.26399	TRUE	3	14	Amp		0.994497	N	N	N	Y	N	N	N	N	82.3157	N		N		N
63	F3	FALSE	Sample 1	Target 1	UNKNOWN	SYBR	None	18.5559	25.1876	4.31783								TRUE	0.26399	TRUE	3	13	Amp		0.994304	N	N	N	Y	N	N	N	N	82.3629	N		N		N
64	F4	FALSE	Sample 1	Target 1	UNKNOWN	SYBR	None	18.9245	25.1876	4.31783								TRUE	0.26399	TRUE	3	13	Amp		0.996274	N	N	N	Y	N	N	N	N	82.3629	N		N		N
65	F5	FALSE	Sample 1	Target 1	UNKNOWN	SYBR	None	18.9351	25.1876	4.31783								TRUE	0.26399	TRUE	3	13	Amp		0.996047	N	N	N	Y	N	N	N	N	82.3167	N		N		N
66	F6	FALSE	Sample 1	Target 1	UNKNOWN	SYBR	None	18.7691	25.1876	4.31783								TRUE	0.26399	TRUE	3	13	Amp		0.996501	N	N	N	Y	N	N	N	N	82.3167	N		N		N
67	F7	FALSE	Sample 1	Target 1	UNKNOWN	SYBR	None	19.2497	25.1876	4.31783								TRUE	0.26399	TRUE	3	13	Amp		0.994185	N	N	N	Y	N	N	N	N	82.1885	N		N		N
68	F8	FALSE	Sample 1	Target 1	UNKNOWN	SYBR	None	20.3145	25.1876	4.31783								TRUE	0.26399	TRUE	3	14	Amp		0.995402	N	N	N	Y	N	N	N	N	82.3298	N		N		N
69	F9	FALSE	Sample 1	Target 1	UNKNOWN	SYBR	None	18.5652	25.1876	4.31783								TRUE	0.26399	TRUE	3	13	Amp		0.993669	N	N	N	Y	N	N	N	N	82.3507	N		N		N
70	F10	FALSE	Sample 1	Target 1	UNKNOWN	SYBR	None	18.8241	25.1876	4.31783								TRUE	0.26399	TRUE	3	13	Amp		0.995643	N	N	N	Y	N	N	N	N	82.3507	N		N		N
71	F11	FALSE	Sample 1	Target 1	UNKNOWN	SYBR	None	18.8104	25.1876	4.31783								TRUE	0.26399	TRUE	3	13	Amp		0.992484	N	N	N	Y	N	N	N	N	82.186	N		N		N
72	F12	FALSE	Sample 1	Target 1	UNKNOWN	SYBR	None	18.8446	25.1876	4.31783								TRUE	0.26399	TRUE	3	13	Amp		0.994402	N	N	N	Y	N	N	N	N	82.3273	N		N		N
73	G1	FALSE	Sample 1	Target 1	UNKNOWN	SYBR	None	27.3642	25.1876	4.31783								TRUE	0.26399	TRUE	3	21	Amp		0.995044	N	N	N	Y	N	N	N	N	82.1744	N		N		N
74	G2	FALSE	Sample 1	Target 1	UNKNOWN	SYBR	None	27.6517	25.1876	4.31783								TRUE	0.26399	TRUE	3	22	Amp		0.996026	N	N	N	Y	N	N	N	N	82.1744	N		N		N
75	G3	FALSE	Sample 1	Target 1	UNKNOWN	SYBR	None	26.2786	25.1876	4.31783								TRUE	0.26399	TRUE	3	21	Amp		0.994245	N	N	N	Y	N	N	N	N	82.0798	N		N		N
76	G4	FALSE	Sample 1	Target 1	UNKNOWN	SYBR	None	27.5366	25.1876	4.31783								TRUE	0.26399	TRUE	3	21	Amp		0.994562	N	N	N	Y	N	N	N	N	82.0798	N		N		N
77	G5	FALSE	Sample 1	Target 1	UNKNOWN	SYBR	None	26.7818	25.1876	4.31783								TRUE	0.26399	TRUE	3	21	Amp		0.996232	N	N	N	Y	N	N	N	N	82.0342	N		N		N
78	G6	FALSE	Sample 1	Target 1	UNKNOWN	SYBR	None	27.4285	25.1876	4.31783								TRUE	0.26399	TRUE	3	22	Amp		0.994581	N	N	N	Y	N	N	N	N	82.0342	N		N		N
79	G7	FALSE	Sample 1	Target 1	UNKNOWN	SYBR	None	27.2051	25.1876	4.31783								TRUE	0.26399	TRUE	3	21	Amp		0.994377	N	N	N	Y	N	N	N	N	82.0472	N		N		N
80	G8	FALSE	Sample 1	Target 1	UNKNOWN	SYBR	None	27.524	25.1876	4.31783								TRUE	0.26399	TRUE	3	21	Amp		0.9953	N	N	N	Y	N	N	N	N	82.0472	N		N		N
81	G9	FALSE	Sample 1	Target 1	UNKNOWN	SYBR	None	25.6484	25.1876	4.31783								TRUE	0.26399	TRUE	3	19	Amp		0.994543	N	N	N	Y	N	N	N	N	82.0678	N		N		N
82	G10	FALSE	Sample 1	Target 1	UNKNOWN	SYBR	None	26.1461	25.1876	4.31783								TRUE	0.26399	TRUE	3	21	Amp		0.875988	N	N	N	Y	N	N	N	N	82.0678	N		N		N
83	G11	FALSE	Sample 1	Target 1	UNKNOWN	SYBR	None	25.8928	25.1876	4.31783								TRUE	0.26399	TRUE	3	20	Amp		0.995714	N	N	N	Y	N	N	N	N	82.0447	N		N		N
84	G12	FALSE	Sample 1	Target 1	UNKNOWN	SYBR	None	27.2945	25.1876	4.31783								TRUE	0.26399	TRUE	3	21	Amp		0.994535	N	N	N	Y	N	N	N	N	82.0447	N		N		N
85	H1	FALSE	Sample 1	Target 1	UNKNOWN	SYBR	None	Undetermined	25.1876	4.31783								TRUE	0.26399	TRUE	3	33	No Amp		0	Y	N	N	N	Y	N	N	Y	60.0001	N		Y		N
86	H2	FALSE	Sample 1	Target 1	UNKNOWN	SYBR	None	Undetermined	25.1876	4.31783								TRUE	0.26399	TRUE	3	39	No Amp		0	Y	Y	N	N	N	N	N	Y	81.8919	N		Y		N
87	H3	FALSE	Sample 1	Target 1	UNKNOWN	SYBR	None	10.6707	25.1876	4.31783								TRUE	0.26399	TRUE	3	8	No Amp		0	Y	N	Y	Y	N	Y	Y	Y	81.6552	N		Y		Y
88	H4	FALSE	Sample 1	Target 1	UNKNOWN	SYBR	None	34.1397	25.1876	4.31783								TRUE	0.26399	TRUE	3	31	No Amp		0	Y	N	Y	Y	N	N	Y	Y	81.5137	N		Y		N
89	H5	FALSE	Sample 1	Target 1	UNKNOWN	SYBR	None	Undetermined	25.1876	4.31783								TRUE	0.26399	TRUE	3	30	No Amp		0	Y	N	N	N	Y	N	N	Y	62.4015	N		Y		N
90	H6	FALSE	Sample 1	Target 1	UNKNOWN	SYBR	None	37.3329	25.1876	4.31783								TRUE	0.26399	TRUE	3	33	No Amp		0.0545012	Y	N	Y	Y	N	N	N	Y	81.7517	N		Y		Y
91	H7	FALSE	Sample 1	Target 1	UNKNOWN	SYBR	None	Undetermined	25.1876	4.31783								TRUE	0.26399	TRUE	3	31	No Amp		0	Y	N	N	N	N	N	N	Y	81.1992	Y		Y		Y
92	H8	FALSE	Sample 1	Target 1	UNKNOWN	SYBR	None	23.2595	25.1876	4.31783								TRUE	0.26399	TRUE	3	20	No Amp		0.159857	Y	N	Y	Y	N	N	N	Y	81.6232	N		Y		N
93	H9	FALSE	Sample 1	Target 1	UNKNOWN	SYBR	None	Undetermined	25.1876	4.31783								TRUE	0.26399	TRUE	3	20	No Amp		0	Y	N	N	N	Y	N	N	Y	81.502	N		Y		N
94	H10	FALSE	Sample 1	Target 1	UNKNOWN	SYBR	None	11.8932	25.1876	4.31783								TRUE	0.26399	TRUE	3	11	No Amp		0.434399	Y	N	Y	Y	N	N	N	Y	81.0776	N		Y		N
95	H11	FALSE	Sample 1	Target 1	UNKNOWN	SYBR	None	17.3515	25.1876	4.31783								TRUE	0.26399	TRUE	3	14	No Amp		0.0863208	Y	N	Y	Y	N	N	Y	Y	81.6208	N		Y		N
96	H12	FALSE	Sample 1	Target 1	UNKNOWN	SYBR	None	26.5452	25.1876	4.31783								TRUE	0.26399	TRUE	3	24	No Amp		0	Y	N	Y	Y	N	N	N	Y	81.6208	N		Y		N

## Sheet: 5 gene 3D calculation1
							Tfcp2l1					Klf2					Nanog					Nrob1					Esrrb					Gapdh				Spry2
	Tfcp2l1 CH	A1	22.9753				Tfcp2l1 CH	22.9753	3.71609	0.0760933	7.60933	Tfcp2l1 CH	26.4902	7.23106	0.00665632	0.665632	Tfcp2l1 CH	26.1537	6.89454	0.00840501	0.840501	Tfcp2l1 CH	26.2254	6.96619	0.00799776	0.799776	Tfcp2l1 CH	26.5383	7.27917	0.00643803	0.643803	Tfcp2l1 CH	19.2592			Tfcp2l1 CH	27.2008
	Tfcp2l1 DMSO	A2	23.3692				Tfcp2l1 DMSO	23.3692	3.98554	0.0631296	6.31296	Tfcp2l1 DMSO	29.8298	10.4462	0.000716788	0.0716788	Tfcp2l1 DMSO	29.4774	10.0937	0.000915126	0.0915126	Tfcp2l1 DMSO	28.9316	9.54802	0.00133586	0.133586	Tfcp2l1 DMSO	30.1707	10.7871	0.000565912	0.0565912	Tfcp2l1 DMSO	19.3836			Tfcp2l1 DMSO	28.3353
	Klf2 CH	A3	26.2257				Klf2 CH	26.2257	7.64883	0.00498278	0.498278	Klf2 CH	21.557	2.98015	0.126731	12.6731	Klf2 CH	24.272	5.69515	0.0193014	1.93014	Klf2 CH	24.4502	5.87334	0.0170587	1.70587	Klf2 CH	25.514	6.93707	0.00816079	0.816079	Klf2 CH	18.5769			Klf2 CH	26.4732
	Klf2 DMSO	A4	30.4711				Klf2 DMSO	30.4711	11.1965	0.000426111	0.0426111	Klf2 DMSO	22.1516	2.87698	0.136126	13.6126	Klf2 DMSO	27.253	7.97845	0.00396502	0.396502	Klf2 DMSO	27.9762	8.70163	0.00240186	0.240186	Klf2 DMSO	28.8495	9.57487	0.00131122	0.131122	Klf2 DMSO	19.2746			Klf2 DMSO	27.7432
	Nanog CH	A5	27.0724				Nanog CH	27.0724	7.95523	0.00402937	0.402937	Nanog CH	25.9606	6.84348	0.00870778	0.870778	Nanog CH	21.1622	2.0451	0.242305	24.2305	Nanog CH	25.3322	6.21506	0.0134611	1.34611	Nanog CH	26.0042	6.88707	0.0084486	0.84486	Nanog CH	19.1171			Nanog CH	26.9317
Tfcp2l1	Nanog DMSO	A6	30.1219				Nanog DMSO	30.1219	11.1894	0.000428204	0.0428204	Nanog DMSO	28.6522	9.71971	0.00118598	0.118598	Nanog DMSO	21.5936	2.66113	0.158096	15.8096	Nanog DMSO	27.2679	8.33539	0.00309598	0.309598	Nanog DMSO	28.6592	9.72671	0.00118024	0.118024	Nanog DMSO	18.9325			Nanog DMSO	27.2782
	Nrob1 CH	A7	27.5522				Nrob1 CH	27.5522	8.12933	0.00357131	0.357131	Nrob1 CH	26.8213	7.39837	0.00592745	0.592745	Nrob1 CH	25.5341	6.11122	0.0144657	1.44657	Nrob1 CH	22.7804	3.35757	0.09756	9.756	Nrob1 CH	27.0023	7.57941	0.00522842	0.522842	Nrob1 CH	19.4229			Nrob1 CH	27.2371
	Nrob1 DMSO	A8	31.1149				Nrob1 DMSO	31.1149	11.5283	0.000338552	0.0338552	Nrob1 DMSO	29.7897	10.2031	0.000848312	0.0848312	Nrob1 DMSO	30.8687	11.2821	0.000401562	0.0401562	Nrob1 DMSO	23.3489	3.76232	0.0736936	7.36936	Nrob1 DMSO	30.8591	11.2725	0.000404231	0.0404231	Nrob1 DMSO	19.5866			Nrob1 DMSO	27.5612
	Esrrb CH	A9	25.9678				Esrrb CH	25.9678	7.13889	0.00709546	0.709546	Esrrb CH	25.9639	7.13501	0.00711456	0.711456	Esrrb CH	24.6305	5.80154	0.0179292	1.79292	Esrrb CH	24.0616	5.23271	0.0265949	2.65949	Esrrb CH	22.8258	3.99685	0.0626365	6.26365	Esrrb CH	18.8289			Esrrb CH	26.1434
	Esrrb DMSO	A10	28.1377				Esrrb DMSO	28.1377	9.26065	0.00163029	0.163029	Esrrb DMSO	27.2338	8.35676	0.00305046	0.305046	Esrrb DMSO	27.2292	8.35216	0.00306021	0.306021	Esrrb DMSO	24.6416	5.76461	0.0183941	1.83941	Esrrb DMSO	23.0933	4.21625	0.0537999	5.37999	Esrrb DMSO	18.877			Esrrb DMSO	26.2651
	ES CH	A11	25.6529				ES CH	25.6529	6.65059	0.00995341	0.995341	ES CH	24.896	5.89375	0.0168192	1.68192	ES CH	24.2456	5.24335	0.0263994	2.63994	ES CH	24.9833	5.981	0.0158322	1.58322	ES CH	25.3074	6.30515	0.0126463	1.26463	ES CH	19.0023			ES CH	26.4518
	ES DMSO	A12	29.8703				ES DMSO	29.8703	10.496	0.000692457	0.0692457	ES DMSO	28.5573	9.18298	0.00172048	0.172048	ES DMSO	28.7878	9.41357	0.00146633	0.146633	ES DMSO	28.6525	9.27827	0.00161051	0.161051	ES DMSO	28.8577	9.48346	0.00139699	0.139699	ES DMSO	19.3743			ES DMSO	27.9675
	Tfcp2l1 CH	B1	26.4902
	Tfcp2l1 DMSO	B2	29.8298
	Klf2 CH	B3	21.557
	Klf2 DMSO	B4	22.1516
Klf2	Nanog CH	B5	25.9606
	Nanog DMSO	B6	28.6522
	Nrob1 CH	B7	26.8213
	Nrob1 DMSO	B8	29.7897
	Esrrb CH	B9	25.9639
	Esrrb DMSO	B10	27.2338
	ES CH	B11	24.896
	ES DMSO	B12	28.5573
	Tfcp2l1 CH	C1	26.1537
	Tfcp2l1 DMSO	C2	29.4774
	Klf2 CH	C3	24.272
	Klf2 DMSO	C4	27.253
	Nanog CH	C5	21.1622
Nanog	Nanog DMSO	C6	21.5936
	Nrob1 CH	C7	25.5341
	Nrob1 DMSO	C8	30.8687
	Esrrb CH	C9	24.6305
	Esrrb DMSO	C10	27.2292
	ES CH	C11	24.2456
	ES DMSO	C12	28.7878
	Tfcp2l1 CH	D1	26.2254
	Tfcp2l1 DMSO	D2	28.9316
	Klf2 CH	D3	24.4502
	Klf2 DMSO	D4	27.9762
	Nanog CH	D5	25.3322
Nrob1	Nanog DMSO	D6	27.2679
	Nrob1 CH	D7	22.7804
	Nrob1 DMSO	D8	23.3489
	Esrrb CH	D9	24.0616
	Esrrb DMSO	D10	24.6416
	ES CH	D11	24.9833
	ES DMSO	D12	28.6525
	Tfcp2l1 CH	E1	26.5383
	Tfcp2l1 DMSO	E2	30.1707										Gapdh
	Klf2 CH	E3	25.514					Tfcp2l1 CH	27.2008	7.94167	0.00406743	0.406743	Tfcp2l1 CH	19.2592
	Klf2 DMSO	E4	28.8495					Tfcp2l1 DMSO	28.3353	8.95167	0.00201966	0.201966	Tfcp2l1 DMSO	19.3836
	Nanog CH	E5	26.0042					Klf2 CH	26.4732	7.89635	0.00419723	0.419723	Klf2 CH	18.5769
Esrrb	Nanog DMSO	E6	28.6592					Klf2 DMSO	27.7432	8.46863	0.00282285	0.282285	Klf2 DMSO	19.2746
	Nrob1 CH	E7	27.0023					Nanog CH	26.9317	7.8146	0.00444193	0.444193	Nanog CH	19.1171
	Nrob1 DMSO	E8	30.8591				Spry2	Nanog DMSO	27.2782	8.3457	0.00307393	0.307393	Nanog DMSO	18.9325
	Esrrb CH	E9	22.8258					Nrob1 CH	27.2371	7.81424	0.00444304	0.444304	Nrob1 CH	19.4229
	Esrrb DMSO	E10	23.0933					Nrob1 DMSO	27.5612	7.97454	0.00397579	0.397579	Nrob1 DMSO	19.5866
	ES CH	E11	25.3074					Esrrb CH	26.1434	7.31447	0.00628239	0.628239	Esrrb CH	18.8289
	ES DMSO	E12	28.8577					Esrrb DMSO	26.2651	7.38811	0.00596978	0.596978	Esrrb DMSO	18.877
	Tfcp2l1 CH	F1	19.2592					ES CH	26.4518	7.44953	0.00572094	0.572094	ES CH	19.0023
	Tfcp2l1 DMSO	F2	19.3836					ES DMSO	27.9675	8.5932	0.00258934	0.258934	ES DMSO	19.3743
	Klf2 CH	F3	18.5769
	Klf2 DMSO	F4	19.2746
	Nanog CH	F5	19.1171
Gapdh	Nanog DMSO	F6	18.9325
	Nrob1 CH	F7	19.4229
	Nrob1 DMSO	F8	19.5866
	Esrrb CH	F9	18.8289
	Esrrb DMSO	F10	18.877
	ES CH	F11	19.0023
	ES DMSO	F12	19.3743
	Tfcp2l1 CH	G1	27.2008
	Tfcp2l1 DMSO	G2	28.3353
	Klf2 CH	G3	26.4732
	Klf2 DMSO	G4	27.7432
	Nanog CH	G5	26.9317
Spry2	Nanog DMSO	G6	27.2782
	Nrob1 CH	G7	27.2371
	Nrob1 DMSO	G8	27.5612
	Esrrb CH	G9	26.1434
	Esrrb DMSO	G10	26.2651
	ES CH	G11	26.4518
	ES DMSO	G12	27.9675

## Sheet: 5 gene 3D raw data 2
Well	Well Position	Omit	Sample Name	Target Name	Task	Reporter	Quencher	CT	Ct Mean	Ct SD	Quantity	Quantity Mean	Quantity SD	Y-Intercept	R(superscript 2)	Slope	Efficiency	Automatic Ct Threshold	Ct Threshold	Automatic Baseline	Baseline Start	Baseline End	Amp Status	Comments	Cq Conf	CQCONF	EXPFAIL	PRFDROP	HIGHSD	PRFLOW	OUTLIERRG	NOISE	SPIKE	Tm1	DRNMIN	Tm2	BADROX	Tm3	Tm4
1	A1	FALSE	Sample 1	Target 1	UNKNOWN	SYBR	None	23.3203	24.8602	4.99959								TRUE	0.242094	TRUE	3	18	Amp		0.986865	N	N	N	Y	N	N	N	N	80.7872	N		N
2	A2	FALSE	Sample 1	Target 1	UNKNOWN	SYBR	None	23.5153	24.8602	4.99959								TRUE	0.242094	TRUE	3	18	Amp		0.988853	N	N	N	Y	N	N	N	N	80.5063	N		N
3	A3	FALSE	Sample 1	Target 1	UNKNOWN	SYBR	None	26.4707	24.8602	4.99959								TRUE	0.242094	TRUE	3	21	Amp		0.992004	N	N	N	Y	N	N	N	N	80.9029	N		N
4	A4	FALSE	Sample 1	Target 1	UNKNOWN	SYBR	None	29.9036	24.8602	4.99959								TRUE	0.242094	TRUE	3	24	Amp		0.993946	N	N	N	Y	N	N	N	N	80.9029	N		N
5	A5	FALSE	Sample 1	Target 1	UNKNOWN	SYBR	None	27.0029	24.8602	4.99959								TRUE	0.242094	TRUE	3	21	Amp		0.991968	N	N	N	Y	N	N	N	N	80.6732	N		N
6	A6	FALSE	Sample 1	Target 1	UNKNOWN	SYBR	None	30.1697	24.8602	4.99959								TRUE	0.242094	TRUE	3	25	Amp		0.992385	N	N	N	Y	N	N	N	N	80.8139	N		N
7	A7	FALSE	Sample 1	Target 1	UNKNOWN	SYBR	None	27.2085	24.8602	4.99959								TRUE	0.242094	TRUE	3	21	Amp		0.994339	N	N	N	Y	N	N	N	N	80.6866	N		N
8	A8	FALSE	Sample 1	Target 1	UNKNOWN	SYBR	None	30.9807	24.8602	4.99959								TRUE	0.242094	TRUE	3	26	Amp		0.994557	N	N	N	Y	N	N	N	N	80.6866	N		N
9	A9	FALSE	Sample 1	Target 1	UNKNOWN	SYBR	None	25.8101	24.8602	4.99959								TRUE	0.242094	TRUE	3	21	Amp		0.996987	N	N	N	Y	N	N	N	N	80.7497	N		N
10	A10	FALSE	Sample 1	Target 1	UNKNOWN	SYBR	None	28.4165	24.8602	4.99959								TRUE	0.242094	TRUE	3	23	Amp		0.995564	N	N	N	Y	N	N	N	N	80.7497	N		N
11	A11	FALSE	Sample 1	Target 1	UNKNOWN	SYBR	None	25.5407	24.8602	4.99959								TRUE	0.242094	TRUE	3	20	Amp		0.994433	N	N	N	Y	N	N	N	N	80.9607	N		N
12	A12	FALSE	Sample 1	Target 1	UNKNOWN	SYBR	None	29.1025	24.8602	4.99959								TRUE	0.242094	TRUE	3	24	Amp		0.984997	N	N	N	Y	N	N	N	N	80.9607	N		N
13	B1	FALSE	Sample 1	Target 1	UNKNOWN	SYBR	None	26.5937	24.8602	4.99959								TRUE	0.242094	TRUE	3	21	Amp		0.992193	N	N	N	Y	N	N	N	N	84.158	N		N
14	B2	FALSE	Sample 1	Target 1	UNKNOWN	SYBR	None	29.6917	24.8602	4.99959								TRUE	0.242094	TRUE	3	24	Amp		0.996558	N	N	N	Y	N	N	N	N	84.158	N		N
15	B3	FALSE	Sample 1	Target 1	UNKNOWN	SYBR	None	21.1258	24.8602	4.99959								TRUE	0.242094	TRUE	3	15	Amp		0.994965	N	N	N	Y	N	N	N	N	84.4337	N		N
16	B4	FALSE	Sample 1	Target 1	UNKNOWN	SYBR	None	21.88	24.8602	4.99959								TRUE	0.242094	TRUE	3	16	Amp		0.996921	N	N	N	Y	N	N	N	N	84.2924	N		N
17	B5	FALSE	Sample 1	Target 1	UNKNOWN	SYBR	None	25.9142	24.8602	4.99959								TRUE	0.242094	TRUE	3	20	Amp		0.997312	N	N	N	Y	N	N	N	N	84.189	N		N
18	B6	FALSE	Sample 1	Target 1	UNKNOWN	SYBR	None	27.7674	24.8602	4.99959								TRUE	0.242094	TRUE	3	22	Amp		0.997199	N	N	N	Y	N	N	N	N	84.189	N		N
19	B7	FALSE	Sample 1	Target 1	UNKNOWN	SYBR	None	26.4539	24.8602	4.99959								TRUE	0.242094	TRUE	3	21	Amp		0.996485	N	N	N	Y	N	N	N	N	84.2046	N		N
20	B8	FALSE	Sample 1	Target 1	UNKNOWN	SYBR	None	31.277	24.8602	4.99959								TRUE	0.242094	TRUE	3	26	Amp		0.993309	N	N	N	Y	N	N	N	N	84.3453	N		N
21	B9	FALSE	Sample 1	Target 1	UNKNOWN	SYBR	None	25.5859	24.8602	4.99959								TRUE	0.242094	TRUE	3	19	Amp		0.995714	N	N	N	Y	N	N	N	N	84.2784	N		N
22	B10	FALSE	Sample 1	Target 1	UNKNOWN	SYBR	None	27.3918	24.8602	4.99959								TRUE	0.242094	TRUE	3	22	Amp		0.995546	N	N	N	Y	N	N	N	N	84.2784	N		N
23	B11	FALSE	Sample 1	Target 1	UNKNOWN	SYBR	None	24.9535	24.8602	4.99959								TRUE	0.242094	TRUE	3	19	Amp		0.99685	N	N	N	Y	N	N	N	N	84.3369	N		N
24	B12	FALSE	Sample 1	Target 1	UNKNOWN	SYBR	None	27.5261	24.8602	4.99959								TRUE	0.242094	TRUE	3	22	Amp		0.99138	N	N	N	Y	N	N	N	N	84.3369	N		N
25	C1	FALSE	Sample 1	Target 1	UNKNOWN	SYBR	None	26.2564	24.8602	4.99959								TRUE	0.242094	TRUE	3	20	Amp		0.994969	N	N	N	Y	N	N	N	N	84.158	N		N
26	C2	FALSE	Sample 1	Target 1	UNKNOWN	SYBR	None	29.3293	24.8602	4.99959								TRUE	0.242094	TRUE	3	23	Amp		0.995534	N	N	N	Y	N	N	N	N	84.158	N		N
27	C3	FALSE	Sample 1	Target 1	UNKNOWN	SYBR	None	24.447	24.8602	4.99959								TRUE	0.242094	TRUE	3	18	Amp		0.995805	N	N	N	Y	N	N	N	N	84.2924	N		N
28	C4	FALSE	Sample 1	Target 1	UNKNOWN	SYBR	None	27.2596	24.8602	4.99959								TRUE	0.242094	TRUE	3	22	Amp		0.994855	N	N	N	Y	N	N	N	N	84.2924	N		N
29	C5	FALSE	Sample 1	Target 1	UNKNOWN	SYBR	None	21.1639	24.8602	4.99959								TRUE	0.242094	TRUE	3	15	Amp		0.995395	N	N	N	Y	N	N	N	N	84.189	N		N
30	C6	FALSE	Sample 1	Target 1	UNKNOWN	SYBR	None	21.2407	24.8602	4.99959								TRUE	0.242094	TRUE	3	16	Amp		0.994885	N	N	N	Y	N	N	N	N	84.189	N		N
31	C7	FALSE	Sample 1	Target 1	UNKNOWN	SYBR	None	25.3093	24.8602	4.99959								TRUE	0.242094	TRUE	3	19	Amp		0.995842	N	N	N	Y	N	N	N	N	84.2046	N		N
32	C8	FALSE	Sample 1	Target 1	UNKNOWN	SYBR	None	33.2878	24.8602	4.99959								TRUE	0.242094	TRUE	3	27	Amp		0.993361	N	N	N	Y	N	N	N	N	84.486	N		N
33	C9	FALSE	Sample 1	Target 1	UNKNOWN	SYBR	None	24.4961	24.8602	4.99959								TRUE	0.242094	TRUE	3	19	Amp		0.995375	N	N	N	Y	N	N	N	N	84.2784	N		N
34	C10	FALSE	Sample 1	Target 1	UNKNOWN	SYBR	None	27.2691	24.8602	4.99959								TRUE	0.242094	TRUE	3	22	Amp		0.994955	N	N	N	Y	N	N	N	N	84.2784	N		N
35	C11	FALSE	Sample 1	Target 1	UNKNOWN	SYBR	None	24.3183	24.8602	4.99959								TRUE	0.242094	TRUE	3	19	Amp		0.995105	N	N	N	Y	N	N	N	N	84.1962	N		N
36	C12	FALSE	Sample 1	Target 1	UNKNOWN	SYBR	None	27.8621	24.8602	4.99959								TRUE	0.242094	TRUE	3	22	Amp		0.994937	N	N	N	Y	N	N	N	N	84.3369	N		N
37	D1	FALSE	Sample 1	Target 1	UNKNOWN	SYBR	None	26.1814	24.8602	4.99959								TRUE	0.242094	TRUE	3	20	Amp		0.992224	N	N	N	Y	N	N	N	N	80.7872	N		N
38	D2	FALSE	Sample 1	Target 1	UNKNOWN	SYBR	None	29.1404	24.8602	4.99959								TRUE	0.242094	TRUE	3	23	Amp		0.993569	N	N	N	Y	N	N	N	N	80.7872	N		N
39	D3	FALSE	Sample 1	Target 1	UNKNOWN	SYBR	None	24.5979	24.8602	4.99959								TRUE	0.242094	TRUE	3	19	Amp		0.995574	N	N	N	Y	N	N	N	N	80.7616	N		N
40	D4	FALSE	Sample 1	Target 1	UNKNOWN	SYBR	None	27.8205	24.8602	4.99959								TRUE	0.242094	TRUE	3	22	Amp		0.995589	N	N	N	Y	N	N	N	N	80.9029	N		N
41	D5	FALSE	Sample 1	Target 1	UNKNOWN	SYBR	None	25.2354	24.8602	4.99959								TRUE	0.242094	TRUE	3	20	Amp		0.994658	N	N	N	Y	N	N	N	N	80.8139	N		N
42	D6	FALSE	Sample 1	Target 1	UNKNOWN	SYBR	None	26.9089	24.8602	4.99959								TRUE	0.242094	TRUE	3	21	Amp		0.997243	N	N	N	Y	N	N	N	N	80.8139	N		N
43	D7	FALSE	Sample 1	Target 1	UNKNOWN	SYBR	None	22.8941	24.8602	4.99959								TRUE	0.242094	TRUE	3	17	Amp		0.979777	N	N	N	Y	N	N	N	N	80.6866	N		N
44	D8	FALSE	Sample 1	Target 1	UNKNOWN	SYBR	None	23.316	24.8602	4.99959								TRUE	0.242094	TRUE	3	17	Amp		0.993814	N	N	N	Y	N	N	N	N	80.8273	N		N
45	D9	FALSE	Sample 1	Target 1	UNKNOWN	SYBR	None	24.1069	24.8602	4.99959								TRUE	0.242094	TRUE	3	19	Amp		0.994078	N	N	N	Y	N	N	N	N	80.8908	N		N
46	D10	FALSE	Sample 1	Target 1	UNKNOWN	SYBR	None	24.6219	24.8602	4.99959								TRUE	0.242094	TRUE	3	19	Amp		0.994468	N	N	N	Y	N	N	N	N	80.8908	N		N
47	D11	FALSE	Sample 1	Target 1	UNKNOWN	SYBR	None	24.9719	24.8602	4.99959								TRUE	0.242094	TRUE	3	19	Amp		0.996456	N	N	N	Y	N	N	N	N	80.82	N		N
48	D12	FALSE	Sample 1	Target 1	UNKNOWN	SYBR	None	27.8457	24.8602	4.99959								TRUE	0.242094	TRUE	3	22	Amp		0.979256	N	N	N	Y	N	N	N	N	80.82	N		N
49	E1	FALSE	Sample 1	Target 1	UNKNOWN	SYBR	None	26.8893	24.8602	4.99959								TRUE	0.242094	TRUE	3	22	Amp		0.994564	N	N	N	Y	N	N	N	N	81.0681	N		N
50	E2	FALSE	Sample 1	Target 1	UNKNOWN	SYBR	None	30.066	24.8602	4.99959								TRUE	0.242094	TRUE	3	24	Amp		0.99335	N	N	N	Y	N	N	N	N	81.2085	N		N
51	E3	FALSE	Sample 1	Target 1	UNKNOWN	SYBR	None	25.4777	24.8602	4.99959								TRUE	0.242094	TRUE	3	20	Amp		0.996685	N	N	N	Y	N	N	N	N	81.1853	N		N
52	E4	FALSE	Sample 1	Target 1	UNKNOWN	SYBR	None	28.7505	24.8602	4.99959								TRUE	0.242094	TRUE	3	23	Amp		0.996614	N	N	N	Y	N	N	N	N	81.1853	N		N
53	E5	FALSE	Sample 1	Target 1	UNKNOWN	SYBR	None	26.1985	24.8602	4.99959								TRUE	0.242094	TRUE	3	21	Amp		0.995947	N	N	N	Y	N	N	N	N	81.0951	N		N
54	E6	FALSE	Sample 1	Target 1	UNKNOWN	SYBR	None	28.8246	24.8602	4.99959								TRUE	0.242094	TRUE	3	23	Amp		0.996641	N	N	N	Y	N	N	N	N	81.2358	N		N
55	E7	FALSE	Sample 1	Target 1	UNKNOWN	SYBR	None	26.9116	24.8602	4.99959								TRUE	0.242094	TRUE	3	21	Amp		0.99698	N	N	N	Y	N	N	N	N	81.2495	N		N
56	E8	FALSE	Sample 1	Target 1	UNKNOWN	SYBR	None	30.4369	24.8602	4.99959								TRUE	0.242094	TRUE	3	24	Amp		0.993355	N	N	N	Y	N	N	N	N	81.2495	N		N
57	E9	FALSE	Sample 1	Target 1	UNKNOWN	SYBR	None	22.9453	24.8602	4.99959								TRUE	0.242094	TRUE	3	17	Amp		0.997166	N	N	N	Y	N	N	N	N	81.1731	N		N
58	E10	FALSE	Sample 1	Target 1	UNKNOWN	SYBR	None	23.2149	24.8602	4.99959								TRUE	0.242094	TRUE	3	18	Amp		0.995458	N	N	N	Y	N	N	N	N	81.1731	N		N
59	E11	FALSE	Sample 1	Target 1	UNKNOWN	SYBR	None	25.2431	24.8602	4.99959								TRUE	0.242094	TRUE	3	20	Amp		0.995015	N	N	N	Y	N	N	N	N	81.242	N		N
60	E12	FALSE	Sample 1	Target 1	UNKNOWN	SYBR	None	28.5729	24.8602	4.99959								TRUE	0.242094	TRUE	3	23	Amp		0.994672	N	N	N	Y	N	N	N	N	81.242	N		N
61	F1	FALSE	Sample 1	Target 1	UNKNOWN	SYBR	None	19.431	24.8602	4.99959								TRUE	0.242094	TRUE	3	14	Amp		0.99409	N	N	N	Y	N	N	N	N	82.1917	N		N
62	F2	FALSE	Sample 1	Target 1	UNKNOWN	SYBR	None	19.2396	24.8602	4.99959								TRUE	0.242094	TRUE	3	13	Amp		0.993346	N	N	N	Y	N	N	N	N	82.3321	N		N
63	F3	FALSE	Sample 1	Target 1	UNKNOWN	SYBR	None	18.6686	24.8602	4.99959								TRUE	0.242094	TRUE	3	13	Amp		0.995376	N	N	N	Y	N	N	N	N	82.3152	N		N
64	F4	FALSE	Sample 1	Target 1	UNKNOWN	SYBR	None	19.1844	24.8602	4.99959								TRUE	0.242094	TRUE	3	14	Amp		0.995336	N	N	N	Y	N	N	N	N	82.3152	N		N
65	F5	FALSE	Sample 1	Target 1	UNKNOWN	SYBR	None	19.1367	24.8602	4.99959								TRUE	0.242094	TRUE	3	14	Amp		0.991057	N	N	N	Y	N	N	N	N	82.2202	N		N
66	F6	FALSE	Sample 1	Target 1	UNKNOWN	SYBR	None	18.9036	24.8602	4.99959								TRUE	0.242094	TRUE	3	14	Amp		0.996435	N	N	N	Y	N	N	N	N	82.2202	N		N
67	F7	FALSE	Sample 1	Target 1	UNKNOWN	SYBR	None	19.4144	24.8602	4.99959								TRUE	0.242094	TRUE	3	14	Amp		0.996127	N	N	N	Y	N	N	N	N	82.2345	N		N
68	F8	FALSE	Sample 1	Target 1	UNKNOWN	SYBR	None	19.5933	24.8602	4.99959								TRUE	0.242094	TRUE	3	14	Amp		0.994175	N	N	N	Y	N	N	N	N	82.2345	N		N
69	F9	FALSE	Sample 1	Target 1	UNKNOWN	SYBR	None	19.0724	24.8602	4.99959								TRUE	0.242094	TRUE	3	14	Amp		0.994621	N	N	N	Y	N	N	N	N	82.3023	N		N
70	F10	FALSE	Sample 1	Target 1	UNKNOWN	SYBR	None	18.8817	24.8602	4.99959								TRUE	0.242094	TRUE	3	13	Amp		0.995788	N	N	N	Y	N	N	N	N	82.3023	N		N
71	F11	FALSE	Sample 1	Target 1	UNKNOWN	SYBR	None	19.0562	24.8602	4.99959								TRUE	0.242094	TRUE	3	14	Amp		0.99433	N	N	N	Y	N	N	N	N	82.2268	N		N
72	F12	FALSE	Sample 1	Target 1	UNKNOWN	SYBR	None	19.3575	24.8602	4.99959								TRUE	0.242094	TRUE	3	15	Amp		0.995429	N	N	N	Y	N	N	N	N	82.2268	N		N
73	G1	FALSE	Sample 1	Target 1	UNKNOWN	SYBR	None	27.5036	24.8602	4.99959								TRUE	0.242094	TRUE	3	22	Amp		0.994883	N	N	N	Y	N	N	N	N	82.0512	N		N
74	G2	FALSE	Sample 1	Target 1	UNKNOWN	SYBR	None	28.084	24.8602	4.99959								TRUE	0.242094	TRUE	3	22	Amp		0.994219	N	N	N	Y	N	N	N	N	82.0512	N		N
75	G3	FALSE	Sample 1	Target 1	UNKNOWN	SYBR	None	26.3081	24.8602	4.99959								TRUE	0.242094	TRUE	3	20	Amp		0.995252	N	N	N	Y	N	N	N	N	82.0327	N		N
76	G4	FALSE	Sample 1	Target 1	UNKNOWN	SYBR	None	27.9102	24.8602	4.99959								TRUE	0.242094	TRUE	3	23	Amp		0.997137	N	N	N	Y	N	N	N	N	82.0327	N		N
77	G5	FALSE	Sample 1	Target 1	UNKNOWN	SYBR	None	26.9238	24.8602	4.99959								TRUE	0.242094	TRUE	3	21	Amp		0.996072	N	N	N	Y	N	N	N	N	81.9389	N		N
78	G6	FALSE	Sample 1	Target 1	UNKNOWN	SYBR	None	27.4464	24.8602	4.99959								TRUE	0.242094	TRUE	3	22	Amp		0.99519	N	N	N	Y	N	N	N	N	82.0796	N		N
79	G7	FALSE	Sample 1	Target 1	UNKNOWN	SYBR	None	27.5543	24.8602	4.99959								TRUE	0.242094	TRUE	3	22	Amp		0.995247	N	N	N	Y	N	N	N	N	81.9531	N		N
80	G8	FALSE	Sample 1	Target 1	UNKNOWN	SYBR	None	27.2055	24.8602	4.99959								TRUE	0.242094	TRUE	3	21	Amp		0.994616	N	N	N	Y	N	N	N	N	82.0938	N		N
81	G9	FALSE	Sample 1	Target 1	UNKNOWN	SYBR	None	26.6774	24.8602	4.99959								TRUE	0.242094	TRUE	3	21	Amp		0.994027	N	N	N	Y	N	N	N	N	81.8789	N		N
82	G10	FALSE	Sample 1	Target 1	UNKNOWN	SYBR	None	26.5613	24.8602	4.99959								TRUE	0.242094	TRUE	3	21	Amp		0.996193	N	N	N	Y	N	N	N	N	82.02	N		N
83	G11	FALSE	Sample 1	Target 1	UNKNOWN	SYBR	None	26.3098	24.8602	4.99959								TRUE	0.242094	TRUE	3	21	Amp		0.991469	N	N	N	Y	N	N	N	N	81.9454	N		N
84	G12	FALSE	Sample 1	Target 1	UNKNOWN	SYBR	None	27.587	24.8602	4.99959								TRUE	0.242094	TRUE	3	22	Amp		0.994157	N	N	N	Y	N	N	N	N	81.9454	N		N
85	H1	FALSE	Sample 1	Target 1	UNKNOWN	SYBR	None	8.82291	24.8602	4.99959								TRUE	0.242094	TRUE	3	6	No Amp		0	Y	N	Y	Y	Y	N	N	Y	67.0231	N		Y
86	H2	FALSE	Sample 1	Target 1	UNKNOWN	SYBR	None	Undetermined	24.8602	4.99959								TRUE	0.242094	TRUE	3	39	No Amp		0	Y	Y	N	N	Y	N	N	Y	86.2647	N		N
87	H3	FALSE	Sample 1	Target 1	UNKNOWN	SYBR	None	7.19517	24.8602	4.99959								TRUE	0.242094	TRUE	3	5	No Amp		0	Y	N	N	Y	Y	N	Y	Y	82.174	Y		Y
88	H4	FALSE	Sample 1	Target 1	UNKNOWN	SYBR	None	Undetermined	24.8602	4.99959								TRUE	0.242094	TRUE	3	39	No Amp		0	Y	Y	N	N	Y	N	N	Y	82.4564	N		N
89	H5	FALSE	Sample 1	Target 1	UNKNOWN	SYBR	None	15.7746	24.8602	4.99959								TRUE	0.242094	TRUE	3	13	No Amp		0.245681	Y	N	N	Y	Y	N	N	Y	60.9846	N		Y
90	H6	FALSE	Sample 1	Target 1	UNKNOWN	SYBR	None	29.1206	24.8602	4.99959								TRUE	0.242094	TRUE	3	27	No Amp		0.356467	Y	N	Y	Y	Y	N	N	Y	82.9233	N		N
91	H7	FALSE	Sample 1	Target 1	UNKNOWN	SYBR	None	3.42282	24.8602	4.99959								TRUE	0.242094	TRUE	3	3	No Amp		0.200852	Y	N	Y	Y	Y	Y	N	Y	61.4079	N		N
92	H8	FALSE	Sample 1	Target 1	UNKNOWN	SYBR	None	25.6244	24.8602	4.99959								TRUE	0.242094	TRUE	3	22	No Amp		0	Y	N	N	Y	Y	N	N	N	61.8301	N		N
93	H9	FALSE	Sample 1	Target 1	UNKNOWN	SYBR	None	Undetermined	24.8602	4.99959								TRUE	0.242094	TRUE	3	25	No Amp		0	Y	N	N	N	Y	N	N	Y	82.4435	N		N
94	H10	FALSE	Sample 1	Target 1	UNKNOWN	SYBR	None	19.675	24.8602	4.99959								TRUE	0.242094	TRUE	3	29	No Amp		0	Y	N	Y	Y	Y	N	N	Y	81.7377	N		N
95	H11	FALSE	Sample 1	Target 1	UNKNOWN	SYBR	None	Undetermined	24.8602	4.99959								TRUE	0.242094	TRUE	3	39	No Amp		0	Y	Y	N	N	Y	N	N	Y	82.6488	N		N
96	H12	FALSE	Sample 1	Target 1	UNKNOWN	SYBR	None	34.479	24.8602	4.99959								TRUE	0.242094	TRUE	3	32	No Amp		0	Y	N	N	Y	Y	N	N	N	59.9998	Y		N

## Sheet: 5 gene 3D Calculation 2
	Tfcp2l1 CH	A1	23.3203			Tfcp2l1					Klf2					Nanog					Nrob1					Esrrb					Gapdh					Spry2
	Tfcp2l1 DMSO	A2	23.5153			Tfcp2l1 CH	23.3203	3.88927	0.067486	6.7486	Tfcp2l1 CH	26.5937	7.16271	0.00697928	0.697928	Tfcp2l1 CH	26.2564	6.82539	0.00881767	0.881767	Tfcp2l1 CH	26.1814	6.75034	0.00928847	0.928847	Tfcp2l1 CH	26.8893	7.45823	0.00568656	0.568656	Tfcp2l1 CH	19.431				Tfcp2l1 CH	27.5036
	Klf2 CH	A3	26.4707			Tfcp2l1 DMSO	23.5153	4.27573	0.0516269	5.16269	Tfcp2l1 DMSO	29.6917	10.452	0.000713871	0.0713871	Tfcp2l1 DMSO	29.3293	10.0897	0.00091772	0.091772	Tfcp2l1 DMSO	29.1404	9.90077	0.0010461	0.10461	Tfcp2l1 DMSO	30.066	10.8264	0.000550719	0.0550719	Tfcp2l1 DMSO	19.2396				Tfcp2l1 DMSO	28.084
	Klf2 DMSO	A4	29.9036			Klf2 CH	26.4707	7.80211	0.00448054	0.448054	Klf2 CH	21.1258	2.45718	0.182102	18.2102	Klf2 CH	24.447	5.77841	0.0182191	1.82191	Klf2 CH	24.5979	5.92924	0.0164105	1.64105	Klf2 CH	25.4777	6.80906	0.00891802	0.891802	Klf2 CH	18.6686				Klf2 CH	26.3081
	Nanog CH	A5	27.0029			Klf2 DMSO	29.9036	10.7193	0.000593175	0.0593175	Klf2 DMSO	21.88	2.69557	0.154366	15.4366	Klf2 DMSO	27.2596	8.07519	0.00370788	0.370788	Klf2 DMSO	27.8205	8.63608	0.00251351	0.251351	Klf2 DMSO	28.7505	9.56616	0.00131916	0.131916	Klf2 DMSO	19.1844				Klf2 DMSO	27.9102
Tfcp2l1	Nanog DMSO	A6	30.1697			Nanog CH	27.0029	7.86624	0.00428574	0.428574	Nanog CH	25.9142	6.77753	0.00911508	0.911508	Nanog CH	21.1639	2.02718	0.245334	24.5334	Nanog CH	25.2354	6.09866	0.0145922	1.45922	Nanog CH	26.1985	7.06176	0.00748513	0.748513	Nanog CH	19.1367				Nanog CH	26.9238
	Nrob1 CH	A7	27.2085			Nanog DMSO	30.1697	11.2661	0.000406049	0.0406049	Nanog DMSO	27.7674	8.86382	0.00214647	0.214647	Nanog DMSO	21.2407	2.33704	0.197916	19.7916	Nanog DMSO	26.9089	8.00528	0.00389199	0.389199	Nanog DMSO	28.8246	9.92098	0.00103154	0.103154	Nanog DMSO	18.9036				Nanog DMSO	27.4464
	Nrob1 DMSO	A8	30.9807			Nrob1 CH	27.2085	7.7941	0.00450549	0.450549	Nrob1 CH	26.4539	7.03946	0.00760169	0.760169	Nrob1 CH	25.3093	5.89485	0.0168063	1.68063	Nrob1 CH	22.8941	3.47968	0.0896424	8.96424	Nrob1 CH	26.9116	7.49718	0.0055351	0.55351	Nrob1 CH	19.4144				Nrob1 CH	27.5543
	Esrrb CH	A9	25.8101			Nrob1 DMSO	30.9807	11.3874	0.000373306	0.0373306	Nrob1 DMSO	31.277	11.6837	0.000303994	0.0303994	Nrob1 DMSO	33.2878	13.6944	7.5433e-05	0.0075433	Nrob1 DMSO	23.316	3.72267	0.0757468	7.57468	Nrob1 DMSO	30.4369	10.8436	0.000544203	0.0544203	Nrob1 DMSO	19.5933				Nrob1 DMSO	27.2055
	Esrrb DMSO	A10	28.4165			Esrrb CH	25.8101	6.73775	0.00936991	0.936991	Esrrb CH	25.5859	6.51347	0.0109459	1.09459	Esrrb CH	24.4961	5.42369	0.0232974	2.32974	Esrrb CH	24.1069	5.03446	0.0305123	3.05123	Esrrb CH	22.9453	3.87294	0.0682539	6.82539	Esrrb CH	19.0724				Esrrb CH	26.6774
	ES CH	A11	25.5407			Esrrb DMSO	28.4165	9.53482	0.00134813	0.134813	Esrrb DMSO	27.3918	8.51012	0.00274282	0.274282	Esrrb DMSO	27.2691	8.38739	0.00298638	0.298638	Esrrb DMSO	24.6219	5.74022	0.0187078	1.87078	Esrrb DMSO	23.2149	4.33321	0.0496105	4.96105	Esrrb DMSO	18.8817				Esrrb DMSO	26.5613
	ES DMSO	A12	29.1025			ES CH	25.5407	6.48445	0.0111682	1.11682	ES CH	24.9535	5.89729	0.0167779	1.67779	ES CH	24.3183	5.26211	0.0260583	2.60583	ES CH	24.9719	5.91571	0.016565	1.6565	ES CH	25.2431	6.18686	0.0137268	1.37268	ES CH	19.0562				ES CH	26.3098
	Tfcp2l1 CH	B1	26.5937			ES DMSO	29.1025	9.74503	0.00116534	0.116534	ES DMSO	27.5261	8.16865	0.0034753	0.34753	ES DMSO	27.8621	8.50456	0.00275341	0.275341	ES DMSO	27.8457	8.48823	0.00278476	0.278476	ES DMSO	28.5729	9.21543	0.00168221	0.168221	ES DMSO	19.3575				ES DMSO	27.587
	Tfcp2l1 DMSO	B2	29.6917
	Klf2 CH	B3	21.1258
	Klf2 DMSO	B4	21.88
Klf2	Nanog CH	B5	25.9142
	Nanog DMSO	B6	27.7674
	Nrob1 CH	B7	26.4539
	Nrob1 DMSO	B8	31.277
	Esrrb CH	B9	25.5859
	Esrrb DMSO	B10	27.3918
	ES CH	B11	24.9535
	ES DMSO	B12	27.5261
	Tfcp2l1 CH	C1	26.2564
	Tfcp2l1 DMSO	C2	29.3293
	Klf2 CH	C3	24.447
	Klf2 DMSO	C4	27.2596
	Nanog CH	C5	21.1639
Nanog	Nanog DMSO	C6	21.2407
	Nrob1 CH	C7	25.3093
	Nrob1 DMSO	C8	33.2878
	Esrrb CH	C9	24.4961
	Esrrb DMSO	C10	27.2691
	ES CH	C11	24.3183
	ES DMSO	C12	27.8621
	Tfcp2l1 CH	D1	26.1814
	Tfcp2l1 DMSO	D2	29.1404
	Klf2 CH	D3	24.5979
	Klf2 DMSO	D4	27.8205
	Nanog CH	D5	25.2354
Nrob1	Nanog DMSO	D6	26.9089
	Nrob1 CH	D7	22.8941
	Nrob1 DMSO	D8	23.316
	Esrrb CH	D9	24.1069
	Esrrb DMSO	D10	24.6219
	ES CH	D11	24.9719
	ES DMSO	D12	27.8457
	Tfcp2l1 CH	E1	26.8893										Gapdh
	Tfcp2l1 DMSO	E2	30.066				Tfcp2l1 CH	27.5036	8.07252	0.00371475	0.371475		Tfcp2l1 CH	19.431
	Klf2 CH	E3	25.4777				Tfcp2l1 DMSO	28.084	8.8444	0.00217556	0.217556		Tfcp2l1 DMSO	19.2396
	Klf2 DMSO	E4	28.7505				Klf2 CH	26.3081	7.63952	0.00501504	0.501504		Klf2 CH	18.6686
	Nanog CH	E5	26.1985				Klf2 DMSO	27.9102	8.72581	0.00236194	0.236194		Klf2 DMSO	19.1844
Esrrb	Nanog DMSO	E6	28.8246				Nanog CH	26.9238	7.78715	0.00452724	0.452724		Nanog CH	19.1367
	Nrob1 CH	E7	26.9116			Spry2	Nanog DMSO	27.4464	8.54276	0.00268148	0.268148		Nanog DMSO	18.9036
	Nrob1 DMSO	E8	30.4369				Nrob1 CH	27.5543	8.13985	0.00354537	0.354537		Nrob1 CH	19.4144
	Esrrb CH	E9	22.9453				Nrob1 DMSO	27.2055	7.61216	0.00511105	0.511105		Nrob1 DMSO	19.5933
	Esrrb DMSO	E10	23.2149				Esrrb CH	26.6774	7.60499	0.00513654	0.513654		Esrrb CH	19.0724
	ES CH	E11	25.2431				Esrrb DMSO	26.5613	7.6796	0.00487764	0.487764		Esrrb DMSO	18.8817
	ES DMSO	E12	28.5729				ES CH	26.3098	7.25363	0.00655301	0.655301		ES CH	19.0562
	Tfcp2l1 CH	F1	19.431				ES DMSO	27.587	8.22948	0.0033318	0.33318		ES DMSO	19.3575
	Tfcp2l1 DMSO	F2	19.2396
	Klf2 CH	F3	18.6686
	Klf2 DMSO	F4	19.1844
	Nanog CH	F5	19.1367
Gapdh	Nanog DMSO	F6	18.9036
	Nrob1 CH	F7	19.4144
	Nrob1 DMSO	F8	19.5933
	Esrrb CH	F9	19.0724
	Esrrb DMSO	F10	18.8817
	ES CH	F11	19.0562
	ES DMSO	F12	19.3575
	Tfcp2l1 CH	G1	27.5036
	Tfcp2l1 DMSO	G2	28.084
	Klf2 CH	G3	26.3081
	Klf2 DMSO	G4	27.9102
	Nanog CH	G5	26.9238
Spry2	Nanog DMSO	G6	27.4464
	Nrob1 CH	G7	27.5543
	Nrob1 DMSO	G8	27.2055
	Esrrb CH	G9	26.6774
	Esrrb DMSO	G10	26.5613
	ES CH	G11	26.3098
	ES DMSO	G12	27.587

## Sheet: 5 gene 3D raw data 3
Well	Well Position	Omit	Sample Name	Target Name	Task	Reporter	Quencher	CT	Ct Mean	Ct SD	Quantity	Quantity Mean	Quantity SD	Y-Intercept	R(superscript 2)	Slope	Efficiency	Automatic Ct Threshold	Ct Threshold	Automatic Baseline	Baseline Start	Baseline End	Amp Status	Comments	Cq Conf	CQCONF	EXPFAIL	HIGHSD	PRFDROP	DRNMIN	OUTLIERRG	PRFLOW	NOISE	Tm1	SPIKE	Tm2	BADROX	Tm3	CTFAIL	Tm4
1	A1	FALSE	Sample 1	Target 1	UNKNOWN	SYBR	None	22.9753	24.9995	4.48977								TRUE	0.259181	TRUE	3	17	Amp		0.992322	N	N	Y	N	N	N	N	N	80.7513	N		N		N
2	A2	FALSE	Sample 1	Target 1	UNKNOWN	SYBR	None	23.3692	24.9995	4.48977								TRUE	0.259181	TRUE	3	18	Amp		0.994922	N	N	Y	N	N	N	N	N	80.7513	N		N		N
3	A3	FALSE	Sample 1	Target 1	UNKNOWN	SYBR	None	26.2257	24.9995	4.48977								TRUE	0.259181	TRUE	3	21	Amp		0.994281	N	N	Y	N	N	N	N	N	80.9248	N		N		N
4	A4	FALSE	Sample 1	Target 1	UNKNOWN	SYBR	None	30.4711	24.9995	4.48977								TRUE	0.259181	TRUE	3	24	Amp		0.99334	N	N	Y	N	N	N	N	N	80.9248	N		N		N
5	A5	FALSE	Sample 1	Target 1	UNKNOWN	SYBR	None	27.0724	24.9995	4.48977								TRUE	0.259181	TRUE	3	20	Amp		0.990967	N	N	Y	N	N	N	N	N	80.7487	N		N		N
6	A6	FALSE	Sample 1	Target 1	UNKNOWN	SYBR	None	30.1219	24.9995	4.48977								TRUE	0.259181	TRUE	3	24	Amp		0.989923	N	N	Y	N	N	N	N	N	80.6085	N		N		N
7	A7	FALSE	Sample 1	Target 1	UNKNOWN	SYBR	None	27.5522	24.9995	4.48977								TRUE	0.259181	TRUE	3	22	Amp		0.994412	N	N	Y	N	N	N	N	N	80.7529	N		N		N
8	A8	FALSE	Sample 1	Target 1	UNKNOWN	SYBR	None	31.1149	24.9995	4.48977								TRUE	0.259181	TRUE	3	25	Amp		0.98927	N	N	Y	N	N	N	N	N	80.7529	N		N		N
9	A9	FALSE	Sample 1	Target 1	UNKNOWN	SYBR	None	25.9678	24.9995	4.48977								TRUE	0.259181	TRUE	3	20	Amp		0.996213	N	N	Y	N	N	N	N	N	80.7724	N		N		N
10	A10	FALSE	Sample 1	Target 1	UNKNOWN	SYBR	None	28.1377	24.9995	4.48977								TRUE	0.259181	TRUE	3	23	Amp		0.986758	N	N	Y	N	N	N	N	N	80.9128	N		N		N
11	A11	FALSE	Sample 1	Target 1	UNKNOWN	SYBR	None	25.6529	24.9995	4.48977								TRUE	0.259181	TRUE	3	20	Amp		0.993905	N	N	Y	N	N	N	N	N	80.8898	N		N		N
12	A12	FALSE	Sample 1	Target 1	UNKNOWN	SYBR	None	29.8703	24.9995	4.48977								TRUE	0.259181	TRUE	3	24	Amp		0.941815	N	N	Y	N	N	N	N	N	80.8898	N		N		N
13	B1	FALSE	Sample 1	Target 1	UNKNOWN	SYBR	None	26.4902	24.9995	4.48977								TRUE	0.259181	TRUE	3	21	Amp		0.996271	N	N	Y	N	N	N	N	N	84.1162	N		N		N
14	B2	FALSE	Sample 1	Target 1	UNKNOWN	SYBR	None	29.8298	24.9995	4.48977								TRUE	0.259181	TRUE	3	24	Amp		0.996646	N	N	Y	N	N	N	N	N	84.1162	N		N		N
15	B3	FALSE	Sample 1	Target 1	UNKNOWN	SYBR	None	21.557	24.9995	4.48977								TRUE	0.259181	TRUE	3	16	Amp		0.997035	N	N	Y	N	N	N	N	N	84.2951	N		N		N
16	B4	FALSE	Sample 1	Target 1	UNKNOWN	SYBR	None	22.1516	24.9995	4.48977								TRUE	0.259181	TRUE	3	16	Amp		0.995071	N	N	Y	N	N	N	N	N	84.2951	N		N		N
17	B5	FALSE	Sample 1	Target 1	UNKNOWN	SYBR	None	25.9606	24.9995	4.48977								TRUE	0.259181	TRUE	3	20	Amp		0.996236	N	N	Y	N	N	N	N	N	84.1133	N		N		N
18	B6	FALSE	Sample 1	Target 1	UNKNOWN	SYBR	None	28.6522	24.9995	4.48977								TRUE	0.259181	TRUE	3	23	Amp		0.995441	N	N	Y	N	N	N	N	N	84.2535	N		N		N
19	B7	FALSE	Sample 1	Target 1	UNKNOWN	SYBR	None	26.8213	24.9995	4.48977								TRUE	0.259181	TRUE	3	20	Amp		0.996053	N	N	Y	N	N	N	N	N	84.2583	N		N		N
20	B8	FALSE	Sample 1	Target 1	UNKNOWN	SYBR	None	29.7897	24.9995	4.48977								TRUE	0.259181	TRUE	3	24	Amp		0.99616	N	N	Y	N	N	N	N	N	84.2583	N		N		N
21	B9	FALSE	Sample 1	Target 1	UNKNOWN	SYBR	None	25.9639	24.9995	4.48977								TRUE	0.259181	TRUE	3	21	Amp		0.948896	N	N	Y	N	N	N	N	N	84.2811	N		N		N
22	B10	FALSE	Sample 1	Target 1	UNKNOWN	SYBR	None	27.2338	24.9995	4.48977								TRUE	0.259181	TRUE	3	22	Amp		0.994403	N	N	Y	N	N	N	N	N	84.2811	N		N		N
23	B11	FALSE	Sample 1	Target 1	UNKNOWN	SYBR	None	24.896	24.9995	4.48977								TRUE	0.259181	TRUE	3	19	Amp		0.996365	N	N	Y	N	N	N	N	N	84.2544	N		N		N
24	B12	FALSE	Sample 1	Target 1	UNKNOWN	SYBR	None	28.5573	24.9995	4.48977								TRUE	0.259181	TRUE	3	23	Amp		0.995574	N	N	Y	N	N	N	N	N	84.3946	N		N		N
25	C1	FALSE	Sample 1	Target 1	UNKNOWN	SYBR	None	26.1537	24.9995	4.48977								TRUE	0.259181	TRUE	3	21	Amp		0.993917	N	N	Y	N	N	N	N	N	84.2564	N		N		N
26	C2	FALSE	Sample 1	Target 1	UNKNOWN	SYBR	None	29.4774	24.9995	4.48977								TRUE	0.259181	TRUE	3	24	Amp		0.995074	N	N	Y	N	N	N	N	N	84.2564	N		N		N
27	C3	FALSE	Sample 1	Target 1	UNKNOWN	SYBR	None	24.272	24.9995	4.48977								TRUE	0.259181	TRUE	3	18	Amp		0.995651	N	N	Y	N	N	N	N	N	84.2951	N		N		N
28	C4	FALSE	Sample 1	Target 1	UNKNOWN	SYBR	None	27.253	24.9995	4.48977								TRUE	0.259181	TRUE	3	21	Amp		0.994842	N	N	Y	N	N	N	N	N	84.4356	N		N		N
29	C5	FALSE	Sample 1	Target 1	UNKNOWN	SYBR	None	21.1622	24.9995	4.48977								TRUE	0.259181	TRUE	3	15	Amp		0.994467	N	N	Y	N	N	N	N	N	84.2535	N		N		N
30	C6	FALSE	Sample 1	Target 1	UNKNOWN	SYBR	None	21.5936	24.9995	4.48977								TRUE	0.259181	TRUE	3	16	Amp		0.995832	N	N	Y	N	N	N	N	N	84.1133	N		N		N
31	C7	FALSE	Sample 1	Target 1	UNKNOWN	SYBR	None	25.5341	24.9995	4.48977								TRUE	0.259181	TRUE	3	20	Amp		0.995461	N	N	Y	N	N	N	N	N	84.2583	N		N		N
32	C8	FALSE	Sample 1	Target 1	UNKNOWN	SYBR	None	30.8687	24.9995	4.48977								TRUE	0.259181	TRUE	3	24	Amp		0.994832	N	N	Y	N	N	N	N	N	84.3985	N		N		N
33	C9	FALSE	Sample 1	Target 1	UNKNOWN	SYBR	None	24.6305	24.9995	4.48977								TRUE	0.259181	TRUE	3	19	Amp		0.995792	N	N	Y	N	N	N	N	N	84.2811	N		N		N
34	C10	FALSE	Sample 1	Target 1	UNKNOWN	SYBR	None	27.2292	24.9995	4.48977								TRUE	0.259181	TRUE	3	21	Amp		0.99456	N	N	Y	N	N	N	N	N	84.2811	N		N		N
35	C11	FALSE	Sample 1	Target 1	UNKNOWN	SYBR	None	24.2456	24.9995	4.48977								TRUE	0.259181	TRUE	3	19	Amp		0.995327	N	N	Y	N	N	N	N	N	84.2544	N		N		N
36	C12	FALSE	Sample 1	Target 1	UNKNOWN	SYBR	None	28.7878	24.9995	4.48977								TRUE	0.259181	TRUE	3	23	Amp		0.996434	N	N	Y	N	N	N	N	N	84.3946	N		N		N
37	D1	FALSE	Sample 1	Target 1	UNKNOWN	SYBR	None	26.2254	24.9995	4.48977								TRUE	0.259181	TRUE	3	21	Amp		0.995041	N	N	Y	N	N	N	N	N	80.7513	N		N		N
38	D2	FALSE	Sample 1	Target 1	UNKNOWN	SYBR	None	28.9316	24.9995	4.48977								TRUE	0.259181	TRUE	3	23	Amp		0.996562	N	N	Y	N	N	N	N	N	80.7513	N		N		N
39	D3	FALSE	Sample 1	Target 1	UNKNOWN	SYBR	None	24.4502	24.9995	4.48977								TRUE	0.259181	TRUE	3	19	Amp		0.995247	N	N	Y	N	N	N	N	N	80.9248	N		N		N
40	D4	FALSE	Sample 1	Target 1	UNKNOWN	SYBR	None	27.9762	24.9995	4.48977								TRUE	0.259181	TRUE	3	22	Amp		0.996829	N	N	Y	N	N	N	N	N	80.9248	N		N		N
41	D5	FALSE	Sample 1	Target 1	UNKNOWN	SYBR	None	25.3322	24.9995	4.48977								TRUE	0.259181	TRUE	3	20	Amp		0.996039	N	N	Y	N	N	N	N	N	80.7487	N		N		N
42	D6	FALSE	Sample 1	Target 1	UNKNOWN	SYBR	None	27.2679	24.9995	4.48977								TRUE	0.259181	TRUE	3	21	Amp		0.995178	N	N	Y	N	N	N	N	N	80.7487	N		N		N
43	D7	FALSE	Sample 1	Target 1	UNKNOWN	SYBR	None	22.7804	24.9995	4.48977								TRUE	0.259181	TRUE	3	17	Amp		0.99641	N	N	Y	N	N	N	N	N	80.7529	N		N		N
44	D8	FALSE	Sample 1	Target 1	UNKNOWN	SYBR	None	23.3489	24.9995	4.48977								TRUE	0.259181	TRUE	3	18	Amp		0.995718	N	N	Y	N	N	N	N	N	80.7529	N		N		N
45	D9	FALSE	Sample 1	Target 1	UNKNOWN	SYBR	None	24.0616	24.9995	4.48977								TRUE	0.259181	TRUE	3	18	Amp		0.994688	N	N	Y	N	N	N	N	N	80.9128	N		N		N
46	D10	FALSE	Sample 1	Target 1	UNKNOWN	SYBR	None	24.6416	24.9995	4.48977								TRUE	0.259181	TRUE	3	19	Amp		0.996275	N	N	Y	N	N	N	N	N	80.9128	N		N		N
47	D11	FALSE	Sample 1	Target 1	UNKNOWN	SYBR	None	24.9833	24.9995	4.48977								TRUE	0.259181	TRUE	3	20	Amp		0.988809	N	N	Y	N	N	N	N	N	80.7496	N		N		N
48	D12	FALSE	Sample 1	Target 1	UNKNOWN	SYBR	None	28.6525	24.9995	4.48977								TRUE	0.259181	TRUE	3	22	Amp		0.995953	N	N	Y	N	N	N	N	N	80.8898	N		N		N
49	E1	FALSE	Sample 1	Target 1	UNKNOWN	SYBR	None	26.5383	24.9995	4.48977								TRUE	0.259181	TRUE	3	20	Amp		0.994884	N	N	Y	N	N	N	N	N	81.1719	N		N		N
50	E2	FALSE	Sample 1	Target 1	UNKNOWN	SYBR	None	30.1707	24.9995	4.48977								TRUE	0.259181	TRUE	3	24	Amp		0.993814	N	N	Y	N	N	N	N	N	81.1719	N		N		N
51	E3	FALSE	Sample 1	Target 1	UNKNOWN	SYBR	None	25.514	24.9995	4.48977								TRUE	0.259181	TRUE	3	20	Amp		0.993901	N	N	Y	N	N	N	N	N	81.2057	N		N		N
52	E4	FALSE	Sample 1	Target 1	UNKNOWN	SYBR	None	28.8495	24.9995	4.48977								TRUE	0.259181	TRUE	3	23	Amp		0.996359	N	N	Y	N	N	N	N	N	81.2057	N		N		N
53	E5	FALSE	Sample 1	Target 1	UNKNOWN	SYBR	None	26.0042	24.9995	4.48977								TRUE	0.259181	TRUE	3	20	Amp		0.994118	N	N	Y	N	N	N	N	N	81.1693	N		N		N
54	E6	FALSE	Sample 1	Target 1	UNKNOWN	SYBR	None	28.6592	24.9995	4.48977								TRUE	0.259181	TRUE	3	22	Amp		0.99449	N	N	Y	N	N	N	N	N	81.1693	N		N		N
55	E7	FALSE	Sample 1	Target 1	UNKNOWN	SYBR	None	27.0023	24.9995	4.48977								TRUE	0.259181	TRUE	3	21	Amp		0.994134	N	N	Y	N	N	N	N	N	81.1735	N		N		N
56	E8	FALSE	Sample 1	Target 1	UNKNOWN	SYBR	None	30.8591	24.9995	4.48977								TRUE	0.259181	TRUE	3	25	Amp		0.994545	N	N	Y	N	N	N	N	N	81.1735	N		N		N
57	E9	FALSE	Sample 1	Target 1	UNKNOWN	SYBR	None	22.8258	24.9995	4.48977								TRUE	0.259181	TRUE	3	17	Amp		0.996533	N	N	Y	N	N	N	N	N	81.1935	N		N		N
58	E10	FALSE	Sample 1	Target 1	UNKNOWN	SYBR	None	23.0933	24.9995	4.48977								TRUE	0.259181	TRUE	3	17	Amp		0.995136	N	N	Y	N	N	N	N	N	81.1935	N		N		N
59	E11	FALSE	Sample 1	Target 1	UNKNOWN	SYBR	None	25.3074	24.9995	4.48977								TRUE	0.259181	TRUE	3	20	Amp		0.993295	N	N	Y	N	N	N	N	N	81.1702	N		N		N
60	E12	FALSE	Sample 1	Target 1	UNKNOWN	SYBR	None	28.8577	24.9995	4.48977								TRUE	0.259181	TRUE	3	22	Amp		0.996148	N	N	Y	N	N	N	N	N	81.1702	N		N		N
61	F1	FALSE	Sample 1	Target 1	UNKNOWN	SYBR	None	19.2592	24.9995	4.48977								TRUE	0.259181	TRUE	3	14	Amp		0.988824	N	N	Y	N	N	N	N	N	82.2936	N		N		N
62	F2	FALSE	Sample 1	Target 1	UNKNOWN	SYBR	None	19.3836	24.9995	4.48977								TRUE	0.259181	TRUE	3	13	Amp		0.994381	N	N	Y	N	N	N	N	N	82.2936	N		N		N
63	F3	FALSE	Sample 1	Target 1	UNKNOWN	SYBR	None	18.5769	24.9995	4.48977								TRUE	0.259181	TRUE	3	13	Amp		0.994773	N	N	Y	N	N	N	N	N	82.3291	N		N		N
64	F4	FALSE	Sample 1	Target 1	UNKNOWN	SYBR	None	19.2746	24.9995	4.48977								TRUE	0.259181	TRUE	3	13	Amp		0.994537	N	N	Y	N	N	N	N	N	82.3291	N		N		N
65	F5	FALSE	Sample 1	Target 1	UNKNOWN	SYBR	None	19.1171	24.9995	4.48977								TRUE	0.259181	TRUE	3	13	Amp		0.994291	N	N	Y	N	N	N	N	N	82.2908	N		N		N
66	F6	FALSE	Sample 1	Target 1	UNKNOWN	SYBR	None	18.9325	24.9995	4.48977								TRUE	0.259181	TRUE	3	14	Amp		0.995839	N	N	Y	N	N	N	N	N	82.2908	N		N		N
67	F7	FALSE	Sample 1	Target 1	UNKNOWN	SYBR	None	19.4229	24.9995	4.48977								TRUE	0.259181	TRUE	3	14	Amp		0.994713	N	N	Y	N	N	N	N	N	82.2953	N		N		N
68	F8	FALSE	Sample 1	Target 1	UNKNOWN	SYBR	None	19.5866	24.9995	4.48977								TRUE	0.259181	TRUE	3	14	Amp		0.995798	N	N	Y	N	N	N	N	N	82.2953	N		N		N
69	F9	FALSE	Sample 1	Target 1	UNKNOWN	SYBR	None	18.8289	24.9995	4.48977								TRUE	0.259181	TRUE	3	12	Amp		0.993477	N	N	Y	N	N	N	N	N	82.3163	N		N		N
70	F10	FALSE	Sample 1	Target 1	UNKNOWN	SYBR	None	18.877	24.9995	4.48977								TRUE	0.259181	TRUE	3	14	Amp		0.993683	N	N	Y	N	N	N	N	N	82.3163	N		N		N
71	F11	FALSE	Sample 1	Target 1	UNKNOWN	SYBR	None	19.0023	24.9995	4.48977								TRUE	0.259181	TRUE	3	13	Amp		0.992406	N	N	Y	N	N	N	N	N	82.2917	N		N		N
72	F12	FALSE	Sample 1	Target 1	UNKNOWN	SYBR	None	19.3743	24.9995	4.48977								TRUE	0.259181	TRUE	3	14	Amp		0.994972	N	N	Y	N	N	N	N	N	82.2917	N		N		N
73	G1	FALSE	Sample 1	Target 1	UNKNOWN	SYBR	None	27.2008	24.9995	4.48977								TRUE	0.259181	TRUE	3	22	Amp		0.993036	N	N	Y	N	N	N	N	N	82.1534	N		N		N
74	G2	FALSE	Sample 1	Target 1	UNKNOWN	SYBR	None	28.3353	24.9995	4.48977								TRUE	0.259181	TRUE	3	22	Amp		0.994569	N	N	Y	N	N	N	N	N	82.1534	N		N		N
75	G3	FALSE	Sample 1	Target 1	UNKNOWN	SYBR	None	26.4732	24.9995	4.48977								TRUE	0.259181	TRUE	3	20	Amp		0.99601	N	N	Y	N	N	N	N	N	82.1887	N		N		N
76	G4	FALSE	Sample 1	Target 1	UNKNOWN	SYBR	None	27.7432	24.9995	4.48977								TRUE	0.259181	TRUE	3	22	Amp		0.996157	N	N	Y	N	N	N	N	N	82.1887	N		N		N
77	G5	FALSE	Sample 1	Target 1	UNKNOWN	SYBR	None	26.9317	24.9995	4.48977								TRUE	0.259181	TRUE	3	21	Amp		0.996471	N	N	Y	N	N	N	N	N	82.0104	N		N		N
78	G6	FALSE	Sample 1	Target 1	UNKNOWN	SYBR	None	27.2782	24.9995	4.48977								TRUE	0.259181	TRUE	3	21	Amp		0.994674	N	N	Y	N	N	N	N	N	82.1506	N		N		N
79	G7	FALSE	Sample 1	Target 1	UNKNOWN	SYBR	None	27.2371	24.9995	4.48977								TRUE	0.259181	TRUE	3	22	Amp		0.995261	N	N	Y	N	N	N	N	N	82.155	N		N		N
80	G8	FALSE	Sample 1	Target 1	UNKNOWN	SYBR	None	27.5612	24.9995	4.48977								TRUE	0.259181	TRUE	3	21	Amp		0.995755	N	N	Y	N	N	N	N	N	82.155	N		N		N
81	G9	FALSE	Sample 1	Target 1	UNKNOWN	SYBR	None	26.1434	24.9995	4.48977								TRUE	0.259181	TRUE	3	21	Amp		0.995166	N	N	Y	N	N	N	N	N	82.1759	N		N		N
82	G10	FALSE	Sample 1	Target 1	UNKNOWN	SYBR	None	26.2651	24.9995	4.48977								TRUE	0.259181	TRUE	3	20	Amp		0.994982	N	N	Y	N	N	N	N	N	82.0356	N		N		N
83	G11	FALSE	Sample 1	Target 1	UNKNOWN	SYBR	None	26.4518	24.9995	4.48977								TRUE	0.259181	TRUE	3	21	Amp		0.995592	N	N	Y	N	N	N	N	N	82.0113	N		N		N
84	G12	FALSE	Sample 1	Target 1	UNKNOWN	SYBR	None	27.9675	24.9995	4.48977								TRUE	0.259181	TRUE	3	20	Amp		0.994779	N	N	Y	N	N	N	N	N	82.1515	N		N		N
85	H1	FALSE	Sample 1	Target 1	UNKNOWN	SYBR	None	9.27015	24.9995	4.48977								TRUE	0.259181	TRUE	3	7	No Amp		0	Y	N	Y	Y	N	N	Y	N	82.574	Y		N		N
86	H2	FALSE	Sample 1	Target 1	UNKNOWN	SYBR	None	18.2901	24.9995	4.48977								TRUE	0.259181	TRUE	3	17	No Amp		0	Y	N	Y	Y	N	N	Y	N	78.7885	Y		N		N
87	H3	FALSE	Sample 1	Target 1	UNKNOWN	SYBR	None	20.6094	24.9995	4.48977								TRUE	0.259181	TRUE	3	19	No Amp		0	Y	N	Y	N	Y	N	Y	N	60.1412	Y		Y		N
88	H4	FALSE	Sample 1	Target 1	UNKNOWN	SYBR	None	17.9861	24.9995	4.48977								TRUE	0.259181	TRUE	3	16	No Amp		0.484696	Y	N	Y	Y	Y	N	Y	Y	78.6779	Y		Y		N
89	H5	FALSE	Sample 1	Target 1	UNKNOWN	SYBR	None	Undetermined	24.9995	4.48977								TRUE	0.259181	TRUE	3	39	No Amp		0	Y	Y	N	N	N	N	Y	N	68.2715	Y		N		Y
90	H6	FALSE	Sample 1	Target 1	UNKNOWN	SYBR	None	Undetermined	24.9995	4.48977								TRUE	0.259181	TRUE	3	39	No Amp		0	Y	Y	N	N	N	N	Y	N	81.5899	Y		Y		N
91	H7	FALSE	Sample 1	Target 1	UNKNOWN	SYBR	None	Undetermined	24.9995	4.48977								TRUE	0.259181	TRUE	3	32	No Amp		0	Y	N	N	N	N	N	Y	N	73.3215	Y		Y		N
92	H8	FALSE	Sample 1	Target 1	UNKNOWN	SYBR	None	9.0356	24.9995	4.48977								TRUE	0.259181	TRUE	3	8	No Amp		0.458818	Y	N	Y	Y	N	Y	Y	N	82.5757	Y		N		N
93	H9	FALSE	Sample 1	Target 1	UNKNOWN	SYBR	None	17.7801	24.9995	4.48977								TRUE	0.259181	TRUE	3	16	No Amp		0	Y	N	Y	Y	N	N	Y	N	60.0009	Y		N		N
94	H10	FALSE	Sample 1	Target 1	UNKNOWN	SYBR	None	36.7856	24.9995	4.48977								TRUE	0.259181	TRUE	3	33	No Amp		0.322261	Y	N	Y	Y	N	N	Y	N	81.3338	Y		N		N
95	H11	FALSE	Sample 1	Target 1	UNKNOWN	SYBR	None	Undetermined	24.9995	4.48977								TRUE	0.259181	TRUE	3	33	No Amp		0	Y	N	N	N	N	N	Y	N	60.0014	Y		N		Y
96	H12	FALSE	Sample 1	Target 1	UNKNOWN	SYBR	None	Undetermined	24.9995	4.48977								TRUE	0.259181	TRUE	3	39	No Amp		0	Y	Y	N	N	N	N	Y	N	60.0014	Y		N		N

## Sheet: 5 gene 3D calculation 3
							Tfcp2l1					Klf2					Nanog					Nrob1					Esrrb					Gapdh				Spry2
	Tfcp2l1 CH	A1	22.9753				Tfcp2l1 CH	22.9753	3.71609	0.0760933	7.60933	Tfcp2l1 CH	26.4902	7.23106	0.00665632	0.665632	Tfcp2l1 CH	26.1537	6.89454	0.00840501	0.840501	Tfcp2l1 CH	26.2254	6.96619	0.00799776	0.799776	Tfcp2l1 CH	26.5383	7.27917	0.00643803	0.643803	Tfcp2l1 CH	19.2592			Tfcp2l1 CH	27.2008
	Tfcp2l1 DMSO	A2	23.3692				Tfcp2l1 DMSO	23.3692	3.98554	0.0631296	6.31296	Tfcp2l1 DMSO	29.8298	10.4462	0.000716788	0.0716788	Tfcp2l1 DMSO	29.4774	10.0937	0.000915126	0.0915126	Tfcp2l1 DMSO	28.9316	9.54802	0.00133586	0.133586	Tfcp2l1 DMSO	30.1707	10.7871	0.000565912	0.0565912	Tfcp2l1 DMSO	19.3836			Tfcp2l1 DMSO	28.3353
	Klf2 CH	A3	26.2257				Klf2 CH	26.2257	7.64883	0.00498278	0.498278	Klf2 CH	21.557	2.98015	0.126731	12.6731	Klf2 CH	24.272	5.69515	0.0193014	1.93014	Klf2 CH	24.4502	5.87334	0.0170587	1.70587	Klf2 CH	25.514	6.93707	0.00816079	0.816079	Klf2 CH	18.5769			Klf2 CH	26.4732
	Klf2 DMSO	A4	30.4711				Klf2 DMSO	30.4711	11.1965	0.000426111	0.0426111	Klf2 DMSO	22.1516	2.87698	0.136126	13.6126	Klf2 DMSO	27.253	7.97845	0.00396502	0.396502	Klf2 DMSO	27.9762	8.70163	0.00240186	0.240186	Klf2 DMSO	28.8495	9.57487	0.00131122	0.131122	Klf2 DMSO	19.2746			Klf2 DMSO	27.7432
	Nanog CH	A5	27.0724				Nanog CH	27.0724	7.95523	0.00402937	0.402937	Nanog CH	25.9606	6.84348	0.00870778	0.870778	Nanog CH	21.1622	2.0451	0.242305	24.2305	Nanog CH	25.3322	6.21506	0.0134611	1.34611	Nanog CH	26.0042	6.88707	0.0084486	0.84486	Nanog CH	19.1171			Nanog CH	26.9317
Tfcp2l1	Nanog DMSO	A6	30.1219				Nanog DMSO	30.1219	11.1894	0.000428204	0.0428204	Nanog DMSO	28.6522	9.71971	0.00118598	0.118598	Nanog DMSO	21.5936	2.66113	0.158096	15.8096	Nanog DMSO	27.2679	8.33539	0.00309598	0.309598	Nanog DMSO	28.6592	9.72671	0.00118024	0.118024	Nanog DMSO	18.9325			Nanog DMSO	27.2782
	Nrob1 CH	A7	27.5522				Nrob1 CH	27.5522	8.12933	0.00357131	0.357131	Nrob1 CH	26.8213	7.39837	0.00592745	0.592745	Nrob1 CH	25.5341	6.11122	0.0144657	1.44657	Nrob1 CH	22.7804	3.35757	0.09756	9.756	Nrob1 CH	27.0023	7.57941	0.00522842	0.522842	Nrob1 CH	19.4229			Nrob1 CH	27.2371
	Nrob1 DMSO	A8	31.1149				Nrob1 DMSO	31.1149	11.5283	0.000338552	0.0338552	Nrob1 DMSO	29.7897	10.2031	0.000848312	0.0848312	Nrob1 DMSO	30.8687	11.2821	0.000401562	0.0401562	Nrob1 DMSO	23.3489	3.76232	0.0736936	7.36936	Nrob1 DMSO	30.8591	11.2725	0.000404231	0.0404231	Nrob1 DMSO	19.5866			Nrob1 DMSO	27.5612
	Esrrb CH	A9	25.9678				Esrrb CH	25.9678	7.13889	0.00709546	0.709546	Esrrb CH	25.9639	7.13501	0.00711456	0.711456	Esrrb CH	24.6305	5.80154	0.0179292	1.79292	Esrrb CH	24.0616	5.23271	0.0265949	2.65949	Esrrb CH	22.8258	3.99685	0.0626365	6.26365	Esrrb CH	18.8289			Esrrb CH	26.1434
	Esrrb DMSO	A10	28.1377				Esrrb DMSO	28.1377	9.26065	0.00163029	0.163029	Esrrb DMSO	27.2338	8.35676	0.00305046	0.305046	Esrrb DMSO	27.2292	8.35216	0.00306021	0.306021	Esrrb DMSO	24.6416	5.76461	0.0183941	1.83941	Esrrb DMSO	23.0933	4.21625	0.0537999	5.37999	Esrrb DMSO	18.877			Esrrb DMSO	26.2651
	ES CH	A11	25.6529				ES CH	25.6529	6.65059	0.00995341	0.995341	ES CH	24.896	5.89375	0.0168192	1.68192	ES CH	24.2456	5.24335	0.0263994	2.63994	ES CH	24.9833	5.981	0.0158322	1.58322	ES CH	25.3074	6.30515	0.0126463	1.26463	ES CH	19.0023			ES CH	26.4518
	ES DMSO	A12	29.8703				ES DMSO	29.8703	10.496	0.000692457	0.0692457	ES DMSO	28.5573	9.18298	0.00172048	0.172048	ES DMSO	28.7878	9.41357	0.00146633	0.146633	ES DMSO	28.6525	9.27827	0.00161051	0.161051	ES DMSO	28.8577	9.48346	0.00139699	0.139699	ES DMSO	19.3743			ES DMSO	27.9675
	Tfcp2l1 CH	B1	26.4902
	Tfcp2l1 DMSO	B2	29.8298
	Klf2 CH	B3	21.557
	Klf2 DMSO	B4	22.1516
Klf2	Nanog CH	B5	25.9606
	Nanog DMSO	B6	28.6522
	Nrob1 CH	B7	26.8213
	Nrob1 DMSO	B8	29.7897
	Esrrb CH	B9	25.9639
	Esrrb DMSO	B10	27.2338
	ES CH	B11	24.896
	ES DMSO	B12	28.5573
	Tfcp2l1 CH	C1	26.1537
	Tfcp2l1 DMSO	C2	29.4774
	Klf2 CH	C3	24.272
	Klf2 DMSO	C4	27.253
	Nanog CH	C5	21.1622
Nanog	Nanog DMSO	C6	21.5936
	Nrob1 CH	C7	25.5341
	Nrob1 DMSO	C8	30.8687
	Esrrb CH	C9	24.6305
	Esrrb DMSO	C10	27.2292
	ES CH	C11	24.2456
	ES DMSO	C12	28.7878
	Tfcp2l1 CH	D1	26.2254
	Tfcp2l1 DMSO	D2	28.9316
	Klf2 CH	D3	24.4502
	Klf2 DMSO	D4	27.9762
	Nanog CH	D5	25.3322
Nrob1	Nanog DMSO	D6	27.2679
	Nrob1 CH	D7	22.7804
	Nrob1 DMSO	D8	23.3489
	Esrrb CH	D9	24.0616
	Esrrb DMSO	D10	24.6416
	ES CH	D11	24.9833
	ES DMSO	D12	28.6525
	Tfcp2l1 CH	E1	26.5383
	Tfcp2l1 DMSO	E2	30.1707										Gapdh
	Klf2 CH	E3	25.514					Tfcp2l1 CH	27.2008	7.94167	0.00406743	0.406743	Tfcp2l1 CH	19.2592
	Klf2 DMSO	E4	28.8495					Tfcp2l1 DMSO	28.3353	8.95167	0.00201966	0.201966	Tfcp2l1 DMSO	19.3836
	Nanog CH	E5	26.0042					Klf2 CH	26.4732	7.89635	0.00419723	0.419723	Klf2 CH	18.5769
Esrrb	Nanog DMSO	E6	28.6592					Klf2 DMSO	27.7432	8.46863	0.00282285	0.282285	Klf2 DMSO	19.2746
	Nrob1 CH	E7	27.0023					Nanog CH	26.9317	7.8146	0.00444193	0.444193	Nanog CH	19.1171
	Nrob1 DMSO	E8	30.8591				Spry2	Nanog DMSO	27.2782	8.3457	0.00307393	0.307393	Nanog DMSO	18.9325
	Esrrb CH	E9	22.8258					Nrob1 CH	27.2371	7.81424	0.00444304	0.444304	Nrob1 CH	19.4229
	Esrrb DMSO	E10	23.0933					Nrob1 DMSO	27.5612	7.97454	0.00397579	0.397579	Nrob1 DMSO	19.5866
	ES CH	E11	25.3074					Esrrb CH	26.1434	7.31447	0.00628239	0.628239	Esrrb CH	18.8289
	ES DMSO	E12	28.8577					Esrrb DMSO	26.2651	7.38811	0.00596978	0.596978	Esrrb DMSO	18.877
	Tfcp2l1 CH	F1	19.2592					ES CH	26.4518	7.44953	0.00572094	0.572094	ES CH	19.0023
	Tfcp2l1 DMSO	F2	19.3836					ES DMSO	27.9675	8.5932	0.00258934	0.258934	ES DMSO	19.3743
	Klf2 CH	F3	18.5769
	Klf2 DMSO	F4	19.2746
	Nanog CH	F5	19.1171
Gapdh	Nanog DMSO	F6	18.9325
	Nrob1 CH	F7	19.4229
	Nrob1 DMSO	F8	19.5866
	Esrrb CH	F9	18.8289
	Esrrb DMSO	F10	18.877
	ES CH	F11	19.0023
	ES DMSO	F12	19.3743
	Tfcp2l1 CH	G1	27.2008
	Tfcp2l1 DMSO	G2	28.3353
	Klf2 CH	G3	26.4732
	Klf2 DMSO	G4	27.7432
	Nanog CH	G5	26.9317
Spry2	Nanog DMSO	G6	27.2782
	Nrob1 CH	G7	27.2371
	Nrob1 DMSO	G8	27.5612
	Esrrb CH	G9	26.1434
	Esrrb DMSO	G10	26.2651
	ES CH	G11	26.4518
	ES DMSO	G12	27.9675

## Sheet: Combine 1 2 3
R
	Tfcp2l1						Klf2						Nanog						Nrob1						Esrrb
	Tfcp2l1 CH	7.60933	7.38171	6.7486	7.24654	0.446001	Tfcp2l1 CH	0.665632	0.563817	0.697928	0.642459	0.0699938	Tfcp2l1 CH	0.840501	0.774666	0.881767	0.832312	0.0540181	Tfcp2l1 CH	0.799776	0.824265	0.928847	0.850963	0.0685522	Tfcp2l1 CH	0.643803	0.571403	0.568656	0.594621	0.0426152
	Tfcp2l1 DMSO	6.31296	7.19367	5.16269	6.22311	1.01846	Tfcp2l1 DMSO	0.0716788	0.0519546	0.0713871	0.0650068	0.0113045	Tfcp2l1 DMSO	0.0915126	0.0881973	0.091772	0.0904939	0.0019932	Tfcp2l1 DMSO	0.133586	0.0802935	0.10461	0.106163	0.0266801	Tfcp2l1 DMSO	0.0565912	0.0437831	0.0550719	0.0518154	0.00699754
	Klf2 CH	0.498278	0.499871	0.448054	0.482068	0.0294678	Klf2 CH	12.6731	13.9012	18.2102	14.9282	2.90787	Klf2 CH	1.93014	2.28969	1.82191	2.01391	0.244885	Klf2 CH	1.70587	1.50765	1.64105	1.61819	0.101072	Klf2 CH	0.816079	0.824917	0.891802	0.844266	0.0414037
	Klf2 DMSO	0.0426111	0.0535066	0.0593175	0.0518118	0.00848114	Klf2 DMSO	13.6126	13.4904	15.4366	14.1799	1.09009	Klf2 DMSO	0.396502	0.507139	0.370788	0.42481	0.072449	Klf2 DMSO	0.240186	0.257474	0.251351	0.24967	0.00876549	Klf2 DMSO	0.131122	0.136346	0.131916	0.133128	0.00281516
	Nanog CH	0.402937	0.425212	0.428574	0.418907	0.0139328	Nanog CH	0.870778	0.787725	0.911508	0.85667	0.063086	Nanog CH	24.2305	23.0832	24.5334	23.949	0.764974	Nanog CH	1.34611	1.29042	1.45922	1.36525	0.0860117	Nanog CH	0.84486	0.742809	0.748513	0.778728	0.0573434
	Nanog DMSO	0.0428204	0.0348472	0.0406049	0.0394242	0.00411564	Nanog DMSO	0.118598	0.110188	0.214647	0.147811	0.0580346	Nanog DMSO	15.8096	20.3336	19.7916	18.6449	2.4704	Nanog DMSO	0.309598	0.364456	0.389199	0.354418	0.0407389	Nanog DMSO	0.118024	0.0771964	0.103154	0.0994582	0.0206631
	Nrob1 CH	0.357131	0.358307	0.450549	0.388662	0.0535984	Nrob1 CH	0.592745	0.626826	0.760169	0.659913	0.0884801	Nrob1 CH	1.44657	1.49671	1.68063	1.5413	0.123241	Nrob1 CH	9.756	8.78878	8.96424	9.16967	0.515297	Nrob1 CH	0.522842	0.577999	0.55351	0.55145	0.027636
	Nrob1 DMSO	0.0338552	0.0284737	0.0373306	0.0332198	0.0044625	Nrob1 DMSO	0.0848312	0.0919242	0.0303994	0.0690516	0.0336612	Nrob1 DMSO	0.0401562	0.0967344	0.0075433	0.0481446	0.045129	Nrob1 DMSO	7.36936	14.5227	7.57468	9.82223	4.07198	Nrob1 DMSO	0.0404231	0.0781144	0.0544203	0.0576526	0.0190524
	Esrrb CH	0.709546	0.607902	0.936991	0.75148	0.168504	Esrrb CH	0.711456	0.762744	1.09459	0.856263	0.207983	Esrrb CH	1.79292	1.74821	2.32974	1.95696	0.323613	Esrrb CH	2.65949	2.68308	3.05123	2.79793	0.219681	Esrrb CH	6.26365	6.65513	6.82539	6.58139	0.288041
	Esrrb DMSO	0.163029	0.136912	0.134813	0.144918	0.0157198	Esrrb DMSO	0.305046	0.229776	0.274282	0.269701	0.0378436	Esrrb DMSO	0.306021	0.380097	0.298638	0.328252	0.0450506	Esrrb DMSO	1.83941	1.83095	1.87078	1.84705	0.0209827	Esrrb DMSO	5.37999	5.73553	4.96105	5.35886	0.38767
	ES CH	0.995341	0.986561	1.11682	1.03291	0.0728056	ES CH	1.68192	1.26981	1.67779	1.54317	0.236745	ES CH	2.63994	2.7481	2.60583	2.66462	0.0742771	ES CH	1.58322	1.91904	1.6565	1.71959	0.176578	ES CH	1.26463	1.28921	1.37268	1.30884	0.0566387
	ES DMSO	0.0692457	0.111784	0.116534	0.0991878	0.0260392	ES DMSO	0.172048	0.174157	0.34753	0.231245	0.100711	ES DMSO	0.146633	0.204062	0.275341	0.208679	0.0644781	ES DMSO	0.161051	0.208966	0.278476	0.216164	0.0590425	ES DMSO	0.139699	0.112615	0.168221	0.140178	0.0278062
						Average	Stdev
		Tfcp2l1 CH	0.406743	0.371475	0.33423	0.370816	0.0362609
		Tfcp2l1 DMSO	0.201966	0.217556	0.281814	0.233779	0.042324
		Klf2 CH	0.419723	0.501504	0.473436	0.464888	0.0415548
		Klf2 DMSO	0.282285	0.236194	0.255564	0.258014	0.0231426
		Nanog CH	0.444193	0.452724	0.434433	0.443783	0.00915234
	Spry2	Nanog DMSO	0.307393	0.268148	0.247336	0.274292	0.0304964
		Nrob1 CH	0.444304	0.354537	0.402882	0.400574	0.044928
		Nrob1 DMSO	0.397579	0.511105	0.675654	0.528113	0.139816																CH	dmso
		Esrrb CH	0.628239	0.513654	0.737482	0.626459	0.111925															Tfcp2l1	7.24654	6.22311
		Esrrb DMSO	0.596978	0.487764	0.624985	0.569909	0.0725046															Klf2	0.482068	0.0518118
		ES CH	0.572094	0.655301	0.737872	0.655089	0.0828889															Nanog	0.418907	0.0394242
		ES DMSO	0.258934	0.33318	0.28598	0.292698	0.0375762															Nrob1	0.388662	0.0332198
																						Esrrb	0.75148	0.144918
																						ES	1.03291	0.0991878
		Average	Stdev
	Esrrb CH	0.626459	0.111925
	Esrrb DMSO	0.569909	0.0725046
	ES CH	0.655089	0.0828889
	ES DMSO	0.292698	0.0375762
		CH	DMSO
	Esrrb OE	0.626459	0.569909	0.111925	0.0725046
	Control ESCs	0.655089	0.292698	0.0828889	0.0375762
		CH	DMSO						CH	DMSO						CH	DMSO						CH	DMSO					CH	DMSO
	Tfcp2l1 OE	7.24654	6.22311	0.446001	1.01846			Tfcp2l1 OE	0.642459	0.0650068	0.0699938	0.0113045			Tfcp2l1 OE	0.832312	0.0904939	0.0540181	0.0019932			Tfcp2l1 OE	0.850963	0.106163	0.0685522	0.0266801		Tfcp2l1 OE	0.594621	0.0518154	0.0426152	0.00699754
	Klf2 OE	0.482068	0.0518118	0.0294678	0.00848114			Klf2 OE	14.9282	14.1799	2.90787	1.09009			Klf2 OE	2.01391	0.42481	0.244885	0.072449			Klf2 OE	1.61819	0.24967	0.101072	0.00876549		Klf2 OE	0.844266	0.133128	0.0414037	0.00281516
	Nanog OE	0.418907	0.0394242	0.0139328	0.00411564			Nanog OE	0.85667	0.147811	0.063086	0.0580346			Nanog OE	23.949	18.6449	0.764974	2.4704			Nanog OE	1.36525	0.354418	0.0860117	0.0407389		Nanog OE	0.778728	0.0994582	0.0573434	0.0206631
	Nrob1 OE	0.388662	0.0332198	0.0535984	0.0044625			Nrob1 OE	0.659913	0.0690516	0.0884801	0.0336612			Nrob1 OE	1.5413	0.0481446	0.123241	0.045129			Nrob1 OE	9.16967	9.82223	0.515297	4.07198		Nrob1 OE	0.55145	0.0576526	0.027636	0.0190524
	Esrrb OE	0.75148	0.144918	0.168504	0.0157198			Esrrb OE	0.856263	0.269701	0.207983	0.0378436			Esrrb OE	1.95696	0.328252	0.323613	0.0450506			Esrrb OE	2.79793	1.84705	0.219681	0.0209827		Esrrb OE	6.58139	5.35886	0.288041	0.38767
	Control ESCs	1.03291	0.0991878	0.0728056	0.0260392			Control ESCs	1.54317	0.231245	0.236745	0.100711			Control ESCs	2.66462	0.208679	0.0742771	0.0644781			Control ESCs	1.71959	0.216164	0.176578	0.0590425		Control ESCs	1.30884	0.140178	0.0566387	0.0278062
		CH	DMSO						CH	DMSO							CH	DMSO					CH	DMSO
	Tfcp2l1 OE	7.24654	6.22311	0.446001	1.01846			Klf2 OE	14.9282	14.1799	2.90787	1.09009				Nanog OE	23.949	18.6449	0.764974	2.4704		Nrob1 OE	9.16967	9.82223	0.515297	4.07198				CH	DMSO
	Control ESCs	1.03291	0.0991878	0.0728056	0.0260392			Control ESCs	1.54317	0.231245	0.236745	0.100711				Control ESCs	2.66462	0.208679	0.0742771	0.0644781		Control ESCs	1.71959	0.216164	0.176578	0.0590425			Esrrb OE	6.58139	5.35886	0.288041	0.38767
																													Control ESCs	1.30884	0.140178	0.0566387	0.0278062
