# Supplementary material for: Wnt/Beta-catenin/Esrrb signalling controls the tissue-scale reorganization and maintenance of the pluripotent lineage during murine embryonic diapause
Source: Nat Commun. 2020 Oct 30;11:5499. doi: 10.1038/s41467-020-19353-0 (PMC7603494; doi:10.1038/s41467-020-19353-0)
Supplement: Supplementary file 10 — Source Data [file 41467_2020_19353_MOESM10_ESM.zip › Supplementary Fig. 4e 0h.xlsx]

## Sheet: 4 Gene OE Raw data
Block Type	96-Well 0.1-mL Block
Calibration Background is expired	No
Calibration Background performed on	09-18-2019
Calibration Pure Dye ABY is expired	No
Calibration Pure Dye ABY performed on	09-18-2019
Calibration Pure Dye FAM is expired	No
Calibration Pure Dye FAM performed on	09-18-2019
Calibration Pure Dye JUN is expired	No
Calibration Pure Dye JUN performed on	09-18-2019
Calibration Pure Dye NED is expired	No
Calibration Pure Dye NED performed on	09-18-2019
Calibration Pure Dye ROX is expired	No
Calibration Pure Dye ROX performed on	09-18-2019
Calibration Pure Dye SYBR is expired	No
Calibration Pure Dye SYBR performed on	09-18-2019
Calibration Pure Dye TAMRA is expired	No
Calibration Pure Dye TAMRA performed on	09-18-2019
Calibration Pure Dye VIC is expired	No
Calibration Pure Dye VIC performed on	09-18-2019
Calibration ROI is expired	No
Calibration ROI performed on	09-18-2019
Calibration Uniformity is expired	No
Calibration Uniformity performed on	09-18-2019
Chemistry	SYBR_GREEN
Date Created	2020-06-16 14:07:35 PM AZOST
Experiment Barcode
Experiment Comment
Experiment File Name	D:\Users\INSTR-ADMIN\Desktop\Rui F\2020-06-16_1142484 gems OE 2D.eds
Experiment Name	2020-06-16_114248
Experiment Run End Time	2020-06-16 11:23:04 AM AZOST
Experiment Type	Standard Curve
Instrument Name	272311988
Instrument Serial Number	272311988
Instrument Type	QuantStudio™ 3 System
Passive Reference	ROX
Post-read Stage/Step
Pre-read Stage/Step
Quantification Cycle Method	Ct
Signal Smoothing On	true
Stage where Melt Analysis is performed	Stage3
Stage/ Cycle where Ct Analysis is performed	Stage2, Step2
User Name
Well	Well Position	Omit	Sample Name	Target Name	Task	Reporter	Quencher	CT	Ct Mean	Ct SD	Quantity	Quantity Mean	Quantity SD	Y-Intercept	R(superscript 2)	Slope	Efficiency	Automatic Ct Threshold	Ct Threshold	Automatic Baseline	Baseline Start	Baseline End	Amp Status	Comments	Cq Conf	MTP	HIGHSD	Tm1	Tm2	Tm3	Tm4
1	A1	FALSE	Sample 1	Target 1	UNKNOWN	SYBR	None	26.1791	22.539	4.54041								TRUE	0.394495	TRUE	3	21	Amp		0.985394	N	Y	83.7151
2	A2	FALSE	Sample 1	Target 1	UNKNOWN	SYBR	None	26.236	22.539	4.54041								TRUE	0.394495	TRUE	3	20	Amp		0.990785	N	Y	83.7151
3	A3	FALSE	Sample 1	Target 1	UNKNOWN	SYBR	None	26.307	22.539	4.54041								TRUE	0.394495	TRUE	3	20	Amp		0.9888	N	Y	83.9132
4	A4	FALSE	Sample 1	Target 1	UNKNOWN	SYBR	None	31.8585	22.539	4.54041								TRUE	0.394495	TRUE	3	26	Amp		0.992833	N	Y	84.1962
5	A5	FALSE	Sample 1	Target 1	UNKNOWN	SYBR	None	32.9897	22.539	4.54041								TRUE	0.394495	TRUE	3	27	Amp		0.987883	Y	Y	83.5893	76.3856
6	A6	FALSE	Sample 1	Target 1	UNKNOWN	SYBR	None	34.1252	22.539	4.54041								TRUE	0.394495	TRUE	3	26	Amp		0.988404	N	Y	84.0131
7	A7	FALSE	Sample 1	Target 1	UNKNOWN	SYBR	None	26.6619	22.539	4.54041								TRUE	0.394495	TRUE	3	20	Amp		0.993971	N	Y	83.745
8	A8	FALSE	Sample 1	Target 1	UNKNOWN	SYBR	None	26.6833	22.539	4.54041								TRUE	0.394495	TRUE	3	20	Amp		0.993957	N	Y	83.8864
9	A9	FALSE	Sample 1	Target 1	UNKNOWN	SYBR	None	32.9127	22.539	4.54041								TRUE	0.394495	TRUE	3	26	Amp		0.992096	N	Y	84.1856
10	A10	FALSE	Sample 1	Target 1	UNKNOWN	SYBR	None	27.4136	22.539	4.54041								TRUE	0.394495	TRUE	3	21	Amp		0.990986	N	Y	84.0441
11	A11	FALSE	Sample 1	Target 1	UNKNOWN	SYBR	None	19.0538	22.539	4.54041								TRUE	0.394495	TRUE	3	13	Amp		0.988776	N	Y	83.0268
12	A12	FALSE	Sample 1	Target 1	UNKNOWN	SYBR	None	21.0107	22.539	4.54041								TRUE	0.394495	TRUE	3	16	Amp		0.971227	N	Y	83.0268
13	B1	FALSE	Sample 1	Target 1	UNKNOWN	SYBR	None	23.8959	22.539	4.54041								TRUE	0.394495	TRUE	3	17	Amp		0.991202	N	Y	80.6096
14	B2	FALSE	Sample 1	Target 1	UNKNOWN	SYBR	None	24.0863	22.539	4.54041								TRUE	0.394495	TRUE	3	16	Amp		0.990391	N	Y	80.6096
15	B3	FALSE	Sample 1	Target 1	UNKNOWN	SYBR	None	23.93	22.539	4.54041								TRUE	0.394495	TRUE	3	17	Amp		0.994542	N	Y	80.8003
16	B4	FALSE	Sample 1	Target 1	UNKNOWN	SYBR	None	28.9871	22.539	4.54041								TRUE	0.394495	TRUE	3	22	Amp		0.995509	N	Y	80.8003
17	B5	FALSE	Sample 1	Target 1	UNKNOWN	SYBR	None	29.2605	22.539	4.54041								TRUE	0.394495	TRUE	3	23	Amp		0.99225	N	Y	80.7643
18	B6	FALSE	Sample 1	Target 1	UNKNOWN	SYBR	None	28.505	22.539	4.54041								TRUE	0.394495	TRUE	3	21	Amp		0.993586	N	Y	80.7643
19	B7	FALSE	Sample 1	Target 1	UNKNOWN	SYBR	None	25.1499	22.539	4.54041								TRUE	0.394495	TRUE	3	19	Amp		0.993234	N	Y	80.777
20	B8	FALSE	Sample 1	Target 1	UNKNOWN	SYBR	None	24.7213	22.539	4.54041								TRUE	0.394495	TRUE	3	19	Amp		0.995523	N	Y	80.6356
21	B9	FALSE	Sample 1	Target 1	UNKNOWN	SYBR	None	27.828	22.539	4.54041								TRUE	0.394495	TRUE	3	21	Amp		0.994797	N	Y	80.7912
22	B10	FALSE	Sample 1	Target 1	UNKNOWN	SYBR	None	33.8485	22.539	4.54041								TRUE	0.394495	TRUE	3	27	Amp		0.993108	N	Y	80.9326
23	B11	FALSE	Sample 1	Target 1	UNKNOWN	SYBR	None	19.6838	22.539	4.54041								TRUE	0.394495	TRUE	3	14	Amp		0.986693	N	Y	82.8856
24	B12	FALSE	Sample 1	Target 1	UNKNOWN	SYBR	None	19.9664	22.539	4.54041								TRUE	0.394495	TRUE	3	14	Amp		0.992458	N	Y	83.0268
25	C1	FALSE	Sample 1	Target 1	UNKNOWN	SYBR	None	18.2083	22.539	4.54041								TRUE	0.394495	TRUE	3	12	Amp		0.981617	N	Y	83.0093
26	C2	FALSE	Sample 1	Target 1	UNKNOWN	SYBR	None	18.3375	22.539	4.54041								TRUE	0.394495	TRUE	3	12	Amp		0.991505	N	Y	83.0093
27	C3	FALSE	Sample 1	Target 1	UNKNOWN	SYBR	None	18.4033	22.539	4.54041								TRUE	0.394495	TRUE	3	12	Amp		0.988283	N	Y	83.2057
28	C4	FALSE	Sample 1	Target 1	UNKNOWN	SYBR	None	32.5055	22.539	4.54041								TRUE	0.394495	TRUE	3	26	Amp		0.992001	Y	Y	83.3472	75.9895
29	C5	FALSE	Sample 1	Target 1	UNKNOWN	SYBR	None	32.6255	22.539	4.54041								TRUE	0.394495	TRUE	3	26	Amp		0.993674	N	Y	83.1656
30	C6	FALSE	Sample 1	Target 1	UNKNOWN	SYBR	None	32.7018	22.539	4.54041								TRUE	0.394495	TRUE	3	26	Amp		0.993078	Y	Y	83.3068	73.9843
31	C7	FALSE	Sample 1	Target 1	UNKNOWN	SYBR	None	19.2841	22.539	4.54041								TRUE	0.394495	TRUE	3	13	Amp		0.991621	N	Y	83.0383
32	C8	FALSE	Sample 1	Target 1	UNKNOWN	SYBR	None	19.8574	22.539	4.54041								TRUE	0.394495	TRUE	3	13	Amp		0.99331	N	Y	83.0383
33	C9	FALSE	Sample 1	Target 1	UNKNOWN	SYBR	None	31.2406	22.539	4.54041								TRUE	0.394495	TRUE	3	25	Amp		0.992362	N	Y	83.0541
34	C10	FALSE	Sample 1	Target 1	UNKNOWN	SYBR	None	27.8133	22.539	4.54041								TRUE	0.394495	TRUE	3	21	Amp		0.994359	N	Y	83.1955
35	C11	FALSE	Sample 1	Target 1	UNKNOWN	SYBR	None	19.2747	22.539	4.54041								TRUE	0.394495	TRUE	3	13	Amp		0.988068	N	Y	82.8856
36	C12	FALSE	Sample 1	Target 1	UNKNOWN	SYBR	None	19.7979	22.539	4.54041								TRUE	0.394495	TRUE	3	13	Amp		0.986022	N	Y	82.8856
37	D1	FALSE	Sample 1	Target 1	UNKNOWN	SYBR	None	20.0041	22.539	4.54041								TRUE	0.394495	TRUE	3	14	Amp		0.983218	N	Y	82.8681
38	D2	FALSE	Sample 1	Target 1	UNKNOWN	SYBR	None	20.1937	22.539	4.54041								TRUE	0.394495	TRUE	3	14	Amp		0.98928	N	Y	82.8681
39	D3	FALSE	Sample 1	Target 1	UNKNOWN	SYBR	None	20.2419	22.539	4.54041								TRUE	0.394495	TRUE	3	14	Amp		0.985911	N	Y	83.0642
40	D4	FALSE	Sample 1	Target 1	UNKNOWN	SYBR	None	27.6521	22.539	4.54041								TRUE	0.394495	TRUE	3	20	Amp		0.993332	N	Y	83.0642
41	D5	FALSE	Sample 1	Target 1	UNKNOWN	SYBR	None	27.699	22.539	4.54041								TRUE	0.394495	TRUE	3	21	Amp		0.99436	N	Y	83.0243
42	D6	FALSE	Sample 1	Target 1	UNKNOWN	SYBR	None	27.6052	22.539	4.54041								TRUE	0.394495	TRUE	3	20	Amp		0.99299	N	Y	83.0243
43	D7	FALSE	Sample 1	Target 1	UNKNOWN	SYBR	None	23.3758	22.539	4.54041								TRUE	0.394495	TRUE	3	17	Amp		0.990344	N	Y	82.897
44	D8	FALSE	Sample 1	Target 1	UNKNOWN	SYBR	None	26.223	22.539	4.54041								TRUE	0.394495	TRUE	3	19	Amp		0.992255	N	Y	83.0383
45	D9	FALSE	Sample 1	Target 1	UNKNOWN	SYBR	None	27.221	22.539	4.54041								TRUE	0.394495	TRUE	3	21	Amp		0.992275	N	Y	83.0541
46	D10	FALSE	Sample 1	Target 1	UNKNOWN	SYBR	None	28.5389	22.539	4.54041								TRUE	0.394495	TRUE	3	21	Amp		0.99067	N	Y	83.0541
47	D11	FALSE	Sample 1	Target 1	UNKNOWN	SYBR	None	19.6076	22.539	4.54041								TRUE	0.394495	TRUE	3	13	Amp		0.992643	N	Y	82.7443
48	D12	FALSE	Sample 1	Target 1	UNKNOWN	SYBR	None	19.9087	22.539	4.54041								TRUE	0.394495	TRUE	3	14	Amp		0.987022	N	Y	82.8856
49	E1	FALSE	Sample 1	Target 1	UNKNOWN	SYBR	None	18.9906	22.539	4.54041								TRUE	0.394495	TRUE	3	13	Amp		0.98838	N	Y	82.727
50	E2	FALSE	Sample 1	Target 1	UNKNOWN	SYBR	None	19.0967	22.539	4.54041								TRUE	0.394495	TRUE	3	13	Amp		0.991031	N	Y	82.727
51	E3	FALSE	Sample 1	Target 1	UNKNOWN	SYBR	None	18.8801	22.539	4.54041								TRUE	0.394495	TRUE	3	13	Amp		0.994686	N	Y	82.7812
52	E4	FALSE	Sample 1	Target 1	UNKNOWN	SYBR	None	20.4386	22.539	4.54041								TRUE	0.394495	TRUE	3	14	Amp		0.994013	N	Y	82.7812
53	E5	FALSE	Sample 1	Target 1	UNKNOWN	SYBR	None	20.4729	22.539	4.54041								TRUE	0.394495	TRUE	3	13	Amp		0.994461	N	Y	82.7418
54	E6	FALSE	Sample 1	Target 1	UNKNOWN	SYBR	None	20.4291	22.539	4.54041								TRUE	0.394495	TRUE	3	14	Amp		0.992548	N	Y	82.7418
55	E7	FALSE	Sample 1	Target 1	UNKNOWN	SYBR	None	19.7537	22.539	4.54041								TRUE	0.394495	TRUE	3	14	Amp		0.99359	N	Y	82.7557
56	E8	FALSE	Sample 1	Target 1	UNKNOWN	SYBR	None	19.7952	22.539	4.54041								TRUE	0.394495	TRUE	3	14	Amp		0.993201	N	Y	82.7557
57	E9	FALSE	Sample 1	Target 1	UNKNOWN	SYBR	None	19.7259	22.539	4.54041								TRUE	0.394495	TRUE	3	13	Amp		0.993356	N	Y	82.7713
58	E10	FALSE	Sample 1	Target 1	UNKNOWN	SYBR	None	19.5543	22.539	4.54041								TRUE	0.394495	TRUE	3	13	Amp		0.992783	N	Y	82.7713
59	E11	FALSE	Sample 1	Target 1	UNKNOWN	SYBR	None	19.5704	22.539	4.54041								TRUE	0.394495	TRUE	3	14	Amp		0.990207	N	Y	82.7443
60	E12	FALSE	Sample 1	Target 1	UNKNOWN	SYBR	None	20.3101	22.539	4.54041								TRUE	0.394495	TRUE	3	14	Amp		0.988945	N	Y	82.7443
61	F1	FALSE	Sample 1	Target 1	UNKNOWN	SYBR	None	19.133	22.539	4.54041								TRUE	0.394495	TRUE	3	13	Amp		0.98794	N	Y	82.727
62	F2	FALSE	Sample 1	Target 1	UNKNOWN	SYBR	None	19.2759	22.539	4.54041								TRUE	0.394495	TRUE	3	13	Amp		0.992376	N	Y	82.727
63	F3	FALSE	Sample 1	Target 1	UNKNOWN	SYBR	None	19.226	22.539	4.54041								TRUE	0.394495	TRUE	3	13	Amp		0.989435	N	Y	82.7812
64	F4	FALSE	Sample 1	Target 1	UNKNOWN	SYBR	None	20.3845	22.539	4.54041								TRUE	0.394495	TRUE	3	14	Amp		0.993308	N	Y	82.7812
65	F5	FALSE	Sample 1	Target 1	UNKNOWN	SYBR	None	20.4657	22.539	4.54041								TRUE	0.394495	TRUE	3	14	Amp		0.990996	N	Y	82.7418
66	F6	FALSE	Sample 1	Target 1	UNKNOWN	SYBR	None	20.389	22.539	4.54041								TRUE	0.394495	TRUE	3	14	Amp		0.993413	N	Y	82.7418
67	F7	FALSE	Sample 1	Target 1	UNKNOWN	SYBR	None	20.212	22.539	4.54041								TRUE	0.394495	TRUE	3	14	Amp		0.992656	N	Y	82.7557
68	F8	FALSE	Sample 1	Target 1	UNKNOWN	SYBR	None	19.8554	22.539	4.54041								TRUE	0.394495	TRUE	3	14	Amp		0.993223	N	Y	82.7557
69	F9	FALSE	Sample 1	Target 1	UNKNOWN	SYBR	None	19.5358	22.539	4.54041								TRUE	0.394495	TRUE	3	13	Amp		0.991965	N	Y	82.7713
70	F10	FALSE	Sample 1	Target 1	UNKNOWN	SYBR	None	19.1718	22.539	4.54041								TRUE	0.394495	TRUE	3	13	Amp		0.99021	N	Y	82.7713
71	F11	FALSE	Sample 1	Target 1	UNKNOWN	SYBR	None	19.395	22.539	4.54041								TRUE	0.394495	TRUE	3	13	Amp		0.990177	N	Y	82.7443
72	F12	FALSE	Sample 1	Target 1	UNKNOWN	SYBR	None	20.0353	22.539	4.54041								TRUE	0.394495	TRUE	3	14	Amp		0.977932	N	Y	82.7443
73	G1	FALSE	Sample 1	Target 1	UNKNOWN	SYBR	None	19.2444	22.539	4.54041								TRUE	0.394495	TRUE	3	13	Amp		0.981549	N	Y	82.727
74	G2	FALSE	Sample 1	Target 1	UNKNOWN	SYBR	None	19.2376	22.539	4.54041								TRUE	0.394495	TRUE	3	13	Amp		0.990729	N	Y	82.727
75	G3	FALSE	Sample 1	Target 1	UNKNOWN	SYBR	None	19.232	22.539	4.54041								TRUE	0.394495	TRUE	3	13	Amp		0.992058	N	Y	82.6398
76	G4	FALSE	Sample 1	Target 1	UNKNOWN	SYBR	None	20.3668	22.539	4.54041								TRUE	0.394495	TRUE	3	14	Amp		0.990022	N	Y	82.7812
77	G5	FALSE	Sample 1	Target 1	UNKNOWN	SYBR	None	20.4929	22.539	4.54041								TRUE	0.394495	TRUE	3	14	Amp		0.988195	N	Y	82.7418
78	G6	FALSE	Sample 1	Target 1	UNKNOWN	SYBR	None	20.4267	22.539	4.54041								TRUE	0.394495	TRUE	3	14	Amp		0.991819	N	Y	82.7418
79	G7	FALSE	Sample 1	Target 1	UNKNOWN	SYBR	None	19.8792	22.539	4.54041								TRUE	0.394495	TRUE	3	14	Amp		0.992171	N	Y	82.7557
80	G8	FALSE	Sample 1	Target 1	UNKNOWN	SYBR	None	19.112	22.539	4.54041								TRUE	0.394495	TRUE	3	13	Amp		0.989906	N	Y	82.7557
81	G9	FALSE	Sample 1	Target 1	UNKNOWN	SYBR	None	19.7109	22.539	4.54041								TRUE	0.394495	TRUE	3	14	Amp		0.993377	N	Y	82.7713
82	G10	FALSE	Sample 1	Target 1	UNKNOWN	SYBR	None	18.9986	22.539	4.54041								TRUE	0.394495	TRUE	3	13	Amp		0.991608	N	Y	82.7713
83	G11	FALSE	Sample 1	Target 1	UNKNOWN	SYBR	None	19.0032	22.539	4.54041								TRUE	0.394495	TRUE	3	13	Amp		0.988034	N	Y	82.603
84	G12	FALSE	Sample 1	Target 1	UNKNOWN	SYBR	None	19.1294	22.539	4.54041								TRUE	0.394495	TRUE	3	13	Amp		0.988817	N	Y	82.7443
85	H1	FALSE	Sample 1	Target 1	UNKNOWN	SYBR	None	18.2061	22.539	4.54041								TRUE	0.394495	TRUE	3	13	Amp		0.979236	N	Y	82.727
86	H2	FALSE	Sample 1	Target 1	UNKNOWN	SYBR	None	18.3164	22.539	4.54041								TRUE	0.394495	TRUE	3	13	Amp		0.981075	N	Y	82.727
87	H3	FALSE	Sample 1	Target 1	UNKNOWN	SYBR	None	18.2463	22.539	4.54041								TRUE	0.394495	TRUE	3	13	Amp		0.990016	N	Y	82.7812
88	H4	FALSE	Sample 1	Target 1	UNKNOWN	SYBR	None	20.4291	22.539	4.54041								TRUE	0.394495	TRUE	3	14	Amp		0.991199	N	Y	82.6398
89	H5	FALSE	Sample 1	Target 1	UNKNOWN	SYBR	None	20.4362	22.539	4.54041								TRUE	0.394495	TRUE	3	14	Amp		0.992867	N	Y	82.7418
90	H6	FALSE	Sample 1	Target 1	UNKNOWN	SYBR	None	20.3906	22.539	4.54041								TRUE	0.394495	TRUE	3	14	Amp		0.991704	N	Y	82.7418
91	H7	FALSE	Sample 1	Target 1	UNKNOWN	SYBR	None	20.0295	22.539	4.54041								TRUE	0.394495	TRUE	3	13	Amp		0.990433	N	Y	82.6143
92	H8	FALSE	Sample 1	Target 1	UNKNOWN	SYBR	None	20.9239	22.539	4.54041								TRUE	0.394495	TRUE	3	15	Amp		0.993365	N	Y	82.6143
93	H9	FALSE	Sample 1	Target 1	UNKNOWN	SYBR	None	19.5969	22.539	4.54041								TRUE	0.394495	TRUE	3	13	Amp		0.978913	N	Y	82.6298
94	H10	FALSE	Sample 1	Target 1	UNKNOWN	SYBR	None	19.9015	22.539	4.54041								TRUE	0.394495	TRUE	3	13	Amp		0.988574	N	Y	82.7713
95	H11	FALSE	Sample 1	Target 1	UNKNOWN	SYBR	None	19.3072	22.539	4.54041								TRUE	0.394495	TRUE	3	13	Amp		0.983917	N	Y	82.7443
96	H12	FALSE	Sample 1	Target 1	UNKNOWN	SYBR	None	19.4117	22.539	4.54041								TRUE	0.394495	TRUE	3	13	Amp		0.967211	N	Y	82.7443

## Sheet: 4 Gene OE calculation
				CT value			dCT value		*100				Average	Stdev
		Krt18-Krt18_OE	A1	26.1791		Krt18-Krt18_OE	7.18848	0.00685572	0.685572			Krt18 OE	0.65869	0.0681943
		Krt18-Krt18_OE	A2	26.236		Krt18-Krt18_OE	7.13929	0.00709347	0.709347			Control ESCs	0.0203653	0.0147613
		Krt18-Krt18_OE	A3	26.307		Krt18-Krt18_OE	7.42687	0.00581152	0.581152
		Krt18-ES	A4	31.8585		Krt18-ES	11.4199	0.000364979	0.0364979
		Krt18-ES	A5	32.9897		Krt18-ES	12.5168	0.000170635	0.0170635
		Krt18-ES	A6	34.1252		Krt18-ES	13.6961	7.53452e-05	0.00753452
		Ntn1-Ntn1_OE	B1	23.8959		Ntn1-Ntn1_OE	4.76294	0.0368309	3.68309			Ntn1 OE	3.69464	0.136846
		Ntn1-Ntn1_OE	B2	24.0863		Ntn1-Ntn1_OE	4.81038	0.0356394	3.56394			Control ESCs	0.280967	0.0706889
		Ntn1-Ntn1_OE	B3	23.93		Ntn1-Ntn1_OE	4.70392	0.038369	3.8369
		Ntn1-ES	B4	28.9871		Ntn1-ES	8.60252	0.00257266	0.257266
		Ntn1-ES	B5	29.2605		Ntn1-ES	8.79474	0.00225174	0.225174
		Ntn1-ES	B6	28.505		Ntn1-ES	8.11594	0.00360461	0.360461
		Arl4c-Arl4c_OE	C1	18.2083		Arl4c-Arl4c_OE	-1.03612	2.0507	205.07			Arl4c OE	189.766	13.9984
		Arl4c-Arl4c_OE	C2	18.3375		Arl4c-Arl4c_OE	-0.900085	1.86618	186.618			Control ESCs	0.0215405	0.00118326
		Arl4c-Arl4c_OE	C3	18.4033		Arl4c-Arl4c_OE	-0.828711	1.7761	177.61
		Arl4c-ES	C4	32.5055		Arl4c-ES	12.1387	0.000221765	0.0221765
		Arl4c-ES	C5	32.6255		Arl4c-ES	12.1326	0.000222697	0.0222697
		Arl4c-ES	C6	32.7018		Arl4c-ES	12.2751	0.000201753	0.0201753
		Spry2-Spry2_OE	D1	20.0041		Spry2-Spry2_OE	1.79807	0.287558	28.7558			Spry2 OE	27.0176	1.84738
		Spry2-Spry2_OE	D2	20.1937		Spry2-Spry2_OE	1.8773	0.272192	27.2192			Control ESCs	0.664595	0.0118003
		Spry2-Spry2_OE	D3	20.2419		Spry2-Spry2_OE	1.99553	0.250776	25.0776
		Spry2-ES	D4	27.6521		Spry2-ES	7.22298	0.00669369	0.669369
		Spry2-ES	D5	27.699		Spry2-ES	7.26278	0.00651156	0.651156
		Spry2-ES	D6	27.6052		Spry2-ES	7.21462	0.00673261	0.673261
		GAPDH-Krt18_OE	E1	18.9906
		GAPDH-Krt18_OE	E2	19.0967
		GAPDH-Krt18_OE	E3	18.8801
		GAPDH-ES	E4	20.4386
		GAPDH-ES	E5	20.4729
		GAPDH-ES	E6	20.4291
		GAPDH-Ntn1_OE	F1	19.133
		GAPDH-Ntn1_OE	F2	19.2759
		GAPDH-Ntn1_OE	F3	19.226
		GAPDH-ES	F4	20.3845
		GAPDH-ES	F5	20.4657
		GAPDH-ES	F6	20.389
		GAPDH-Arl4c_OE	G1	19.2444
		GAPDH-Arl4c_OE	G2	19.2376
		GAPDH-Arl4c_OE	G3	19.232
		GAPDH-ES	G4	20.3668
		GAPDH-ES	G5	20.4929
		GAPDH-ES	G6	20.4267
		GAPDH-Spry2_OE	H1	18.2061
		GAPDH-Spry2_OE	H2	18.3164
		GAPDH-Spry2_OE	H3	18.2463
		GAPDH-ES	H4	20.4291
		GAPDH-ES	H5	20.4362
		GAPDH-ES	H6	20.3906
