# Supplementary material for: Wnt/Beta-catenin/Esrrb signalling controls the tissue-scale reorganization and maintenance of the pluripotent lineage during murine embryonic diapause
Source: Nat Commun. 2020 Oct 30;11:5499. doi: 10.1038/s41467-020-19353-0 (PMC7603494; doi:10.1038/s41467-020-19353-0)
Supplement: Supplementary file 10 — Source Data [file 41467_2020_19353_MOESM10_ESM.zip › Supplementary Fig. 4e 48h.xlsx]

## Sheet: 4 Gene OE 3D raw data
Well	Well Position	Omit	Sample Name	Target Name	Task	Reporter	Quencher	CT	Ct Mean	Ct SD	Quantity	Quantity Mean	Quantity SD	Y-Intercept	R(superscript 2)	Slope	Efficiency	Automatic Ct Threshold	Ct Threshold	Automatic Baseline	Baseline Start	Baseline End	Amp Status	Comments	Cq Conf	CQCONF	EXPFAIL	OUTLIERRG	HIGHSD	MTP	Tm1	Tm2	Tm3	Tm4
1	A1	FALSE	Sample 1	Target 1	UNKNOWN	SYBR	None	26.4142	23.0247	4.60203								TRUE	0.364773	TRUE	3	20	Amp		0.984802	N	N	N	Y	N	83.8905
2	A2	FALSE	Sample 1	Target 1	UNKNOWN	SYBR	None	28.4059	23.0247	4.60203								TRUE	0.364773	TRUE	3	22	Amp		0.993246	N	N	N	Y	N	83.8905
3	A3	FALSE	Sample 1	Target 1	UNKNOWN	SYBR	None	26.5713	23.0247	4.60203								TRUE	0.364773	TRUE	3	20	Amp		0.994173	N	N	N	Y	N	84.0142
4	A4	FALSE	Sample 1	Target 1	UNKNOWN	SYBR	None	28.0596	23.0247	4.60203								TRUE	0.364773	TRUE	3	22	Amp		0.993158	N	N	N	Y	N	84.0142
5	A5	FALSE	Sample 1	Target 1	UNKNOWN	SYBR	None	26.5901	23.0247	4.60203								TRUE	0.364773	TRUE	3	20	Amp		0.993519	N	N	N	Y	N	83.7741
6	A6	FALSE	Sample 1	Target 1	UNKNOWN	SYBR	None	28.1567	23.0247	4.60203								TRUE	0.364773	TRUE	3	22	Amp		0.992382	N	N	N	Y	N	83.9147
7	A7	FALSE	Sample 1	Target 1	UNKNOWN	SYBR	None	39.3584	23.0247	4.60203								TRUE	0.364773	TRUE	3	32	Inconclusive		0	Y	N	Y	Y	N	77.176
8	A8	FALSE	Sample 1	Target 1	UNKNOWN	SYBR	None	26.5577	23.0247	4.60203								TRUE	0.364773	TRUE	3	20	Amp		0.99456	N	N	N	Y	N	84.0742
9	A9	FALSE	Sample 1	Target 1	UNKNOWN	SYBR	None	32.5897	23.0247	4.60203								TRUE	0.364773	TRUE	3	26	Amp		0.994248	N	N	N	Y	N	84.2831
10	A10	FALSE	Sample 1	Target 1	UNKNOWN	SYBR	None	26.4838	23.0247	4.60203								TRUE	0.364773	TRUE	3	20	Amp		0.994655	N	N	N	Y	N	84.1419
11	A11	FALSE	Sample 1	Target 1	UNKNOWN	SYBR	None	34.3313	23.0247	4.60203								TRUE	0.364773	TRUE	3	27	Amp		0.992577	N	N	N	Y	N	84.4864
12	A12	FALSE	Sample 1	Target 1	UNKNOWN	SYBR	None	26.3051	23.0247	4.60203								TRUE	0.364773	TRUE	3	21	Amp		0.98225	N	N	N	Y	N	84.3457
13	B1	FALSE	Sample 1	Target 1	UNKNOWN	SYBR	None	25.6101	23.0247	4.60203								TRUE	0.364773	TRUE	3	20	Amp		0.989362	N	N	N	Y	N	80.799
14	B2	FALSE	Sample 1	Target 1	UNKNOWN	SYBR	None	24.5532	23.0247	4.60203								TRUE	0.364773	TRUE	3	17	Amp		0.993428	N	N	N	Y	N	80.799
15	B3	FALSE	Sample 1	Target 1	UNKNOWN	SYBR	None	26.5937	23.0247	4.60203								TRUE	0.364773	TRUE	3	20	Amp		0.994429	N	N	N	Y	N	80.9067
16	B4	FALSE	Sample 1	Target 1	UNKNOWN	SYBR	None	24.6491	23.0247	4.60203								TRUE	0.364773	TRUE	3	18	Amp		0.994052	N	N	N	Y	N	80.9067
17	B5	FALSE	Sample 1	Target 1	UNKNOWN	SYBR	None	26.9886	23.0247	4.60203								TRUE	0.364773	TRUE	3	20	Amp		0.993935	N	N	N	Y	N	80.8201
18	B6	FALSE	Sample 1	Target 1	UNKNOWN	SYBR	None	24.5324	23.0247	4.60203								TRUE	0.364773	TRUE	3	18	Amp		0.995327	N	N	N	Y	N	80.8201
19	B7	FALSE	Sample 1	Target 1	UNKNOWN	SYBR	None	26.7897	23.0247	4.60203								TRUE	0.364773	TRUE	3	19	Amp		0.993505	N	N	N	Y	N	80.8363
20	B8	FALSE	Sample 1	Target 1	UNKNOWN	SYBR	None	34.6283	23.0247	4.60203								TRUE	0.364773	TRUE	3	29	Amp		0.990927	N	N	N	Y	N	80.9771
21	B9	FALSE	Sample 1	Target 1	UNKNOWN	SYBR	None	26.8372	23.0247	4.60203								TRUE	0.364773	TRUE	3	20	Amp		0.994953	N	N	N	Y	N	80.895
22	B10	FALSE	Sample 1	Target 1	UNKNOWN	SYBR	None	Undetermined	23.0247	4.60203								TRUE	0.364773	TRUE	3	39	No Amp		0	Y	Y	N	N	Y	74.26	91.3416	83.1537
23	B11	FALSE	Sample 1	Target 1	UNKNOWN	SYBR	None	27.1492	23.0247	4.60203								TRUE	0.364773	TRUE	3	21	Amp		0.992987	N	N	N	Y	N	80.9685
24	B12	FALSE	Sample 1	Target 1	UNKNOWN	SYBR	None	33.4666	23.0247	4.60203								TRUE	0.364773	TRUE	3	27	Amp		0.990754	N	N	N	Y	N	81.1092
25	C1	FALSE	Sample 1	Target 1	UNKNOWN	SYBR	None	17.9923	23.0247	4.60203								TRUE	0.364773	TRUE	3	12	Amp		0.981005	N	N	N	Y	N	83.0474
26	C2	FALSE	Sample 1	Target 1	UNKNOWN	SYBR	None	19.7001	23.0247	4.60203								TRUE	0.364773	TRUE	3	13	Amp		0.993458	N	N	N	Y	N	83.0474
27	C3	FALSE	Sample 1	Target 1	UNKNOWN	SYBR	None	18.1303	23.0247	4.60203								TRUE	0.364773	TRUE	3	12	Amp		0.985025	N	N	N	Y	N	83.308
28	C4	FALSE	Sample 1	Target 1	UNKNOWN	SYBR	None	19.7693	23.0247	4.60203								TRUE	0.364773	TRUE	3	13	Amp		0.99384	N	N	N	Y	N	83.308
29	C5	FALSE	Sample 1	Target 1	UNKNOWN	SYBR	None	18.1004	23.0247	4.60203								TRUE	0.364773	TRUE	3	12	Amp		0.992252	N	N	N	Y	N	83.2114
30	C6	FALSE	Sample 1	Target 1	UNKNOWN	SYBR	None	19.749	23.0247	4.60203								TRUE	0.364773	TRUE	3	14	Amp		0.993254	N	N	N	Y	N	83.2114
31	C7	FALSE	Sample 1	Target 1	UNKNOWN	SYBR	None	29.8428	23.0247	4.60203								TRUE	0.364773	TRUE	3	23	Amp		0.994156	N	N	N	Y	N	83.2295
32	C8	FALSE	Sample 1	Target 1	UNKNOWN	SYBR	None	27.3759	23.0247	4.60203								TRUE	0.364773	TRUE	3	21	Amp		0.993867	N	N	N	Y	N	83.2295
33	C9	FALSE	Sample 1	Target 1	UNKNOWN	SYBR	None	30.587	23.0247	4.60203								TRUE	0.364773	TRUE	3	25	Amp		0.994309	N	N	N	Y	N	83.2949
34	C10	FALSE	Sample 1	Target 1	UNKNOWN	SYBR	None	27.3361	23.0247	4.60203								TRUE	0.364773	TRUE	3	21	Amp		0.994379	N	N	N	Y	N	83.2949
35	C11	FALSE	Sample 1	Target 1	UNKNOWN	SYBR	None	29.8311	23.0247	4.60203								TRUE	0.364773	TRUE	3	24	Amp		0.992177	N	N	N	Y	Y	83.5014	73.6514
36	C12	FALSE	Sample 1	Target 1	UNKNOWN	SYBR	None	27.1941	23.0247	4.60203								TRUE	0.364773	TRUE	3	20	Amp		0.987896	N	N	N	Y	N	83.3607
37	D1	FALSE	Sample 1	Target 1	UNKNOWN	SYBR	None	23.1135	23.0247	4.60203								TRUE	0.364773	TRUE	3	17	Amp		0.989961	N	N	N	Y	N	83.0474
38	D2	FALSE	Sample 1	Target 1	UNKNOWN	SYBR	None	25.2387	23.0247	4.60203								TRUE	0.364773	TRUE	3	19	Amp		0.98999	N	N	N	Y	N	83.0474
39	D3	FALSE	Sample 1	Target 1	UNKNOWN	SYBR	None	23.2917	23.0247	4.60203								TRUE	0.364773	TRUE	3	17	Amp		0.990567	N	N	N	Y	N	83.1667
40	D4	FALSE	Sample 1	Target 1	UNKNOWN	SYBR	None	25.2896	23.0247	4.60203								TRUE	0.364773	TRUE	3	19	Amp		0.991532	N	N	N	Y	N	83.1667
41	D5	FALSE	Sample 1	Target 1	UNKNOWN	SYBR	None	23.3437	23.0247	4.60203								TRUE	0.364773	TRUE	3	18	Amp		0.994397	N	N	N	Y	N	83.0708
42	D6	FALSE	Sample 1	Target 1	UNKNOWN	SYBR	None	25.4102	23.0247	4.60203								TRUE	0.364773	TRUE	3	18	Amp		0.992847	N	N	N	Y	N	83.0708
43	D7	FALSE	Sample 1	Target 1	UNKNOWN	SYBR	None	26.5563	23.0247	4.60203								TRUE	0.364773	TRUE	3	20	Amp		0.993686	N	N	N	Y	N	83.0887
44	D8	FALSE	Sample 1	Target 1	UNKNOWN	SYBR	None	27.892	23.0247	4.60203								TRUE	0.364773	TRUE	3	20	Amp		0.994888	N	N	N	Y	N	83.0887
45	D9	FALSE	Sample 1	Target 1	UNKNOWN	SYBR	None	26.6589	23.0247	4.60203								TRUE	0.364773	TRUE	3	21	Amp		0.9951	N	N	N	Y	N	83.1537
46	D10	FALSE	Sample 1	Target 1	UNKNOWN	SYBR	None	28.0604	23.0247	4.60203								TRUE	0.364773	TRUE	3	21	Amp		0.988916	N	N	N	Y	N	83.1537
47	D11	FALSE	Sample 1	Target 1	UNKNOWN	SYBR	None	26.7304	23.0247	4.60203								TRUE	0.364773	TRUE	3	20	Amp		0.994399	N	N	N	Y	N	83.0793
48	D12	FALSE	Sample 1	Target 1	UNKNOWN	SYBR	None	27.7159	23.0247	4.60203								TRUE	0.364773	TRUE	3	21	Amp		0.990232	N	N	N	Y	N	83.22
49	E1	FALSE	Sample 1	Target 1	UNKNOWN	SYBR	None	19.6193	23.0247	4.60203								TRUE	0.364773	TRUE	3	13	Amp		0.988727	N	N	N	Y	N	82.6258
50	E2	FALSE	Sample 1	Target 1	UNKNOWN	SYBR	None	21.4309	23.0247	4.60203								TRUE	0.364773	TRUE	3	15	Amp		0.992743	N	N	N	Y	N	82.6258
51	E3	FALSE	Sample 1	Target 1	UNKNOWN	SYBR	None	19.6391	23.0247	4.60203								TRUE	0.364773	TRUE	3	13	Amp		0.994889	N	N	N	Y	N	82.6017
52	E4	FALSE	Sample 1	Target 1	UNKNOWN	SYBR	None	20.4446	23.0247	4.60203								TRUE	0.364773	TRUE	3	14	Amp		0.993683	N	N	N	Y	N	82.6017
53	E5	FALSE	Sample 1	Target 1	UNKNOWN	SYBR	None	19.7364	23.0247	4.60203								TRUE	0.364773	TRUE	3	14	Amp		0.994376	N	N	N	Y	N	82.6488
54	E6	FALSE	Sample 1	Target 1	UNKNOWN	SYBR	None	20.639	23.0247	4.60203								TRUE	0.364773	TRUE	3	15	Amp		0.994747	N	N	N	Y	N	82.6488
55	E7	FALSE	Sample 1	Target 1	UNKNOWN	SYBR	None	19.3076	23.0247	4.60203								TRUE	0.364773	TRUE	3	14	Amp		0.991895	N	N	N	Y	N	82.6664
56	E8	FALSE	Sample 1	Target 1	UNKNOWN	SYBR	None	19.2979	23.0247	4.60203								TRUE	0.364773	TRUE	3	13	Amp		0.989798	N	N	N	Y	N	82.6664
57	E9	FALSE	Sample 1	Target 1	UNKNOWN	SYBR	None	19.1976	23.0247	4.60203								TRUE	0.364773	TRUE	3	13	Amp		0.992182	N	N	N	Y	N	82.589
58	E10	FALSE	Sample 1	Target 1	UNKNOWN	SYBR	None	19.2112	23.0247	4.60203								TRUE	0.364773	TRUE	3	13	Amp		0.992424	N	N	N	Y	N	82.7302
59	E11	FALSE	Sample 1	Target 1	UNKNOWN	SYBR	None	19.2269	23.0247	4.60203								TRUE	0.364773	TRUE	3	13	Amp		0.991795	N	N	N	Y	N	82.6571
60	E12	FALSE	Sample 1	Target 1	UNKNOWN	SYBR	None	19.1465	23.0247	4.60203								TRUE	0.364773	TRUE	3	13	Amp		0.987374	N	N	N	Y	N	82.6571
61	F1	FALSE	Sample 1	Target 1	UNKNOWN	SYBR	None	21.0492	23.0247	4.60203								TRUE	0.364773	TRUE	3	16	Amp		0.989505	N	N	N	Y	N	82.6258
62	F2	FALSE	Sample 1	Target 1	UNKNOWN	SYBR	None	19.7937	23.0247	4.60203								TRUE	0.364773	TRUE	3	14	Amp		0.993383	N	N	N	Y	N	82.6258
63	F3	FALSE	Sample 1	Target 1	UNKNOWN	SYBR	None	21.1781	23.0247	4.60203								TRUE	0.364773	TRUE	3	15	Amp		0.991096	N	N	N	Y	N	82.6017
64	F4	FALSE	Sample 1	Target 1	UNKNOWN	SYBR	None	19.9348	23.0247	4.60203								TRUE	0.364773	TRUE	3	14	Amp		0.993353	N	N	N	Y	N	82.6017
65	F5	FALSE	Sample 1	Target 1	UNKNOWN	SYBR	None	21.5602	23.0247	4.60203								TRUE	0.364773	TRUE	3	15	Amp		0.993564	N	N	N	Y	N	82.6488
66	F6	FALSE	Sample 1	Target 1	UNKNOWN	SYBR	None	19.9175	23.0247	4.60203								TRUE	0.364773	TRUE	3	14	Amp		0.994744	N	N	N	Y	N	82.6488
67	F7	FALSE	Sample 1	Target 1	UNKNOWN	SYBR	None	19.218	23.0247	4.60203								TRUE	0.364773	TRUE	3	13	Amp		0.992385	N	N	N	Y	N	82.6664
68	F8	FALSE	Sample 1	Target 1	UNKNOWN	SYBR	None	19.2593	23.0247	4.60203								TRUE	0.364773	TRUE	3	13	Amp		0.992355	N	N	N	Y	N	82.6664
69	F9	FALSE	Sample 1	Target 1	UNKNOWN	SYBR	None	19.2644	23.0247	4.60203								TRUE	0.364773	TRUE	3	13	Amp		0.988838	N	N	N	Y	N	82.589
70	F10	FALSE	Sample 1	Target 1	UNKNOWN	SYBR	None	19.2646	23.0247	4.60203								TRUE	0.364773	TRUE	3	13	Amp		0.992026	N	N	N	Y	N	82.589
71	F11	FALSE	Sample 1	Target 1	UNKNOWN	SYBR	None	19.1419	23.0247	4.60203								TRUE	0.364773	TRUE	3	13	Amp		0.99159	N	N	N	Y	N	82.5164
72	F12	FALSE	Sample 1	Target 1	UNKNOWN	SYBR	None	19.1507	23.0247	4.60203								TRUE	0.364773	TRUE	3	13	Amp		0.988404	N	N	N	Y	N	82.6571
73	G1	FALSE	Sample 1	Target 1	UNKNOWN	SYBR	None	18.9295	23.0247	4.60203								TRUE	0.364773	TRUE	3	13	Amp		0.98713	N	N	N	Y	N	82.6258
74	G2	FALSE	Sample 1	Target 1	UNKNOWN	SYBR	None	19.2025	23.0247	4.60203								TRUE	0.364773	TRUE	3	13	Amp		0.994437	N	N	N	Y	N	82.6258
75	G3	FALSE	Sample 1	Target 1	UNKNOWN	SYBR	None	19.1341	23.0247	4.60203								TRUE	0.364773	TRUE	3	13	Amp		0.989584	N	N	N	Y	N	82.6017
76	G4	FALSE	Sample 1	Target 1	UNKNOWN	SYBR	None	19.254	23.0247	4.60203								TRUE	0.364773	TRUE	3	13	Amp		0.990476	N	N	N	Y	N	82.6017
77	G5	FALSE	Sample 1	Target 1	UNKNOWN	SYBR	None	19.0218	23.0247	4.60203								TRUE	0.364773	TRUE	3	13	Amp		0.990728	N	N	N	Y	N	82.6488
78	G6	FALSE	Sample 1	Target 1	UNKNOWN	SYBR	None	19.2876	23.0247	4.60203								TRUE	0.364773	TRUE	3	13	Amp		0.991101	N	N	N	Y	N	82.6488
79	G7	FALSE	Sample 1	Target 1	UNKNOWN	SYBR	None	19.2886	23.0247	4.60203								TRUE	0.364773	TRUE	3	13	Amp		0.991933	N	N	N	Y	N	82.6664
80	G8	FALSE	Sample 1	Target 1	UNKNOWN	SYBR	None	19.3039	23.0247	4.60203								TRUE	0.364773	TRUE	3	13	Amp		0.992984	N	N	N	Y	N	82.6664
81	G9	FALSE	Sample 1	Target 1	UNKNOWN	SYBR	None	19.159	23.0247	4.60203								TRUE	0.364773	TRUE	3	13	Amp		0.992103	N	N	N	Y	N	82.589
82	G10	FALSE	Sample 1	Target 1	UNKNOWN	SYBR	None	19.2319	23.0247	4.60203								TRUE	0.364773	TRUE	3	13	Amp		0.992472	N	N	N	Y	N	82.589
83	G11	FALSE	Sample 1	Target 1	UNKNOWN	SYBR	None	19.1487	23.0247	4.60203								TRUE	0.364773	TRUE	3	13	Amp		0.99001	N	N	N	Y	N	82.5164
84	G12	FALSE	Sample 1	Target 1	UNKNOWN	SYBR	None	19.1041	23.0247	4.60203								TRUE	0.364773	TRUE	3	14	Amp		0.982777	N	N	N	Y	N	82.6571
85	H1	FALSE	Sample 1	Target 1	UNKNOWN	SYBR	None	20.0571	23.0247	4.60203								TRUE	0.364773	TRUE	3	14	Amp		0.984856	N	N	N	Y	N	82.6258
86	H2	FALSE	Sample 1	Target 1	UNKNOWN	SYBR	None	19.8312	23.0247	4.60203								TRUE	0.364773	TRUE	3	13	Amp		0.992181	N	N	N	Y	N	82.6258
87	H3	FALSE	Sample 1	Target 1	UNKNOWN	SYBR	None	20.1928	23.0247	4.60203								TRUE	0.364773	TRUE	3	14	Amp		0.991993	N	N	N	Y	N	82.6017
88	H4	FALSE	Sample 1	Target 1	UNKNOWN	SYBR	None	19.8976	23.0247	4.60203								TRUE	0.364773	TRUE	3	14	Amp		0.9946	N	N	N	Y	N	82.6017
89	H5	FALSE	Sample 1	Target 1	UNKNOWN	SYBR	None	20.2827	23.0247	4.60203								TRUE	0.364773	TRUE	3	14	Amp		0.993157	N	N	N	Y	N	82.5081
90	H6	FALSE	Sample 1	Target 1	UNKNOWN	SYBR	None	19.806	23.0247	4.60203								TRUE	0.364773	TRUE	3	14	Amp		0.994024	N	N	N	Y	N	82.5081
91	H7	FALSE	Sample 1	Target 1	UNKNOWN	SYBR	None	19.187	23.0247	4.60203								TRUE	0.364773	TRUE	3	13	Amp		0.992229	N	N	N	Y	N	82.5256
92	H8	FALSE	Sample 1	Target 1	UNKNOWN	SYBR	None	19.2071	23.0247	4.60203								TRUE	0.364773	TRUE	3	12	Amp		0.991397	N	N	N	Y	N	82.5256
93	H9	FALSE	Sample 1	Target 1	UNKNOWN	SYBR	None	19.1698	23.0247	4.60203								TRUE	0.364773	TRUE	3	12	Amp		0.991703	N	N	N	Y	N	82.589
94	H10	FALSE	Sample 1	Target 1	UNKNOWN	SYBR	None	19.1967	23.0247	4.60203								TRUE	0.364773	TRUE	3	14	Amp		0.98882	N	N	N	Y	N	82.589
95	H11	FALSE	Sample 1	Target 1	UNKNOWN	SYBR	None	19.1786	23.0247	4.60203								TRUE	0.364773	TRUE	3	13	Amp		0.979934	N	N	N	Y	N	82.5164
96	H12	FALSE	Sample 1	Target 1	UNKNOWN	SYBR	None	19.1146	23.0247	4.60203								TRUE	0.364773	TRUE	3	14	Amp		0.974841	N	N	N	Y	N	82.5164

## Sheet: 4 Gene OE calculation
				Krt18-CH-Krt18_OE	A7	26.6619			GAPDH-CH-ES	A11	19.0538						Krt18-CH-Krt18_OE	A1	26.4142				Krt18-CH-ES	A7	39.3584
				Krt18-DMSO-Krt18_OE	A8	26.6833			GAPDH-DMSO-ES	A12	21.0107						Krt18-DMSO-Krt18_OE	A2	28.4059				Krt18-DMSO-ES	A8	26.5577
				Krt18-CH-ES	A9	32.9127			GAPDH-CH-ES	B11	19.6838						Krt18-CH-Krt18_OE	A3	26.5713				Krt18-CH-ES	A9	32.5897
				Krt18-DMSO-ES	A10	27.4136			GAPDH-DMSO-ES	B12	19.9664						Krt18-DMSO-Krt18_OE	A4	28.0596				Krt18-DMSO-ES	A10	26.4838
				Ntn1-CH-Ntn1_OE	B7	25.1499			GAPDH-CH-ES	C11	19.2747						Ntn1-CH-Ntn1_OE	B1	25.6101				Ntn1-CH-ES	B7	26.7897
				Ntn1-DMSO-Ntn1_OE	B8	24.7213			GAPDH-DMSO-ES	C12	19.7979						Ntn1-DMSO-Ntn1_OE	B2	24.5532				Ntn1-DMSO-ES	B8	34.6283
				Ntn1-CH-ES	B9	27.828			GAPDH-CH-ES	D11	19.6076						Ntn1-CH-Ntn1_OE	B3	26.5937				Ntn1-CH-ES	B9	26.8372
				Ntn1-DMSO-ES	B10	33.8485			GAPDH-DMSO-ES	D12	19.9087						Ntn1-DMSO-Ntn1_OE	B4	24.6491				Ntn1-DMSO-ES	B10	Undetermined
				Arl4c-CH-Arl4c_OE	C7	19.2841			GAPDH-CH-ES	E11	19.5704						Arl4c-CH-Arl4c_OE	C1	17.9923				Arl4c-CH-ES	C7	29.8428
				Arl4c-DMSO-Arl4c_OE	C8	19.8574			GAPDH-DMSO-ES	E12	20.3101						Arl4c-DMSO-Arl4c_OE	C2	19.7001				Arl4c-DMSO-ES	C8	27.3759
				Arl4c-CH-ES	C9	31.2406			GAPDH-CH-ES	F11	19.395						Arl4c-CH-Arl4c_OE	C3	18.1303				Arl4c-CH-ES	C9	30.587
				Arl4c-DMSO-ES	C10	27.8133			GAPDH-DMSO-ES	F12	20.0353						Arl4c-DMSO-Arl4c_OE	C4	19.7693				Arl4c-DMSO-ES	C10	27.3361
				Spry2-CH-Spry2_OE	D7	23.3758			GAPDH-CH-ES	G11	19.0032						Spry2-CH-Spry2_OE	D1	23.1135				Spry2-CH-ES	D7	26.5563
				Spry2-DMSO-Spry2_OE	D8	26.223			GAPDH-DMSO-ES	G12	19.1294						Spry2-DMSO-Spry2_OE	D2	25.2387				Spry2-DMSO-ES	D8	27.892
				Spry2-CH-ES	D9	27.221			GAPDH-CH-ES	H11	19.3072						Spry2-CH-Spry2_OE	D3	23.2917				Spry2-CH-ES	D9	26.6589
				Spry2-DMSO-ES	D10	28.5389			GAPDH-DMSO-ES	H12	19.4117						Spry2-DMSO-Spry2_OE	D4	25.2896				Spry2-DMSO-ES	D10	28.0604
				GAPDH-CH-Krt18_OE	E7	19.7537											GAPDH-CH-Krt18_OE	E1	19.6193
				GAPDH-DMSO-Krt18_OE	E8	19.7952											GAPDH-DMSO-Krt18_OE	E2	21.4309
				GAPDH-CH-ES	E9	19.7259											GAPDH-CH-Krt18_OE	E3	19.6391
				GAPDH-DMSO-ES	E10	19.5543											GAPDH-DMSO-Krt18_OE	E4	20.4446
				GAPDH-CH-Ntn1_OE	F7	20.212											GAPDH-CH-Ntn1_OE	F1	21.0492
				GAPDH-DMSO-Ntn1_OE	F8	19.8554											GAPDH-DMSO-Ntn1_OE	F2	19.7937
				GAPDH-CH-ES	F9	19.5358											GAPDH-CH-Ntn1_OE	F3	21.1781
				GAPDH-DMSO-ES	F10	19.1718											GAPDH-DMSO-Ntn1_OE	F4	19.9348
				GAPDH-CH-Arl4c_OE	G7	19.8792											GAPDH-CH-Arl4c_OE	G1	18.9295
				GAPDH-DMSO-Arl4c_OE	G8	19.112											GAPDH-DMSO-Arl4c_OE	G2	19.2025
				GAPDH-CH-ES	G9	19.7109											GAPDH-CH-Arl4c_OE	G3	19.1341
				GAPDH-DMSO-ES	G10	18.9986											GAPDH-DMSO-Arl4c_OE	G4	19.254
				GAPDH-CH-Spry2_OE	H7	20.0295											GAPDH-CH-Spry2_OE	H1	20.0571
				GAPDH-DMSO-Spry2_OE	H8	20.9239											GAPDH-DMSO-Spry2_OE	H2	19.8312
				GAPDH-CH-ES	H9	19.5969											GAPDH-CH-Spry2_OE	H3	20.1928
				GAPDH-DMSO-ES	H10	19.9015											GAPDH-DMSO-Spry2_OE	H4	19.8976
				1st													2nd											3rd
				Krt18-CH-Krt18_OE	A7	26.6619	6.90817	0.00832596	0.832596								Krt18-CH-Krt18_OE	A1	26.4142	6.66052	0.00988516	0.988516						Krt18-CH-Krt18_OE	A3	26.5713	6.8176	0.00886539	0.886539
				Krt18-DMSO-Krt18_OE	A8	26.6833	6.88808	0.00844272	0.844272								Krt18-DMSO-Krt18_OE	A2	28.4059	8.6107	0.00255812	0.255812						Krt18-DMSO-Krt18_OE	A4	28.0596	8.26437	0.0032522	0.32522
				Krt18-CH-ES	A9	32.9127	13.1868	0.000107248	0.0107248								Krt18-CH-ES	A7	39.3584	19.6325	1.23038e-06	0.000123038						Krt18-CH-ES	A9	32.5897	12.8638	0.000134158	0.0134158
				Krt18-DMSO-ES	A10	27.4136	7.85938	0.00430618	0.430618								Krt18-DMSO-ES	A8	26.5577	7.00339	0.00779419	0.779419						Krt18-DMSO-ES	A10	26.4838	6.92954	0.00820352	0.820352
				Ntn1-CH-Ntn1_OE	B7	25.1499	4.93786	0.0326254	3.26254								Ntn1-CH-Ntn1_OE	B1	25.6101	5.39804	0.0237153	2.37153						Ntn1-CH-Ntn1_OE	B3	26.5937	6.38163	0.0119933	1.19933
				Ntn1-DMSO-Ntn1_OE	B8	24.7213	4.86598	0.0342922	3.42922								Ntn1-DMSO-Ntn1_OE	B2	24.5532	4.69787	0.0385302	3.85302						Ntn1-DMSO-Ntn1_OE	B4	24.6491	4.79377	0.0360521	3.60521
				Ntn1-CH-ES	B9	27.828	8.29226	0.00318994	0.318994								Ntn1-CH-ES	B7	26.7897	7.25392	0.0065517	0.65517						Ntn1-CH-ES	B9	26.8372	7.30142	0.00633947	0.633947
				Ntn1-DMSO-ES	B10	33.8485	14.6767	3.81836e-05	0.00381836								Ntn1-DMSO-ES	B8	34.6283	15.4565	2.22397e-05	0.00222397						Ntn1-DMSO-ES	B10	Undetermined	#VALUE!	#VALUE!	#VALUE!
				Arl4c-CH-Arl4c_OE	C7	19.2841	-0.595139	1.51062	151.062								Arl4c-CH-Arl4c_OE	C1	17.9923	-1.8869	3.6984	369.84						Arl4c-CH-Arl4c_OE	C3	18.1303	-1.74891	3.36105	336.105
				Arl4c-DMSO-Arl4c_OE	C8	19.8574	0.745392	0.596506	59.6506								Arl4c-DMSO-Arl4c_OE	C2	19.7001	0.588102	0.665217	66.5217						Arl4c-DMSO-Arl4c_OE	C4	19.7693	0.657301	0.634063	63.4063
				Arl4c-CH-ES	C9	31.2406	11.5297	0.000338232	0.0338232								Arl4c-CH-ES	C7	29.8428	10.1319	0.000891214	0.0891214						Arl4c-CH-ES	C9	30.587	10.8762	0.000532044	0.0532044
				Arl4c-DMSO-ES	C10	27.8133	8.81468	0.00222084	0.222084								Arl4c-DMSO-ES	C8	27.3759	8.3773	0.00300733	0.300733						Arl4c-DMSO-ES	C10	27.3361	8.3375	0.00309144	0.309144
				Spry2-CH-Spry2_OE	D7	23.3758	3.34629	0.0983256	9.83256								Spry2-CH-Spry2_OE	D1	23.1135	3.08392	0.117936	11.7936						Spry2-CH-Spry2_OE	D3	23.2917	3.26212	0.104233	10.4233
				Spry2-DMSO-Spry2_OE	D8	26.223	5.29907	0.0253992	2.53992								Spry2-DMSO-Spry2_OE	D2	25.2387	4.31486	0.0502456	5.02456						Spry2-DMSO-Spry2_OE	D4	25.2896	4.36569	0.0485062	4.85062
				Spry2-CH-ES	D9	27.221	7.62403	0.00506917	0.506917								Spry2-CH-ES	D7	26.5563	6.95937	0.00803563	0.803563						Spry2-CH-ES	D9	26.6589	7.06199	0.00748395	0.748395
				Spry2-DMSO-ES	D10	28.5389	8.63743	0.00251116	0.251116								Spry2-DMSO-ES	D8	27.892	7.99052	0.00393201	0.393201						Spry2-DMSO-ES	D10	28.0604	8.1589	0.00349886	0.349886
				GAPDH-CH-Krt18_OE	E7	19.7537											GAPDH-CH-Krt18_OE	E1	19.7537	19.7537								GAPDH-CH-Krt18_OE	E3	19.7537
				GAPDH-DMSO-Krt18_OE	E8	19.7952											GAPDH-DMSO-Krt18_OE	E2	19.7952	19.7952								GAPDH-DMSO-Krt18_OE	E4	19.7952
				GAPDH-CH-ES	E9	19.7259											GAPDH-CH-ES	A11	19.7259	19.7259								GAPDH-CH-ES	E11	19.7259
				GAPDH-DMSO-ES	E10	19.5543											GAPDH-DMSO-ES	A12	19.5543	19.5543								GAPDH-DMSO-ES	E12	19.5543
				GAPDH-CH-Ntn1_OE	F7	20.212											GAPDH-CH-Ntn1_OE	F1	20.212	20.212								GAPDH-CH-Ntn1_OE	F3	20.212
			Same GAPDH	GAPDH-DMSO-Ntn1_OE	F8	19.8554											GAPDH-DMSO-Ntn1_OE	F2	19.8554	19.8554								GAPDH-DMSO-Ntn1_OE	F4	19.8554
				GAPDH-CH-ES	F9	19.5358											GAPDH-CH-ES	B11	19.5358	19.5358								GAPDH-CH-ES	F11	19.5358
				GAPDH-DMSO-ES	F10	19.1718											GAPDH-DMSO-ES	B12	19.1718	19.1718								GAPDH-DMSO-ES	F12	19.1718
				GAPDH-CH-Arl4c_OE	G7	19.8792											GAPDH-CH-Arl4c_OE	G1	19.8792	19.8792								GAPDH-CH-Arl4c_OE	G3	19.8792
				GAPDH-DMSO-Arl4c_OE	G8	19.112											GAPDH-DMSO-Arl4c_OE	G2	19.112	19.112								GAPDH-DMSO-Arl4c_OE	G4	19.112
				GAPDH-CH-ES	G9	19.7109											GAPDH-CH-ES	C11	19.7109	19.7109								GAPDH-CH-ES	G11	19.7109
				GAPDH-DMSO-ES	G10	18.9986											GAPDH-DMSO-ES	C12	18.9986	18.9986								GAPDH-DMSO-ES	G12	18.9986
				GAPDH-CH-Spry2_OE	H7	20.0295											GAPDH-CH-Spry2_OE	H1	20.0295	20.0295								GAPDH-CH-Spry2_OE	H3	20.0295
				GAPDH-DMSO-Spry2_OE	H8	20.9239											GAPDH-DMSO-Spry2_OE	H2	20.9239	20.9239								GAPDH-DMSO-Spry2_OE	H4	20.9239
				GAPDH-CH-ES	H9	19.5969											GAPDH-CH-ES	D11	19.5969	19.5969								GAPDH-CH-ES	H11	19.5969
				GAPDH-DMSO-ES	H10	19.9015											GAPDH-DMSO-ES	D12	19.9015	19.9015								GAPDH-DMSO-ES	H12	19.9015
								Average	Stdev								Average	Stdev							Average	Stdev								Average	Stdev
				Krt18-CH-Krt18_OE	0.832596	0.988516	0.886539	0.90255	0.0791831			Ntn1-CH-Ntn1_OE	3.26254	2.37153	1.19933		2.2778	1.03479			Arl4c-CH-Arl4c_OE	151.062	369.84	336.105	285.669	117.787				Spry2-CH-Spry2_OE	9.83256	11.7936	10.4233	10.6832	1.00603
				Krt18-DMSO-Krt18_OE	0.844272	0.255812	0.32522	0.475101	0.321589			Ntn1-DMSO-Ntn1_OE	3.42922	3.85302	3.60521		3.62915	0.21291			Arl4c-DMSO-Arl4c_OE	59.6506	66.5217	63.4063	63.1929	3.44054				Spry2-DMSO-Spry2_OE	2.53992	5.02456	4.85062	4.13836	1.38702
				Krt18-CH-ES	0.0107248	0.000123038	0.0134158	0.00808787	0.00702775			Ntn1-CH-ES	0.318994	0.65517	0.633947		0.536037	0.188264			Arl4c-CH-ES	0.0338232	0.0891214	0.0532044	0.0587163	0.0280581				Spry2-CH-ES	0.506917	0.803563	0.748395	0.686291	0.157773
				Krt18-DMSO-ES	0.430618	0.779419	0.820352	0.676796	0.214177			Ntn1-DMSO-ES	0.00381836	0.00222397	0		0.00201411	0.00191781			Arl4c-DMSO-ES	0.222084	0.300733	0.309144	0.27732	0.0480206				Spry2-DMSO-ES	0.251116	0.393201	0.349886	0.331401	0.0728239
				CH	DMSO					CH	DMSO							CH	DMSO						CH	DMSO
			Krt18 OE	0.90255	0.475101	0.0791831	0.321589		Ntn1 OE	2.2778	3.62915	1.03479	0.21291				Arl4c OE	285.669	63.1929	117.787	3.44054			Spry2 OE	10.6832	4.13836	1.00603	1.38702
			Control ESCs	0.00808787	0.676796	0.00702775	0.214177		Control ESCs	0.536037	0.00201411	0.188264	0.00191781				Control ESCs	0.0587163	0.27732	0.0280581	0.0480206			Control ESCs	0.686291	0.331401	0.157773	0.0728239
