# Supplementary material for: Wnt/Beta-catenin/Esrrb signalling controls the tissue-scale reorganization and maintenance of the pluripotent lineage during murine embryonic diapause
Source: Nat Commun. 2020 Oct 30;11:5499. doi: 10.1038/s41467-020-19353-0 (PMC7603494; doi:10.1038/s41467-020-19353-0)
Supplement: Supplementary file 10 — Source Data [file 41467_2020_19353_MOESM10_ESM.zip › Supplementary Fig. S7d.xlsx]

## Sheet: intensity of Esrrb EDG7.5 9.5
		EDG9.5						EDG7.5
Embryos	intenstity of nuclei region	Intensity of cytoplasmic region	Average of Cytoplasimic region	Absolute intensity of nuclei region		Embryos	Intensity of nuclei region	Intensity of cytoplasimic region	average of cytoplasmic region	absolute intensity of nuclei region				t-Test: Two-Sample Assuming Unequal Variances
E126-0	79.556	49.964	50.0237	29.5323		E126-2	79.743	51.82	51.0705	28.6725
	57.359	47.41	50.0237	7.33533				50.321							Variable 1	Variable 2
	61.122	52.697	50.0237	11.0983										Mean	16.8823	12.3838
	66.927		50.0237	16.9033			81.751	65.864	64.7495	17.0015				Variance	70.9403	67.7741
								63.635						Observations	141	143
	72.181	57.614	61.692	10.489										Hypothesized Mean Difference	0
	96.211	68.569	61.692	34.519			91.516	77.337	79.48	12.036				df	282
	87.4	58.893	61.692	25.708			106.446	80.25	79.48	26.966				t Stat	4.55103
	75.053		61.692	13.361			108.777	80.853	79.48	29.297				P(T<=t) one-tail	3.97176e-06
														t Critical one-tail	1.65027
	77.944	49.165	47.6257	30.3183			71.706	58.522	57.915	13.791				P(T<=t) two-tail	7.94351e-06
	57.832	48.554	47.6257	10.2063				57.308						t Critical two-tail	1.96841
	66.708	45.158	47.6257	19.0823
							106.747	78.518	74.816	31.931
							100.73	71.114	74.816	25.914
E126-2	74.961	51.678	58.479	16.482		E126-1	73.495	61.059	55.958	17.537
	73.675	61.081	58.479	15.196				50.857
	98.285	62.678	58.479	39.806
	62.048	52.66	58.494	3.554
	72.721	64.328	58.494	14.227			66.523	56.79	46.842	19.681
							80.437	42.804	46.842	33.595
	57.331	45.301	55.444	1.887			74.178	41.53	46.842	27.336
	55.812	62.49	55.444	0.368			58.866	46.244	46.842	12.024
	56.265	58.541	55.444	0.821			64.67		46.842	17.828
	77.022		55.444	21.578			47.012		46.842	0.17
	79.757		55.444	24.313			66.791		46.842	19.949
	63.067		55.444	7.623						0
	63.245		55.444	7.801			56.036	44.391	41.3878	14.6482
							61.465	36.115	41.3878	20.0772
							65.19	44.24	41.3878	23.8022
							55.184	40.805	41.3878	13.7962
E126-1	92.843	64.593	69.9687	22.8743
	80.279	73.864	69.9687	10.3103
	80.559	71.449	69.9687	10.5903
	74.965		69.9687	4.99633		E145-6	25.402	7.882	8.873	16.529
							21.605	11.222	8.873	12.732
	74.814	48.981	52.4897	22.3243			21.295	7.208	8.873	12.422
	61.611	54.268	52.4897	9.12133			27.499	9.18	8.873	18.626
	68.79	54.22	52.4897	16.3003			18.137		8.873	9.264
	57.339		52.4897	4.84933			28.791		8.873	19.918
	60.849	52.794	53.9147	6.93433			21.044	6.333	7.435	13.609
	68.904	56.184	53.9147	14.9893			22.606	7.736	7.435	15.171
	68.428	52.766	53.9147	14.5133			19.482	6.347	7.435	12.047
	67.56		53.9147	13.6453			19.439	9.324	7.435	12.004
	66.272		53.9147	12.3573			17.084		7.435	9.649
							29.466		7.435	22.031
	66.566	50.487	50.228	16.338			15.855		7.435	8.42
	65.357	49.969	50.228	15.129
							17.691	3.204	4.818	12.873
							11.308	4.512	4.818	6.49
E144-7	29.699	27.467	27.5923	2.10667			11.748	5.82	4.818	6.93
	28.582	28.399	27.5923	0.989667			17.67	5.736	4.818	12.852
	28.165	26.911	27.5923	0.572667			10.365		4.818	5.547
	21.289	17.202	15.2985	5.9905
	33.054	12.157	15.2985	17.7555		E145-5	28.954	11.113	13.0695	15.8845
	32.034	17.7	15.2985	16.7355			43.683	14.037	13.0695	30.6135
	17.405	14.135	15.2985	2.1065			28.361	17.684	13.0695	15.2915
							43.024	9.444	13.0695	29.9545
	27.066	10.091	11.0027	16.0633			50.487		13.0695	37.4175
	18.738	8.131	11.0027	7.73525
	33.805	14.361	11.0027	22.8023			25.753	11.684	11.6867	14.0663
	15.665	11.428	11.0027	4.66225			32.044	14.146	11.6867	20.3572
	16.437		11.0027	5.43425			27.547	11.012	11.6867	15.8603
							28.876	9.905	11.6867	17.1893
	11.912	7.872	5.35025	6.56175			28.377		11.6867	16.6902
	10.957	4.76	5.35025	5.60675
	14.133	4.528	5.35025	8.78275			19.302	10.086	9.8245	9.4775
	7.622	4.241	5.35025	2.27175			18.969	10.159	9.8245	9.1445
	6.035		5.35025	0.68475			30.555	7.733	9.8245	20.7305
							22.995	11.32	9.8245	13.1705
E144-6	13.576	12.605	11.689	1.887			21.575		9.8245	11.7505
	23.387	10.7	11.689	11.698			22.804		9.8245	12.9795
	24.348	11.762	11.689	12.659
	19.351		11.689	7.662			16.964	6.216	9.4835	7.4805
	19.606		11.689	7.917			23.798	10.983	9.4835	14.3145
							13.22	7.667	9.4835	3.7365
	17.476	9.575	9.48225	7.99375			21.058	13.068	9.4835	11.5745
	28.695	9.985	9.48225	19.2127			17.625		9.4835	8.1415
	21.825	9.441	9.48225	12.3427
	15.054	8.928	9.48225	5.57175		E145-4	30.537	12.798	13.5625	16.9745
	16.583		9.48225	7.10075			38.26	15.671	13.5625	24.6975
	11.871		9.48225	2.38875			33.625	13.806	13.5625	20.0625
	11.389		9.48225	1.90675			30.56	11.975	13.5625	16.9975
	16.365		9.48225	6.88275
							35.613	15.709	15.9313	19.6818
	12.631	7.514	8.59975	4.03125			27.553	12.787	15.9313	11.6218
	12.509	8.354	8.59975	3.90925			29.81	11.323	15.9313	13.8787
	15.408	9.317	8.59975	6.80825			27.033	23.906	15.9313	11.1018
	9.581	9.214	8.59975	0.98125
	9.039		8.59975	0.43925			25.386	13.333	12.1485	13.2375
	11.147		8.59975	2.54725			32.425	11.346	12.1485	20.2765
							22.429	9.306	12.1485	10.2805
	8.307	7.751	7.80033	0.506667			31.096	14.609	12.1485	18.9475
	8.659	7.04	7.80033	0.858667			32.854		12.1485	20.7055
	13.247	8.61	7.80033	5.44667			18.848		12.1485	6.6995
							34.13		12.1485	21.9815
							19.763		12.1485	7.6145
E144-5	32.977	15.736	15.545	17.432
	24.827	15.017	15.545	9.282			17.077	11.595	10.023	7.054
	19.934	19.336	15.545	4.389			16.238	7.957	10.023	6.215
	19.59	12.091	15.545	4.045			21.873	10.517	10.023	11.85
	24.662		15.545	9.117
	23.084		15.545	7.539		E145-3	41.767	19.216	20.5413	21.2257
							42.33	26.241	20.5413	21.7887
	34.23	12.135	14.942	19.288			44.486	16.167	20.5413	23.9447
	36.566	14.007	14.942	21.624			49.044		20.5413	28.5027
	32.24	13.98	14.942	17.298
	31.279	16.25	14.942	16.337			21.215	10.387	14.3407	6.87425
	35.145	18.338	14.942	20.203			29.108	21.165	14.3407	14.7673
	33.872		14.942	18.93			25.002	10.899	14.3407	10.6612
	32.79		14.942	17.848			29.765	14.912	14.3407	15.4243
							28.403		14.3407	14.0622
	44.02	20.426	22.3227	21.6973			34.528		14.3407	20.1872
	43.109	28.294	22.3227	20.7863			34.899		14.3407	20.5583
	45.533	19.588	22.3227	23.2103
	35.827	20.983	22.3227	13.5042			23.967	8.329	8.709	15.258
	41.134		22.3227	18.8113			15.965	7.768	8.709	7.256
	33.554		22.3227	11.2313			31.997	9.433	8.709	23.288
	51.977		22.3227	29.6542			20.745	9.306	8.709	12.036
							15.329		8.709	6.62
E144-4	59.603	40.763	40.3315	19.2715			21.739	4.309	6.30425	15.4348
	47.022	39.9	40.3315	6.6905			8.926	8.521	6.30425	2.62175
							21.158	6.263	6.30425	14.8538
	37.326	25.917	23.0877	14.2383			25.462	6.124	6.30425	19.1578
	41.905	20.403	23.0877	18.8173			9.374		6.30425	3.06975
	42.808	22.943	23.0877	19.7203			9.877		6.30425	3.57275
							12.849		6.30425	6.54475
	27.528	20.034	17.7292	9.79875
	30.456	20.712	17.7292	12.7268			20.256	4.47	5.23633	15.0197
	39.013	19.88	17.7292	21.2838			11.331	6.439	5.23633	6.09467
	31.433	10.291	17.7292	13.7038			10.78	4.8	5.23633	5.54367
	38.286		17.7292	20.5568
						E145-2	56.264	30.398	27.1463	29.1177
	22.023	11.967	14.305	7.718			66.761	23.358	27.1463	39.6147
	26.445	16.907	14.305	12.14			48.948	27.683	27.1463	21.8017
	43.154	13.464	14.305	28.849
	29.178	14.882	14.305	14.873			45.36	29.447	24.5917	20.7683
							58.066	23.22	24.5917	33.4743
	24.004	14.965	14.704	9.3			61.219	24.231	24.5917	36.6273
	36.763	14.443		36.763			70.278	21.469	24.5917	45.6863
							44.294		24.5917	19.7022
							42.021		24.5917	17.4293
E144-3	26.772	14.308	14.7255	12.0465
	25.268	13.457	14.7255	10.5425			42.131	14.255	18.728	23.403
	18.203	18.64	14.7255	3.4775			41.314	19.576	18.728	22.586
	24.662	12.497	14.7255	9.9365			45.857	20.938	18.728	27.129
							39.002	20.143	18.728	20.274
	21.745	7.106	6.396	15.349			38.057		18.728	19.329
	18.865	5.686	6.396	12.469			45.916		18.728	27.188
							35.412		18.728	16.684
	43.554	12.166	13.5387	30.0153
	34.219	13.168	13.5387	20.6803			26.603	15.014	14.3947	12.2083
	38.111	15.282	13.5387	24.5723			25.214	14.111	14.3947	10.8193
	31.566		13.5387	18.0273			24.723	16.017	14.3947	10.3283
							34.715	12.437	14.3947	20.3203
							37.092		14.3947	22.6973
	33.539	15.556	16.935	16.604			25.573		14.3947	11.1783
	34.538	18.314	16.935	17.603
							26.821	12.555	11.7943	15.0267
E144-2	17.126	12.522	13.9195	3.2065			22.435	11.465	11.7943	10.6407
	21.751	15.317	13.9195	7.8315			19.707	11.363	11.7943	7.91267
	25.365	13.075	15.1223	10.2427
	29.391	16.604	15.1223	14.2687		E145-1	32.383	24.826	23.6986	8.6844
	31.312	13.129	15.1223	16.1898			41.62	21.925	23.6986	17.9214
	31.077	17.681	15.1223	15.9548			55.6	19.815	23.6986	31.9014
	19.507		15.1223	4.38475			36.399	23.783	23.6986	12.7004
							64.469	28.144	23.6986	40.7704
	35.109	17.099	18.2903	16.8188			46.644		23.6986	22.9454
	34.299	17.56	18.2903	16.0087
	27.139	24.38	18.2903	8.84875			46.644	19.275	20.3947	26.2493
	26.663	14.122	18.2903	8.37275			31.873	26.862	20.3947	11.4783
	34.016		18.2903	15.7257			38.952	15.047	20.3947	18.5573
	32.062		18.2903	13.7717			26.976		20.3947	6.58133
							46.194		20.3947	25.7993
E144-1	17.67	8.816	12.8435	4.8265			28.88	17.242	17.242	11.638
	26.886	16.871	12.8435	14.0425
	16.15	15.184	15.2465	0.9035
	19.635	15.309	15.2465	4.3885
